# Supplementary material for: Transcriptional Profiling Analysis Providing Insights into the Harsh Environments Tolerance Mechanisms of Krascheninnikovia arborescens
Source: Int J Mol Sci. 2024 Nov 5;25(22):11891. doi: 10.3390/ijms252211891 (PMC11594238; doi:10.3390/ijms252211891)
Supplement: Supplementary file 1 [file ijms-25-11891-s001.zip]

Archive with 14 entries (13 files):
- IJMS_Supplementary_final/
- IJMS_Supplementary_final/Figure S1.jpg
- IJMS_Supplementary_final/Figure S2.jpg
- IJMS_Supplementary_final/Figure S3.jpg
- IJMS_Supplementary_final/Figure S4.jpg
- IJMS_Supplementary_final/Figure S5.jpg
- IJMS_Supplementary_final/Table S1 S2_Transcriptome sequencing data.xlsx
- IJMS_Supplementary_final/Table S10_key modules_hub genes_TOP10.xlsx
- IJMS_Supplementary_final/Table S11_RT-qPCR_Primer.xlsx
- IJMS_Supplementary_final/Table S3_ALL DEGs.xlsx
- IJMS_Supplementary_final/Table S4_cluster_GO.xlsx
- IJMS_Supplementary_final/Table S5_cluster_KEGG.xlsx
- IJMS_Supplementary_final/Table S6 S7 S8_DEGs.xlsx
- IJMS_Supplementary_final/Table S9_WGCNA module.xlsx
