# Supplementary material for: Transcriptional Profiling Analysis Providing Insights into the Harsh Environments Tolerance Mechanisms of Krascheninnikovia arborescens
Source: Int J Mol Sci. 2024 Nov 5;25(22):11891. doi: 10.3390/ijms252211891 (PMC11594238; doi:10.3390/ijms252211891)
Supplement: Supplementary file 1 [file ijms-25-11891-s001.zip › IJMS_Supplementary_final/Table S1 S2_Transcriptome sequencing data.xlsx]

## Sheet: S1
Supplemental Table S1 Transcriptome sequencing data of ﻿Krascheninnikovia arborescens.
Sample	Raw reads	Clean reads	Error rate(%)	Q20(%)	Q30(%)	GC content(%)
CN_1_R	45249704	44627556	0.026	97.64	93.23	42.26
CN_1_S	44727372	44191400	0.0257	97.78	93.52	42.84
CN_1_L	43287200	42739040	0.0258	97.76	93.45	43.96
CN_2_R	41407932	40949610	0.0255	97.87	93.72	41.82
CN_2_S	44753638	44263334	0.0256	97.82	93.62	42.74
CN_2_L	49428286	48730220	0.0257	97.78	93.52	43.15
CN_3_R	43407264	43012420	0.0256	97.86	93.65	41.59
CN_3_S	41075432	40657798	0.0257	97.79	93.56	42.84
CN_3_L	44881036	44272016	0.0254	97.9	93.89	43.82
PEG_1_R	54873906	54395986	0.0267	97.51	92.6	43.36
PEG_1_S	60854870	60353820	0.0262	97.68	93.01	43.48
PEG_1_L	44829206	44144004	0.0258	97.81	93.4	43.24
PEG_2_R	47546844	47234384	0.0258	97.85	93.34	43.37
PEG_2_S	48167600	47767144	0.0259	97.81	93.35	43.42
PEG_2_L	45099400	44391270	0.0261	97.68	93.06	43.2
PEG_3_R	65014518	64543076	0.0259	97.79	93.3	43.36
PEG_3_S	54939260	54520700	0.0259	97.79	93.3	43.44
PEG_3_L	44452568	44049966	0.0258	97.82	93.35	43.83
ALK_1_R	42311498	41846650	0.0255	97.84	93.68	42.61
ALK_1_S	40568112	40257196	0.0255	97.86	93.66	42.99
ALK_1_L	83222578	82349578	0.0256	97.81	93.64	43.35
ALK_2_R	54124004	53651086	0.0256	97.85	93.61	42.82
ALK_2_S	43115712	42672032	0.0254	97.9	93.79	42.97
ALK_2_L	45560316	45095496	0.0259	97.73	93.4	43.08
ALK_3_R	43936514	43593762	0.0259	97.72	93.31	43.09
ALK_3_S	48932334	48587522	0.0258	97.79	93.43	43.36
ALK_3_L	42517176	42068994	0.0257	97.76	93.52	42.88
NaCl_1_R	44954630	44561950	0.0254	97.91	93.81	42.93
NaCl_1_S	44992116	44523248	0.0255	97.86	93.72	43.13
NaCl_1_L	67714808	66575916	0.0255	97.87	93.83	43.57
NaCl_2_R	51061512	50610988	0.0257	97.8	93.52	43.06
NaCl_2_S	53232792	52681278	0.0256	97.85	93.66	43.38
NaCl_2_L	41143630	40535486	0.0259	97.65	93.34	43.44
NaCl_3_R	71940678	70636454	0.0254	97.92	93.93	42.48
NaCl_3_S	71455194	70024574	0.0271	97.3	92.21	42.93
NaCl_3_L	44121656	43566080	0.0259	97.71	93.38	42.72

## Sheet: S2
Supplemental Table S2 Evaluation of optimized assembly results.
Type	Unigene	Transcript
Total number	139176	219496
Total base	136896064	240764884
Largest length (bp)	18259	18259
Smallest length (bp)	201	201
Average length (bp)	983.62	1096.9
N50 length (bp)	1432	1670
E90N50 length (bp)	2981	2353
Fragment mapped percent(%)	66.14	84.412
GC percent (%)	38.53	38.48
TransRate score	0.26813	0.3363
BUSCO score	C:66.4%[S:63.6%;D:2.8%]	C:89.3%[S:47.4%;D:41.9%]
