# Supplementary material for: Transcriptional Profiling Analysis Providing Insights into the Harsh Environments Tolerance Mechanisms of Krascheninnikovia arborescens
Source: Int J Mol Sci. 2024 Nov 5;25(22):11891. doi: 10.3390/ijms252211891 (PMC11594238; doi:10.3390/ijms252211891)
Supplement: Supplementary file 1 [file ijms-25-11891-s001.zip › IJMS_Supplementary_final/Table S10_key modules_hub genes_TOP10.xlsx]

## Sheet: yellow_type_all_0.3_TOP10
Top 10 in network yellow_type_all_0.1.txt ranked by MCC method
Rank	Name	Score	Annotion	NR
1	TRINITY_DN13139_c0_g1	78	C2C2	axial regulator YABBY 1-like [Chenopodium quinoa]
2	TRINITY_DN25243_c0_g1	46	HCT	anthranilate N-benzoyltransferase protein 2-like [Spinacia oleracea]
3	TRINITY_DN113525_c0_g2	40	COMT	PREDICTED: caffeic acid 3-O-methyltransferase isoform X2 [Beta vulgaris subsp. vulgaris]
3	TRINITY_DN30067_c0_g1	40	bHLH	PREDICTED: transcription factor ICE1 [Beta vulgaris subsp. vulgaris]
5	TRINITY_DN1569_c0_g1	31	F3'H	flavonoid 3'-monooxygenase [Spinacia oleracea]
6	TRINITY_DN18349_c0_g1	30	ICS SA	hypothetical protein SOVF_111280 isoform A [Spinacia oleracea]
6	TRINITY_DN196125_c0_g2	30	TDC AUX	PREDICTED: tyrosine decarboxylase 1-like [Beta vulgaris subsp. vulgaris]
6	TRINITY_DN1892_c0_g1	30	YUCCA AUX	probable indole-3-pyruvate monooxygenase YUCCA10 [Chenopodium quinoa]
9	TRINITY_DN78105_c0_g3	28	CCR	cinnamoyl-CoA reductase 1-like [Spinacia oleracea]
10	TRINITY_DN1240_c0_g1	26	UFGT	scopoletin glucosyltransferase-like [Spinacia oleracea]
Top 10 in network turquoise_type_all_0.1.txt ranked by MCC method
Rank	Name	Score	Annotion	NR
1	TRINITY_DN1024_c0_g1	129872	MYB_superfamily	transcription factor MYB2-like [Chenopodium quinoa]
2	TRINITY_DN47830_c0_g1	126638	TCH4 BR	xyloglucan endotransglucosylase hydrolase 2-like [Olea europaea subsp. europaea]
3	TRINITY_DN6419_c0_g1	119963	CSE	caffeoylshikimate esterase-like [Chenopodium quinoa]
4	TRINITY_DN2453_c2_g1	112876	SNRK2 ABA	serine/threonine-protein kinase SRK2I-like [Chenopodium quinoa]
5	TRINITY_DN45269_c0_g1	79116	OPR JA	hypothetical protein SOVF_105700 [Spinacia oleracea]
6	TRINITY_DN10083_c0_g1	74644	AP2/ERF	ethylene-responsive transcription factor 5-like [Spinacia oleracea]
7	TRINITY_DN27970_c0_g1	57404	ACS ETH	1-aminocyclopropane-1-carboxylate synthase-like [Spinacia oleracea]
8	TRINITY_DN6888_c1_g1	54446	ACS ETH	1-aminocyclopropane-1-carboxylate synthase 9-like [Chenopodium quinoa]
9	TRINITY_DN6353_c0_g4	52290	MYB_superfamily	transcription factor MYB36-like [Chenopodium quinoa]
10	TRINITY_DN3561_c0_g1	47142	F3H	naringenin,2-oxoglutarate 3-dioxygenase-like [Chenopodium quinoa]
