# Supplementary material for: Transcriptional Profiling Analysis Providing Insights into the Harsh Environments Tolerance Mechanisms of Krascheninnikovia arborescens
Source: Int J Mol Sci. 2024 Nov 5;25(22):11891. doi: 10.3390/ijms252211891 (PMC11594238; doi:10.3390/ijms252211891)
Supplement: Supplementary file 1 [file ijms-25-11891-s001.zip › IJMS_Supplementary_final/Table S11_RT-qPCR_Primer.xlsx]

## Sheet: Sheet1
Table S11. Primer sequences used in this research.
Pathway	Gene_ID	Annoation	Forward primer	Reverse primer
Plant hormone signal transduction	TRINITY_DN2866_c0_g1	ABF	AGAATCAGAGACAGCAGACACTTGG	CAGCAGCAGCAACAGCAACAG
	TRINITY_DN21330_c0_g1	ARF	CTTCCCATTCTGTTCTTTGCTCCTG	CCGACCATAATCAGCCTTGAAGTTC
	TRINITY_DN48497_c0_g1	SAUR	GGTCGGGTTCGGGCTATGTTC	GCACCACCACTCGCTTCGTAG
	TRINITY_DN4763_c0_g1	TIR1	GCGTGTAGGCTGTTGGCAAAG	GGGCATCGTTTCTGGGTCCTG
	TRINITY_DN25261_c0_g3	IAA	AAACCAACAACCACCACCACAAC	GACCGTGATCCACCGCAACC
	TRINITY_DN7860_c0_g1	PYL	AGCTTCGAGGAGATTGTCATGGG	AGGATTGCCTTAACATCAAGATGCG
	TRINITY_DN100590_c0_g1	SAUR2	CATCGATATCACCTCCCGGATACTC	TCTCTTCTTTCTCCTCACACTTGCC
	TRINITY_DN69471_c0_g1	SNRK2	GCGTAATCCTGTTCTCATTGGTGAC	TGCCGAATAGTGTTCCTGCTCTC
	TRINITY_DN9730_c1_g3	PP2C	CGAGTCCTGCCGAATCCTAGATATG	TGCTGAGACACCACACTAGATTGC
	TRINITY_DN5590_c1_g1	GH3	AGAGAAAGACGAGGCGGCATTG	TCAAATACTCCGTTTCAGCGTTTCG
Phenylpropane metabolism	TRINITY_DN92144_c0_g1	PAL	AACTCCTCAACGCAGAACAAGC	GTACCATTGACCAAGGCAAGACC
	TRINITY_DN48073_c0_g1	C4H	AGTTGGCGTCTGAGGTTCTCC	CGTCGCATCTTCCTCCAATGATC
	TRINITY_DN7560_c1_g1	4CL	CACTCCAGCCGAGATTGAGAAAC	AATCCTTCACCTTGTCCGCAAAG
	TRINITY_DN5337_c2_g1	HCT	TGGTTGAACTTGATGGCTACTAACG	TCGCCTTCACATCCGTAGACTAG
	TRINITY_DN575_c0_g1	CSE	AAGCTGCTCTTGACCCTAAAGTTG	TCGGATGGGAAGGATTGACACC
	TRINITY_DN14384_c0_g2	CCoAOMT	ACGGCTCTCACAATTCCAAACG	GTGCTCAACACCTGCTTTCTTAATG
	TRINITY_DN22645_c0_g2	CCR	TCACATCATCGGCAGCAACTATTC	GCATCGCTCCAATGTCTCTCATC
	TRINITY_DN22678_c0_g1	F5H	ATCTGGTAGGCTGTGTACGGAAG	CTGGTGGGTAAGGGTATGGTCTC
	TRINITY_DN14680_c0_g1	COMT	GGCTTTCACCTTCCGAGATTGC	TGCGATCCATCATCTGTGTTGTTC
	TRINITY_DN716_c0_g1	CAD	GGCCGTTGCAGCAGATGATG	AACCTCCGTCACTATTCCAACAATC
Reference gene	TRINITY_DN5706_c2_g1	ACTIN	TCCACGAGACTACCTACAACTCCATC	CCACCACTGAGCACGATGTTACC
