# Supplementary material for: Transcriptional Profiling Analysis Providing Insights into the Harsh Environments Tolerance Mechanisms of Krascheninnikovia arborescens
Source: Int J Mol Sci. 2024 Nov 5;25(22):11891. doi: 10.3390/ijms252211891 (PMC11594238; doi:10.3390/ijms252211891)
Supplement: Supplementary file 1 [file ijms-25-11891-s001.zip › IJMS_Supplementary_final/Table S3_ALL DEGs.xlsx]

## Sheet: DEGs_log2fc_
gene_id	nr_description	PEG_s_vs_CN_S_fc(PEG_s/CN_S)	PEG_s_vs_CN_S_log2fc(PEG_s/CN_S)	PEG_s_vs_CN_S_pvalue	PEG_s_vs_CN_S_padjust	PEG_s_vs_CN_S_significant	PEG_s_vs_CN_S_regulate	NaCl_R_vs_CN_R_fc(NaCl_R/CN_R)	NaCl_R_vs_CN_R_log2fc(NaCl_R/CN_R)	NaCl_R_vs_CN_R_pvalue	NaCl_R_vs_CN_R_padjust	NaCl_R_vs_CN_R_significant	NaCl_R_vs_CN_R_regulate	NaCl_L_vs_CN_L_fc(NaCl_L/CN_L)	NaCl_L_vs_CN_L_log2fc(NaCl_L/CN_L)	NaCl_L_vs_CN_L_pvalue	NaCl_L_vs_CN_L_padjust	NaCl_L_vs_CN_L_significant	NaCl_L_vs_CN_L_regulate	ALK_L_vs_CN_L_fc(ALK_L/CN_L)	ALK_L_vs_CN_L_log2fc(ALK_L/CN_L)	ALK_L_vs_CN_L_pvalue	ALK_L_vs_CN_L_padjust	ALK_L_vs_CN_L_significant	ALK_L_vs_CN_L_regulate	NaCl_S_vs_CN_S_fc(NaCl_S/CN_S)	NaCl_S_vs_CN_S_log2fc(NaCl_S/CN_S)	NaCl_S_vs_CN_S_pvalue	NaCl_S_vs_CN_S_padjust	NaCl_S_vs_CN_S_significant	NaCl_S_vs_CN_S_regulate	ALK_R_vs_CN_R_fc(ALK_R/CN_R)	ALK_R_vs_CN_R_log2fc(ALK_R/CN_R)	ALK_R_vs_CN_R_pvalue	ALK_R_vs_CN_R_padjust	ALK_R_vs_CN_R_significant	ALK_R_vs_CN_R_regulate	PEG_r_vs_CN_R_fc(PEG_r/CN_R)	PEG_r_vs_CN_R_log2fc(PEG_r/CN_R)	PEG_r_vs_CN_R_pvalue	PEG_r_vs_CN_R_padjust	PEG_r_vs_CN_R_significant	PEG_r_vs_CN_R_regulate	ALK_S_vs_CN_S_fc(ALK_S/CN_S)	ALK_S_vs_CN_S_log2fc(ALK_S/CN_S)	ALK_S_vs_CN_S_pvalue	ALK_S_vs_CN_S_padjust	ALK_S_vs_CN_S_significant	ALK_S_vs_CN_S_regulate
TRINITY_DN0_c0_g2	UV-B-induced protein At3g17800, chloroplastic-like isoform X2 [Spinacia oleracea]	0.994411	-0.00808596	0.973174	0.99279	no	down	1.32037	0.400944	0.304814	0.454932	no	up	1.67601	0.745032	0.178663	0.498095	no	up	2.22879	1.15626	0.0764618	0.266289	no	up	0.776238	-0.365429	0.281858	0.796523	no	down	4.60883	2.2044	5.08e-06	3.12e-05	yes	up	1.75546	0.811851	0.078132	0.13893	no	up	2.16083	1.11158	0.0101465	0.0454498	yes	up
TRINITY_DN0_c0_g3		1.46732	0.553185	0.182103	0.505962	no	up	2.69596	1.4308	0.00643704	0.0169854	yes	up	2.05575	1.03967	0.111824	0.38405	no	up	1.99044	0.993084	0.10884	0.329288	no	up	2.05642	1.04014	0.0248231	0.236385	no	up	3.65784	1.87099	0.00124936	0.00369362	yes	up	3.51092	1.81185	0.00127768	0.00388079	yes	up	1.12205	0.166132	0.793186	0.883931	no	up
TRINITY_DN1_c0_g1		1	0	1	1	no	no change	6.78e-05	-13.8492	6.46e-26	3.85e-23	yes	down	1.86671	0.900499	0.825338	1	no	up	15.6025	3.96371	0.22872	1	no	up	12.5775	3.65278	0.353963	1	no	up	8.54496	3.09507	3.34e-11	7.76e-10	yes	up	8.18e-05	-13.5767	6.92e-25	3.86e-22	yes	down	1	0	1	1	no	no change
TRINITY_DN100_c0_g1	plastidial lipoyltransferase 2-like isoform X1 [Spinacia oleracea]	0.833468	-0.262801	0.403718	0.736393	no	down	1.058	0.0813453	0.859537	0.919437	no	up	0.941149	-0.0875055	0.860768	0.95748	no	down	0.852101	-0.230903	0.599303	0.817755	no	down	0.866793	-0.20624	0.634197	0.965121	no	down	0.46062	-1.11835	0.0593118	0.10012	no	down	0.86991	-0.201062	0.696563	0.780771	no	down	0.298148	-1.7459	0.000574065	0.00500337	yes	down
TRINITY_DN1000_c0_g1	hypothetical protein Lal_00042854 [Lupinus albus]	2.06692	1.04748	0.759678	1	no	up	0.391642	-1.35239	0.072358	0.142053	no	down	1	0	1	1	no	no change	1	0	1	1	no	no change	2.76634	1.46798	0.662011	1	no	up	0.70605	-0.502158	0.466969	0.553547	no	down	0.18485	-2.43557	0.0001349	0.000505352	yes	down	0.470363	-1.08815	0.787676	1	no	down
TRINITY_DN10000_c0_g1		0.924842	-0.112721	0.925964	0.980818	no	down	1.85754	0.893394	0.554999	0.70198	no	up	1.99968	0.999771	0.379269	0.709966	no	up	1.23505	0.304569	0.775899	0.907099	no	up	1.21466	0.280548	0.831823	0.991392	no	up	14.5085	3.85883	7.02e-05	0.000305127	yes	up	0.826367	-0.275145	0.855754	0.901628	no	down	17.5447	4.13296	5.77e-05	0.000764804	yes	up
TRINITY_DN10001_c0_g1	transcription elongation factor 1 homolog [Nymphaea colorata]	0.217975	-2.19777	0.586126	1	no	down	0.000780225	-10.3238	1.5e-14	4.52e-13	yes	down	1	0	1	1	no	no change	1	0	1	1	no	no change	0.239404	-2.06248	0.609394	1	no	down	0.0361645	-4.78928	1.55e-09	2.44e-08	yes	down	0.000941449	-10.0528	6.86e-14	2.06e-12	yes	down	0.461604	-1.11527	0.782387	1	no	down
TRINITY_DN100018_c0_g1	AAA-type ATPase family protein [Zea mays]	1.68742	0.754815	0.493441	0.797912	no	up	3.54188	1.82452	0.157283	0.269379	no	up	0.991417	-0.0124356	0.994988	1	no	down	1.85625	0.892394	0.473865	1	no	up	1.30316	0.382013	0.763059	0.985145	no	up	3.06216	1.61455	0.309841	0.395277	no	up	12.5603	3.6508	0.00115133	0.00353286	yes	up	0.449629	-1.15319	0.527812	1	no	down
TRINITY_DN10002_c0_g1	unnamed protein product [Cuscuta campestris]	2.93364	1.55269	0.700469	1	no	up	0.288732	-1.7922	0.00907325	0.0231822	yes	down	1	0	1	1	no	no change	1	0	1	1	no	no change	7.84159	2.97115	0.453201	1	no	up	0.292144	-1.77525	0.0138622	0.0293573	yes	down	0.0753871	-3.72954	5.92e-08	4.07e-07	yes	down	1	0	1	1	no	no change
TRINITY_DN100022_c1_g2	protein NLRC3-like [Chenopodium quinoa]	0.88293	-0.17963	0.619089	0.867737	no	down	1.26301	0.336862	0.421612	0.580182	no	up	0.589314	-0.762891	0.0950006	0.349717	no	down	0.414679	-1.26993	0.016041	0.10427	no	down	0.965179	-0.0511317	0.900302	0.995353	no	down	0.390166	-1.35784	0.00738533	0.0171149	yes	down	1.24534	0.316543	0.515373	0.626167	no	up	0.251955	-1.98876	0.00041267	0.00382332	yes	down
TRINITY_DN100031_c0_g1	uncharacterized protein LOC110682705 [Chenopodium quinoa]	1	0	1	1	no	no change	15.0009	3.90698	0.173061	1	no	up	1	0	1	1	no	no change	7.40775	2.88904	0.465881	1	no	up	1	0	1	1	no	no change	121.948	6.93012	7.01e-05	0.000304741	yes	up	230.664	7.84965	3.46e-06	1.75e-05	yes	up	1	0	1	1	no	no change
TRINITY_DN100047_c0_g1	xyloglucan-specific galacturonosyltransferase 1-like isoform X1 [Chenopodium quinoa]	1.58508	0.664558	0.206076	0.539974	no	up	0.694324	-0.526319	0.40593	0.564074	no	down	3.78065	1.91864	0.0163926	0.119029	no	up	23.691	4.56627	1.08e-08	1.38e-06	yes	up	0.916346	-0.126036	0.82784	0.991392	no	down	5.61499	2.48928	1.88e-06	1.32e-05	yes	up	0.813526	-0.29774	0.612823	0.711084	no	down	2.64626	1.40396	0.0418737	0.124793	no	up
TRINITY_DN10005_c0_g1	hypothetical protein SOVF_067970 [Spinacia oleracea]	0.717463	-0.479024	0.660032	0.886146	no	down	0.966922	-0.0485292	0.961547	0.978469	no	down	0.652232	-0.616544	0.669806	0.883473	no	down	13.9311	3.80024	2.18e-05	0.000839845	yes	up	2.55406	1.35279	0.287205	0.803272	no	up	30.5333	4.93231	2.01e-13	7.27e-12	yes	up	3.89457	1.96146	0.0573476	0.107756	no	up	6.48641	2.69742	0.0325212	0.104313	no	up
TRINITY_DN100059_c0_g1	TLC domain-containing protein At5g14285-like [Spinacia oleracea]	0.707971	-0.498238	0.302969	0.649923	no	down	1.22429	0.291944	0.630034	0.762269	no	up	2.88592	1.52903	0.0279612	0.164933	no	up	6.91531	2.78979	0.00216375	0.0276774	yes	up	0.6926	-0.529906	0.328461	0.838477	no	down	19.3524	4.27444	2.27e-14	9.78e-13	yes	up	1.58773	0.666968	0.27102	0.378995	no	up	11.5044	3.52411	0.000146965	0.00164086	yes	up
TRINITY_DN10006_c0_g1	protein SRC2 homolog [Spinacia oleracea]	0.89486	-0.160266	0.611447	0.864099	no	down	1.13996	0.188981	0.689313	0.806488	no	up	1.12336	0.167823	0.71093	0.901493	no	up	0.41476	-1.26965	0.025706	0.138853	no	down	0.961816	-0.056167	0.888626	0.993453	no	down	0.497204	-1.00809	0.0272594	0.0520855	no	down	1.47191	0.557694	0.236177	0.339169	no	up	0.275318	-1.86083	0.00265018	0.016535	yes	down
TRINITY_DN10007_c1_g1		2.03113	1.02229	0.170244	0.489712	no	up	2.45806	1.29752	0.163371	0.277658	no	up	1.94999	0.963468	0.418551	0.740112	no	up	4.56559	2.1908	0.0185699	0.114339	no	up	0.990752	-0.0134043	0.987756	0.999053	no	down	0.22104	-2.17762	0.253243	0.334388	no	down	3.45877	1.79026	0.0345301	0.0703932	no	up	0.230791	-2.11534	0.0652678	0.169845	no	down
TRINITY_DN1001_c0_g1	pathogenesis-related protein PRB1-3 [Lactuca sativa]	0.0306091	-5.02989	0.100698	1	no	down	0.000268535	-11.8626	9.17e-19	9.68e-17	yes	down	0.113881	-3.13441	0.429175	1	no	down	0.0948146	-3.39875	0.39127	1	no	down	0.0334804	-4.90054	0.101766	1	no	down	0.000906993	-10.1066	2.02e-14	8.81e-13	yes	down	0.000324282	-11.5905	4.58e-18	4.98e-16	yes	down	0.0647591	-3.94877	0.22367	1	no	down
TRINITY_DN10010_c0_g1	photosynthetic NDH subunit of subcomplex B 3, chloroplastic-like [Chenopodium quinoa]	0.891223	-0.166141	0.656617	0.884405	no	down	9.86671	3.30257	0.000960409	0.00299544	yes	up	0.83826	-0.25453	0.660804	0.879053	no	down	0.201288	-2.31267	0.00252264	0.0307395	yes	down	3.01585	1.59256	0.000393634	0.0152401	yes	up	0.744171	-0.426294	0.794926	0.840826	no	down	0.635985	-0.652935	0.642933	0.736569	no	down	0.204245	-2.29163	0.000489677	0.00438695	yes	down
TRINITY_DN10011_c0_g1	probable long-chain-alcohol O-fatty-acyltransferase 4 [Spinacia oleracea]	2.24412	1.16615	0.0292508	0.187166	no	up	1.30942	0.38893	0.456322	0.614046	no	up	7.78711	2.96109	5.42e-09	7.04e-07	yes	up	8.24284	3.04314	7.21e-10	1.24e-07	yes	up	3.7159	1.89371	0.000588591	0.0207522	yes	up	1.10928	0.149622	0.747356	0.802565	no	up	1.05873	0.0823394	0.869438	0.911781	no	up	1.38388	0.468719	0.50959	0.681286	no	up
TRINITY_DN10012_c1_g1	protein SLOW GREEN 1, chloroplastic-like [Chenopodium quinoa]	1.30443	0.383415	0.367845	0.70911	no	up	1.33985	0.422069	0.41354	0.572159	no	up	1.21694	0.283257	0.580818	0.842083	no	up	0.837406	-0.256	0.702552	0.872315	no	down	0.781108	-0.356406	0.43839	0.90617	no	down	0.401955	-1.31489	0.00889245	0.0200821	yes	down	1.44914	0.535193	0.274646	0.383105	no	up	0.338207	-1.56402	0.00721871	0.0353154	yes	down
TRINITY_DN10013_c0_g1	protein SPEAR3-like [Chenopodium quinoa]	0.504371	-0.987444	0.104534	0.380417	no	down	0.331965	-1.5909	0.0281141	0.0632556	no	down	0.891072	-0.166386	0.943488	1	no	down	5.60793	2.48747	0.164441	0.419627	no	up	0.442828	-1.17518	0.0496466	0.34191	no	down	5.87603	2.55484	4.5e-05	0.000208078	yes	up	0.398617	-1.32692	0.0747992	0.134251	no	down	5.86331	2.55172	0.00333497	0.0197261	yes	up
TRINITY_DN10014_c0_g1	probable anion transporter 4, chloroplastic isoform X2 [Chenopodium quinoa]	0.571885	-0.806204	0.0267356	0.176877	no	down	0.640111	-0.643606	0.177638	0.296983	no	down	0.741309	-0.431853	0.338196	0.676547	no	down	0.889205	-0.169412	0.732776	0.88637	no	down	0.496233	-1.01091	0.0113053	0.148821	no	down	0.814555	-0.295915	0.546569	0.627393	no	down	0.673522	-0.570202	0.255868	0.361757	no	down	0.39102	-1.35468	0.00356314	0.0207577	yes	down
TRINITY_DN10014_c1_g1	calmodulin-binding receptor-like cytoplasmic kinase 2 [Spinacia oleracea]	0.0586634	-4.0914	1	1	no	down	0.106545	-3.23046	0.00372698	0.0103413	yes	down	0.0376036	-4.73299	1	1	no	down	0.485519	-1.0424	0.554883	0.790826	no	down	0.0392247	-4.67209	1	1	no	down	0.776337	-0.365245	0.73148	0.789659	no	down	0.055085	-4.1822	7.32e-06	3.5e-05	yes	down	0.285714	-1.80736	1	1	no	down
TRINITY_DN10014_c1_g2	calmodulin-binding receptor-like cytoplasmic kinase 2 [Spinacia oleracea]	0.509988	-0.971463	0.00286674	0.0417098	no	down	1.094	0.129619	0.769536	0.862104	no	up	1.37132	0.455568	0.382324	0.712241	no	up	1.67748	0.746295	0.169182	0.427018	no	up	1.07733	0.107464	0.795853	0.988473	no	up	2.35566	1.23613	0.00989847	0.0220402	yes	up	0.582639	-0.779325	0.11524	0.189488	no	down	1.36325	0.447046	0.399916	0.584357	no	up
TRINITY_DN10014_c1_g3	LOB domain-containing protein 36-like [Chenopodium quinoa]	1.04969	0.0699571	0.958945	0.990158	no	up	0.556269	-0.846146	0.402356	0.560488	no	down	1.86671	0.900499	0.825338	1	no	up	17.8803	4.1603	0.108752	1	no	up	1.09856	0.13561	0.938753	0.996892	no	up	19.5307	4.28767	2.06e-15	1.05e-13	yes	up	1.1533	0.205769	0.810806	0.869113	no	up	16.0558	4.00503	3.03e-05	0.000448379	yes	up
TRINITY_DN100146_c0_g1	hypothetical protein SOVF_030250 [Spinacia oleracea]	3.26629	1.70765	0.518266	1	no	up	7.55256	2.91697	0.460533	1	no	up	1.8407	0.880253	0.813121	1	no	up	3.40746	1.76869	0.4592	1	no	up	3.74079	1.90334	0.469481	1	no	up	4.56884	2.19183	0.591163	1	no	up	31.274	4.96689	0.0173482	0.0390776	yes	up	0.899283	-0.153154	0.969743	1	no	down
TRINITY_DN100155_c0_g2	transcription factor bHLH61-like [Chenopodium quinoa]	1.58851	0.667673	0.0953302	0.361111	no	up	0.598294	-0.741073	0.263563	0.406058	no	down	0.321495	-1.63713	0.0143116	0.108932	no	down	0.197624	-2.33917	0.000658585	0.0115186	yes	down	1.30371	0.38262	0.501486	0.934088	no	up	1.01322	0.0189485	0.978716	0.984519	no	up	0.753732	-0.407876	0.568857	0.673635	no	down	0.447095	-1.16135	0.134359	0.281759	no	down
TRINITY_DN10016_c0_g4		0.146998	-2.76613	0.488665	1	no	down	0.00175012	-9.15833	1.84e-10	1.84e-09	yes	down	1	0	1	1	no	no change	1	0	1	1	no	no change	0.161951	-2.62637	0.510925	1	no	down	0.011555	-6.43534	6.4e-06	3.82e-05	yes	down	0.00211627	-8.88426	3.4e-10	3.67e-09	yes	down	0.311844	-1.68111	0.673957	1	no	down
TRINITY_DN10018_c0_g2	uncharacterized protein LOC110787944 isoform X1 [Spinacia oleracea]	0.716136	-0.481694	0.159916	0.475873	no	down	0.951471	-0.0717685	0.877411	0.930789	no	down	1.25405	0.326596	0.53495	0.818661	no	up	1.49057	0.575867	0.274136	0.559093	no	up	0.876889	-0.189533	0.652051	0.969422	no	down	2.86913	1.52061	0.00191657	0.00535802	yes	up	1.34322	0.425698	0.395647	0.511516	no	up	1.14844	0.199669	0.698435	0.823508	no	up
TRINITY_DN10019_c0_g1	uncharacterized protein LOC110800841 [Spinacia oleracea]	1.04174	0.0589984	0.962085	0.990596	no	up	0.926851	-0.109591	0.918352	0.954783	no	down	0.526845	-0.924549	1	1	no	down	0.00170142	-9.19904	0.0185717	0.114339	no	down	0.803489	-0.315651	0.932516	0.996596	no	down	0.00669146	-7.22346	6.13e-06	3.68e-05	yes	down	1.03101	0.0440565	0.958781	0.973011	no	up	0.00407729	-7.93817	0.042225	0.125398	no	down
TRINITY_DN1002_c0_g3	auxilin-related protein 1 [Spinacia oleracea]	0.926327	-0.110407	0.667145	0.889136	no	down	0.811501	-0.301335	0.478075	0.634147	no	down	1.00237	0.00341997	0.994065	0.998502	no	up	1.18587	0.245951	0.660061	0.851161	no	up	0.692829	-0.529428	0.151133	0.613258	no	down	2.50438	1.32445	0.00899263	0.020281	yes	up	1.18559	0.245611	0.600408	0.700543	no	up	1.56894	0.649792	0.360809	0.546485	no	up
TRINITY_DN1002_c1_g1		0.513879	-0.960499	0.103922	0.379029	no	down	1.41395	0.49973	0.539785	0.689116	no	up	1.87289	0.905267	0.215349	0.547662	no	up	0.692897	-0.529286	0.503868	0.75875	no	down	1.28333	0.359894	0.615248	0.960259	no	up	0.851186	-0.232454	0.788618	0.835836	no	down	0.425549	-1.2326	0.112689	0.186164	no	down	0.528436	-0.9202	0.22314	0.398902	no	down
TRINITY_DN10020_c0_g1	hypothetical protein PHAVU_007G190800g [Phaseolus vulgaris]	0.0445046	-4.4899	0.103733	1	no	down	0.000201746	-12.2752	2.29e-20	3.73e-18	yes	down	0.164386	-2.60484	0.513845	1	no	down	0.137233	-2.8653	0.472667	1	no	down	0.0491165	-4.34765	0.131498	1	no	down	0.0191687	-5.7051	8.29e-18	6.2e-16	yes	down	0.000243477	-12.0039	1.53e-19	2.47e-17	yes	down	0.404345	-1.30634	0.594125	1	no	down
TRINITY_DN100200_c0_g1	PREDICTED: midasin isoform X2 [Beta vulgaris subsp. vulgaris]	0.815137	-0.294886	0.82738	0.951274	no	down	4.22602	2.0793	0.201326	0.328504	no	up	2.39105	1.25764	0.555973	1	no	up	1.4994	0.584385	0.767026	1	no	up	1.1875	0.24793	0.868156	1	no	up	3.00855	1.58907	0.460322	0.547265	no	up	14.4796	3.85595	0.00177507	0.00521732	yes	up	0.46042	-1.11898	0.570744	1	no	down
TRINITY_DN10021_c0_g1	embryogenic cell protein 40-like [Spinacia oleracea]	43.5103	5.44329	1.26e-10	3.39e-08	yes	up	193.683	7.59756	1.92e-19	2.4e-17	yes	up	29.9993	4.90685	4.02e-15	2.52e-12	yes	up	3.3118	1.72762	0.0653375	0.243104	no	up	40.1154	5.32609	1.55e-08	3.17e-06	yes	up	43.2976	5.43622	1.76e-10	3.45e-09	yes	up	123.485	6.94819	4.75e-10	4.97e-09	yes	up	15.4558	3.95007	0.000137904	0.00156613	yes	up
TRINITY_DN100215_c0_g1	uncharacterized protein LOC110777481 [Spinacia oleracea]	1.01088	0.0156057	0.944615	0.985912	no	up	1.09902	0.136215	0.724142	0.830821	no	up	1.15268	0.204988	0.645342	0.872595	no	up	1.29641	0.37452	0.422772	0.696363	no	up	0.8476	-0.238544	0.487734	0.929317	no	down	2.59054	1.37325	0.00144227	0.00418404	yes	up	1.46955	0.555371	0.221952	0.322711	no	up	1.47617	0.561857	0.18834	0.355	no	up
TRINITY_DN10023_c0_g4	casein kinase 1-like protein 2 [Chenopodium quinoa]	0.972879	-0.0396678	0.855918	0.959425	no	down	1.27687	0.352616	0.335226	0.488932	no	up	1.38888	0.473926	0.247738	0.585604	no	up	1.39961	0.485026	0.324161	0.609912	no	up	1.17449	0.232033	0.477881	0.924365	no	up	2.56526	1.35911	0.000961637	0.00294381	yes	up	1.34587	0.428537	0.332419	0.446373	no	up	1.66563	0.736072	0.0873564	0.208553	no	up
TRINITY_DN10024_c0_g1	probable carboxylesterase 120 [Spinacia oleracea]	0.519472	-0.944882	0.0260678	0.174251	no	down	0.628766	-0.669405	0.225501	0.359264	no	down	0.894842	-0.160295	0.799446	0.934995	no	down	0.739477	-0.435423	0.478425	0.739422	no	down	0.623553	-0.681416	0.176555	0.660382	no	down	0.681045	-0.554177	0.336705	0.423463	no	down	0.315801	-1.66291	0.00626182	0.0160413	yes	down	1.66643	0.736761	0.20712	0.378667	no	up
TRINITY_DN100242_c0_g1		5.64791	2.49772	0.150952	0.462072	no	up	6.29755	2.65479	0.070724	0.139323	no	up	13.3817	3.74219	0.165766	1	no	up	8.20626	3.03672	0.255285	1	no	up	7.13354	2.83462	0.0595066	0.3776	no	up	6.70652	2.74556	0.126054	0.186471	no	up	9.05996	3.17951	0.0126765	0.0297677	yes	up	2.3953	1.2602	0.546513	0.711447	no	up
TRINITY_DN100246_c0_g1	RING-H2 finger protein ATL46-like [Spinacia oleracea]	1.03526	0.0499886	0.851649	0.958532	no	up	0.985185	-0.021533	0.958673	0.976872	no	down	0.771531	-0.374203	0.450736	0.762963	no	down	0.978958	-0.0306818	0.965977	0.987704	no	down	0.673996	-0.569187	0.139433	0.590296	no	down	1.10653	0.146043	0.747192	0.802431	no	up	0.591598	-0.757311	0.141419	0.224005	no	down	0.256133	-1.96504	0.00167912	0.0117096	yes	down
TRINITY_DN100264_c0_g1	defensin-like protein [Chenopodium quinoa]	0.500091	-0.999738	0.0868336	0.344328	no	down	0.516183	-0.954047	0.218545	0.350743	no	down	0.25216	-1.98759	0.00759987	0.072481	no	down	0.10076	-3.311	0.00652945	0.0586206	no	down	0.471156	-1.08572	0.0717376	0.41561	no	down	0.00627283	-7.31667	2.63e-16	1.56e-14	yes	down	0.504022	-0.988441	1	1	no	down	0.0193932	-5.68831	3.9e-10	2.24e-08	yes	down
TRINITY_DN10027_c0_g1	AP-1 complex subunit sigma-2-like [Rhodamnia argentea]	1	0	1	1	no	no change	0.00106372	-9.87667	1.45e-12	2.46e-11	yes	down	1	0	1	1	no	no change	1	0	1	1	no	no change	1	0	1	1	no	no change	0.0258527	-5.27354	1.34e-07	1.28e-06	yes	down	0.00128246	-9.60687	3.59e-12	6.52e-11	yes	down	1	0	1	1	no	no change
TRINITY_DN100278_c0_g1	PREDICTED: transcriptional regulator TAC1 [Beta vulgaris subsp. vulgaris]	0.182169	-2.45665	0.01623	0.131712	no	down	0.272006	-1.87829	0.00458416	0.01248	yes	down	7.83865	2.9706	0.453927	1	no	up	5.41464	2.43687	0.540545	1	no	up	0.534711	-0.903169	0.33426	0.843886	no	down	0.129844	-2.94515	2.45e-05	0.000123386	yes	down	0.495322	-1.01356	0.174962	0.266352	no	down	0.0291834	-5.09871	0.00173364	0.0119976	yes	down
TRINITY_DN10028_c0_g2		0.106956	-3.22491	0.416727	1	no	down	9.99e-05	-13.2885	9.04e-23	2.54e-20	yes	down	0.235329	-2.08725	0.604068	1	no	down	0.196128	-2.35013	0.559284	1	no	down	0.631411	-0.663349	0.84423	1	no	down	0.149837	-2.73854	1.54e-06	1.1e-05	yes	down	0.000120352	-13.0204	4.27e-22	1.2e-19	yes	down	1.51081	0.595325	0.84931	1	no	up
TRINITY_DN10029_c0_g1	germin-like protein subfamily 2 member 4 [Spinacia oleracea]	2.1245	1.08713	0.141075	0.446081	no	up	3.6741	1.87739	0.00107488	0.00332062	yes	up	0.43513	-1.20048	0.0786195	0.311045	no	down	0.161328	-2.63193	0.00034192	0.00720255	yes	down	2.86829	1.52019	0.0471451	0.333636	no	up	0.0567903	-4.13821	1.5e-09	2.37e-08	yes	down	1.97561	0.982297	0.22768	0.329411	no	up	0.0844182	-3.5663	0.001103	0.00838673	yes	down
TRINITY_DN100293_c0_g1	hypothetical protein F0562_029456 [Nyssa sinensis]	1.91e-07	-22.318	1	1	no	down	2.97243	1.57164	0.674097	0.795554	no	up	1.2568	0.329755	0.901022	0.971387	no	up	0.467703	-1.09634	0.71431	0.878611	no	down	1.01525	0.0218335	1	1	no	up	4.41411	2.14212	0.440856	0.528333	no	up	0.0167434	-5.90027	0.0153735	0.0351885	yes	down	6.80546	2.76669	1	1	no	up
TRINITY_DN1003_c0_g1		1	0	1	1	no	no change	0.00386217	-8.01637	1.64e-07	9.47e-07	yes	down	1	0	1	1	no	no change	1	0	1	1	no	no change	1	0	1	1	no	no change	0.188161	-2.40996	0.0174932	0.0357924	yes	down	0.00465346	-7.74748	2.24e-07	1.39e-06	yes	down	1	0	1	1	no	no change
TRINITY_DN10030_c0_g1		1	0	1	1	no	no change	433.943	8.76136	1.08e-14	3.4e-13	yes	up	1	0	1	1	no	no change	1	0	1	1	no	no change	3.24266	1.69718	0.674153	1	no	up	13.9218	3.79927	0.0233782	0.0457522	yes	up	0.592476	-0.755171	0.808438	1	no	down	1	0	1	1	no	no change
TRINITY_DN10033_c0_g1	18.1 kDa class I heat shock protein-like [Quercus lobata]	5.08459	2.34613	0.0052894	0.0640485	no	up	45.5023	5.50787	4.81e-21	9.3e-19	yes	up	0.517414	-0.95061	0.536555	0.819371	no	down	0.235205	-2.08801	0.351113	0.6348	no	down	84.0224	6.3927	1.96e-17	2.13e-14	yes	up	99.0257	6.62973	2.89e-29	9.88e-27	yes	up	185.33	7.53395	8.97e-18	8.87e-16	yes	up	0.204238	-2.29167	0.21971	0.394661	no	down
TRINITY_DN10034_c0_g1	uncharacterized protein LOC110698522 [Chenopodium quinoa]	4.61429	2.20611	3.18e-07	2.82e-05	yes	up	1.59986	0.677948	0.156498	0.268243	no	up	3.8148	1.93161	0.0119347	0.0966834	no	up	1.02816	0.0400589	0.9685	0.9886	no	up	0.784011	-0.351055	0.532816	0.943473	no	down	4.81355	2.2671	5.71e-07	4.62e-06	yes	up	7.60814	2.92754	3.5e-07	2.1e-06	yes	up	0.8331	-0.263438	0.666762	0.801819	no	down
TRINITY_DN10035_c0_g1	ATP-dependent DNA helicase DDX11-like [Chenopodium quinoa]	2.43726	1.28526	0.0552719	0.26938	no	up	2.31565	1.21142	0.0850868	0.162933	no	up	0.772427	-0.37253	0.631006	0.86715	no	down	0.511375	-0.967545	0.259203	0.542598	no	down	1.01536	0.0219879	0.978892	0.999008	no	up	0.530498	-0.914581	0.282769	0.366449	no	down	6.9074	2.78814	1.54e-05	6.93e-05	yes	up	0.291066	-1.78058	0.0773211	0.191267	no	down
TRINITY_DN10038_c0_g1	22.0 kDa class IV heat shock protein [Capsicum chinense]	1	0	1	1	no	no change	0.00225941	-8.78984	1.43e-09	1.2e-08	yes	down	1	0	1	1	no	no change	1	0	1	1	no	no change	1	0	1	1	no	no change	0.00754764	-7.04976	1.56e-06	1.12e-05	yes	down	3.76447	1.91245	0.00248121	0.0070367	yes	up	1	0	1	1	no	no change
TRINITY_DN10039_c0_g1	hypothetical protein Lal_00009668 [Lupinus albus]	0.47707	-1.06773	0.687961	1	no	down	3.45436	1.78842	0.0295768	0.0661074	no	up	3.78506	1.92032	0.193708	0.518943	no	up	1.18551	0.245511	0.861186	0.946186	no	up	2.48948	1.31585	0.552276	1	no	up	10.5407	3.3979	1.71e-07	1.6e-06	yes	up	0.0638552	-3.96905	1.12e-05	5.16e-05	yes	down	1.54044	0.62334	0.775237	1	no	up
TRINITY_DN1004_c0_g1	uncharacterized protein LOC110702258 [Chenopodium quinoa]	0.839674	-0.252098	0.332375	0.677841	no	down	1.19456	0.25648	0.512864	0.665577	no	up	0.901148	-0.150164	0.740779	0.912604	no	down	0.628403	-0.670239	0.238472	0.519236	no	down	0.919036	-0.121806	0.74592	0.983135	no	down	0.33445	-1.58014	0.000567943	0.00186552	yes	down	1.18856	0.249209	0.581052	0.684089	no	up	0.420711	-1.2491	0.0242325	0.0848645	no	down
TRINITY_DN100402_c0_g1	calcium-binding protein NCS-1-like [Quercus suber]	0.00586162	-7.41449	0.000840201	0.016974	yes	down	0.000193379	-12.3363	6.5e-21	1.22e-18	yes	down	0.111079	-3.17034	0.423739	1	no	down	0.092407	-3.43585	0.385946	1	no	down	0.00640693	-7.28615	0.0624167	0.387592	no	down	0.216755	-2.20586	9.4e-06	5.35e-05	yes	down	0.000233052	-12.0671	5.71e-20	1.02e-17	yes	down	0.024162	-5.37112	0.0125537	0.0527348	no	down
TRINITY_DN10041_c0_g1	hypothetical protein SOVF_136670, partial [Spinacia oleracea]	1.10307	0.141529	1	1	no	up	0.848139	-0.237627	0.887661	0.937026	no	down	0.680965	-0.554347	0.826489	0.945985	no	down	0.0182821	-5.77343	0.0376606	0.174813	no	down	1.66971	0.739594	1	1	no	up	0.0253018	-5.30462	0.0185213	0.0375748	yes	down	0.823984	-0.279312	0.846295	0.894924	no	down	0.0146437	-6.09358	0.0426189	0.126214	no	down
TRINITY_DN100424_c0_g1	elongation factor 1-alpha [Hylocereus polyrhizus]	0.00805108	-6.9566	0.000415603	0.00986609	yes	down	4.28e-05	-14.5119	1.31e-28	1.61e-25	yes	down	0.0228845	-5.44948	0.012511	1	no	down	0.019123	-5.70855	0.00323173	1	no	down	0.00883731	-6.82218	0.000458647	0.0171931	yes	down	0.0225455	-5.47101	9.25e-28	2.68e-25	yes	down	5.16e-05	-14.2412	1.98e-27	2.35e-24	yes	down	0.151325	-2.72428	0.0634099	0.166689	no	down
TRINITY_DN100424_c0_g2	elongation factor 1-alpha [Hylocereus polyrhizus]	0.0107257	-6.54279	0.000762125	0.015722	yes	down	7.25e-05	-13.7507	9.75e-26	5.47e-23	yes	down	0.283458	-1.81879	0.653273	1	no	down	0.237233	-2.07562	0.608219	1	no	down	0.0425657	-4.55416	0.0112148	0.14834	no	down	0.0133788	-6.22391	1.91e-27	5.32e-25	yes	down	8.75e-05	-13.4802	1.18e-24	6.13e-22	yes	down	0.130986	-2.93252	0.103829	0.235098	no	down
TRINITY_DN100442_c0_g1	ATP-binding cassette sub-family F member 3-like [Rhodamnia argentea]	0.0632329	-3.98318	0.294788	1	no	down	0.000295976	-11.7222	1.17e-18	1.19e-16	yes	down	0.164386	-2.60484	0.513845	1	no	down	0.137233	-2.8653	0.472667	1	no	down	0.0697414	-3.84184	0.312757	1	no	down	0.0514813	-4.27981	2.98e-12	8.69e-11	yes	down	0.000356658	-11.4532	7.21e-18	7.34e-16	yes	down	0.730482	-0.45308	0.87777	1	no	down
TRINITY_DN10046_c0_g2	nematode resistance protein-like HSPRO2 [Spinacia oleracea]	0.579288	-0.787648	0.163689	0.480545	no	down	0.605739	-0.723232	0.310483	0.461506	no	down	0.706766	-0.500694	0.501529	0.797143	no	down	2.76923	1.46948	0.0743474	0.261735	no	up	0.278333	-1.84512	0.00588297	0.0994168	no	down	13.524	3.75745	4.28e-16	2.44e-14	yes	up	1.88953	0.918024	0.199133	0.295758	no	up	1.98738	0.990864	0.160661	0.318299	no	up
TRINITY_DN100474_c0_g1		0.0116703	-6.42101	0.000237104	0.00636135	yes	down	0.492623	-1.02144	0.377649	0.534588	no	down	0.213712	-2.22626	0.139023	0.434358	no	down	0.559975	-0.836567	0.597569	0.816961	no	down	0.376387	-1.40971	0.217607	0.722858	no	down	0.689244	-0.536913	0.658242	0.726832	no	down	0.0398633	-4.64879	0.00238886	0.00680067	yes	down	0.381875	-1.38883	0.284189	0.46904	no	down
TRINITY_DN10049_c0_g1		0.432921	-1.20782	0.000389492	0.00931988	yes	down	0.923401	-0.114971	0.839955	0.907472	no	down	1.16559	0.221062	0.678911	0.887658	no	up	1.03837	0.0543212	0.911228	0.967582	no	up	1.05973	0.0836986	0.863585	0.993378	no	up	1.6154	0.691892	0.153869	0.219588	no	up	0.371354	-1.42913	0.00428556	0.0114627	yes	down	1.75516	0.811599	0.307962	0.494247	no	up
TRINITY_DN1005_c0_g1		0.146998	-2.76613	0.488665	1	no	down	0.000220478	-12.1471	1.06e-19	1.41e-17	yes	down	0.268459	-1.89723	0.63875	1	no	down	0.224234	-2.15692	0.593548	1	no	down	0.161951	-2.62637	0.510925	1	no	down	0.02688	-5.21732	1.48e-15	7.75e-14	yes	down	0.000265878	-11.8769	5.86e-19	7.99e-17	yes	down	0.311844	-1.68111	0.673957	1	no	down
TRINITY_DN1005_c0_g3		0.0625527	-3.99878	0.288338	1	no	down	0.000414399	-11.2367	5.37e-17	3.44e-15	yes	down	1	0	1	1	no	no change	1	0	1	1	no	no change	0.0687954	-3.86154	0.30585	1	no	down	0.0528857	-4.24098	1.63e-10	3.24e-09	yes	down	0.000499353	-10.9677	2.62e-16	1.68e-14	yes	down	0.132664	-2.91415	0.460077	1	no	down
TRINITY_DN1005_c1_g1		0.217975	-2.19777	0.586126	1	no	down	0.000501818	-10.9605	8.07e-16	3.64e-14	yes	down	0.492074	-1.02305	0.802031	1	no	down	0.41118	-1.28216	0.753356	1	no	down	0.239404	-2.06248	0.609394	1	no	down	0.0180473	-5.79207	1.31e-11	3.32e-10	yes	down	0.00060527	-10.6901	2.89e-15	1.35e-13	yes	down	0.461604	-1.11527	0.782387	1	no	down
TRINITY_DN10050_c0_g1		0.665061	-0.588442	0.491899	0.796895	no	down	1.90732	0.931545	0.239218	0.37563	no	up	0.47554	-1.07236	0.112156	0.384555	no	down	0.521578	-0.939044	0.217744	0.492215	no	down	1.22592	0.293866	0.694394	0.977075	no	up	0.892973	-0.163312	0.870567	0.901789	no	down	1.61021	0.687252	0.380163	0.495671	no	up	0.261345	-1.93597	0.0224498	0.0801372	no	down
TRINITY_DN100506_c0_g1	hypothetical protein BVRB_8g199890 [Beta vulgaris subsp. vulgaris]	0.146607	-2.76998	0.488036	1	no	down	0.482205	-1.05228	0.221815	0.354417	no	down	1.10122	0.139106	0.967052	1	no	up	1.79761	0.84608	0.808749	1	no	up	0.160961	-2.63522	0.509445	1	no	down	0.440067	-1.1842	0.196316	0.270187	no	down	0.105613	-3.24315	9.42e-05	0.000364091	yes	down	2.73174	1.44982	0.586516	1	no	up
TRINITY_DN10052_c0_g1	acyl-acyl carrier protein thioesterase ATL3, chloroplastic-like isoform X2 [Vigna unguiculata]	1.07404	0.103053	0.719582	0.911721	no	up	0.870279	-0.20045	0.667398	0.790617	no	down	0.409642	-1.28756	0.00974595	0.0852629	no	down	0.370103	-1.434	0.00459685	0.0462281	yes	down	0.788394	-0.343011	0.415356	0.894735	no	down	0.284823	-1.81186	0.00755627	0.0174597	yes	down	0.954359	-0.0673954	0.924695	0.949323	no	down	0.11452	-3.12633	1.21e-06	2.82e-05	yes	down
TRINITY_DN10054_c0_g1	E3 ubiquitin-protein ligase UPL4-like isoform X2 [Chenopodium quinoa]	1.38957	0.47464	0.0475863	0.248445	no	up	1.56865	0.649519	0.0924418	0.174578	no	up	2.12388	1.0867	0.0148823	0.111454	no	up	2.33366	1.22259	0.0229603	0.129999	no	up	1.09237	0.127468	0.707472	0.97977	no	up	5.88184	2.55627	2.68e-10	5.06e-09	yes	up	2.20363	1.13988	0.0109131	0.0261235	yes	up	3.48272	1.80021	0.00095642	0.00747704	yes	up
TRINITY_DN100543_c0_g1	DNA damage-repair/toleration protein DRT100 [Spinacia oleracea]	1.41659	0.50242	0.385428	0.722855	no	up	0.31887	-1.64896	0.0136043	0.0332965	yes	down	0.117377	-3.09077	1.5e-05	0.000593803	yes	down	0.17893	-2.48253	0.0170972	0.108411	no	down	0.658616	-0.602491	0.372912	0.866584	no	down	0.0701493	-3.83343	0.000122167	0.00049278	yes	down	0.513792	-0.960742	0.218771	0.318991	no	down	0.0821404	-3.60576	0.00726824	0.0355112	yes	down
TRINITY_DN100556_c0_g1	plastid division protein PDV1-like isoform X2 [Chenopodium quinoa]	0.612417	-0.707414	0.0715109	0.308668	no	down	1.39242	0.477592	0.448202	0.606118	no	up	0.697809	-0.519096	0.349889	0.685334	no	down	0.955635	-0.0654682	0.919328	0.971122	no	down	0.941465	-0.0870203	0.852677	0.992468	no	down	1.75889	0.814666	0.130449	0.191752	no	up	2.24181	1.16466	0.070821	0.128314	no	up	4.66902	2.22312	0.00241357	0.0153843	yes	up
TRINITY_DN100574_c0_g2	hypothetical protein BVRB_2g039430 isoform C [Beta vulgaris subsp. vulgaris]	0.503462	-0.990045	0.137144	0.440212	no	down	2.09183	1.06476	0.221835	0.354438	no	up	2.55613	1.35396	0.227344	0.563146	no	up	0.289096	-1.79038	0.304253	0.589656	no	down	0.881792	-0.18149	0.834377	0.991392	no	down	0.380886	-1.39257	0.32405	0.410281	no	down	0.478152	-1.06446	0.384973	0.500682	no	down	0.0350545	-4.83426	0.000735063	0.00609107	yes	down
TRINITY_DN10059_c0_g1		0.0852203	-3.55266	0.369409	1	no	down	0.000337401	-11.5332	5.35e-18	4.57e-16	yes	down	0.180375	-2.47093	0.536532	1	no	down	0.150828	-2.72902	0.494858	1	no	down	0.0930695	-3.42555	0.386751	1	no	down	0.00400087	-7.96547	1.22e-11	3.12e-10	yes	down	0.000407151	-11.2621	2.96e-17	2.54e-15	yes	down	0.18016	-2.47265	0.532196	1	no	down
TRINITY_DN100590_c0_g1	hypothetical protein BVRB_1g018730 [Beta vulgaris subsp. vulgaris]	18.1407	4.18116	0.037024	0.214833	no	up	1.03079	0.0437556	0.956358	0.975701	no	up	128.152	7.00171	0.00263116	0.0340419	yes	up	567.757	9.14913	1.35e-06	8.71e-05	yes	up	21.2543	4.40968	0.066524	1	no	up	271.707	8.08591	5.05e-26	1.17e-23	yes	up	3.02011	1.5946	0.0468129	0.0909569	no	up	1543.92	10.5924	2.75e-14	3.48e-12	yes	up
TRINITY_DN1006_c0_g1	cytochrome P450 704C1-like isoform X1 [Spinacia oleracea]	0.980977	-0.0277081	0.966073	0.991619	no	down	0.687572	-0.540416	0.32772	0.480625	no	down	2.54564	1.34803	0.0713226	0.293117	no	up	3.96243	1.98639	0.00799953	0.0671204	no	up	0.73489	-0.444399	0.503214	0.934461	no	down	1.6083	0.685534	0.236469	0.315566	no	up	0.72684	-0.46029	0.404272	0.51995	no	down	1.09855	0.135603	0.876379	0.933794	no	up
TRINITY_DN10060_c0_g1	uncharacterized protein LOC110707533 [Chenopodium quinoa]	3.20384	1.6798	0.642727	1	no	up	74.4765	6.21871	0.00224958	0.00652508	yes	up	61.4936	5.94236	1	1	no	up	156.731	7.29215	1	1	no	up	436.217	8.7689	1	1	no	up	60.981	5.93029	1.11e-07	1.09e-06	yes	up	2.12138	1.085	0.481253	0.594899	no	up	181.637	7.50491	1	1	no	up
TRINITY_DN10063_c0_g1		0.0946275	-3.4016	0.000155111	0.00455976	yes	down	1.34219	0.424591	0.514997	0.667529	no	up	0.975158	-0.0362923	0.967436	0.991414	no	down	1.21127	0.276517	0.754964	0.897186	no	up	0.754015	-0.407335	0.524972	0.941146	no	down	0.973047	-0.0394185	0.953598	0.965775	no	down	0.234596	-2.09175	0.00628158	0.0160876	yes	down	0.505466	-0.984314	0.213724	0.38696	no	down
TRINITY_DN100634_c0_g2	hypothetical protein IFM89_030053 [Coptis chinensis]	0.368319	-1.44097	0.602433	1	no	down	0.000494379	-10.9821	2.44e-14	6.84e-13	yes	down	0.222574	-2.16764	0.589627	1	no	down	0.186905	-2.41962	0.547183	1	no	down	0.0552889	-4.17687	0.231235	1	no	down	0.00329413	-8.24589	3.54e-09	5.11e-08	yes	down	0.415685	-1.26644	0.0689953	0.125562	no	down	0.104993	-3.25164	0.384557	1	no	down
TRINITY_DN10064_c0_g1	hypothetical protein SOVF_102790 [Spinacia oleracea]	9.44526	3.23959	4.82e-12	1.74e-09	yes	up	2.46191	1.29978	0.218009	0.350055	no	up	4.53947	2.18252	0.00841678	0.0773965	no	up	0.354122	-1.49768	0.161307	0.414658	no	down	4.40878	2.14038	4.29e-05	0.00265976	yes	up	0.232606	-2.10404	0.114894	0.172665	no	down	13.7329	3.77957	1	1	no	up	0.0244168	-5.35598	2.45e-12	2.19e-10	yes	down
TRINITY_DN100646_c0_g1	alpha-glucan phosphorylase 2, cytosolic-like [Chenopodium quinoa]	1.61565	0.692113	0.00753448	0.0812788	no	up	1.17383	0.23122	0.561681	0.707611	no	up	0.55164	-0.8582	0.100878	0.361879	no	down	0.673173	-0.570951	0.285114	0.571546	no	down	1.36025	0.443874	0.244056	0.758358	no	up	0.0248124	-5.33279	1.22e-24	2.34e-22	yes	down	0.66079	-0.597736	0.409816	0.525596	no	down	0.0665023	-3.91045	5.12e-05	0.000693113	yes	down
TRINITY_DN100658_c0_g1	L-type lectin-domain containing receptor kinase IV.1-like [Spinacia oleracea]	1.10978	0.150271	0.818926	0.949276	no	up	1.37943	0.464069	0.490831	0.645732	no	up	0.662312	-0.594417	0.383694	0.713368	no	down	15.1339	3.91971	2.55e-08	2.94e-06	yes	up	0.993506	-0.00939956	0.989881	0.999053	no	down	21.9359	4.45522	5.97e-16	3.33e-14	yes	up	1.66352	0.734235	0.236006	0.338991	no	up	38.9978	5.28532	5.15e-10	2.89e-08	yes	up
TRINITY_DN10068_c0_g2	uncharacterized protein LOC110687477 [Chenopodium quinoa]	0.750784	-0.41353	0.535681	0.823445	no	down	0.251243	-1.99284	0.000937853	0.00293111	yes	down	0.0232123	-5.42896	7.08e-06	0.000324298	yes	down	0.130719	-2.93546	0.0450749	0.196206	no	down	0.694164	-0.526652	0.464991	0.918168	no	down	0.176214	-2.5046	0.000280787	0.00101281	yes	down	0.225066	-2.15158	0.000274928	0.000963582	yes	down	0.183085	-2.44941	0.0403613	0.121529	no	down
TRINITY_DN1007_c0_g1	hypothetical protein G4B88_027164 [Cannabis sativa]	1	0	1	1	no	no change	0.444122	-1.17097	0.077847	0.151185	no	down	1.86671	0.900499	0.825338	1	no	up	1	0	1	1	no	no change	29.4283	4.87913	0.0923877	1	no	up	0.58397	-0.776034	0.249067	0.329762	no	down	0.17904	-2.48165	0.000455644	0.00152731	yes	down	1	0	1	1	no	no change
TRINITY_DN10070_c0_g1	3-isopropylmalate dehydrogenase 2, chloroplastic-like [Chenopodium quinoa]	0.807332	-0.308765	0.295521	0.642766	no	down	0.756777	-0.40206	0.31603	0.467762	no	down	0.332805	-1.58725	0.000886755	0.0154555	yes	down	0.690373	-0.534552	0.197517	0.465742	no	down	0.969503	-0.0446828	0.908072	0.996247	no	down	7.68727	2.94247	4.46e-09	6.3e-08	yes	up	0.938653	-0.0913364	0.83819	0.888807	no	down	7.99216	2.99858	8.9e-06	0.000158261	yes	up
TRINITY_DN10071_c0_g1		0.146218	-2.77381	0.487409	1	no	down	0.000643291	-10.6022	5.9e-15	2.02e-13	yes	down	1	0	1	1	no	no change	1	0	1	1	no	no change	0.159981	-2.64402	0.507976	1	no	down	0.00791791	-6.98066	4.69e-09	6.58e-08	yes	down	0.000776114	-10.3314	2.19e-14	7.74e-13	yes	down	0.303566	-1.71992	0.666694	1	no	down
TRINITY_DN100713_c0_g1		4.77879	2.25665	0.492044	1	no	up	2.86001	1.51602	0.491101	0.64598	no	up	2253.16	11.1377	1.58e-15	1.12e-12	yes	up	205.839	7.68537	0.000259616	0.00590921	yes	up	46.7675	5.54743	0.000629678	0.0216958	yes	up	1.36494	0.448838	0.898448	1	no	up	0.255848	-1.96664	0.607263	1	no	down	1.67379	0.743122	0.85549	1	no	up
TRINITY_DN100716_c0_g1		1.46736	0.553225	0.632768	0.874804	no	up	5.94593	2.5719	0.274363	0.419267	no	up	1	0	1	1	no	no change	15.106	3.91705	0.149922	1	no	up	0.170714	-2.55035	0.219858	1	no	down	0.869202	-0.202236	0.959652	1	no	down	17.3122	4.11372	0.00428975	0.0114728	yes	up	0.418779	-1.25574	0.518037	1	no	down
TRINITY_DN10072_c0_g1	PREDICTED: putative disease resistance protein RGA3 [Beta vulgaris subsp. vulgaris]	2.0457	1.0326	0.467391	0.781841	no	up	2.43486	1.28384	0.413433	0.572039	no	up	1	0	1	1	no	no change	20.7373	4.37415	0.0733637	1	no	up	3.10315	1.63373	0.180041	0.666056	no	up	16.0534	4.0048	0.00342846	0.00883585	yes	up	12.2565	3.61548	0.00187281	0.00547335	yes	up	1.70695	0.77142	0.614621	0.76351	no	up
TRINITY_DN100744_c1_g1	ABC transporter B family member 11-like [Chenopodium quinoa]	1.14487	0.195185	0.820727	0.949698	no	up	2.45294	1.29451	0.176099	0.294826	no	up	0.0933135	-3.42177	0.00491367	0.0532554	no	down	0.113712	-3.13654	0.0194106	0.117401	no	down	1.77874	0.830859	0.361369	0.860946	no	up	3.91915	1.97054	0.0117593	0.0255241	yes	up	9.52474	3.25168	2.69e-05	0.000115819	yes	up	1.5279	0.611553	0.655939	0.794494	no	up
TRINITY_DN10075_c0_g1	growth-regulating factor 2-like [Chenopodium quinoa]	0.697048	-0.52067	0.49403	0.798288	no	down	1.20325	0.266935	0.759849	0.855777	no	up	0.21427	-2.2225	0.00662241	0.0660724	no	down	0.387428	-1.368	0.155043	0.405182	no	down	0.568346	-0.815159	0.315386	0.827898	no	down	4.79797	2.26242	0.00232878	0.00633053	yes	up	0.900542	-0.151135	0.861526	0.906088	no	down	3.66078	1.87215	0.0530242	0.147248	no	up
TRINITY_DN10076_c0_g1	50S ribosomal protein L11, chloroplastic-like [Chenopodium quinoa]	1.21791	0.284407	0.38759	0.72427	no	up	1.22462	0.29233	0.53468	0.684732	no	up	0.375373	-1.4136	0.00427324	0.0481305	yes	down	0.229001	-2.12658	0.000120996	0.00320214	yes	down	1.20152	0.264858	0.526953	0.941193	no	up	3.7191	1.89495	5.52e-05	0.000247851	yes	up	1.01478	0.0211667	0.970182	0.980955	no	up	0.949974	-0.0740407	0.886675	0.9394	no	down
TRINITY_DN100764_c0_g1	Calcium-binding EF-hand [Corchorus capsularis]	0.217975	-2.19777	0.586126	1	no	down	0.000940864	-10.0537	4.16e-13	8.19e-12	yes	down	1	0	1	1	no	no change	1	0	1	1	no	no change	0.239404	-2.06248	0.609394	1	no	down	0.0416833	-4.58439	1.51e-07	1.43e-06	yes	down	0.00113595	-9.78188	1.11e-12	2.34e-11	yes	down	0.461604	-1.11527	0.782387	1	no	down
TRINITY_DN10078_c0_g2	auxin-induced protein 22B-like [Chenopodium quinoa]	0.844278	-0.24421	0.459232	0.776689	no	down	0.824353	-0.278666	0.533202	0.683351	no	down	2.40473	1.26588	0.00864832	0.0789876	no	up	1.88954	0.918034	0.0478374	0.202751	no	up	0.577743	-0.791499	0.0522982	0.350683	no	down	1.70696	0.771432	0.070433	0.115247	no	up	2.93882	1.55524	0.000855289	0.00270101	yes	up	0.609985	-0.713153	0.209166	0.381237	no	down
TRINITY_DN10079_c0_g1	uncharacterized protein LOC110787856 [Spinacia oleracea]	1.36497	0.448868	0.18142	0.505144	no	up	1.92643	0.945931	0.102228	0.189659	no	up	1.59959	0.677702	0.248983	0.586668	no	up	0.454619	-1.13727	0.11496	0.340332	no	down	1.65551	0.727279	0.106436	0.515729	no	up	0.667067	-0.584097	0.377776	0.465528	no	down	1.7168	0.779724	0.215896	0.315614	no	up	0.310221	-1.68863	0.00354985	0.0206945	yes	down
TRINITY_DN100793_c0_g1	transcription repressor OFP1-like [Spinacia oleracea]	1.03375	0.0478876	0.931053	0.982597	no	up	0.965436	-0.0507475	0.943512	0.969035	no	down	0.993017	-0.0101093	0.99012	0.997211	no	down	1.70329	0.768321	0.380104	0.659889	no	up	1.32459	0.405542	0.453211	0.912806	no	up	4.8092	2.2658	0.000871354	0.00270335	yes	up	1.08005	0.111097	0.877805	0.917915	no	up	3.51142	1.81206	0.00375744	0.0215937	yes	up
TRINITY_DN100795_c0_g1	PREDICTED: putative disease resistance protein RGA3 [Beta vulgaris subsp. vulgaris]	2.40646	1.26691	0.0530973	0.263035	no	up	2.11433	1.0802	0.219037	0.351392	no	up	0.0817762	-3.61217	0.284727	1	no	down	4.10562	2.0376	0.0720408	0.25682	no	up	1.41679	0.502628	0.540444	0.945553	no	up	5.46016	2.44894	0.00401429	0.0101212	yes	up	6.97575	2.80235	4.81e-05	0.000197363	yes	up	2.36868	1.24408	0.231496	0.408598	no	up
TRINITY_DN1008_c0_g1	zinc finger protein WIP3-like [Chenopodium quinoa]	0.651663	-0.617801	0.0646034	0.29168	no	down	1.49094	0.576227	0.303274	0.453199	no	up	3.49403	1.80489	0.0216532	0.140696	no	up	15.5646	3.9602	6.36e-08	6.62e-06	yes	up	0.822618	-0.281706	0.448135	0.909795	no	down	0.483	-1.0499	0.0373088	0.0678043	no	down	2.14981	1.10421	0.0475456	0.0921466	no	up	1.14137	0.190772	0.847339	0.916665	no	up
TRINITY_DN10080_c0_g1	hypothetical protein SOVF_181100 isoform B [Spinacia oleracea]	1.2919	0.369494	0.304588	0.65168	no	up	2.03787	1.02706	0.045467	0.0958436	no	up	0.695553	-0.523767	0.384729	0.713967	no	down	0.232341	-2.10569	0.000114032	0.0030668	yes	down	1.50262	0.587478	0.312019	0.825551	no	up	2.54454	1.3474	0.0188482	0.0381572	yes	up	1.20826	0.272926	0.629478	0.725217	no	up	1.89111	0.919237	0.330584	0.517704	no	up
TRINITY_DN10082_c0_g1		0.364893	-1.45446	0.103146	0.377644	no	down	1.25194	0.32417	0.675522	0.796675	no	up	0.576975	-0.79342	0.493939	0.792662	no	down	0.497728	-1.00657	0.482555	0.742661	no	down	0.744975	-0.424737	0.52105	0.94004	no	down	0.343938	-1.53978	0.108494	0.164685	no	down	0.759197	-0.397455	0.617395	0.714925	no	down	0.212255	-2.23613	0.00770759	0.0370805	yes	down
TRINITY_DN100823_c0_g1	probable mediator of RNA polymerase II transcription subunit 37c [Chenopodium quinoa]	108.246	6.75817	4.06e-05	0.00158202	yes	up	1	0	1	1	no	no change	1	0	1	1	no	no change	1	0	1	1	no	no change	1	0	1	1	no	no change	1	0	1	1	no	no change	60.4578	5.91786	0.000739775	0.00237076	yes	up	1	0	1	1	no	no change
TRINITY_DN10083_c0_g1	ethylene-responsive transcription factor 5-like [Spinacia oleracea]	1	0	1	1	no	no change	1.59707	0.675431	0.429934	0.588548	no	up	0.492074	-1.02305	0.802031	1	no	down	2.95737	1.56432	0.694101	1	no	up	1.70559	0.770271	0.850273	1	no	up	72.3584	6.17709	4.88e-16	2.76e-14	yes	up	3.56601	1.83431	0.0178972	0.0401354	yes	up	18.0003	4.16995	0.247639	1	no	up
TRINITY_DN100849_c0_g1	uncharacterized protein LOC110717906 [Chenopodium quinoa]	0.685766	-0.544211	0.0616691	0.284513	no	down	0.888851	-0.169987	0.667825	0.790921	no	down	1.17208	0.229076	0.63513	0.869025	no	up	0.767906	-0.380999	0.524231	0.771274	no	down	1.00511	0.00735334	0.984278	0.999008	no	up	0.397001	-1.33278	0.00622697	0.0147697	yes	down	0.695322	-0.524247	0.246833	0.351496	no	down	0.544713	-0.876431	0.180495	0.344683	no	down
TRINITY_DN10085_c0_g1	ethylene-insensitive protein 2 isoform X1 [Spinacia oleracea]	1.07829	0.108749	0.761736	0.929231	no	up	1.23844	0.308521	0.503561	0.657161	no	up	1.0841	0.116491	0.783329	0.928778	no	up	1.76121	0.816565	0.0571488	0.224712	no	up	0.669848	-0.578094	0.185432	0.676295	no	down	2.20467	1.14056	0.00898968	0.0202761	yes	up	1.52039	0.604443	0.167886	0.25746	no	up	1.33505	0.416892	0.425251	0.608446	no	up
TRINITY_DN10087_c0_g2	probable phosphoinositide phosphatase SAC9 [Spinacia oleracea]	1.27018	0.345029	0.124434	0.419012	no	up	1.26252	0.336309	0.423027	0.581551	no	up	1.2211	0.288179	0.511353	0.80337	no	up	1.70478	0.769587	0.0982795	0.310226	no	up	1.14668	0.197468	0.605461	0.95824	no	up	4.34394	2.119	4.6e-07	3.82e-06	yes	up	1.65847	0.72985	0.0993928	0.168793	no	up	2.15783	1.10958	0.00858835	0.0401559	yes	up
TRINITY_DN1009_c0_g1	ubiquinol-cytochrome-c reductase complex assembly factor 1 [Spinacia oleracea]	0.949664	-0.0745107	0.787368	0.93917	no	down	0.920179	-0.120013	0.769942	0.862328	no	down	0.899618	-0.152615	0.725337	0.906728	no	down	0.744065	-0.426499	0.337753	0.622397	no	down	0.97224	-0.0406151	0.911271	0.996247	no	down	0.26151	-1.93506	4.23e-05	0.000197245	yes	down	0.815913	-0.293512	0.544101	0.651841	no	down	0.352934	-1.50253	0.00589769	0.0303547	yes	down
TRINITY_DN100909_c1_g3	60S ribosomal protein L10a [Chenopodium quinoa]	0.733366	-0.447394	0.0506301	0.257041	no	down	0.574815	-0.798831	0.0340766	0.074777	no	down	0.353959	-1.49835	0.00233913	0.031375	yes	down	0.548038	-0.867652	0.114242	0.338975	no	down	0.833462	-0.262812	0.471139	0.921179	no	down	0.24905	-2.00549	2.53e-05	0.000126955	yes	down	0.550454	-0.861305	0.0641754	0.11829	no	down	0.699531	-0.51554	0.490688	0.666441	no	down
TRINITY_DN10091_c0_g1	PREDICTED: aspartic proteinase nepenthesin-2 [Beta vulgaris subsp. vulgaris]	1.21283	0.278375	0.280034	0.62575	no	up	1.42197	0.507887	0.20673	0.335657	no	up	0.95647	-0.0642087	0.881406	0.964703	no	down	1.23963	0.309913	0.511117	0.762844	no	up	1.44313	0.529197	0.140306	0.59182	no	up	2.23769	1.16201	0.0155577	0.0324069	yes	up	1.41665	0.502481	0.272595	0.380808	no	up	1.40521	0.490781	0.277863	0.461844	no	up
TRINITY_DN10092_c0_g1		4.11296	2.04018	0.056629	0.272234	no	up	4.16083	2.05687	0.221258	0.353837	no	up	0.327148	-1.61199	0.686332	1	no	down	3.7326	1.90018	0.555089	1	no	up	1.02406	0.0342987	0.981679	0.999008	no	up	2.13066	1.0913	0.675344	1	no	up	22.775	4.50938	0.000201351	0.000726532	yes	up	0.374175	-1.41821	0.351446	0.537889	no	down
TRINITY_DN10093_c0_g1		0.222074	-2.17089	0.335876	1	no	down	0.462506	-1.11245	0.311617	0.462827	no	down	3.26504	1.7071	0.0556489	0.252321	no	up	3.42133	1.77456	0.0494228	0.206525	no	up	1.6402	0.71387	0.642129	0.966968	no	up	3.92701	1.97343	0.0221993	0.0438108	yes	up	0.235356	-2.08709	0.116389	0.191014	no	down	16.2	4.01792	0.000186069	0.00198322	yes	up
TRINITY_DN10094_c0_g1	uncharacterized protein LOC110733628 [Chenopodium quinoa]	1.80568	0.852544	0.108137	0.387556	no	up	2.00125	1.0009	0.0781331	0.151661	no	up	0.06989	-3.83877	2.07e-05	0.000776638	yes	down	0.206549	-2.27544	0.0568907	0.224038	no	down	2.53473	1.34183	0.0330761	0.276111	no	up	0.0689369	-3.85858	0.000110442	0.000451934	yes	down	1.46744	0.553301	0.480127	0.59388	no	up	0.0639384	-3.96717	5.62e-06	0.000106751	yes	down
TRINITY_DN100944_c2_g2	hypothetical protein BVRB_1g010990 [Beta vulgaris subsp. vulgaris]	29.0576	4.86084	0.00342668	0.0471346	yes	up	25.9569	4.69804	3.9e-07	2.12e-06	yes	up	326.328	8.35018	6.89e-12	1.94e-09	yes	up	108.743	6.76478	1.38e-05	0.000583805	yes	up	77.8523	6.28267	7.65e-14	4.77e-11	yes	up	32.6109	5.02728	2.09e-07	1.91e-06	yes	up	23.4999	4.55458	3.49e-07	2.1e-06	yes	up	9.82172	3.29598	0.0677989	0.174601	no	up
TRINITY_DN100945_c0_g1		0.454591	-1.13736	0.200428	0.532009	no	down	0.697169	-0.520419	0.566581	0.711699	no	down	1.4895	0.574826	0.678378	0.887356	no	up	4.45096	2.15412	1	1	no	up	0.48663	-1.0391	0.251586	0.767698	no	down	19.9881	4.32107	2.09e-13	7.58e-12	yes	up	0.701238	-0.512023	0.627366	0.723495	no	down	4.40308	2.13851	0.0360199	0.112367	no	up
TRINITY_DN10095_c0_g1	proteasome subunit alpha type-3 isoform X2 [Ananas comosus]	0.0618464	-4.01517	0.180682	1	no	down	0.000414266	-11.2372	2.75e-17	1.9e-15	yes	down	0.492074	-1.02305	0.802031	1	no	down	0.41118	-1.28216	0.753356	1	no	down	0.0677206	-3.88426	0.221138	1	no	down	0.0423016	-4.56314	2.73e-12	8.02e-11	yes	down	0.000499282	-10.9679	1.64e-16	1.11e-14	yes	down	0.130332	-2.93974	0.373527	1	no	down
TRINITY_DN10099_c0_g1	uncharacterized protein LOC110707769 isoform X1 [Chenopodium quinoa]	0.601741	-0.732785	0.0480878	0.24995	no	down	1.1122	0.153418	0.802116	0.883263	no	up	0.621555	-0.686046	0.154517	0.459941	no	down	0.728716	-0.456572	0.405844	0.683479	no	down	0.884783	-0.176604	0.768335	0.986345	no	down	3.74004	1.90306	0.000666371	0.00214227	yes	up	0.83312	-0.263404	0.62838	0.7243	no	down	1.35449	0.437752	0.474513	0.652441	no	up
TRINITY_DN101_c0_g1	probable transketolase [Quercus suber]	8.72341	3.12489	0.153699	0.466111	no	up	0.689487	-0.536405	0.383447	0.540815	no	down	1.86671	0.900499	0.825338	1	no	up	1	0	1	1	no	no change	38.2054	5.25571	0.00677209	0.107736	no	up	1.1242	0.168896	0.776302	0.82595	no	up	0.241611	-2.04924	0.0010305	0.0031957	yes	down	0.479745	-1.05966	0.793238	1	no	down
TRINITY_DN1010_c0_g1	hypothetical protein GUJ93_ZPchr0008g11435 [Zizania palustris]	8.29531	3.0523	0.406447	1	no	up	0.0179348	-5.8011	5.92e-09	4.42e-08	yes	down	0.222574	-2.16764	0.589627	1	no	down	0.186905	-2.41962	0.547183	1	no	down	0.875694	-0.191502	0.962568	1	no	down	0.0224053	-5.48002	3.91e-07	3.31e-06	yes	down	0.0255194	-5.29226	6.53e-11	8.36e-10	yes	down	0.859165	-0.218993	0.957199	1	no	down
TRINITY_DN10100_c0_g1	PREDICTED: 60S ribosomal protein L36-2 [Musa acuminata subsp. malaccensis]	1.55312	0.63517	0.8763	1	no	up	1.49952	0.5845	0.540146	0.689438	no	up	1	0	1	1	no	no change	1	0	1	1	no	no change	29.5138	4.88332	0.0976747	1	no	up	0.0129771	-6.26789	3.11e-05	0.000151142	yes	down	0.069072	-3.85575	0.000140377	0.000523829	yes	down	1	0	1	1	no	no change
TRINITY_DN101007_c0_g1	ubiquitin fusion degradation protein 1 homolog [Spinacia oleracea]	1.41749	0.503336	0.0751199	0.317582	no	up	1.33559	0.41748	0.298816	0.448015	no	up	1.79321	0.842548	0.0579105	0.258382	no	up	1.8628	0.897474	0.134588	0.373531	no	up	1.39704	0.482372	0.201895	0.700773	no	up	6.44652	2.68852	2.46e-09	3.72e-08	yes	up	1.50189	0.586782	0.211452	0.310387	no	up	4.98374	2.31723	1.11e-05	0.00018957	yes	up
TRINITY_DN101008_c0_g1		0.319743	-1.64502	0.536301	1	no	down	0.450801	-1.14944	0.0750073	0.146516	no	down	2.25927	1.17586	0.769496	1	no	up	0.8746	-0.193305	0.962071	1	no	down	6.36335	2.66979	0.0613472	0.383853	no	up	0.76922	-0.378531	0.525686	0.608359	no	down	0.164948	-2.59992	1.01e-05	4.69e-05	yes	down	0.0736349	-3.76347	0.269816	1	no	down
TRINITY_DN10102_c0_g1	60S ribosomal protein L5-like [Rhodamnia argentea]	6.24795	2.64338	0.17399	0.495587	no	up	0.284051	-1.81578	0.0284047	0.0638118	no	down	0.093025	-3.42624	0.331873	1	no	down	0.0776994	-3.68595	0.205016	1	no	down	1.6632	0.733962	0.785829	1	no	up	0.0257025	-5.28195	1.66e-09	2.6e-08	yes	down	0.0669304	-3.90119	1.82e-06	9.66e-06	yes	down	1.15916	0.213075	0.930767	1	no	up
TRINITY_DN101027_c0_g1	protein arginine N-methyltransferase 1-like [Quercus suber]	0.143166	-2.80424	0.482447	1	no	down	0.000364975	-11.4199	8.11e-18	6.59e-16	yes	down	0.142326	-2.81273	0.479616	1	no	down	0.119126	-3.06944	0.440466	1	no	down	0.156232	-2.67824	0.502284	1	no	down	0.0156772	-5.99519	2.55e-13	9e-12	yes	down	0.000439935	-11.1504	4.95e-17	3.95e-15	yes	down	0.583645	-0.776838	0.845718	1	no	down
TRINITY_DN10103_c0_g1	PREDICTED: protein FAR1-RELATED SEQUENCE 6-like [Beta vulgaris subsp. vulgaris]	1.01209	0.0173396	0.95188	0.988317	no	up	5.67715	2.50517	0.000337741	0.00114391	yes	up	1.30576	0.384886	0.427513	0.746246	no	up	0.618173	-0.693916	0.317631	0.60302	no	down	3.06034	1.61369	0.00827249	0.122515	no	up	4.35187	2.12164	0.000452489	0.00153109	yes	up	1.23688	0.306709	0.579414	0.682716	no	up	1.21904	0.28574	0.672478	0.805807	no	up
TRINITY_DN10104_c0_g1	uncharacterized protein LOC115752081 [Rhodamnia argentea]	1	0	1	1	no	no change	1	0	1	1	no	no change	1	0	1	1	no	no change	1	0	1	1	no	no change	1	0	1	1	no	no change	2069.56	11.0151	2.42e-16	1.45e-14	yes	up	1	0	1	1	no	no change	1	0	1	1	no	no change
TRINITY_DN10105_c0_g1	hypersensitive-induced response protein-like protein 1 [Chenopodium quinoa]	0.86361	-0.211549	0.587953	0.852376	no	down	1.11573	0.157991	0.718577	0.827052	no	up	0.502473	-0.992883	0.0411345	0.209656	no	down	0.355018	-1.49404	0.00666366	0.059432	no	down	1.24573	0.316987	0.477967	0.924365	no	up	2.2002	1.13763	0.0167558	0.0345269	yes	up	0.942739	-0.0850701	0.864329	0.908153	no	down	1.59957	0.677688	0.231095	0.408021	no	up
TRINITY_DN10107_c0_g1	PREDICTED: steroid 5-alpha-reductase DET2 [Beta vulgaris subsp. vulgaris]	1.61342	0.690122	0.00991372	0.0969049	no	up	1.15697	0.210347	0.594338	0.733974	no	up	1.27312	0.348367	0.538778	0.820547	no	up	0.621319	-0.686594	0.193038	0.460078	no	down	1.52159	0.60558	0.130025	0.570009	no	up	0.13758	-2.86166	2.66e-05	0.000132215	yes	down	0.6635	-0.591831	0.36441	0.479935	no	down	0.154319	-2.69601	4.53e-05	0.000626776	yes	down
TRINITY_DN10108_c0_g1		0.20224	-2.30586	0.022524	0.159384	no	down	0.305728	-1.70968	0.108339	0.19898	no	down	0.125172	-2.99801	0.0648626	0.276951	no	down	0.112876	-3.14719	0.0488032	0.205179	no	down	0.31919	-1.64751	0.16245	0.635363	no	down	0.133953	-2.9002	0.0853937	0.134846	no	down	0.129517	-2.94878	0.0206573	0.0453944	yes	down	0.260316	-1.94167	0.12483	0.267836	no	down
TRINITY_DN101093_c0_g1		1	0	1	1	no	no change	0.94518	-0.0813384	0.964703	0.98013	no	down	1	0	1	1	no	no change	1	0	1	1	no	no change	9.05566	3.17882	0.421406	1	no	up	0.0454406	-4.45987	0.0614606	0.10305	no	down	0.0160422	-5.96199	0.00451786	0.0120146	yes	down	1	0	1	1	no	no change
TRINITY_DN1011_c0_g1	DEAD-box ATP-dependent RNA helicase 58, chloroplastic isoform X1 [Spinacia oleracea]	1.00325	0.00467703	0.990168	0.997381	no	up	0.97711	-0.0334069	0.941703	0.968024	no	down	0.534384	-0.904051	0.138353	0.432723	no	down	0.187522	-2.41486	0.000196175	0.00471774	yes	down	0.983744	-0.0236459	0.959347	0.997631	no	down	0.495841	-1.01205	0.0759374	0.122543	no	down	0.7563	-0.402969	0.508715	0.620349	no	down	0.304503	-1.71547	0.0138611	0.0566668	no	down
TRINITY_DN10110_c0_g1	protein SCAI isoform X1 [Spinacia oleracea]	1.06521	0.0911366	0.684803	0.897512	no	up	1.13115	0.177787	0.64071	0.770236	no	up	1.08892	0.122892	0.790759	0.931007	no	up	1.48146	0.567017	0.273307	0.558494	no	up	1.13551	0.183339	0.582191	0.955303	no	up	2.68322	1.42396	0.000726695	0.00231217	yes	up	1.25659	0.329518	0.458151	0.572783	no	up	2.56725	1.36022	0.00196243	0.0131869	yes	up
TRINITY_DN10111_c0_g1	mitogen-activated protein kinase homolog MMK1 [Spinacia oleracea]	1.24091	0.311399	0.165328	0.482494	no	up	1.11118	0.152094	0.703866	0.816477	no	up	1.07945	0.110296	0.807259	0.938193	no	up	1.25715	0.330161	0.544479	0.784221	no	up	1.13652	0.184623	0.584803	0.955584	no	up	3.73722	1.90197	7.76e-06	4.52e-05	yes	up	1.89166	0.919656	0.0595125	0.111014	no	up	2.55502	1.35334	0.00660828	0.0330562	yes	up
TRINITY_DN101118_c0_g2	ERAD-associated E3 ubiquitin-protein ligase HRD1B-like [Chenopodium quinoa]	1.14855	0.199812	0.354915	0.698156	no	up	1.63452	0.70887	0.0863591	0.165007	no	up	0.837085	-0.256554	0.544984	0.824255	no	down	1.4562	0.542206	0.295228	0.580711	no	up	1.46282	0.548751	0.107616	0.518834	no	up	4.55117	2.18624	2.09e-07	1.91e-06	yes	up	1.51289	0.597303	0.183898	0.277166	no	up	3.19803	1.67718	0.000197222	0.00208621	yes	up
TRINITY_DN10112_c0_g1	hypothetical protein SOVF_031120 isoform B [Spinacia oleracea]	0.816007	-0.293347	0.735028	0.918104	no	down	0.686031	-0.543654	0.380686	0.537765	no	down	0.714572	-0.48485	0.654798	0.876462	no	down	12.0225	3.58766	0.000608347	0.0109453	yes	up	1.96187	0.972231	0.286091	0.802222	no	up	17.9142	4.16303	1.25e-19	1.18e-17	yes	up	0.842115	-0.24791	0.651765	0.744233	no	down	207.326	7.69576	1.83e-17	4.09e-15	yes	up
TRINITY_DN10112_c1_g1	mitotic spindle checkpoint protein BUBR1 [Chenopodium quinoa]	0.859717	-0.218067	0.667128	0.889136	no	down	0.238221	-2.06963	0.000210123	0.000737854	yes	down	0.198852	-2.33023	0.00473158	0.0517179	no	down	0.317829	-1.65368	0.0614357	0.234948	no	down	0.676658	-0.563501	0.311236	0.824988	no	down	0.224729	-2.15374	0.000251215	0.000919253	yes	down	0.367199	-1.44537	0.00821505	0.0203992	yes	down	0.30107	-1.73183	0.0107291	0.04722	yes	down
TRINITY_DN10114_c0_g1		0.150609	-2.73112	0.494415	1	no	down	0.000623343	-10.6477	2.5e-15	9.75e-14	yes	down	0.164386	-2.60484	0.513845	1	no	down	0.137233	-2.8653	0.472667	1	no	down	0.167003	-2.58206	0.518366	1	no	down	0.0363059	-4.78365	3.82e-09	5.48e-08	yes	down	0.000751176	-10.3786	1.12e-14	4.36e-13	yes	down	0.623961	-0.680471	0.864855	1	no	down
TRINITY_DN101149_c0_g2	formin-like protein 6 [Chenopodium quinoa]	1.33196	0.413556	0.0849555	0.340068	no	up	1.21147	0.276759	0.491407	0.646277	no	up	1.28592	0.362805	0.463695	0.771252	no	up	0.791161	-0.337957	0.565551	0.797123	no	down	1.22502	0.29281	0.431164	0.903418	no	up	0.223382	-2.16242	4.79e-06	2.97e-05	yes	down	0.69382	-0.527367	0.4011	0.516783	no	down	0.244337	-2.03305	7.66e-06	0.000139314	yes	down
TRINITY_DN10115_c0_g1	two-pore potassium channel 1-like [Chenopodium quinoa]	0.97128	-0.042041	0.900539	0.973492	no	down	0.97953	-0.0298382	0.953173	0.973998	no	down	0.609497	-0.714309	0.149354	0.45088	no	down	1.12081	0.164538	0.698465	0.870187	no	up	0.760943	-0.394139	0.341011	0.848185	no	down	2.67153	1.41767	0.0027278	0.0072506	yes	up	1.87034	0.903298	0.0653512	0.120123	no	up	1.13642	0.184496	0.731481	0.845411	no	up
TRINITY_DN10116_c0_g1	uncharacterized protein LOC110776819 [Spinacia oleracea]	209.536	7.71106	0.0485136	0.250728	no	up	8.01651	3.00297	0.289086	1	no	up	0.363022	-1.46187	0.631446	1	no	down	0.652729	-0.615445	0.7648	1	no	down	3.50677	1.81014	0.653064	1	no	up	39.3627	5.29876	0.00340576	0.00878605	yes	up	96.3125	6.58965	3.5e-05	0.000147139	yes	up	42.271	5.4016	0.0609554	1	no	up
TRINITY_DN10118_c0_g1	monothiol glutaredoxin-S6-like [Chenopodium quinoa]	0.212467	-2.23469	0.00403748	0.0533201	no	down	0.857855	-0.221195	0.817804	0.893579	no	down	1.03751	0.0531207	0.94763	0.985713	no	up	0.145453	-2.78138	0.00257667	0.0311288	yes	down	0.695907	-0.523033	0.525309	0.941146	no	down	0.226491	-2.14247	0.159052	0.22577	no	down	0.762648	-0.39091	0.690529	0.775796	no	down	0.235481	-2.08632	0.0326188	0.104543	no	down
TRINITY_DN1012_c0_g2	PREDICTED: histone-lysine N-methyltransferase ASHH3 isoform X1 [Beta vulgaris subsp. vulgaris]	0.768681	-0.379543	0.157938	0.472797	no	down	0.738696	-0.436947	0.285172	0.432031	no	down	0.710657	-0.492774	0.267054	0.607356	no	down	0.623449	-0.681656	0.104261	0.321202	no	down	0.802753	-0.316972	0.389751	0.87888	no	down	1.12642	0.171739	0.726531	0.785286	no	up	0.393882	-1.34416	0.0191118	0.0424435	yes	down	0.91629	-0.126124	0.782157	0.87735	no	down
TRINITY_DN10121_c0_g1		0.108037	-3.2104	0.283366	1	no	down	4.70681	2.23475	0.239176	0.375577	no	up	1.09513	0.131101	0.95886	1	no	up	5.96158	2.57569	0.103704	1	no	up	0.788938	-0.342016	0.865242	1	no	down	26.4537	4.7254	0.000358658	0.001252	yes	up	3.46406	1.79246	0.37686	0.492463	no	up	6.62895	2.72878	0.0406867	0.122311	no	up
TRINITY_DN10123_c0_g1		1.0845	0.11703	0.792948	0.940569	no	up	0.79252	-0.335482	0.588489	0.729153	no	down	0.826588	-0.27476	0.66977	0.883473	no	down	1.25604	0.328877	0.624263	0.831829	no	up	0.681588	-0.553029	0.367883	0.864325	no	down	2.86183	1.51694	0.0108408	0.0238205	yes	up	2.69755	1.43165	0.0196489	0.0434844	yes	up	0.985485	-0.0210942	0.97357	0.986645	no	down
TRINITY_DN10124_c0_g1	uncharacterized protein LOC110794667 [Spinacia oleracea]	0.280673	-1.83304	0.482259	1	no	down	0.365761	-1.45103	0.722138	1	no	down	0.0396029	-4.65825	1.76e-10	3.6e-08	yes	down	0.321295	-1.63803	0.0241999	0.134214	no	down	0.564141	-0.825872	0.754197	1	no	down	1.20437	0.268276	0.94758	1	no	up	0.439836	-1.18496	0.771511	1	no	down	3.68794	1.88281	0.340505	0.5276	no	up
TRINITY_DN10124_c0_g2	hypothetical protein CK203_114610 [Vitis vinifera]	0.499178	-1.00237	0.484604	0.793115	no	down	5.18157	2.37339	0.237501	0.373487	no	up	5.52797	2.46675	0.448692	1	no	up	35.3615	5.14411	0.00827632	0.0685854	no	up	0.334986	-1.57783	0.353187	1	no	down	120.062	6.90764	1.01e-09	1.66e-08	yes	up	16.199	4.01783	0.00962774	0.0234414	yes	up	50.8722	5.66881	1	1	no	up
TRINITY_DN10125_c0_g2	hypothetical protein SOVF_060720 [Spinacia oleracea]	1	0	1	1	no	no change	0.0969331	-3.36687	0.0482196	0.100773	no	down	1.86671	0.900499	0.825338	1	no	up	47.0309	5.55554	0.0380211	1	no	up	1	0	1	1	no	no change	13.4066	3.74488	6.31e-05	0.000278416	yes	up	0.516583	-0.952929	0.471256	0.585428	no	down	50.3342	5.65347	0.00739895	0.0359771	yes	up
TRINITY_DN1013_c0_g1	autophagy-related protein 8C-like [Chenopodium quinoa]	0.709152	-0.495832	0.0710904	0.30742	no	down	1.4612	0.54715	0.272712	0.417287	no	up	2.58569	1.37055	0.00838727	0.0772736	no	up	1.19434	0.25621	0.666503	0.854938	no	up	1.68119	0.749483	0.0956503	0.488367	no	up	3.71865	1.89478	4.26e-05	0.000198455	yes	up	1.26912	0.343831	0.52332	0.633359	no	up	1.87657	0.908102	0.0900525	0.212819	no	up
TRINITY_DN10130_c0_g1	putative wall-associated receptor kinase-like 16 [Chenopodium quinoa]	0.307237	-1.70258	0.459471	1	no	down	0.365761	-1.45103	0.722138	1	no	down	0.800924	-0.320262	0.901296	1	no	down	4.04414	2.01583	0.131945	0.369506	no	up	1.27411	0.349489	0.886926	1	no	up	48.7064	5.60604	0.152583	0.21812	no	up	0.439836	-1.18496	0.771511	1	no	down	3.74145	1.9036	0.421509	0.604844	no	up
TRINITY_DN10131_c0_g1		0.054955	-4.18561	0.247147	1	no	down	0.000300931	-11.6983	1.51e-18	1.49e-16	yes	down	0.224412	-2.15578	0.591749	1	no	down	0.186732	-2.42096	0.546952	1	no	down	0.0605036	-4.04684	0.261996	1	no	down	0.182242	-2.45607	4.93e-06	3.05e-05	yes	down	0.000362525	-11.4296	9.08e-18	8.95e-16	yes	down	0.116612	-3.10022	0.424315	1	no	down
TRINITY_DN10132_c0_g1	predicted protein [Hordeum vulgare subsp. vulgare]	0.0227823	-5.45594	0.0523748	0.261573	no	down	0.00130978	-9.57646	8.25e-26	4.72e-23	yes	down	0.552095	-0.85701	0.832363	1	no	down	0.237233	-2.07562	0.608219	1	no	down	0.0249834	-5.32288	0.0515603	1	no	down	0.0663906	-3.91288	3.22e-13	1.12e-11	yes	down	0.00016129	-12.5981	1.9e-21	4.64e-19	yes	down	0.334162	-1.58138	0.399158	1	no	down
TRINITY_DN101323_c1_g1	hypothetical protein SOVF_215130 [Spinacia oleracea]	1.34695	0.429695	0.127548	0.423725	no	up	0.843234	-0.245995	0.593585	0.733426	no	down	0.783269	-0.35242	0.555314	0.829758	no	down	0.507598	-0.978241	0.215499	0.489847	no	down	1.16498	0.220301	0.549457	0.947996	no	up	0.257295	-1.9585	8.84e-05	0.000372495	yes	down	0.766958	-0.382781	0.50273	0.615083	no	down	0.320292	-1.64254	0.00488367	0.026315	yes	down
TRINITY_DN10133_c0_g1	hypothetical protein C4D60_Mb04t05660 [Musa balbisiana]	1	0	1	1	no	no change	1369.65	10.4196	1.95e-13	4.21e-12	yes	up	1	0	1	1	no	no change	1	0	1	1	no	no change	14.598	3.8677	0.202773	1	no	up	79.3913	6.31091	0.000100043	0.000414622	yes	up	11.3608	3.506	0.148097	0.232809	no	up	1	0	1	1	no	no change
TRINITY_DN10133_c0_g2	PREDICTED: 60S ribosomal protein L7-2 [Nelumbo nucifera]	1.87249	0.904956	0.737839	0.919731	no	up	1.23411	0.303472	0.72876	0.834099	no	up	1	0	1	1	no	no change	1	0	1	1	no	no change	4.48456	2.16497	0.345637	0.850727	no	up	0.101736	-3.2971	4.6e-05	0.00021179	yes	down	0.245833	-2.02425	0.00477836	0.0126293	yes	down	0.131794	-2.92364	0.458589	1	no	down
TRINITY_DN10134_c0_g1	FT-interacting protein 1-like [Chenopodium quinoa]	0.454334	-1.13817	0.0085745	0.0886531	no	down	2.74704	1.45788	0.00651274	0.0171615	yes	up	1.0446	0.0629569	0.947249	0.985652	no	up	5.93268	2.56869	0.00944887	0.0747659	no	up	0.70598	-0.502301	0.423399	0.897748	no	down	49.4406	5.62762	2.48e-33	1.39e-30	yes	up	25.0444	4.64641	1.52e-08	1.17e-07	yes	up	44.6942	5.48202	1.69e-19	5.62e-17	yes	up
TRINITY_DN10135_c0_g1	glycerol-3-phosphate dehydrogenase SDP6, mitochondrial [Spinacia oleracea]	1.09761	0.134368	0.794006	0.941051	no	up	0.649236	-0.623186	0.342272	0.49666	no	down	0.527376	-0.923096	0.113732	0.387597	no	down	2.1114	1.0782	0.0783527	0.270501	no	up	0.506455	-0.981495	0.0863257	0.46045	no	down	18.2817	4.19233	9.13e-14	3.54e-12	yes	up	2.41179	1.27011	0.0733375	0.132124	no	up	9.22725	3.2059	7.82e-06	0.000141722	yes	up
TRINITY_DN10135_c1_g1	hypothetical protein Acr_05g0008970 [Actinidia rufa]	0.589128	-0.763348	1	1	no	down	0.000640104	-10.6094	0.00483947	0.0131187	yes	down	0.000429865	-11.1838	1	1	no	down	5.44741	2.44557	1	1	no	up	0.00026377	-11.8884	1	1	no	down	3.17469	1.66662	1	1	no	up	0.306917	-1.70408	0.461235	0.575849	no	down	1.11388	0.155593	1	1	no	up
TRINITY_DN10135_c1_g2		0.004158	-7.90989	1	1	no	down	0.918039	-0.123373	0.935417	0.964118	no	down	1.92021	0.941267	0.801066	0.935755	no	up	2.79764	1.48421	0.39359	0.672145	no	up	1.1411	0.190421	0.950954	0.997631	no	up	1.18972	0.250617	0.827337	0.867317	no	up	0.150162	-2.73541	0.0215187	0.0470067	yes	down	0.743209	-0.42816	0.806709	0.891316	no	down
TRINITY_DN10136_c0_g1		0.140229	-2.83415	0.477597	1	no	down	0.00081954	-10.2529	7.89e-14	1.9e-12	yes	down	0.492074	-1.02305	0.802031	1	no	down	0.41118	-1.28216	0.753356	1	no	down	0.152639	-2.71181	0.496733	1	no	down	0.0142416	-6.13375	1.21e-08	1.53e-07	yes	down	0.000987775	-9.98353	2.48e-13	6.28e-12	yes	down	0.29592	-1.75672	0.659834	1	no	down
TRINITY_DN10138_c0_g1		1.40752	0.49316	0.411026	0.742136	no	up	1.4662	0.552078	0.38464	0.542072	no	up	7.44359	2.896	0.0154635	0.114129	no	up	7.27459	2.86287	0.000861517	0.014101	yes	up	0.526217	-0.926271	0.302788	0.81736	no	down	10.4288	3.3825	6.32e-08	6.63e-07	yes	up	6.36323	2.66976	3.47e-05	0.000146301	yes	up	1.808	0.854395	0.350519	0.537125	no	up
TRINITY_DN10139_c0_g1	long-chain acyl-CoA synthetase 2 [Helianthus annuus]	2.15793	1.10965	0.628342	1	no	up	0.833844	-0.26215	0.666203	0.789616	no	down	1.1485	0.199754	0.959016	1	no	up	0.141068	-2.82554	0.479085	1	no	down	16.0195	4.00175	0.00823413	0.12234	no	up	1.22788	0.296173	0.614123	0.688309	no	up	0.217998	-2.19761	0.000343903	0.00118353	yes	down	0.189298	-2.40127	0.544365	1	no	down
TRINITY_DN101391_c0_g1		0.0257779	-5.27772	0.0257258	1	no	down	0.000143156	-12.7701	5.32e-22	1.27e-19	yes	down	0.958418	-0.0612736	0.988019	1	no	down	0.41118	-1.28216	0.753356	1	no	down	0.0283412	-5.14096	0.0345659	1	no	down	0.00878778	-6.83029	2.88e-22	3.96e-20	yes	down	0.000172763	-12.4989	4.03e-21	9.28e-19	yes	down	0.0545646	-4.19589	0.10122	1	no	down
TRINITY_DN1014_c0_g1	stress-related protein-like isoform X1 [Chenopodium quinoa]	0.894582	-0.160714	0.697705	0.902725	no	down	1.14267	0.192408	0.668722	0.79159	no	up	1.5577	0.639415	0.129171	0.416102	no	up	2.2786	1.18815	0.0185678	0.114339	no	up	0.739643	-0.4351	0.342128	0.848464	no	down	5.58594	2.4818	9.89e-09	1.28e-07	yes	up	1.227	0.295132	0.578312	0.681733	no	up	3.39561	1.76367	0.00570704	0.0296017	yes	up
TRINITY_DN1014_c0_g2	probable inactive receptor kinase At3g02880 [Spinacia oleracea]	0.978846	-0.0308463	0.913207	0.976951	no	down	1.03815	0.0540098	0.892126	0.939498	no	up	0.674708	-0.567665	0.239925	0.577889	no	down	0.735943	-0.442335	0.424751	0.698013	no	down	1.08761	0.121166	0.758651	0.985085	no	up	1.20114	0.2644	0.537323	0.619184	no	up	0.936329	-0.0949128	0.83046	0.883171	no	down	0.386749	-1.37053	0.0064855	0.0325827	yes	down
TRINITY_DN10140_c0_g2	uncharacterized protein LOC110734876 [Chenopodium quinoa]	0.753205	-0.408885	0.433122	0.758121	no	down	1.23761	0.307562	0.511192	0.664051	no	up	1.03641	0.0515955	0.923181	0.978988	no	up	0.67732	-0.562091	0.456507	0.722788	no	down	1.18292	0.242356	0.635544	0.965752	no	up	0.188471	-2.40759	0.000468541	0.00157794	yes	down	0.669783	-0.578235	0.423034	0.538785	no	down	0.301556	-1.7295	0.0326477	0.104615	no	down
TRINITY_DN10143_c0_g1	E3 ubiquitin-protein ligase BOI-like isoform X2 [Chenopodium quinoa]	1.52996	0.613493	0.206212	0.540067	no	up	2.28403	1.19158	0.0558648	0.114216	no	up	2.16328	1.11322	0.0918448	0.342822	no	up	0.900649	-0.150964	0.824169	0.93017	no	down	1.32222	0.402965	0.462291	0.917204	no	up	2.53577	1.34242	0.020784	0.041454	yes	up	2.09385	1.06616	0.0803233	0.142096	no	up	1.45118	0.537227	0.426551	0.609606	no	up
TRINITY_DN10145_c0_g1	uncharacterized protein LOC100834724 [Brachypodium distachyon]	0.708644	-0.496868	0.196744	0.526849	no	down	1.11125	0.152183	0.697847	0.812124	no	up	1.2281	0.296426	0.51631	0.806557	no	up	0.796466	-0.328316	0.499288	0.756217	no	down	1.14243	0.1921	0.674804	0.973624	no	up	4.36688	2.1266	2.91e-07	2.55e-06	yes	up	1.23436	0.303768	0.50999	0.621477	no	up	1.30616	0.385333	0.495301	0.670159	no	up
TRINITY_DN10146_c2_g1		0.968436	-0.0462716	0.96939	0.992207	no	down	6.39985	2.67804	0.0601691	0.121608	no	up	3.31206	1.72773	0.0683945	0.285838	no	up	0.73061	-0.452826	0.639709	0.840294	no	down	1.5737	0.654162	0.615514	0.960259	no	up	21.7758	4.44465	1.23e-05	6.76e-05	yes	up	1.85129	0.888533	0.548971	0.656331	no	up	4.43074	2.14755	0.0299627	0.0987245	no	up
TRINITY_DN10147_c0_g1	putative receptor-like protein kinase At4g00960 [Spinacia oleracea]	0.37793	-1.40381	0.0631251	0.288086	no	down	0.426203	-1.23039	0.17546	0.293953	no	down	0.192658	-2.37588	0.137095	0.430335	no	down	2.09429	1.06646	1	1	no	up	0.576151	-0.795482	0.444503	0.908961	no	down	2.36818	1.24378	0.102331	0.156732	no	up	0.0573017	-4.12528	2.42e-06	1.26e-05	yes	down	2.70262	1.43436	0.170413	0.331351	no	up
TRINITY_DN10149_c0_g1		0.40941	-1.28838	0.752197	1	no	down	0.629985	-0.66661	0.416088	0.57461	no	down	1	0	1	1	no	no change	1	0	1	1	no	no change	4.3368	2.11663	0.553452	1	no	up	0.453253	-1.14161	0.0921965	0.143823	no	down	0.109455	-3.19159	8.4e-06	3.97e-05	yes	down	0.859165	-0.218993	0.957199	1	no	down
TRINITY_DN10152_c1_g1	serine/threonine-protein phosphatase 7 long form homolog [Chenopodium quinoa]	0.45417	-1.1387	0.193481	0.522374	no	down	1.30679	0.38603	0.730432	0.835143	no	up	6.00252	2.58557	0.00500383	0.0540157	no	up	16.0082	4.00074	0.00252497	0.0307546	yes	up	0.661047	-0.597176	0.612284	0.959796	no	down	6.19372	2.63081	0.00219188	0.00600965	yes	up	2.8534	1.51268	0.161758	0.249645	no	up	2.42596	1.27856	0.268043	0.450846	no	up
TRINITY_DN10153_c0_g1	60S ribosomal protein L18-2 [Solanum lycopersicum]	4.88798	2.28924	0.433769	1	no	up	0.0335043	-4.89951	6.62e-07	3.48e-06	yes	down	1	0	1	1	no	no change	1	0	1	1	no	no change	2.5518	1.35152	0.681493	1	no	up	0.00489155	-7.67549	3.14e-08	3.57e-07	yes	down	0.0289661	-5.10949	1.01e-08	8.04e-08	yes	down	0.461295	-1.11624	0.782199	1	no	down
TRINITY_DN10155_c0_g1	glucan endo-1,3-beta-glucosidase 4-like [Chenopodium quinoa]	0.801485	-0.319252	0.62121	0.868628	no	down	0.30999	-1.68971	0.00781911	0.0202729	yes	down	0.137575	-2.86171	1.68e-05	0.00065242	yes	down	0.329891	-1.59994	0.0522353	0.213084	no	down	1.46717	0.55304	0.410515	0.892634	no	up	0.181983	-2.45813	0.000704308	0.00224815	yes	down	0.326925	-1.61297	0.00716678	0.0180732	yes	down	0.665606	-0.587259	0.482934	0.659618	no	down
TRINITY_DN10158_c0_g1	hypothetical protein AQUCO_04500037v1 [Aquilegia coerulea]	0.924589	-0.113115	0.72926	0.915352	no	down	1.13419	0.181657	0.7395	0.841647	no	up	0.400305	-1.32083	0.00479109	0.0522415	no	down	0.221173	-2.17675	9.47e-05	0.00266456	yes	down	1.09157	0.126409	0.748607	0.983482	no	up	0.516088	-0.954311	0.122854	0.182641	no	down	0.726692	-0.460584	0.441087	0.556254	no	down	0.313572	-1.67313	0.00107325	0.00820793	yes	down
TRINITY_DN1016_c0_g1	probable tRNA N6-adenosine threonylcarbamoyltransferase, mitochondrial [Spinacia oleracea]	1.08572	0.118659	0.720259	0.912145	no	up	1.22208	0.289335	0.536514	0.686376	no	up	0.50778	-0.977725	0.0290274	0.168667	no	down	0.446506	-1.16325	0.0380553	0.175978	no	down	0.824403	-0.278578	0.514979	0.93835	no	down	0.407812	-1.29402	0.0112777	0.0246317	yes	down	3.18906	1.67313	0.000415848	0.00140543	yes	up	0.201046	-2.3144	6e-05	0.000790973	yes	down
TRINITY_DN10160_c0_g1		0.0257199	-5.28097	2.61e-09	4.57e-07	yes	down	0.940265	-0.0888605	0.880764	0.932767	no	down	0.8704	-0.200249	0.78887	0.930193	no	down	0.571137	-0.808092	0.204183	0.474651	no	down	0.555988	-0.846875	0.209531	0.711536	no	down	0.592135	-0.756002	0.230635	0.309104	no	down	0.0795093	-3.65273	3.07e-06	1.57e-05	yes	down	0.341377	-1.55056	0.0850897	0.204856	no	down
TRINITY_DN10161_c0_g1		2.53693	1.34308	0.00452561	0.0576418	no	up	3.08705	1.62623	0.00103403	0.00320474	yes	up	4.67369	2.22456	0.010604	0.0902544	no	up	3.70224	1.8884	0.0235086	0.131761	no	up	4.03095	2.01112	4.36e-05	0.00268835	yes	up	1.61732	0.693601	0.291351	0.375657	no	up	1.90003	0.926021	0.109021	0.181421	no	up	0.26449	-1.91872	0.0824848	0.200351	no	down
TRINITY_DN101619_c0_g2	probable methyltransferase At1g27930 [Spinacia oleracea]	2.82031	1.49585	0.000912835	0.0180127	yes	up	3.44025	1.78251	0.000288934	0.000990411	yes	up	18.9193	4.24179	9.5e-13	3.13e-10	yes	up	79.182	6.3071	8.22e-13	3.01e-10	yes	up	4.63535	2.21268	6.73e-05	0.00377036	yes	up	4.67273	2.22427	8.44e-06	4.86e-05	yes	up	1.40082	0.486272	0.369111	0.48454	no	up	17.6731	4.14348	8.11e-11	5.4e-09	yes	up
TRINITY_DN10162_c0_g2	disease resistant protein, partial [Elaeis oleifera]	0.70585	-0.502566	0.795477	0.941547	no	down	2.09928	1.06989	0.32731	0.480144	no	up	0.662387	-0.594254	0.617976	0.860139	no	down	0.0735767	-3.76461	0.0406993	0.184038	no	down	1.07323	0.101954	0.922449	0.996409	no	up	0.0215462	-5.53642	0.156912	0.223257	no	down	1.74467	0.802951	0.496993	0.609642	no	up	0.0374569	-4.73863	0.00233013	0.0149603	yes	down
TRINITY_DN10162_c1_g1	uncharacterized protein At1g03900-like [Chenopodium quinoa]	1.23559	0.3052	0.281256	0.627287	no	up	1.24021	0.310585	0.422815	0.581358	no	up	1.10382	0.142508	0.740885	0.912604	no	up	1.12642	0.171751	0.671026	0.857493	no	up	1.57418	0.654596	0.0768498	0.43095	no	up	2.12074	1.08457	0.0126206	0.0271185	yes	up	0.955661	-0.0654288	0.891873	0.927527	no	down	1.29361	0.371404	0.547483	0.712152	no	up
TRINITY_DN10163_c0_g1	ras-like GTP-binding protein RHO [Rhodamnia argentea]	0.0442156	-4.4993	0.184923	1	no	down	0.000509386	-10.939	2.49e-16	1.31e-14	yes	down	1	0	1	1	no	no change	1	0	1	1	no	no change	0.048753	-4.35836	0.194675	1	no	down	0.0600383	-4.05797	5.13e-09	7.13e-08	yes	down	0.000614131	-10.6692	1.32e-15	6.84e-14	yes	down	0.093891	-3.41287	0.346397	1	no	down
TRINITY_DN101634_c0_g1	unknown [Zea mays]	0.0612338	-4.02953	0.284906	1	no	down	0.000523761	-10.8988	1.11e-15	4.83e-14	yes	down	0.14862	-2.7503	0.489765	1	no	down	0.123647	-3.0157	0.448818	1	no	down	0.066977	-3.90019	0.299112	1	no	down	0.136695	-2.87097	3.69e-06	2.38e-05	yes	down	0.000631879	-10.6281	4.02e-15	1.81e-13	yes	down	0.129542	-2.9485	0.454703	1	no	down
TRINITY_DN10168_c0_g1	N-terminal acetyltransferase B complex auxiliary subunit NAA25-like isoform X2 [Chenopodium quinoa]	1.34482	0.427413	0.425648	0.752739	no	up	1.75561	0.811969	0.168689	0.284976	no	up	1.28707	0.364092	0.553663	0.828546	no	up	0.647144	-0.627841	0.330561	0.615991	no	down	0.985306	-0.0213558	0.966798	0.998284	no	down	1.66081	0.731888	0.299371	0.384054	no	up	3.03443	1.60143	0.0165091	0.0374392	yes	up	0.460251	-1.11951	0.112857	0.249493	no	down
TRINITY_DN10168_c0_g2		0.608801	-0.715957	0.294064	0.641071	no	down	2.85148	1.51171	0.213637	0.344283	no	up	0.86558	-0.208261	0.805005	0.93776	no	down	0.256478	-1.96309	0.090736	0.29651	no	down	1.45709	0.543091	0.39903	0.885718	no	up	1.03883	0.054958	0.972114	0.979555	no	up	0.203964	-2.29361	0.127106	0.205396	no	down	0.0513289	-4.28408	1.65e-05	0.000267393	yes	down
TRINITY_DN10169_c0_g1	cation/H(+	4.66056	2.2205	0.231948	1	no	up	1.333	0.414675	0.431097	0.589692	no	up	1.86671	0.900499	0.825338	1	no	up	26.1097	4.70652	0.130829	1	no	up	0.157169	-2.66961	0.503717	1	no	down	9.81909	3.29559	4.95e-10	8.77e-09	yes	up	0.849628	-0.235098	0.700171	0.783677	no	down	89.9922	6.49173	2.24e-08	8.52e-07	yes	up
TRINITY_DN1017_c0_g2	30S ribosomal protein S9, chloroplastic [Spinacia oleracea]	1.25559	0.328364	0.237614	0.579001	no	up	0.858885	-0.219464	0.626858	0.759644	no	down	0.348582	-1.52043	0.00259496	0.0337145	yes	down	0.352443	-1.50454	0.00530134	0.0507535	no	down	0.984836	-0.0220439	0.951583	0.997631	no	down	0.929408	-0.105616	0.83018	0.869481	no	down	1.01818	0.0259868	0.9636	0.976447	no	up	0.594283	-0.750778	0.10975	0.244622	no	down
TRINITY_DN10173_c0_g1		0.0549604	-4.18546	5.73e-06	0.000323734	yes	down	0.43547	-1.19935	0.423632	0.582156	no	down	0.513642	-0.961166	0.15496	0.4607	no	down	0.258794	-1.95012	0.00911008	0.0728419	no	down	0.604179	-0.726951	0.415401	0.894735	no	down	0.971921	-0.0410885	0.969763	0.977714	no	down	0.0416556	-4.58535	0.00325492	0.00898102	yes	down	0.076449	-3.70936	0.000104691	0.00124904	yes	down
TRINITY_DN10173_c1_g1		5.52056	2.46481	0.0608213	0.282863	no	up	4.73912	2.24462	3.19e-05	0.000128563	yes	up	0.558534	-0.840282	0.734609	1	no	down	0.182119	-2.45704	0.307889	1	no	down	5.97659	2.57932	0.107857	0.5195	no	up	5.74481	2.52226	0.00152669	0.00439611	yes	up	6.0696	2.6016	0.000206603	0.000743748	yes	up	0.239694	-2.06073	0.450286	1	no	down
TRINITY_DN101733_c0_g1	uncharacterized protein K02A2.6-like [Spinacia oleracea]	2.40987	1.26896	0.483624	1	no	up	1.51376	0.598138	0.828361	1	no	up	0.492074	-1.02305	0.802031	1	no	down	5.13983	2.36172	0.332773	1	no	up	0.939356	-0.0902556	0.972623	1	no	down	24.9214	4.63931	0.00395951	0.0100069	yes	up	12.4832	3.64192	0.0288511	0.0604032	no	up	6.93145	2.79316	0.170687	0.331619	no	up
TRINITY_DN10174_c0_g1	equilibrative nucleotide transporter 8-like [Chenopodium quinoa]	1.76952	0.823359	0.00831301	0.0868832	no	up	2.64391	1.40267	0.00155075	0.00465098	yes	up	2.05167	1.0368	0.0719988	0.294876	no	up	0.825097	-0.277365	0.664039	0.853693	no	down	2.37578	1.2484	0.0135583	0.165788	no	up	0.857626	-0.22158	0.666346	0.733865	no	down	1.17724	0.235406	0.679416	0.767208	no	up	0.598244	-0.741193	0.186328	0.352335	no	down
TRINITY_DN10175_c0_g1	caffeic acid 3-O-methyltransferase-like isoform X1 [Spinacia oleracea]	0.952891	-0.0696169	0.843112	0.955853	no	down	1.20457	0.268517	0.554672	0.701747	no	up	3.05832	1.61274	0.0143522	0.10918	no	up	30.5132	4.93136	5.56e-14	3.14e-11	yes	up	1.62399	0.699543	0.183622	0.673853	no	up	6.92616	2.79206	5.19e-11	1.16e-09	yes	up	2.32404	1.21663	0.0212712	0.0465495	yes	up	11.0967	3.47206	8.94e-10	4.77e-08	yes	up
TRINITY_DN10176_c0_g1	uncharacterized protein LOC110723613 [Chenopodium quinoa]	0.0922826	-3.4378	0.000547427	0.0122227	yes	down	0.309945	-1.68991	0.0762569	0.148592	no	down	0.0577233	-4.1147	0.00304402	0.0379245	yes	down	7.07936	2.82362	0.0135595	0.0940156	no	up	0.324958	-1.62167	0.141265	0.593826	no	down	57.4564	5.8444	1.51e-13	5.63e-12	yes	up	1.4021	0.487584	0.627315	0.723448	no	up	15.8934	3.99036	1.81e-05	0.000289127	yes	up
TRINITY_DN10176_c1_g2	PREDICTED: RING finger protein ETP1 [Beta vulgaris subsp. vulgaris]	0.774217	-0.36919	0.387239	0.72402	no	down	1.69853	0.76429	0.174199	0.292289	no	up	2.3343	1.22299	0.0502607	0.237358	no	up	1.071	0.0989626	0.87568	0.952568	no	up	0.921136	-0.118514	0.832394	0.991392	no	down	3.60253	1.84901	0.000433592	0.00147326	yes	up	1.80906	0.855237	0.127216	0.205538	no	up	2.10955	1.07694	0.212812	0.385818	no	up
TRINITY_DN10178_c0_g1	PRA1 family protein B4-like [Chenopodium quinoa]	1.29476	0.372686	0.286479	0.633099	no	up	0.876681	-0.189875	0.664563	0.788399	no	down	1.01175	0.0168491	0.969987	0.9918	no	up	1.79563	0.844488	0.10556	0.323393	no	up	0.810609	-0.302921	0.471489	0.921225	no	down	6.03271	2.59281	2.71e-08	3.15e-07	yes	up	1.18097	0.239974	0.6208	0.717792	no	up	1.34516	0.427774	0.398762	0.583192	no	up
TRINITY_DN1018_c1_g1	crocetin glucosyltransferase, chloroplastic-like [Spinacia oleracea]	3.6833	1.881	0.0200868	0.14944	no	up	1	0	1	1	no	no change	3.84225	1.94195	0.00863019	0.0788754	no	up	2.37318	1.24682	0.187049	0.45249	no	up	2.68591	1.42541	0.103235	0.507107	no	up	9.48615	3.24582	0.420235	1	no	up	121.387	6.92348	3.37e-05	0.000142409	yes	up	1.98827	0.991514	0.385308	0.570598	no	up
TRINITY_DN10180_c0_g2	guanine nucleotide-binding protein G(o	0.0864755	-3.53156	0.372349	1	no	down	0.00052853	-10.8857	4.05e-16	2.01e-14	yes	down	1	0	1	1	no	no change	1	0	1	1	no	no change	0.0947929	-3.39908	0.390543	1	no	down	0.106045	-3.23725	2.58e-08	3.02e-07	yes	down	0.000326813	-11.5792	5.73e-18	6.07e-16	yes	down	0.356798	-1.48682	0.665039	1	no	down
TRINITY_DN10180_c0_g3	guanine nucleotide-binding protein G(o	0.0725895	-3.78409	0.338123	1	no	down	0.000254055	-11.9426	6.65e-19	7.28e-17	yes	down	0.492074	-1.02305	0.802031	1	no	down	0.41118	-1.28216	0.753356	1	no	down	0.0797228	-3.64886	0.35567	1	no	down	0.0939597	-3.41181	3.39e-08	3.83e-07	yes	down	0.000306122	-11.6736	3.23e-18	3.67e-16	yes	down	0.449388	-1.15397	0.720662	1	no	down
TRINITY_DN10181_c0_g1	hypothetical protein BVRB_2g046870 [Beta vulgaris subsp. vulgaris]	1.55312	0.63517	0.8763	1	no	up	0.15885	-2.65427	2.55e-06	1.22e-05	yes	down	0.112721	-3.14918	0.426936	1	no	down	0.0946853	-3.40072	0.390987	1	no	down	1	0	1	1	no	no change	0.0180788	-5.78956	9.78e-09	1.26e-07	yes	down	0.0609064	-4.03726	5.75e-07	3.33e-06	yes	down	3.25886	1.70437	0.676172	1	no	up
TRINITY_DN10182_c0_g1	hypothetical protein SOVF_145210 [Spinacia oleracea]	1.38452	0.469389	0.197537	0.52778	no	up	1.29264	0.370322	0.392085	0.549824	no	up	0.843114	-0.246201	0.663861	0.880551	no	down	0.868766	-0.20296	0.710688	0.876503	no	down	1.32941	0.410784	0.338822	0.846822	no	up	2.21404	1.14668	0.0152257	0.0318084	yes	up	1.48225	0.567788	0.225553	0.326864	no	up	2.12971	1.09066	0.0790917	0.194415	no	up
TRINITY_DN10183_c0_g1	phospho-2-dehydro-3-deoxyheptonate aldolase 2, chloroplastic-like [Spinacia oleracea]	0.838259	-0.254532	0.215903	0.552252	no	down	1.29708	0.375273	0.350588	0.505771	no	up	0.690173	-0.53497	0.227508	0.563251	no	down	2.00352	1.00254	0.0294203	0.150356	no	up	1.19224	0.253669	0.435037	0.905867	no	up	10.643	3.41183	2.92e-15	1.45e-13	yes	up	2.34117	1.22723	0.01212	0.0286126	yes	up	6.21054	2.63472	1.82e-05	0.00029026	yes	up
TRINITY_DN10183_c0_g3	hypothetical protein SOVF_000350 [Spinacia oleracea]	0.522624	-0.936154	0.755948	1	no	down	3.44905	1.7862	0.235445	0.371136	no	up	0.836974	-0.256745	0.947414	1	no	down	2.52985	1.33905	0.544913	1	no	up	1.15868	0.212488	0.934603	1	no	up	105.816	6.72541	1.03e-16	6.51e-15	yes	up	1.4266	0.512582	0.77186	0.840191	no	up	201.19	7.65242	5.67e-11	3.89e-09	yes	up
TRINITY_DN10185_c0_g1	protein high chlorophyll fluorescent 107 [Spinacia oleracea]	0.933274	-0.0996275	0.769618	0.932201	no	down	1.36972	0.453882	0.344211	0.498735	no	up	1.14608	0.196706	0.635493	0.869056	no	up	0.593353	-0.753038	0.0970281	0.307897	no	down	1.02953	0.0419842	0.923481	0.996409	no	up	1.82891	0.870985	0.105527	0.160964	no	up	2.35492	1.23568	0.00916209	0.0224367	yes	up	1.27426	0.349661	0.585858	0.741793	no	up
TRINITY_DN10185_c1_g1	hypothetical protein SOVF_081140 [Spinacia oleracea]	1.09063	0.125164	0.617293	0.866905	no	up	1.2529	0.325267	0.446372	0.604385	no	up	0.748252	-0.418404	0.382047	0.71197	no	down	1.08681	0.1201	0.8002	0.917411	no	up	1.0203	0.0289899	0.93219	0.996596	no	up	4.69868	2.23226	6.25e-08	6.56e-07	yes	up	2.54763	1.34916	0.00503541	0.0132319	yes	up	2.59895	1.37793	0.00324039	0.0192992	yes	up
TRINITY_DN10189_c0_g1		1	0	1	1	no	no change	1183.63	10.209	1.8e-13	3.91e-12	yes	up	1	0	1	1	no	no change	1	0	1	1	no	no change	5.85635	2.55	0.521637	1	no	up	44.4298	5.47346	0.0160682	0.0333184	yes	up	7.74099	2.95252	0.387063	1	no	up	1	0	1	1	no	no change
TRINITY_DN10190_c0_g1		1	0	1	1	no	no change	262.849	8.03809	1.08e-07	6.41e-07	yes	up	1	0	1	1	no	no change	1	0	1	1	no	no change	1	0	1	1	no	no change	1	0	1	1	no	no change	1.66854	0.73859	0.856363	1	no	up	1	0	1	1	no	no change
TRINITY_DN10192_c0_g1	uncharacterized protein LOC110776513 isoform X2 [Spinacia oleracea]	0.430376	-1.21633	2.15e-06	0.000142343	yes	down	0.944527	-0.0823359	0.874935	0.929338	no	down	0.962913	-0.0545223	0.916588	0.976907	no	down	1.31346	0.393376	0.453215	0.719897	no	up	0.534055	-0.904941	0.017609	0.193527	no	down	5.08747	2.34695	0.000212393	0.000794622	yes	up	1.03584	0.0507946	0.930556	0.953338	no	up	2.89268	1.53241	0.0422094	0.125363	no	up
TRINITY_DN10194_c0_g1	petal death protein-like [Chenopodium quinoa]	0.625391	-0.67717	0.045787	0.242872	no	down	0.298624	-1.7436	8.65e-05	0.00032456	yes	down	3.13311	1.6476	0.0121828	0.0979483	no	up	2.37598	1.24852	0.104753	0.321959	no	up	1.11427	0.156096	0.71751	0.980609	no	up	41.3243	5.36892	3.49e-31	1.59e-28	yes	up	0.300363	-1.73522	0.000212854	0.000764341	yes	down	47.3304	5.5647	3.87e-28	3.93e-25	yes	up
TRINITY_DN10194_c0_g2	petal death protein-like [Chenopodium quinoa]	0.625135	-0.677761	0.291908	0.638939	no	down	0.163125	-2.61595	6.84e-07	3.58e-06	yes	down	2.63938	1.4002	0.0317266	0.178606	no	up	0.56579	-0.821661	0.288437	0.574881	no	down	1.57856	0.658611	0.28313	0.798241	no	up	0.226779	-2.14064	5.62e-06	3.41e-05	yes	down	0.176713	-2.50052	0.000577379	0.00189462	yes	down	3.58538	1.84213	0.0142488	0.0578454	no	up
TRINITY_DN10195_c0_g1	uncharacterized protein LOC110781244 [Spinacia oleracea]	0.433102	-1.20722	0.477025	0.788551	no	down	2.40941	1.26868	0.0717563	0.141073	no	up	1.42145	0.507368	0.638809	0.870257	no	up	2.90402	1.53805	0.0656077	0.24371	no	up	1.43293	0.518972	0.500931	0.933939	no	up	3.67122	1.87626	0.0107928	0.0237331	yes	up	1.63978	0.713504	0.50904	0.620652	no	up	2.72631	1.44695	0.0668717	0.172827	no	up
TRINITY_DN10195_c0_g2		21.705	4.43996	0.000646402	0.0138921	yes	up	2.10024	1.07055	0.589644	0.730153	no	up	11.197	3.48505	0.142455	1	no	up	6.69862	2.74386	0.324577	1	no	up	7.54189	2.91493	0.0957168	0.488407	no	up	0.689843	-0.53566	0.857169	1	no	down	9.52059	3.25105	0.00868712	0.0214134	yes	up	2.41045	1.2693	0.658564	1	no	up
TRINITY_DN101965_c0_g2	phospholipase A1-Igamma1, chloroplastic [Spinacia oleracea]	0.77297	-0.371515	0.619784	0.86819	no	down	0.353524	-1.50012	0.0897192	0.170294	no	down	0.457527	-1.12807	0.204933	0.533846	no	down	1.88962	0.918096	0.228079	0.504941	no	up	0.193548	-2.36924	0.00262607	0.0591709	no	down	3.26415	1.70671	0.00463393	0.0114512	yes	up	0.247284	-2.01576	0.00655498	0.0167161	yes	down	0.28908	-1.79046	0.0386873	0.117932	no	down
TRINITY_DN10197_c0_g1	hypothetical protein SOVF_169490 [Spinacia oleracea]	1.62924	0.704198	0.519604	0.81353	no	up	2.09033	1.06373	0.361874	0.517662	no	up	1.8951	0.922277	0.578024	0.840834	no	up	24.8799	4.63691	1.71e-07	1.54e-05	yes	up	8.46321	3.08121	9.31e-05	0.00485099	yes	up	0.459831	-1.12082	0.55384	0.633983	no	down	0.104444	-3.2592	0.101158	0.171262	no	down	2.37455	1.24765	0.295531	0.481302	no	up
TRINITY_DN10197_c0_g2	hypothetical protein SOVF_169490 [Spinacia oleracea]	1.32355	0.404411	0.681702	0.895972	no	up	0.120251	-3.05587	0.323021	1	no	down	2.60714	1.38247	0.315203	0.656408	no	up	11.6294	3.53971	0.000828478	0.0136713	yes	up	4.93943	2.30434	0.0588401	0.375318	no	up	0.944607	-0.0822133	0.976865	1	no	down	0.274411	-1.86559	0.500573	1	no	down	2.55035	1.3507	0.353399	0.53957	no	up
TRINITY_DN10198_c0_g1	cation/H(+	1.03171	0.045037	0.912182	0.976738	no	up	1.2248	0.292545	0.571557	0.715731	no	up	0.671391	-0.574775	0.296074	0.640189	no	down	0.446213	-1.1642	0.0685617	0.249408	no	down	0.721952	-0.470024	0.25193	0.767698	no	down	0.165294	-2.59689	4.58e-05	0.000211213	yes	down	1.11681	0.159388	0.796986	0.859041	no	up	0.498838	-1.00336	0.27441	0.457924	no	down
TRINITY_DN102_c0_g1	PREDICTED: uncharacterized protein LOC104883777 [Beta vulgaris subsp. vulgaris]	0.932353	-0.101052	0.926627	0.981041	no	down	0.172589	-2.53458	0.00822451	0.0212141	yes	down	7.94598	2.99023	0.000221922	0.00517843	yes	up	0.59026	-0.760578	0.28184	0.567648	no	down	6.52827	2.7067	0.00382226	0.0755542	no	up	0.392504	-1.34922	0.135913	0.198385	no	down	0.0770978	-3.69717	9.8e-05	0.000377484	yes	down	0.403856	-1.30809	0.342548	0.529843	no	down
TRINITY_DN1020_c0_g1	ADP,ATP carrier protein-like isoform X2 [Quercus suber]	2.28372	1.19139	0.295963	0.6432	no	up	0.155585	-2.68422	0.00698484	0.0182809	yes	down	2.89154	1.53184	0.477688	1	no	up	0.324693	-1.62285	0.584684	1	no	down	0.620157	-0.689294	1	1	no	down	9.75675	3.2864	4.03e-05	0.00018906	yes	up	19.0445	4.2513	3.49e-09	3.04e-08	yes	up	0.45827	-1.12573	0.234159	0.411869	no	down
TRINITY_DN1020_c0_g3	hypothetical protein EUGRSUZ_K01045 [Eucalyptus grandis]	0.104763	-3.2548	0.020318	0.150703	no	down	0.0293946	-5.08831	9.2e-09	6.62e-08	yes	down	0.205478	-2.28295	0.45269	1	no	down	0.0881038	-3.50465	0.247765	1	no	down	0.00929483	-6.74936	1.59e-05	0.00120901	yes	down	0.0451029	-4.47063	1.33e-07	1.28e-06	yes	down	0.0232054	-5.4294	7.5e-11	9.45e-10	yes	down	0.00497491	-7.65111	4.33e-05	0.000602759	yes	down
TRINITY_DN10200_c0_g1	PREDICTED: probable E3 ubiquitin-protein ligase XERICO [Beta vulgaris subsp. vulgaris]	1.50421	0.589002	0.212321	0.548188	no	up	1.00606	0.00871142	0.98491	0.991616	no	up	2.52356	1.33546	0.0232074	0.147148	no	up	1.32517	0.406178	0.543336	0.783882	no	up	0.524079	-0.932143	0.0900602	0.471126	no	down	1.08836	0.122158	0.791739	0.838414	no	up	1.13942	0.188296	0.741369	0.816259	no	up	0.260615	-1.94001	0.00638497	0.0322174	yes	down
TRINITY_DN10201_c0_g1	hypothetical protein BVRB_8g183270 [Beta vulgaris subsp. vulgaris]	7.45368	2.89795	1.86e-05	0.000836758	yes	up	2.7831	1.47669	0.00299894	0.00847597	yes	up	1.65074	0.72311	0.506644	0.800748	no	up	6.38464	2.67461	0.00759197	0.064803	no	up	14.7879	3.88634	2.27e-06	0.000239709	yes	up	3.58794	1.84316	0.000127622	0.000511422	yes	up	2.21951	1.15024	0.0397487	0.0792554	no	up	34.8954	5.12496	1	1	no	up
TRINITY_DN102014_c0_g1	ras-related protein Rab-7a-like [Rhodamnia argentea]	0.0735049	-3.76602	0.340503	1	no	down	0.000844738	-10.2092	1.73e-13	3.77e-12	yes	down	0.235329	-2.08725	0.604068	1	no	down	0.196128	-2.35013	0.559284	1	no	down	0.0809926	-3.62607	0.358768	1	no	down	0.385017	-1.377	0.028928	0.0547582	no	down	0.00101881	-9.9389	4.63e-13	1.08e-11	yes	down	0.156013	-2.68026	0.497591	1	no	down
TRINITY_DN10202_c0_g1	cysteine-rich receptor-like protein kinase 10 [Chenopodium quinoa]	0.161898	-2.62684	0.0271519	0.178712	no	down	1.6116	0.688498	0.298614	0.447837	no	up	4.329	2.11403	0.160659	0.471474	no	up	61.1113	5.93337	9.92e-08	9.58e-06	yes	up	3.6899	1.88358	0.107877	0.519524	no	up	35.9966	5.16979	6.44e-18	4.88e-16	yes	up	0.591152	-0.758399	0.252263	0.357615	no	down	57.6134	5.84833	2.27e-16	4.19e-14	yes	up
TRINITY_DN102041_c0_g1	hypothetical protein SOVF_175270, partial [Spinacia oleracea]	0.770136	-0.376814	0.197961	0.528271	no	down	0.82836	-0.27167	0.543606	0.692431	no	down	2.3544	1.23536	0.00864253	0.0789615	no	up	3.83859	1.94058	0.000603017	0.0108949	yes	up	0.77986	-0.358712	0.378222	0.870155	no	down	7.33892	2.87557	6.42e-11	1.41e-09	yes	up	1.21329	0.278922	0.573033	0.677134	no	up	3.39256	1.76238	0.000689305	0.00578902	yes	up
TRINITY_DN102041_c1_g1	pentatricopeptide repeat-containing protein At1g18900-like [Spinacia oleracea]	1.06395	0.0894354	0.695199	0.901592	no	up	1.21029	0.275353	0.491488	0.646345	no	up	0.72456	-0.464822	0.324056	0.665314	no	down	1.44756	0.533625	0.277524	0.56273	no	up	1.19775	0.260326	0.454245	0.913017	no	up	2.62709	1.39346	0.0010732	0.00323568	yes	up	1.31286	0.392717	0.404192	0.519878	no	up	2.41753	1.27353	0.00314848	0.0188824	yes	up
TRINITY_DN10205_c0_g1	cactin-like isoform X2 [Coffea eugenioides]	0.0625527	-3.99878	0.288338	1	no	down	0.000305666	-11.6758	2.3e-18	2.14e-16	yes	down	1	0	1	1	no	no change	3.80422	1.9276	0.630977	1	no	up	0.0687954	-3.86154	0.30585	1	no	down	0.16359	-2.61185	2.08e-06	1.44e-05	yes	down	0.000368674	-11.4054	1.26e-17	1.19e-15	yes	down	0.448373	-1.15723	0.663285	1	no	down
TRINITY_DN10206_c0_g2	uncharacterized protein LOC110711537 [Chenopodium quinoa]	0.878976	-0.186104	0.774882	0.934119	no	down	0.367254	-1.44515	0.0660232	0.131575	no	down	0.374614	-1.41652	0.11007	0.380496	no	down	5.17167	2.37063	0.00954338	0.0751971	no	up	0.252091	-1.98798	0.0175821	0.193527	no	down	5.75963	2.52598	2.03e-06	1.41e-05	yes	up	0.853384	-0.228733	0.736293	0.812263	no	down	3.99402	1.99784	0.0177389	0.0677117	no	up
TRINITY_DN102065_c0_g1		0.40941	-1.28838	0.752197	1	no	down	0.00206493	-8.91969	5.71e-10	5.15e-09	yes	down	1	0	1	1	no	no change	1	0	1	1	no	no change	0.449601	-1.15328	0.777457	1	no	down	0.0522739	-4.25776	0.000102011	0.000421932	yes	down	0.00248864	-8.65043	1.09e-09	1.05e-08	yes	down	0.859165	-0.218993	0.957199	1	no	down
TRINITY_DN10207_c0_g1	uncharacterized protein LOC110776727 [Spinacia oleracea]	1.23261	0.301716	0.331392	0.676909	no	up	1.24772	0.319292	0.4439	0.602	no	up	1.36739	0.451428	0.317222	0.658272	no	up	1.23315	0.302343	0.587276	0.810477	no	up	1.15095	0.202827	0.592403	0.956224	no	up	2.47508	1.30748	0.00367314	0.0093879	yes	up	1.40523	0.490806	0.324443	0.437879	no	up	1.65351	0.725528	0.182462	0.347037	no	up
TRINITY_DN10208_c0_g1	hypothetical protein SOVF_213080 [Spinacia oleracea]	0.650272	-0.620885	0.140304	0.4451	no	down	0.444434	-1.16996	0.0163334	0.03922	yes	down	0.555073	-0.84925	0.0967965	0.352864	no	down	0.766443	-0.383749	0.56306	0.796232	no	down	0.521685	-0.938748	0.0586602	0.374929	no	down	0.383303	-1.38344	0.01281	0.0274557	yes	down	0.294954	-1.76144	0.00156175	0.00464909	yes	down	0.312756	-1.67689	0.0264057	0.0902539	no	down
TRINITY_DN102085_c1_g1	eukaryotic translation initiation factor 3 subunit A-like [Chenopodium quinoa]	0.604341	-0.726565	0.0138164	0.118947	no	down	1.1247	0.169542	0.709236	0.820244	no	up	0.683484	-0.549019	0.194709	0.519802	no	down	0.678821	-0.558896	0.251986	0.534485	no	down	0.993125	-0.00995271	0.981434	0.999008	no	down	2.36015	1.23888	0.00863655	0.0195889	yes	up	1.00803	0.01154	0.980381	0.987562	no	up	1.66466	0.735228	0.136211	0.284679	no	up
TRINITY_DN10209_c0_g1		1.59376	0.672432	0.812055	1	no	up	1.85869	0.894283	0.463058	0.62016	no	up	0.123129	-3.02175	0.44648	1	no	down	0.10279	-3.28223	0.40828	1	no	down	2.12937	1.09043	0.686291	1	no	up	0.0576201	-4.11728	3.45e-05	0.000165181	yes	down	0.00228513	-8.77351	2.39e-10	2.67e-09	yes	down	0.183112	-2.4492	0.536178	1	no	down
TRINITY_DN1021_c0_g1	glutamine--tRNA ligase-like [Chenopodium quinoa]	0.812207	-0.300081	0.501292	0.803161	no	down	1.39697	0.482306	0.372536	0.529101	no	up	1.16243	0.217145	0.689846	0.891976	no	up	0.953876	-0.068126	0.932496	0.97638	no	down	0.779579	-0.359234	0.409187	0.891774	no	down	0.246202	-2.02209	0.00256848	0.00687987	yes	down	1.78645	0.837096	0.144473	0.228095	no	up	0.108429	-3.20518	9.16e-05	0.00112081	yes	down
TRINITY_DN10210_c0_g1	uncharacterized protein LOC110727562 [Chenopodium quinoa]	0.73457	-0.445029	0.25861	0.603281	no	down	0.978167	-0.031848	0.944111	0.969452	no	down	0.370293	-1.43326	0.02652	0.159997	no	down	0.327119	-1.61211	0.0151203	0.100511	no	down	0.700222	-0.514115	0.32016	0.831986	no	down	0.188412	-2.40804	7.26e-06	4.26e-05	yes	down	0.904446	-0.144894	0.767657	0.83701	no	down	0.0913683	-3.45216	4.04e-07	1.08e-05	yes	down
TRINITY_DN10212_c0_g1	psbP domain-containing protein 3, chloroplastic-like [Chenopodium quinoa]	0.907714	-0.13969	0.727109	0.914648	no	down	3.49676	1.80602	0.00224072	0.00650256	yes	up	1.1088	0.149004	0.775909	0.92677	no	up	0.192241	-2.37901	0.00326772	0.0365479	yes	down	1.45077	0.536817	0.1777	0.661791	no	up	1.56326	0.644558	0.407298	0.495223	no	up	2.78354	1.47692	1	1	no	up	0.155707	-2.6831	0.000637043	0.00544343	yes	down
TRINITY_DN10214_c0_g1	glutathione S-transferase U17-like [Chenopodium quinoa]	1.04749	0.0669323	0.928343	0.981639	no	up	0.189402	-2.40048	0.297263	0.446266	no	down	4.20793	2.07311	0.0645752	0.276262	no	up	221.978	7.79427	1.98e-14	1.27e-11	yes	up	3.18845	1.67286	0.0578542	0.371897	no	up	55.9231	5.80537	1.73e-10	3.42e-09	yes	up	3.02442	1.59666	0.265896	0.37321	no	up	11.0511	3.46611	9.04e-06	0.000160461	yes	up
TRINITY_DN10215_c0_g1		1.47972	0.565324	0.888673	1	no	up	14.3907	3.84707	0.0251088	0.0572555	no	up	0.65607	-0.608078	0.879091	1	no	down	0.397558	-1.33076	0.739589	1	no	down	0.875694	-0.191502	0.962568	1	no	down	77.8942	6.28344	2.88e-06	1.92e-05	yes	up	60.5449	5.91993	5.65e-05	0.000228628	yes	up	1.67379	0.743122	0.85549	1	no	up
TRINITY_DN10216_c0_g1	PI-PLC X-box domain-containing protein DDB_G0293730-like [Chenopodium quinoa]	1.05699	0.0799596	0.86286	0.961498	no	up	0.617327	-0.695894	0.169552	0.286232	no	down	0.89163	-0.165483	0.83132	0.947623	no	down	1.5074	0.592065	0.429773	0.701904	no	up	0.645885	-0.630651	0.161416	0.633955	no	down	4.96896	2.31294	1.54e-05	8.23e-05	yes	up	0.503384	-0.99027	0.0558742	0.105501	no	down	0.739599	-0.435184	0.520451	0.690093	no	down
TRINITY_DN10219_c0_g1	expansin-A4 [Chenopodium quinoa]	1.00622	0.0089464	0.986322	0.996334	no	up	0.710981	-0.492116	0.387332	0.544942	no	down	0.510895	-0.968902	0.142617	0.440057	no	down	0.820184	-0.28598	0.717122	0.879245	no	down	1.5567	0.638495	0.351327	0.855583	no	up	0.262986	-1.92694	0.00129947	0.00382132	yes	down	0.273655	-1.86957	0.0136315	0.0317047	yes	down	0.972087	-0.0408425	0.970511	0.98513	no	down
TRINITY_DN10219_c2_g1	tobamovirus multiplication protein 2A [Spinacia oleracea]	0.899344	-0.153055	0.479082	0.78986	no	down	1.49195	0.577199	0.1209	0.217695	no	up	1.886	0.915326	0.0530999	0.246026	no	up	1.08286	0.114848	0.83218	0.933171	no	up	1.52973	0.613277	0.0709782	0.41325	no	up	3.54625	1.8263	3.73e-05	0.000177033	yes	up	1.28663	0.3636	0.422486	0.538254	no	up	2.77053	1.47016	0.00628479	0.0318219	yes	up
TRINITY_DN102197_c0_g1	transcription initiation factor TFIID subunit 14b-like isoform X1 [Chenopodium quinoa]	0.76069	-0.394619	0.166218	0.484147	no	down	0.966646	-0.0489411	0.899283	0.943849	no	down	1.08318	0.115268	0.787403	0.929696	no	up	1.01552	0.0222176	0.960064	0.985879	no	up	0.942098	-0.0860513	0.815511	0.990562	no	down	0.469759	-1.09001	0.0165705	0.0342032	yes	down	0.745041	-0.424609	0.364427	0.479951	no	down	0.538065	-0.894147	0.113261	0.250213	no	down
TRINITY_DN10220_c0_g1	probable protein phosphatase 2C 6 [Chenopodium quinoa]	1.19538	0.257469	0.300486	0.647622	no	up	1.97846	0.984377	0.0139191	0.0339982	no	up	1.47651	0.562188	0.205599	0.534727	no	up	1.43216	0.518193	0.352082	0.635461	no	up	1.66661	0.736912	0.0286651	0.255346	no	up	6.50451	2.70144	1.56e-11	3.89e-10	yes	up	2.98022	1.57542	0.00486716	0.0128397	yes	up	4.86086	2.28121	0.000238936	0.00244804	yes	up
TRINITY_DN10222_c0_g1		1.21354	0.279223	0.838343	0.954715	no	up	0.181743	-2.46003	0.214914	0.345987	no	down	0.0185022	-5.75616	0.00581692	0.0603663	no	down	0.0162569	-5.9428	0.00478228	0.0475335	yes	down	0.113716	-3.13649	0.146777	0.605358	no	down	0.21349	-2.22776	0.232831	0.311543	no	down	1.53472	0.617973	0.571171	0.675608	no	up	0.221366	-2.1755	0.348037	0.534958	no	down
TRINITY_DN10224_c0_g2	septin and tuftelin-interacting protein 1 homolog 1-like [Chenopodium quinoa]	1.93078	0.949185	0.144623	0.452536	no	up	1.77165	0.825096	0.256383	0.397017	no	up	1.71011	0.774089	0.500845	0.79687	no	up	2.71652	1.44176	0.108092	0.327624	no	up	1.35503	0.438328	0.584395	0.955584	no	up	1.21704	0.283375	0.799483	0.844458	no	up	3.59927	1.84771	0.00570899	0.0147849	yes	up	1.30525	0.384326	0.708092	0.830033	no	up
TRINITY_DN10225_c0_g1	protein FAR1-RELATED SEQUENCE 5-like isoform X2 [Chenopodium quinoa]	0.501067	-0.996926	0.201072	0.532994	no	down	3.91841	1.97027	0.0341978	0.0749871	no	up	2.05351	1.03809	0.372618	0.704625	no	up	5.9394	2.57032	0.00683446	0.0604232	no	up	0.528867	-0.919023	0.366938	0.864059	no	down	29.1986	4.86783	8.05e-12	2.14e-10	yes	up	4.94553	2.30613	0.00487669	0.0128605	yes	up	21.9769	4.45792	8.46e-08	2.71e-06	yes	up
TRINITY_DN102250_c0_g1	aspartyl protease family protein At5g10770-like [Chenopodium quinoa]	12.0736	3.59378	0.000865621	0.0173173	yes	up	0.853743	-0.228127	0.867707	0.924853	no	down	0.02751	-5.1839	0.036039	1	no	down	0.389403	-1.36066	0.406189	1	no	down	0.519912	-0.94366	0.683919	0.9755	no	down	1.4078	0.493445	0.735808	0.7932	no	up	5.46171	2.44935	0.0217498	0.0474325	yes	up	0.772821	-0.371793	0.875175	0.933281	no	down
TRINITY_DN10226_c0_g1	uncharacterized protein LOC110792786 [Spinacia oleracea]	1.1325	0.179513	0.550975	0.832185	no	up	2.04985	1.03552	0.0160716	0.0386534	yes	up	1.64877	0.721386	0.180515	0.500285	no	up	1.36935	0.45349	0.423919	0.697458	no	up	1.22611	0.294084	0.48999	0.929937	no	up	3.50232	1.80831	8.27e-05	0.000351742	yes	up	4.39709	2.13655	0.000108261	0.00041362	yes	up	1.88154	0.911914	0.178336	0.341901	no	up
TRINITY_DN10228_c0_g2	uncharacterized protein LOC110732752 [Chenopodium quinoa]	1.41111	0.496831	0.317885	0.665224	no	up	0.82256	-0.281808	0.607771	0.744388	no	down	0.149778	-2.73911	0.000124278	0.00332205	yes	down	0.445491	-1.16653	0.0905111	0.296015	no	down	0.855992	-0.224331	0.708999	0.979969	no	down	0.522162	-0.937429	0.175862	0.245929	no	down	0.987995	-0.0174237	0.976412	0.985078	no	down	0.751886	-0.411414	0.545963	0.710959	no	down
TRINITY_DN10229_c0_g1	probable carboxylesterase 18 [Cucurbita pepo subsp. pepo]	1.64069	0.714305	0.281323	0.627287	no	up	2.1746	1.12075	0.0436515	0.0925923	no	up	1.50234	0.587208	0.47729	0.780442	no	up	2.00445	1.00321	0.17288	0.432124	no	up	2.1538	1.10689	0.0968911	0.491285	no	up	1.55372	0.635729	0.32888	0.415304	no	up	2.47319	1.30637	0.0222314	0.0483342	yes	up	1.13485	0.182496	0.779387	0.875359	no	up
TRINITY_DN10229_c1_g1		0.10789	-3.21237	0.0353091	0.208823	no	down	2.70234	1.43421	0.15553	0.266827	no	up	2.14982	1.10421	0.520691	0.808699	no	up	1.20193	0.265355	0.82194	0.929108	no	up	1.55759	0.639319	0.591884	0.956224	no	up	1.69156	0.758357	0.409591	0.497424	no	up	0.274047	-1.86751	0.187439	0.28157	no	down	0.612447	-0.707344	0.574355	0.732738	no	down
TRINITY_DN10230_c1_g1	auxin-responsive protein SAUR41-like [Chenopodium quinoa]	0.568065	-0.815872	0.0104636	0.100347	no	down	1.12119	0.165026	0.745071	0.84577	no	up	0.580364	-0.784969	0.165892	0.479627	no	down	0.310868	-1.68562	0.00761062	0.0648837	no	down	0.897097	-0.156665	0.737389	0.982396	no	down	0.325463	-1.61943	0.0430597	0.0764994	no	down	0.560911	-0.834155	0.194212	0.289693	no	down	0.345147	-1.53472	0.0046632	0.0254325	yes	down
TRINITY_DN10232_c0_g1	MAP3K epsilon protein kinase 1-like [Spinacia oleracea]	0.775922	-0.366017	0.826871	0.951129	no	down	3.84026	1.9412	0.340517	0.494725	no	up	0.771174	-0.374872	0.92386	1	no	down	11.3536	3.50507	0.0346622	0.166291	no	up	0.896604	-0.157458	0.924701	0.996409	no	down	12.1879	3.60738	0.00857017	0.0194625	yes	up	4.48597	2.16542	0.159836	0.247312	no	up	2.41048	1.26932	0.427595	0.610552	no	up
TRINITY_DN10233_c0_g1		1	0	1	1	no	no change	114.484	6.839	1.97e-11	2.46e-10	yes	up	1	0	1	1	no	no change	1	0	1	1	no	no change	1.70559	0.770271	0.850273	1	no	up	0.322298	-1.63353	0.680922	1	no	down	0.116693	-3.09921	0.376707	1	no	down	1	0	1	1	no	no change
TRINITY_DN102359_c0_g1	uncharacterized protein LOC110804068 [Spinacia oleracea]	0.967352	-0.0478871	0.958663	0.990076	no	down	0.344917	-1.53568	0.0278471	0.0627221	no	down	0.425278	-1.23352	0.409672	0.733346	no	down	3.17954	1.66882	0.147492	0.393	no	up	0.78656	-0.346371	0.717058	0.980587	no	down	0.583047	-0.778316	0.255055	0.336432	no	down	0.349809	-1.51536	0.020693	0.0454613	yes	down	1.40462	0.49018	0.599204	0.751909	no	up
TRINITY_DN10237_c0_g1	zeatin O-glucosyltransferase-like [Chenopodium quinoa]	5.8853	2.55712	0.305997	1	no	up	0.578654	-0.789228	0.531783	0.682141	no	down	0.808043	-0.307496	0.925049	1	no	down	33.3241	5.05849	0.000706356	0.0121219	yes	up	0.875694	-0.191502	0.962568	1	no	down	12.2023	3.60908	2.01e-10	3.91e-09	yes	up	3.66521	1.8739	0.0147507	0.0339462	yes	up	100.06	6.64473	1.18e-05	0.000200856	yes	up
TRINITY_DN10237_c0_g2	PREDICTED: zeatin O-glucosyltransferase [Beta vulgaris subsp. vulgaris]	4.8241	2.27026	0.0333683	0.20212	no	up	0.637989	-0.648397	0.489774	0.644812	no	down	1.09717	0.133784	0.950764	0.986424	no	up	43.8287	5.4538	0.000110924	0.00299749	yes	up	0.86668	-0.206429	0.911211	1	no	down	14.7267	3.88036	1.64e-15	8.48e-14	yes	up	4.50984	2.17308	0.000763572	0.00243852	yes	up	36.9926	5.20917	1.07e-08	4.5e-07	yes	up
TRINITY_DN10239_c0_g1	protein RETICULATA-RELATED 1, chloroplastic [Spinacia oleracea]	0.62099	-0.687359	0.00867443	0.089308	no	down	0.959407	-0.0597858	0.890394	0.938523	no	down	1.3942	0.479434	0.364917	0.698727	no	up	1.02075	0.0296331	0.957808	0.985308	no	up	0.872623	-0.196569	0.585593	0.955584	no	down	2.27478	1.18573	0.0108221	0.0237898	yes	up	1.41613	0.501958	0.283625	0.393416	no	up	1.23262	0.301732	0.528244	0.696521	no	up
TRINITY_DN1024_c0_g1	transcription factor MYB2-like [Chenopodium quinoa]	0.977593	-0.0326946	0.971589	0.992368	no	down	1.87576	0.907475	0.0611569	0.123262	no	up	0.235329	-2.08725	0.604068	1	no	down	0.893101	-0.163105	0.962062	1	no	down	1.89071	0.918927	0.330303	0.840064	no	up	25.4296	4.66844	2.71e-23	4.25e-21	yes	up	2.44924	1.29233	0.0116127	0.0275666	yes	up	80.3863	6.32888	7.18e-18	1.75e-15	yes	up
TRINITY_DN10241_c0_g1	glycosyltransferase family 64 protein C4-like [Chenopodium quinoa]	0.881869	-0.181364	0.472729	0.785455	no	down	1.12382	0.168414	0.661202	0.785897	no	up	0.87117	-0.198974	0.640736	0.870923	no	down	2.17222	1.11917	0.00885097	0.0716441	no	up	1.04585	0.0646785	0.85828	0.993353	no	up	2.0379	1.02708	0.0175927	0.035964	yes	up	0.867566	-0.204955	0.659331	0.75073	no	down	2.49034	1.31634	0.0125627	0.0527529	no	up
TRINITY_DN10245_c1_g1	hypothetical protein SOVF_132930 [Spinacia oleracea]	0.452818	-1.143	0.0296343	0.1886	no	down	0.861591	-0.214924	0.655998	0.782149	no	down	1.01034	0.0148404	0.982638	0.99518	no	up	1.04049	0.0572564	0.914544	0.969061	no	up	0.809051	-0.305698	0.563984	0.950102	no	down	1.90861	0.932519	0.0841261	0.13322	no	up	0.746133	-0.422496	0.48146	0.59506	no	down	0.900451	-0.151281	0.791083	0.882265	no	down
TRINITY_DN102488_c0_g1	RNA-directed DNA polymerase (Reverse transcriptase	1.23397	0.303303	0.532573	0.821734	no	up	1.8855	0.914949	0.131983	0.233772	no	up	2.64112	1.40115	0.129608	0.417012	no	up	6.42061	2.68271	0.000655568	0.0114985	yes	up	1.0914	0.126173	0.820401	0.990814	no	up	0.972751	-0.0398579	0.969708	0.977707	no	down	2.38592	1.25455	0.0481218	0.0930987	no	up	0.647044	-0.628065	0.376879	0.56233	no	down
TRINITY_DN10249_c0_g2	23 kDa jasmonate-induced protein-like [Spinacia oleracea]	6.60149	2.72279	7.86e-06	0.000415971	yes	up	4.54704	2.18493	0.240171	0.376832	no	up	3.81481	1.93161	0.00875877	0.0796193	no	up	0.296859	-1.75215	0.0189117	0.115541	no	down	9.62638	3.26699	5.89e-06	0.000526584	yes	up	0.334972	-1.57789	0.69141	1	no	down	17.3999	4.12101	0.00406696	0.0109573	yes	up	0.623081	-0.682508	0.490213	0.666146	no	down
TRINITY_DN1025_c0_g1	UDP-galactose/UDP-glucose transporter 3 [Spinacia oleracea]	0.827139	-0.273798	0.235848	0.576968	no	down	1.23757	0.307505	0.418379	0.576907	no	up	1.19042	0.251476	0.526688	0.812421	no	up	1.22243	0.28975	0.481256	0.741884	no	up	1.18308	0.242544	0.509084	0.93585	no	up	2.21438	1.14691	0.00747395	0.0172923	yes	up	1.05317	0.0747371	0.865566	0.909099	no	up	1.82633	0.868951	0.0500049	0.141342	no	up
TRINITY_DN10250_c0_g1	pentatricopeptide repeat-containing protein At1g07590, mitochondrial-like [Chenopodium quinoa]	0.626518	-0.674572	0.0536678	0.264427	no	down	0.95939	-0.0598103	0.918477	0.954841	no	down	0.55744	-0.843113	0.148905	0.450331	no	down	0.775925	-0.366011	0.497518	0.754752	no	down	0.772774	-0.371881	0.392871	0.881254	no	down	0.285014	-1.81089	0.00732152	0.0169871	yes	down	0.635144	-0.654844	0.322517	0.435946	no	down	0.410182	-1.28566	0.0360488	0.112414	no	down
TRINITY_DN10253_c0_g1	protein ALP1-like [Chenopodium quinoa]	0.555609	-0.847859	0.0346651	0.206326	no	down	0.714593	-0.484807	0.296832	0.445802	no	down	0.495012	-1.01446	0.0757547	0.303536	no	down	0.658837	-0.602006	0.255119	0.538012	no	down	0.619679	-0.690408	0.135834	0.582345	no	down	6.53177	2.70747	5.98e-10	1.04e-08	yes	up	1.37128	0.455527	0.399658	0.515402	no	up	2.16706	1.11574	0.161144	0.318883	no	up
TRINITY_DN10254_c0_g1	uncharacterized protein LOC110797311 [Spinacia oleracea]	0.80793	-0.307698	0.21271	0.548649	no	down	1.08497	0.117652	0.762912	0.857834	no	up	0.772506	-0.372382	0.430105	0.748043	no	down	0.707231	-0.499746	0.287856	0.574266	no	down	0.870146	-0.200671	0.572043	0.953664	no	down	0.282081	-1.82582	0.000182749	0.000698172	yes	down	0.73889	-0.436569	0.373998	0.489559	no	down	0.327581	-1.61008	0.00646894	0.0325238	yes	down
TRINITY_DN10255_c0_g1	autophagy-related protein 8d [Brassica napus]	0.210745	-2.24643	0.577459	1	no	down	0.00099666	-9.97061	2.43e-13	5.08e-12	yes	down	1	0	1	1	no	no change	1	0	1	1	no	no change	0.22948	-2.12356	0.598359	1	no	down	0.115693	-3.11163	8.53e-06	4.91e-05	yes	down	0.00120186	-9.70051	8.77e-13	1.9e-11	yes	down	0.865878	-0.207764	0.958914	1	no	down
TRINITY_DN10256_c0_g1	S-adenosylmethionine synthase [Quercus suber]	0.106956	-3.22491	0.416727	1	no	down	0.000284126	-11.7812	6.7e-18	5.56e-16	yes	down	1	0	1	1	no	no change	1	0	1	1	no	no change	0.116923	-3.09637	0.43551	1	no	down	0.0440791	-4.50376	6.4e-12	1.75e-10	yes	down	0.000342266	-11.5126	2.3e-17	2.02e-15	yes	down	2.02429	1.01742	0.734534	1	no	up
TRINITY_DN102560_c0_g2	60S ribosomal protein L6-like [Spinacia oleracea]	0.778898	-0.360494	0.290328	0.637016	no	down	0.921726	-0.11759	0.81294	0.890332	no	down	0.707404	-0.499394	0.447983	0.760621	no	down	0.612567	-0.70706	0.348881	0.632687	no	down	0.79178	-0.336828	0.519086	0.939613	no	down	0.228141	-2.132	0.000825175	0.00258028	yes	down	0.705958	-0.502347	0.401759	0.517433	no	down	0.402211	-1.31397	0.122631	0.264484	no	down
TRINITY_DN10257_c0_g2	eukaryotic translation initiation factor 4B2-like [Chenopodium quinoa]	0.946643	-0.0791074	0.718859	0.911428	no	down	1.01482	0.0212243	0.960368	0.977903	no	up	0.832001	-0.265342	0.527451	0.812965	no	down	0.93957	-0.0899271	0.831862	0.933171	no	down	1.02717	0.0386681	0.906466	0.996247	no	up	3.30458	1.72447	2.35e-05	0.000118939	yes	up	1.98922	0.992201	0.0353553	0.0717846	no	up	1.95621	0.968058	0.0429875	0.126955	no	up
TRINITY_DN10258_c0_g1		1.90846	0.932406	0.519357	0.813467	no	up	0.0951042	-3.39435	0.010617	0.0266817	yes	down	0.389344	-1.36088	0.46472	1	no	down	14.4927	3.85726	0.00105724	0.0163722	yes	up	0.0385028	-4.69889	0.0216869	0.218878	no	down	7.83641	2.97019	3.19e-05	0.000154596	yes	up	1.03203	0.0454842	0.961381	0.974928	no	up	0.742159	-0.4302	0.78251	0.877532	no	down
TRINITY_DN10259_c0_g1	DEAD-box ATP-dependent RNA helicase 51 [Cinnamomum micranthum f. kanehirae]	0.0890934	-3.48854	0.378391	1	no	down	0.000319868	-11.6102	2.79e-18	2.54e-16	yes	down	0.173781	-2.52466	0.527372	1	no	down	0.145229	-2.7836	0.439019	1	no	down	0.0984269	-3.3448	0.39839	1	no	down	0.0539431	-4.21242	9.23e-12	2.42e-10	yes	down	0.000385796	-11.3399	1.63e-17	1.49e-15	yes	down	2.30604	1.20542	0.547582	1	no	up
TRINITY_DN1026_c0_g1	protein ZINC INDUCED FACILITATOR 1-like isoform X2 [Chenopodium quinoa]	0.386489	-1.3715	0.033423	0.20219	no	down	3.30549	1.72486	0.0264244	0.0598743	no	up	5.76502	2.52733	2.92e-06	0.000158378	yes	up	9.30402	3.21785	4.42e-07	3.4e-05	yes	up	1.0619	0.0866515	0.898991	0.995221	no	up	6.07914	2.60387	5.79e-07	4.67e-06	yes	up	21.1281	4.40109	6.3e-10	6.39e-09	yes	up	18.8341	4.23527	3.16e-10	1.85e-08	yes	up
TRINITY_DN1026_c0_g2	protein ZINC INDUCED FACILITATOR 1-like isoform X2 [Chenopodium quinoa]	2.1764	1.12195	1.24e-05	0.000598848	yes	up	1.30482	0.38385	0.342762	0.497233	no	up	1.19033	0.251357	0.648074	0.873974	no	up	0.448395	-1.15716	0.130207	0.366511	no	down	1.39569	0.480981	0.345562	0.850727	no	up	0.40219	-1.31405	0.0206683	0.0412519	yes	down	5.19679	2.37762	1.05e-05	4.87e-05	yes	up	0.141555	-2.82057	2.07e-06	4.51e-05	yes	down
TRINITY_DN10261_c0_g1	hypothetical protein SOVF_172140 [Spinacia oleracea]	0.377626	-1.40497	0.207141	0.541255	no	down	0.581369	-0.782473	0.723946	0.830705	no	down	0.476062	-1.07078	0.685524	0.89025	no	down	0.339548	-1.55831	0.414835	0.690507	no	down	0.241773	-2.04827	0.349191	0.853105	no	down	0.14499	-2.78598	0.0117923	0.0255806	yes	down	0.693404	-0.528232	0.584111	0.686686	no	down	0.0928441	-3.42905	0.0177888	0.0678518	no	down
TRINITY_DN10262_c0_g1	adenine/guanine permease AZG1-like [Chenopodium quinoa]	2.42098	1.27559	0.00503521	0.0618722	no	up	1.07348	0.102299	0.83563	0.904753	no	up	0.798039	-0.325468	0.537783	0.820054	no	down	1.75177	0.808809	0.225976	0.5021	no	up	0.913573	-0.130408	0.787914	0.987976	no	down	2.13303	1.09291	0.02093	0.041707	yes	up	1.19367	0.255409	0.6358	0.730468	no	up	0.890357	-0.167544	0.769395	0.868313	no	down
TRINITY_DN10263_c0_g1		1	0	1	1	no	no change	0.000512855	-10.9292	8.57e-16	3.84e-14	yes	down	0.247202	-2.01624	0.616942	1	no	down	0.206374	-2.27667	0.572208	1	no	down	1	0	1	1	no	no change	0.0949092	-3.39731	1.51e-06	1.09e-05	yes	down	0.000617657	-10.6609	3.22e-15	1.49e-13	yes	down	3.25886	1.70437	0.676172	1	no	up
TRINITY_DN10264_c0_g1	glutamine--fructose-6-phosphate aminotransferase [isomerizing] 2-like, partial [Rhodamnia argentea]	0.0389229	-4.68324	0.153619	1	no	down	0.000333023	-11.5521	6.81e-18	5.64e-16	yes	down	1	0	1	1	no	no change	1	0	1	1	no	no change	0.0425636	-4.55424	0.158317	1	no	down	0.0331509	-4.91481	2.1e-11	5.09e-10	yes	down	0.000401747	-11.2814	3.41e-17	2.87e-15	yes	down	0.160402	-2.64024	0.368048	1	no	down
TRINITY_DN10267_c0_g1		0.0230403	-5.4397	0.0136877	0.118335	no	down	0.000176691	-12.4665	6.57e-21	1.23e-18	yes	down	0.0942928	-3.40671	0.389001	1	no	down	0.0786658	-3.66812	0.323919	1	no	down	0.0253137	-5.30394	0.0204439	1	no	down	0.0187392	-5.73779	5.86e-19	5.08e-17	yes	down	0.000213049	-12.1965	4.44e-20	8.2e-18	yes	down	0.0486869	-4.36032	0.0698129	1	no	down
TRINITY_DN102679_c2_g1	probable E3 ubiquitin-protein ligase HERC3 isoform X2 [Chenopodium quinoa]	1.13539	0.183188	0.766138	0.930872	no	up	1.23771	0.307672	0.747752	0.847626	no	up	1.02114	0.0301818	0.982392	0.995145	no	up	1.16314	0.218026	0.830635	0.932637	no	up	0.852908	-0.229538	0.756869	0.984985	no	down	4.56682	2.19119	0.00869252	0.0196958	yes	up	3.3711	1.75322	0.0330676	0.067811	no	up	1.70804	0.772345	0.293249	0.478967	no	up
TRINITY_DN10269_c0_g2	fimbrin-1-like [Chenopodium quinoa]	0.864747	-0.209649	0.493001	0.797684	no	down	1.76793	0.822057	0.0454248	0.0957683	no	up	1.85211	0.889168	0.12114	0.401035	no	up	1.85497	0.891393	0.173186	0.432551	no	up	1.55295	0.635012	0.0996296	0.497416	no	up	11.0046	3.46003	1.97e-17	1.39e-15	yes	up	1.47687	0.562547	0.260813	0.367448	no	up	8.35721	3.06302	8.68e-08	2.77e-06	yes	up
TRINITY_DN102691_c0_g1	uncharacterized protein LOC110709366 [Chenopodium quinoa]	0.769514	-0.377981	0.823596	0.950592	no	down	3.7223	1.89619	0.585724	1	no	up	0.492074	-1.02305	0.802031	1	no	down	4.16991	2.06002	0.506815	1	no	up	0.215338	-2.21532	0.399098	1	no	down	79.6082	6.31485	5.34e-05	0.000240878	yes	up	7.7867	2.96101	0.236267	0.339271	no	up	7.89787	2.98146	0.0522242	0.145698	no	up
TRINITY_DN1027_c1_g1	hypothetical protein SOVF_095600 isoform A [Spinacia oleracea]	7.61725	2.92927	0.0130841	0.115469	no	up	0.394913	-1.34039	0.366528	0.522582	no	down	0.956712	-0.0638436	0.971969	0.992219	no	down	8.78108	3.1344	0.0230769	0.130438	no	up	0.79052	-0.339125	0.807906	0.989368	no	down	1.94511	0.959852	0.436643	0.52428	no	up	8.90843	3.15517	0.000746194	0.00238885	yes	up	1.60888	0.686059	0.612719	0.762465	no	up
TRINITY_DN1027_c2_g1	uncharacterized protein LOC110713119 isoform X1 [Chenopodium quinoa]	0.675283	-0.566437	0.0417864	0.230762	no	down	1.04708	0.0663759	0.886018	0.936127	no	up	1.05263	0.0740015	0.919414	0.978066	no	up	4.66397	2.22156	0.00613785	0.0561594	no	up	1.07715	0.107225	0.827639	0.991392	no	up	13.1613	3.71823	4.94e-15	2.37e-13	yes	up	2.26861	1.18181	0.0284874	0.0597519	no	up	7.85897	2.97434	6.3e-05	0.000825367	yes	up
TRINITY_DN10270_c0_g1	palmitoyl-protein thioesterase 1 isoform X1 [Populus trichocarpa]	0.0473982	-4.39902	0.208782	1	no	down	0.000599101	-10.7049	4.14e-15	1.5e-13	yes	down	1	0	1	1	no	no change	1	0	1	1	no	no change	0.0517829	-4.27138	0.216481	1	no	down	0.00202616	-8.94704	3.22e-11	7.52e-10	yes	down	0.000724058	-10.4316	1.41e-14	5.31e-13	yes	down	0.100218	-3.31878	0.373493	1	no	down
TRINITY_DN102729_c0_g1	hypothetical protein Lal_00001024 [Lupinus albus]	4.22937	2.08044	0.602718	1	no	up	11.6061	3.53681	0.0107994	0.0270883	yes	up	1	0	1	1	no	no change	1.70346	0.768472	0.850051	1	no	up	15.0822	3.91477	0.284851	1	no	up	11.179	3.48272	0.0298411	0.0562074	no	up	10.471	3.38833	0.00720122	0.0181511	yes	up	1	0	1	1	no	no change
TRINITY_DN10273_c0_g2	hypothetical protein SOVF_117210 isoform A [Spinacia oleracea]	0.588502	-0.764882	0.197087	0.527251	no	down	0.219679	-2.18653	2.5e-05	0.000102505	yes	down	0.0553256	-4.17591	3.29e-07	2.48e-05	yes	down	0.138967	-2.84719	0.0108677	0.0816597	no	down	0.600468	-0.735842	0.260011	0.77458	no	down	0.0639573	-3.96675	2.25e-09	3.43e-08	yes	down	0.290003	-1.78586	0.00110286	0.00339798	yes	down	0.163844	-2.60961	0.00249421	0.0157636	yes	down
TRINITY_DN10276_c0_g1	uncharacterized protein LOC110690107 [Chenopodium quinoa]	1.34568	0.428332	0.690077	0.899713	no	up	5.41772	2.43769	0.00181271	0.00536472	yes	up	1.20948	0.27439	0.885041	0.965656	no	up	17.1916	4.10363	0.00265727	0.0317352	yes	up	1.72321	0.785095	0.490246	0.930017	no	up	18.7435	4.22832	1.04e-12	3.31e-11	yes	up	20.6547	4.3684	4.05e-10	4.3e-09	yes	up	10.5877	3.40432	0.000710423	0.00592637	yes	up
TRINITY_DN102769_c0_g2	40S ribosomal protein S24-like [Quercus suber]	33.5584	5.0686	0.0321221	0.197774	no	up	1	0	1	1	no	no change	1	0	1	1	no	no change	1	0	1	1	no	no change	0.449601	-1.15328	0.777457	1	no	down	82.95	6.37417	0.000873766	0.00270947	yes	up	910.788	9.83097	1.99e-12	3.9e-11	yes	up	0.859165	-0.218993	0.957199	1	no	down
TRINITY_DN10277_c0_g1		30.7897	4.94438	0.0598409	1	no	up	0.0313523	-4.99528	0.152244	0.262452	no	down	1	0	1	1	no	no change	1	0	1	1	no	no change	1	0	1	1	no	no change	2.86342	1.51774	0.368834	0.456678	no	up	13.9582	3.80305	0.000483994	0.0016134	yes	up	1	0	1	1	no	no change
TRINITY_DN10278_c0_g1	DNA-directed RNA polymerase II subunit RPB7 [Carex littledalei]	0.40941	-1.28838	0.752197	1	no	down	0.00091185	-10.0989	1.05e-13	2.43e-12	yes	down	1	0	1	1	no	no change	1	0	1	1	no	no change	0.449601	-1.15328	0.777457	1	no	down	0.0825427	-3.59872	6.32e-07	5.05e-06	yes	down	0.00110018	-9.82804	3.91e-13	9.34e-12	yes	down	0.859165	-0.218993	0.957199	1	no	down
TRINITY_DN10279_c0_g1	thioredoxin-like protein Clot [Pistacia vera]	0.0839992	-3.57348	0.366522	1	no	down	0.00127654	-9.61355	2.25e-12	3.62e-11	yes	down	0.199477	-2.32571	0.561671	1	no	down	0.167125	-2.581	0.519565	1	no	down	0.0914044	-3.45159	0.383042	1	no	down	0.0655595	-3.93105	1.71e-06	1.21e-05	yes	down	0.00154037	-9.34251	7.55e-12	1.25e-10	yes	down	0.177297	-2.49576	0.528285	1	no	down
TRINITY_DN1028_c0_g1	CLAVATA3/ESR (CLE	2.2846	1.19194	0.0796513	0.327969	no	up	3.03822	1.60322	0.0158509	0.0382024	yes	up	2.34853	1.23176	0.0284693	0.166583	no	up	1.00599	0.00861152	0.99317	0.998025	no	up	2.19184	1.13214	0.125652	0.560539	no	up	0.481076	-1.05566	0.181664	0.252891	no	down	2.30363	1.20391	0.0320889	0.0661178	no	up	0.363685	-1.45924	0.138495	0.288099	no	down
TRINITY_DN1028_c0_g2	SET and MYND domain-containing protein DDB_G0284059 isoform X1 [Spinacia oleracea]	0.893572	-0.162344	0.660906	0.886501	no	down	1.47767	0.563326	0.239703	0.376257	no	up	1.44766	0.533722	0.295601	0.639568	no	up	0.759467	-0.396942	0.473831	0.735686	no	down	0.92973	-0.105116	0.822493	0.990814	no	down	0.56164	-0.832284	0.178587	0.249142	no	down	0.983669	-0.0237556	0.965289	0.977574	no	down	0.310235	-1.68857	0.00658135	0.0329571	yes	down
TRINITY_DN10280_c0_g1	uncharacterized protein DDB_G0271670-like [Chenopodium quinoa]	1.05355	0.0752555	0.952721	0.988353	no	up	0.646187	-0.629977	0.367295	0.523378	no	down	1.58306	0.662713	0.415527	0.7374	no	up	0.299593	-1.73892	0.0580438	0.226997	no	down	0.631712	-0.662661	0.67897	1	no	down	0.269113	-1.89372	0.0802912	0.128315	no	down	0.226772	-2.14069	0.0121781	0.0287346	yes	down	0.0756114	-3.72525	0.174032	1	no	down
TRINITY_DN10281_c0_g1		8.67441	3.11676	4.18e-05	0.00161588	yes	up	4.61974	2.20781	1	1	no	up	2.08156	1.05766	0.268517	0.60986	no	up	4.37358	2.12882	0.033281	0.161962	no	up	2.72663	1.44712	0.24776	0.763629	no	up	3.71845	1.8947	0.0707326	0.115605	no	up	7.75695	2.95549	0.00181424	0.00531869	yes	up	2.74871	1.45876	0.193484	0.36107	no	up
TRINITY_DN10282_c0_g3	expansin-like B1 [Spinacia oleracea]	194.861	7.6063	6.88e-17	8.39e-14	yes	up	3000.45	11.551	2.52e-14	7.04e-13	yes	up	104.363	6.70547	2.24e-10	4.45e-08	yes	up	1.19244	0.25392	0.866051	0.948794	no	up	236.93	7.88832	7.06e-22	1.25e-18	yes	up	66.8637	6.06315	0.000194329	0.00073622	yes	up	100.998	6.65818	3.08e-05	0.000131011	yes	up	4.56477	2.19054	0.0535811	0.148243	no	up
TRINITY_DN10284_c1_g2	uncharacterized protein LOC110732047 isoform X2 [Chenopodium quinoa]	0.426376	-1.2298	0.072087	0.310101	no	down	0.450622	-1.15001	0.0213681	0.049703	yes	down	0.16574	-2.59301	0.000528395	0.0104605	yes	down	0.131902	-2.92246	0.000879857	0.014337	yes	down	0.349159	-1.51804	0.0386605	0.298219	no	down	2.57632	1.36531	0.008721	0.0197486	yes	up	0.469155	-1.09186	0.096068	0.164231	no	down	2.90804	1.54005	0.0245962	0.0857711	no	up
TRINITY_DN102857_c0_g3	alpha-xylosidase 1-like [Chenopodium quinoa]	0.967177	-0.0481486	0.932911	0.982991	no	down	0.418959	-1.25512	0.0443947	0.093875	no	down	0.137646	-2.86097	5.53e-07	3.88e-05	yes	down	0.106708	-3.22826	1.84e-05	0.000739034	yes	down	0.743545	-0.427508	0.515322	0.93835	no	down	0.0590203	-4.08265	4.11e-11	9.37e-10	yes	down	0.233973	-2.09558	0.0252442	0.0539101	no	down	0.0454543	-4.45944	4.4e-09	2.02e-07	yes	down
TRINITY_DN10286_c0_g1	UPF0481 protein At3g47200-like [Spinacia oleracea]	0.862452	-0.213484	0.712379	0.908971	no	down	1.12884	0.174844	0.716778	0.825717	no	up	2.85687	1.51443	0.10452	0.369734	no	up	6.99685	2.80671	0.000330888	0.00703324	yes	up	0.835427	-0.259415	0.698793	0.977986	no	down	2.18866	1.13004	0.0159065	0.0330333	yes	up	1.40857	0.494229	0.336696	0.450906	no	up	1.48023	0.56582	0.4495	0.631122	no	up
TRINITY_DN10287_c0_g1	BTB/POZ domain-containing protein At3g08570-like isoform X2 [Chenopodium quinoa]	1.20498	0.269007	0.773073	0.93346	no	up	3.94468	1.97991	0.148173	0.256979	no	up	2.80719	1.48912	0.270236	0.612016	no	up	2.50379	1.32411	0.399779	0.678013	no	up	1.6468	0.719662	0.500814	0.933907	no	up	0.423161	-1.24072	0.629258	0.701405	no	down	4.31057	2.10788	0.0663203	0.121612	no	up	0.0256353	-5.28573	0.0061521	0.03132	yes	down
TRINITY_DN102875_c0_g1	uncharacterized protein LOC104415713 [Eucalyptus grandis]	0.846798	-0.23991	0.657556	0.884998	no	down	0.672655	-0.57206	0.392572	0.550338	no	down	1.1266	0.171971	0.810629	0.93958	no	up	4.57865	2.19492	0.00920813	0.0733139	no	up	0.377927	-1.40382	0.0307346	0.265764	no	down	3.60177	1.84871	0.000110395	0.000451777	yes	up	1.74283	0.801431	0.142807	0.225886	no	up	1.28857	0.365776	0.624296	0.771043	no	up
TRINITY_DN10288_c0_g1	zinc finger A20 and AN1 domain-containing stress-associated protein 4-like [Chenopodium quinoa]	0.558816	-0.839556	0.0644836	0.291438	no	down	0.794765	-0.331399	0.510074	0.66297	no	down	1.283	0.359525	0.56052	0.831479	no	up	1.5311	0.614565	0.39277	0.671614	no	up	0.702851	-0.50871	0.30944	0.823135	no	down	3.78755	1.92127	4.59e-05	0.000211544	yes	up	1.51079	0.5953	0.324066	0.4375	no	up	0.754503	-0.406401	0.505498	0.678299	no	down
TRINITY_DN10289_c0_g1	uncharacterized protein LOC110695001 [Chenopodium quinoa]	0.899587	-0.152665	0.802522	0.944609	no	down	0.417439	-1.26036	0.038829	0.083746	no	down	0.0839273	-3.57472	2.89e-06	0.000157093	yes	down	0.158306	-2.65921	0.00346889	0.0381618	yes	down	0.853038	-0.229318	0.716402	0.980559	no	down	0.0155213	-6.00961	4.16e-08	4.6e-07	yes	down	0.429932	-1.21782	0.108394	0.180667	no	down	0.070703	-3.82208	2.46e-05	0.000377894	yes	down
TRINITY_DN1029_c1_g1	predicted protein [Hordeum vulgare subsp. vulgare]	1	0	1	1	no	no change	2343.14	11.1942	4.37e-16	2.14e-14	yes	up	1.86671	0.900499	0.825338	1	no	up	1	0	1	1	no	no change	22.8993	4.51723	0.14923	1	no	up	91.8072	6.52054	2.71e-05	0.000134702	yes	up	21.8811	4.45161	0.0253222	0.0540607	no	up	1	0	1	1	no	no change
TRINITY_DN1029_c1_g2	predicted protein [Hordeum vulgare subsp. vulgare]	1	0	1	1	no	no change	1	0	1	1	no	no change	1	0	1	1	no	no change	1	0	1	1	no	no change	1.70559	0.770271	0.850273	1	no	up	7007.45	12.7747	1.57e-22	2.24e-20	yes	up	1	0	1	1	no	no change	14.6529	3.87312	0.320152	1	no	up
TRINITY_DN10291_c0_g1	uncharacterized membrane protein At4g09580-like [Chenopodium quinoa]	1.03939	0.0557309	0.870466	0.963222	no	up	0.867243	-0.205492	0.672257	0.79415	no	down	0.801722	-0.318825	0.51416	0.805158	no	down	0.765818	-0.384927	0.449185	0.717259	no	down	0.828934	-0.27067	0.526821	0.941193	no	down	10.2595	3.35889	2.08e-08	2.48e-07	yes	up	0.952771	-0.0697991	0.887972	0.924804	no	down	3.16367	1.6616	0.00755775	0.0365482	yes	up
TRINITY_DN10292_c0_g1	putative disease resistance protein RGA1 [Chenopodium quinoa]	0.237084	-2.07653	0.00078519	0.0161409	yes	down	0.731548	-0.450976	0.347235	0.502135	no	down	0.284118	-1.81544	0.132429	0.422116	no	down	0.474244	-1.0763	0.383535	0.663267	no	down	0.687312	-0.540963	0.272348	0.788146	no	down	0.287225	-1.79975	0.00670383	0.0157424	yes	down	0.578666	-0.789197	0.183685	0.276918	no	down	1.19531	0.25738	1	1	no	up
TRINITY_DN10293_c0_g1	kinesin-like protein KIN-14C [Chenopodium quinoa]	0.971245	-0.0420933	0.944569	0.985912	no	down	0.256028	-1.96563	0.000265113	0.000915414	yes	down	0.0644507	-3.95566	9.28e-07	6.09e-05	yes	down	0.186411	-2.42344	0.0413752	0.18599	no	down	0.653911	-0.612833	0.35529	0.857244	no	down	0.708465	-0.497231	0.353597	0.440894	no	down	0.446636	-1.16283	0.0270021	0.0571389	no	down	0.292567	-1.77316	0.0595529	0.159955	no	down
TRINITY_DN10294_c0_g1	hypothetical protein GIB67_013825 [Kingdonia uniflora]	0.105065	-3.25065	0.412885	1	no	down	0.000677176	-10.5282	7.27e-15	2.43e-13	yes	down	0.492074	-1.02305	0.802031	1	no	down	0.41118	-1.28216	0.753356	1	no	down	0.114341	-3.12859	0.430587	1	no	down	0.0559676	-4.15926	4.76e-09	6.67e-08	yes	down	0.000816236	-10.2587	2.9e-14	9.81e-13	yes	down	0.221743	-2.17304	0.584151	1	no	down
TRINITY_DN10295_c0_g1	BTB/POZ domain-containing protein At5g60050 [Spinacia oleracea]	0.829586	-0.269537	0.378276	0.716912	no	down	0.987575	-0.0180372	0.966428	0.980964	no	down	2.07491	1.05305	0.0425942	0.214276	no	up	0.687884	-0.539762	0.268437	0.553224	no	down	1.12945	0.175623	0.680347	0.974784	no	up	0.0806348	-3.63245	3e-10	5.58e-09	yes	down	0.5993	-0.73865	0.304908	0.416754	no	down	0.106748	-3.22772	1.62e-08	6.39e-07	yes	down
TRINITY_DN10298_c0_g1		0.0182257	-5.77788	0.101946	0.374975	no	down	0.0567277	-4.1398	0.00215093	0.00627214	yes	down	1	0	1	1	no	no change	3.66007	1.87187	0.641222	1	no	up	0.0386361	-4.69391	0.0990191	0.496615	no	down	14.2432	3.8322	8.18e-05	0.00034816	yes	up	0.00756172	-7.04707	2.28e-05	9.96e-05	yes	down	1.31086	0.390518	0.889174	0.940744	no	up
TRINITY_DN10299_c0_g1		0.150609	-2.73112	0.494415	1	no	down	0.751828	-0.411526	0.548949	0.69721	no	down	1	0	1	1	no	no change	1	0	1	1	no	no change	1.60987	0.686947	0.831084	1	no	up	0.623305	-0.68199	0.364188	0.451865	no	down	0.150343	-2.73367	0.000500983	0.00166567	yes	down	0.320401	-1.64205	0.681291	1	no	down
TRINITY_DN103_c0_g1	hypothetical protein SOVF_117260 [Spinacia oleracea]	3.32183	1.73198	0.000238991	0.00639674	yes	up	0.494554	-1.0158	0.0313334	0.0695052	no	down	0.460594	-1.11843	0.156216	0.462802	no	down	0.28913	-1.79021	0.0530373	0.215118	no	down	0.250857	-1.99507	0.000164929	0.0077111	yes	down	0.146268	-2.77332	2.18e-09	3.34e-08	yes	down	0.544167	-0.877879	0.157503	0.244423	no	down	0.0983738	-3.34558	7.95e-06	0.000143736	yes	down
TRINITY_DN1030_c2_g1	sugar transporter ERD6-like 5 [Spinacia oleracea]	0.536421	-0.898563	0.151667	0.462951	no	down	1.05048	0.0710481	0.932274	0.962356	no	up	0.150297	-2.73411	0.000751081	0.0136919	yes	down	0.0905232	-3.46557	0.000100568	0.00279538	yes	down	0.806796	-0.309724	0.636159	0.965921	no	down	0.755361	-0.404761	0.692091	0.756336	no	down	1.17406	0.231501	0.794055	0.856981	no	up	0.19023	-2.39419	0.0340571	0.107876	no	down
TRINITY_DN10301_c0_g1	ATP synthase subunit b', chloroplastic [Spinacia oleracea]	1.0952	0.131189	0.658256	0.885223	no	up	1.94167	0.957295	0.0455142	0.0959315	no	up	0.984843	-0.0220342	0.96972	0.9918	no	down	0.216242	-2.20928	0.00094217	0.0150454	yes	down	1.32962	0.41101	0.262082	0.776801	no	up	0.563486	-0.827548	0.126872	0.187398	no	down	1.17823	0.236626	0.706831	0.789252	no	up	0.164808	-2.60114	4.29e-07	1.14e-05	yes	down
TRINITY_DN10302_c0_g1	PREDICTED: uncharacterized protein LOC104887762 isoform X2 [Beta vulgaris subsp. vulgaris]	0.119438	-3.06566	0.00162763	0.0280372	yes	down	0.265668	-1.9123	0.0035546	0.00990038	yes	down	0.2261	-2.14496	1	1	no	down	0.0894415	-3.48291	1	1	no	down	0.218425	-2.19479	0.0405362	0.306921	no	down	0.175833	-2.50772	1.05e-06	7.92e-06	yes	down	0.463798	-1.10843	0.04153	0.0822573	no	down	0.0511446	-4.28927	0.000110053	0.00130053	yes	down
TRINITY_DN10303_c0_g1	PREDICTED: putative hydrolase C777.06c isoform X1 [Beta vulgaris subsp. vulgaris]	0.773715	-0.370125	0.661946	0.886905	no	down	0.321902	-1.6353	0.0121123	0.0300158	yes	down	2.17486	1.12092	0.416924	0.738832	no	up	2.39859	1.26218	0.350755	0.634428	no	up	0.77589	-0.366075	0.723319	0.981292	no	down	0.309147	-1.69363	0.0123664	0.0266477	yes	down	0.274615	-1.86452	0.00422625	0.0113217	yes	down	0.655585	-0.609146	0.539662	0.705346	no	down
TRINITY_DN10304_c0_g1		1.57999	0.659919	0.266871	0.612385	no	up	1.41641	0.502235	0.564655	0.710021	no	up	2.34727	1.23099	1	1	no	up	0.628633	-0.669711	0.477448	0.738779	no	down	1.18822	0.248797	0.747252	0.98337	no	up	0.0622978	-4.00468	0.00177467	0.00501185	yes	down	0.76555	-0.385431	0.581568	0.684573	no	down	0.397947	-1.32935	0.0980222	0.22598	no	down
TRINITY_DN10305_c0_g1	importin-5-like [Rhodamnia argentea]	0.0312604	-4.99952	0.0431021	1	no	down	0.000197455	-12.3062	2.55e-20	4.12e-18	yes	down	0.235329	-2.08725	0.604068	1	no	down	0.196128	-2.35013	0.559284	1	no	down	0.0343524	-4.86344	0.0574644	1	no	down	0.0660184	-3.92099	7.98e-11	1.71e-09	yes	down	0.000238114	-12.0361	1.58e-19	2.52e-17	yes	down	0.0661283	-3.91859	0.144776	1	no	down
TRINITY_DN10305_c0_g2	importin-5-like [Rhodamnia argentea]	0.015836	-5.98065	0.0225399	0.159446	no	down	0.000190139	-12.3607	3.09e-20	4.83e-18	yes	down	0.0923469	-3.43679	0.384708	1	no	down	0.0770079	-3.69885	0.317196	1	no	down	0.0173127	-5.85203	0.0201569	0.209382	no	down	0.0330886	-4.91752	3.52e-15	1.73e-13	yes	down	0.000229381	-12.09	1.63e-19	2.61e-17	yes	down	0.0999908	-3.32206	0.169377	0.330172	no	down
TRINITY_DN10306_c0_g1	glutathione S-transferase T2-like [Chenopodium quinoa]	0.203475	-2.29708	1.17e-05	0.000572405	yes	down	0.887544	-0.172109	0.80598	0.885771	no	down	0.841574	-0.248839	0.726828	0.907058	no	down	0.357038	-1.48585	0.0449983	0.195987	no	down	0.651595	-0.617952	0.297331	0.812556	no	down	0.911464	-0.133743	0.86426	0.896824	no	down	0.877276	-0.188898	0.785251	0.850458	no	down	0.308312	-1.69754	0.0429609	0.126911	no	down
TRINITY_DN10306_c0_g2	uncharacterized protein LOC110733850 [Chenopodium quinoa]	0.734226	-0.445703	0.537632	0.824266	no	down	1.49184	0.577093	0.247675	0.386246	no	up	1.11394	0.155677	0.781566	0.927992	no	up	0.976178	-0.0347845	0.953324	0.984506	no	down	1.24478	0.315892	0.554033	0.94841	no	up	7.46951	2.90101	3.48e-09	5.04e-08	yes	up	1.85438	0.890936	0.199815	0.296582	no	up	2.44537	1.29005	0.0292419	0.0971115	no	up
TRINITY_DN103062_c0_g1	PREDICTED: NADPH [Prunus dulcis]	1.12703	0.172522	0.913044	1	no	up	0.684668	-0.546524	0.58534	0.726682	no	down	0.455937	-1.13309	0.236945	0.574858	no	down	1.40957	0.495255	0.56515	0.797076	no	up	2.13634	1.09514	0.555522	1	no	up	4.25357	2.08867	0.006086	0.0144829	yes	up	10.681	3.41697	2.06e-06	1.09e-05	yes	up	13.794	3.78596	0.00149567	0.0107219	yes	up
TRINITY_DN10307_c0_g1	PREDICTED: putative disease resistance protein RGA3 [Beta vulgaris subsp. vulgaris]	3.06962	1.61806	0.284334	0.630842	no	up	7.6444	2.9344	0.0935901	0.176337	no	up	3.06162	1.61429	0.492963	0.791837	no	up	0.265986	-1.91058	0.325267	0.610892	no	down	4.35089	2.12131	0.146584	0.604863	no	up	13.3817	3.74218	0.0126807	0.0272264	yes	up	10.1926	3.34945	0.00573187	0.0148375	yes	up	4.10154	2.03617	0.231734	0.408812	no	up
TRINITY_DN103087_c1_g1	uncharacterized protein LOC110683216 [Chenopodium quinoa]	0.184385	-2.4392	0.327681	0.673866	no	down	2.28369	1.19137	0.42505	0.583561	no	up	0.885848	-0.17487	0.956649	1	no	down	6.42026	2.68263	0.136279	0.37663	no	up	1.49873	0.58374	0.753512	0.984733	no	up	8.35547	3.06272	0.00866199	0.0196366	yes	up	2.6034	1.3804	0.365377	0.480851	no	up	3.02718	1.59797	0.265825	0.448427	no	up
TRINITY_DN10309_c0_g1		2.99861	1.58429	0.408994	0.740524	no	up	1.48181	0.567356	0.745976	0.846353	no	up	1.53401	0.617309	0.844816	1	no	up	7.35878	2.87947	0.126997	0.360754	no	up	1.65568	0.727422	0.793938	1	no	up	2.81463	1.49295	0.374018	0.461888	no	up	14.0346	3.81092	0.00136604	0.00412324	yes	up	0.597009	-0.744175	0.825309	1	no	down
TRINITY_DN10311_c0_g2		0.0861946	-3.53626	0.371694	1	no	down	0.000328514	-11.5718	2.84e-18	2.57e-16	yes	down	1	0	1	1	no	no change	1	0	1	1	no	no change	0.0940891	-3.40983	0.389	1	no	down	0.237601	-2.07339	0.000244149	0.000896909	yes	down	0.000395921	-11.3025	1.79e-17	1.62e-15	yes	down	0.350915	-1.51081	0.668561	1	no	down
TRINITY_DN10312_c0_g1	peptidyl-prolyl cis-trans isomerase FKBP62-like [Spinacia oleracea]	1.1938	0.25556	0.833347	0.952957	no	up	0.738875	-0.436599	0.771886	0.863705	no	down	0.679873	-0.556662	0.881534	0.964703	no	down	2.11839	1.08297	0.462636	0.727792	no	up	0.607483	-0.719083	0.696133	0.977823	no	down	13.3414	3.73783	2.31e-05	0.000117271	yes	up	0.913677	-0.130244	0.902863	0.934608	no	down	4.08579	2.03061	0.110735	0.246195	no	up
TRINITY_DN10313_c0_g1	nuclear pore complex protein NUP133-like [Chenopodium quinoa]	0.889698	-0.168613	0.508964	0.807716	no	down	1.22211	0.289379	0.459765	0.617125	no	up	0.555501	-0.848138	0.087101	0.330925	no	down	0.685881	-0.543969	0.332199	0.617625	no	down	0.955629	-0.0654773	0.857868	0.993239	no	down	0.679432	-0.557598	0.238031	0.317352	no	down	1.00196	0.00281782	0.995228	0.99698	no	up	0.338638	-1.56218	0.00759748	0.0367	yes	down
TRINITY_DN103134_c0_g3	hypothetical protein SOVF_158240 [Spinacia oleracea]	0.575518	-0.797068	0.0463355	0.244851	no	down	2.1802	1.12446	0.0395922	0.085146	no	up	1.13791	0.18639	0.776974	0.927189	no	up	1.45209	0.538132	0.367834	0.649852	no	up	0.969288	-0.0450024	0.924211	0.996409	no	down	11.0625	3.46761	8.84e-13	2.86e-11	yes	up	3.09983	1.63219	0.0196011	0.0433942	yes	up	2.37324	1.24686	0.0630659	0.166124	no	up
TRINITY_DN10315_c0_g1		0.140229	-2.83415	0.477597	1	no	down	0.00113781	-9.77952	1.89e-12	3.09e-11	yes	down	1	0	1	1	no	no change	1	0	1	1	no	no change	0.152639	-2.71181	0.496733	1	no	down	0.0762806	-3.71254	2.85e-06	1.9e-05	yes	down	0.0013721	-9.50939	5.04e-12	8.75e-11	yes	down	0.29592	-1.75672	0.659834	1	no	down
TRINITY_DN103166_c0_g2		1.27169	0.346741	0.858235	1	no	up	0.207543	-2.26852	0.155874	0.26734	no	down	1.07193	0.100213	0.955239	1	no	up	0.657065	-0.605891	0.779286	1	no	down	1.72162	0.783766	0.64826	1	no	up	5.07435	2.34322	0.0567794	0.0966121	no	up	0.276947	-1.85232	0.219516	0.319842	no	down	21.6724	4.43778	0.000248264	0.00252502	yes	up
TRINITY_DN10317_c0_g1	cytokinin dehydrogenase 1-like [Spinacia oleracea]	0.951794	-0.0712785	0.861625	0.961283	no	down	0.860951	-0.215997	0.677698	0.798344	no	down	1.57741	0.657553	0.291412	0.634173	no	up	2.08157	1.05767	0.182983	0.446797	no	up	0.765687	-0.385173	0.453385	0.912806	no	down	2.8148	1.49303	0.00295512	0.00776779	yes	up	1.89204	0.919943	0.0727291	0.131195	no	up	1.52422	0.608072	0.466372	0.645262	no	up
TRINITY_DN10319_c0_g1		0.413218	-1.27502	0.359611	0.70244	no	down	0.327738	-1.60938	0.00448016	0.0122252	yes	down	1.58068	0.660549	0.782213	1	no	up	0.439807	-1.18506	0.542257	1	no	down	2.22629	1.15464	0.315697	0.828124	no	up	0.328231	-1.60721	0.00519885	0.0126471	yes	down	0.120888	-3.04826	3.9e-08	2.77e-07	yes	down	0.0243661	-5.35898	0.000276183	0.00276142	yes	down
TRINITY_DN1032_c0_g1	GTP-binding protein SAR1-like [Rhodamnia argentea]	0.1502	-2.73504	0.49377	1	no	down	0.00101069	-9.95045	2.5e-13	5.21e-12	yes	down	0.492074	-1.02305	0.802031	1	no	down	0.8746	-0.193305	0.962071	1	no	down	0.165956	-2.59113	0.516839	1	no	down	0.071849	-3.79889	1.05e-06	7.88e-06	yes	down	0.0012187	-9.68044	9.27e-13	1.99e-11	yes	down	0.316002	-1.662	0.677542	1	no	down
TRINITY_DN10320_c0_g2	E3 ubiquitin-protein ligase RKP-like [Chenopodium quinoa]	1.33821	0.420302	0.15802	0.472993	no	up	1.37093	0.455154	0.29807	0.447135	no	up	1.34176	0.424124	0.319543	0.660517	no	up	1.92106	0.941905	0.0361385	0.17031	no	up	1.23513	0.304666	0.440102	0.906514	no	up	6.83574	2.7731	1.13e-10	2.34e-09	yes	up	1.74953	0.806968	0.122803	0.199768	no	up	6.47958	2.6959	2.91e-06	6.09e-05	yes	up
TRINITY_DN10323_c0_g1		0.302917	-1.72301	0.0022176	0.0348628	yes	down	0.549759	-0.863128	0.210913	0.340641	no	down	0.875682	-0.191521	0.792513	0.931649	no	down	0.790759	-0.338689	0.630947	0.835836	no	down	0.36214	-1.46538	0.015303	0.178005	no	down	0.942519	-0.0854057	0.914206	0.935625	no	down	1.01637	0.0234289	0.972367	0.982418	no	up	0.430284	-1.21664	0.114571	0.252351	no	down
TRINITY_DN103236_c0_g2	uncharacterized protein LOC110795260 [Spinacia oleracea]	2.93876	1.55521	0.177015	0.499971	no	up	5.6747	2.50454	0.000458807	0.00151791	yes	up	891.631	9.8003	1	1	no	up	130.742	7.03058	0.00667508	0.059472	no	up	1.07954	0.110422	0.950287	0.997631	no	up	31.1843	4.96275	0.00100286	0.00305363	yes	up	0.405437	-1.30245	0.153233	0.239071	no	down	2.96173	1.56644	0.268761	0.451586	no	up
TRINITY_DN10324_c0_g1	isoamylase 2, chloroplastic-like [Chenopodium quinoa]	1.33297	0.414646	0.159232	0.474644	no	up	1.19461	0.256541	0.561731	0.707625	no	up	1.31888	0.399318	0.39318	0.721034	no	up	0.755117	-0.405227	0.396504	0.674928	no	down	1.11008	0.150668	0.71402	0.980145	no	up	2.26158	1.17733	0.0172427	0.0353491	yes	up	2.02192	1.01573	0.031936	0.0658529	no	up	1.12174	0.165739	0.785644	0.879152	no	up
TRINITY_DN10327_c0_g1	PREDICTED: uncharacterized protein LOC104889078 [Beta vulgaris subsp. vulgaris]	0.763824	-0.388688	0.389183	0.725478	no	down	0.638726	-0.64673	0.183427	0.305055	no	down	6.31309	2.65835	0.0111663	0.0929808	no	up	33.0798	5.04788	3.86e-09	5.46e-07	yes	up	0.615395	-0.700415	0.246135	0.76122	no	down	7.16037	2.84003	2.69e-08	3.13e-07	yes	up	1.75107	0.808234	0.155798	0.2423	no	up	4.232	2.08134	0.00147581	0.0106067	yes	up
TRINITY_DN10328_c0_g1	RNA polymerase II C-terminal domain phosphatase-like 4 [Chenopodium quinoa]	0.679402	-0.557662	0.318203	0.665482	no	down	1.33751	0.419553	0.45277	0.610656	no	up	1.58398	0.663554	0.186269	0.509254	no	up	1.5748	0.655168	0.185615	0.450336	no	up	0.657967	-0.603913	0.295821	0.81146	no	down	10.3518	3.37181	9.31e-12	2.44e-10	yes	up	3.08612	1.62579	0.00897679	0.0220376	yes	up	2.52892	1.33852	0.0597894	0.160309	no	up
TRINITY_DN10330_c0_g1	phosphoribosylglycinamide formyltransferase, chloroplastic-like [Chenopodium quinoa]	0.715935	-0.482099	0.0890636	0.348489	no	down	1.54167	0.624496	0.144769	0.252131	no	up	0.943796	-0.083453	0.848527	0.95304	no	down	1.09398	0.129583	0.755619	0.897325	no	up	0.794946	-0.331071	0.360203	0.860946	no	down	2.17016	1.1178	0.0190227	0.0384611	yes	up	1.83496	0.87575	0.08066	0.142608	no	up	1.59339	0.672098	0.135874	0.284089	no	up
TRINITY_DN10330_c1_g1	uncharacterized protein LOC110797725 [Spinacia oleracea]	4.21192	2.07448	0.0985388	0.368551	no	up	5.94687	2.57213	0.049581	0.103193	no	up	9.26831	3.21231	0.0107529	0.0909765	no	up	5.51588	2.46359	0.0763598	0.266082	no	up	3.40612	1.76813	0.149398	0.610486	no	up	3.47844	1.79844	0.215923	0.292491	no	up	10.03	3.32625	0.00154207	0.00459428	yes	up	4.50964	2.17301	0.13082	0.276831	no	up
TRINITY_DN10331_c0_g1	uncharacterized protein LOC109828596, partial [Asparagus officinalis]	3.12738	1.64495	0.0200056	0.149163	no	up	1.71014	0.774116	0.365266	0.521187	no	up	3.99508	1.99822	0.123205	0.405446	no	up	2.05799	1.04123	0.335204	0.620214	no	up	1.59408	0.672726	0.455247	0.91376	no	up	2.48633	1.31402	0.0841742	0.133291	no	up	5.09801	2.34994	0.000403124	0.00136727	yes	up	0.847958	-0.237936	0.801778	0.88844	no	down
TRINITY_DN10333_c0_g1	PREDICTED: zinc finger MYM-type protein 1-like isoform X2 [Beta vulgaris subsp. vulgaris]	1.2795	0.355576	0.466513	0.781381	no	up	0.846358	-0.240661	0.786778	0.873271	no	down	0.275329	-1.86077	0.0443139	0.2193	no	down	0.780492	-0.357545	0.522758	0.770401	no	down	0.490725	-1.02701	0.315202	0.827793	no	down	0.425613	-1.23239	0.123502	0.183424	no	down	1.89123	0.919326	0.296959	0.407883	no	up	0.255928	-1.96619	0.00239082	0.0152639	yes	down
TRINITY_DN10334_c0_g1	protein BCCIP homolog [Rhodamnia argentea]	0.143541	-2.80047	0.48306	1	no	down	0.00105885	-9.88329	1.07e-12	1.89e-11	yes	down	1	0	1	1	no	no change	1	0	1	1	no	no change	0.157169	-2.66961	0.503717	1	no	down	0.0336957	-4.89129	5.5e-07	4.48e-06	yes	down	0.00127767	-9.61227	2.86e-12	5.34e-11	yes	down	0.591733	-0.756982	0.842014	1	no	down
TRINITY_DN10335_c1_g1	uncharacterized protein LOC110782442 [Spinacia oleracea]	0.910167	-0.135797	0.67197	0.891645	no	down	0.74729	-0.420261	0.35344	0.50877	no	down	0.641724	-0.639976	0.19236	0.517514	no	down	0.51824	-0.948308	0.0466121	0.200051	no	down	0.971733	-0.0413685	0.917799	0.996381	no	down	0.161662	-2.62894	1.61e-05	8.52e-05	yes	down	0.387953	-1.36605	0.038645	0.0773812	no	down	0.169263	-2.56266	0.000571208	0.00498415	yes	down
TRINITY_DN103360_c0_g1	PREDICTED: 3-hydroxyisobutyryl-CoA hydrolase-like protein 1, mitochondrial [Beta vulgaris subsp. vulgaris]	0.00416088	-7.9089	0.0430622	0.234373	no	down	0.0135452	-6.20607	0.00875321	0.0224354	yes	down	0.0226145	-5.46661	0.0424375	1	no	down	0.0188581	-5.72867	0.0286782	1	no	down	0.00456258	-7.77593	0.0466907	0.332786	no	down	0.0470386	-4.41001	0.0688718	0.113125	no	down	0.0164721	-5.92383	0.00542902	0.014139	yes	down	0.0088167	-6.82555	0.00199641	0.0133724	yes	down
TRINITY_DN10337_c0_g1	hypothetical protein SOVF_033000, partial [Spinacia oleracea]	1.27383	0.349172	0.625916	0.871186	no	up	0.297528	-1.7489	0.153103	0.263577	no	down	0.802388	-0.317629	0.762927	0.921877	no	down	0.614955	-0.701448	0.455587	0.721804	no	down	0.421779	-1.24544	0.168497	0.646546	no	down	4.02095	2.00754	0.0229431	0.0450388	yes	up	4.84304	2.27591	0.0239433	0.0514981	no	up	2.77233	1.4711	0.0676324	0.174323	no	up
TRINITY_DN10338_c0_g1	predicted protein [Hordeum vulgare subsp. vulgare]	0.0539335	-4.21267	0.241757	1	no	down	0.000276767	-11.819	6.24e-19	6.88e-17	yes	down	0.247202	-2.01624	0.616942	1	no	down	0.206374	-2.27667	0.572208	1	no	down	0.0590916	-4.0809	0.254482	1	no	down	0.00324934	-8.26564	1.8e-12	5.49e-11	yes	down	0.000334119	-11.5473	3.8e-18	4.23e-16	yes	down	0.450195	-1.15138	0.697575	1	no	down
TRINITY_DN10339_c0_g1	uncharacterized protein LOC110799950 [Spinacia oleracea]	2.04824	1.03439	0.1111	0.3944	no	up	2.32011	1.2142	0.109362	0.200588	no	up	0.391823	-1.35173	0.242968	0.581359	no	down	1.77301	0.826204	0.500038	0.756742	no	up	1.15828	0.211979	0.757065	0.984985	no	up	10.9362	3.45103	1.25e-07	1.21e-06	yes	up	8.21884	3.03893	5.78e-06	2.82e-05	yes	up	4.65776	2.21964	0.0290712	0.0966947	no	up
TRINITY_DN1034_c0_g1		0.0269615	-5.21295	0.0764294	1	no	down	0.000111958	-13.1247	7.02e-23	2.03e-20	yes	down	0.199477	-2.32571	0.561671	1	no	down	0.167125	-2.581	0.519565	1	no	down	0.0295404	-5.08117	0.0767817	1	no	down	0.00137165	-9.50987	1.91e-16	1.16e-14	yes	down	0.000135205	-12.8526	4.64e-22	1.29e-19	yes	down	0.0570872	-4.13069	0.184793	1	no	down
TRINITY_DN10340_c0_g1		1	0	1	1	no	no change	0.00127462	-9.61571	1.19e-11	1.58e-10	yes	down	1	0	1	1	no	no change	1	0	1	1	no	no change	1	0	1	1	no	no change	0.00430918	-7.85837	2.53e-08	2.96e-07	yes	down	0.0308146	-5.02024	1.73e-09	1.6e-08	yes	down	1	0	1	1	no	no change
TRINITY_DN10343_c0_g1	uncharacterized protein LOC110736455 isoform X1 [Chenopodium quinoa]	1.00858	0.012321	0.964851	0.991302	no	up	1.42288	0.508816	0.20422	0.332355	no	up	1.13055	0.177025	0.674709	0.886118	no	up	1.27669	0.352407	0.44553	0.714943	no	up	1.13096	0.177553	0.611456	0.959764	no	up	4.47898	2.16317	4.45e-07	3.71e-06	yes	up	1.84663	0.884896	0.0898395	0.155665	no	up	2.52014	1.3335	0.00637872	0.0321955	yes	up
TRINITY_DN10344_c1_g1		0.869259	-0.202142	0.863601	0.961583	no	down	0.442409	-1.17655	0.414202	0.572736	no	down	0.81946	-0.287254	0.869622	0.960836	no	down	0.948355	-0.0765004	0.958177	0.985434	no	down	0.48841	-1.03384	0.718301	0.9808	no	down	0.13132	-2.92884	0.0241261	0.0469928	yes	down	0.68053	-0.55527	0.599346	0.699735	no	down	0.234337	-2.09335	0.220788	0.39585	no	down
TRINITY_DN10345_c0_g1	uncharacterized protein LOC110716795 isoform X2 [Chenopodium quinoa]	0.968076	-0.0468083	0.90605	0.974936	no	down	0.938803	-0.0911056	0.850208	0.913781	no	down	1.05393	0.0757823	0.898198	0.970213	no	up	2.40977	1.2689	0.0846612	0.28394	no	up	0.631187	-0.663861	0.145563	0.602632	no	down	10.2733	3.36082	8.56e-14	3.34e-12	yes	up	1.82353	0.866731	0.118084	0.193341	no	up	3.81816	1.93288	0.000848254	0.00680731	yes	up
TRINITY_DN10346_c0_g2	serine carboxypeptidase-like [Chenopodium quinoa]	1.23977	0.31007	0.196149	0.525862	no	up	1.24631	0.317665	0.409095	0.567485	no	up	0.846262	-0.240824	0.58257	0.8432	no	down	1.04412	0.0622899	0.891609	0.959856	no	up	1.17449	0.232033	0.505297	0.934943	no	up	2.33651	1.22435	0.00597041	0.0142448	yes	up	0.951933	-0.071068	0.882386	0.920961	no	down	2.10034	1.07062	0.0172951	0.066452	no	up
TRINITY_DN10348_c0_g2	uncharacterized protein LOC110683216 [Chenopodium quinoa]	1.07456	0.103743	0.977383	1	no	up	7.11999	2.83188	0.474028	1	no	up	0.224412	-2.15578	0.591749	1	no	down	1.92487	0.94476	0.747707	1	no	up	0.446961	-1.16178	0.773204	1	no	down	45.4618	5.50658	0.0108397	0.0238189	yes	up	18.236	4.18872	0.102747	0.173447	no	up	6.03451	2.59324	0.448158	1	no	up
TRINITY_DN10348_c0_g3	uncharacterized protein LOC110719151 [Chenopodium quinoa]	0.494875	-1.01486	0.680788	1	no	down	0.726824	-0.460321	0.791058	0.87591	no	down	0.492074	-1.02305	0.802031	1	no	down	3.62785	1.85912	0.558554	1	no	up	0.282886	-1.82171	0.566586	1	no	down	6.33836	2.66411	0.00802726	0.0183837	yes	up	1.9083	0.932289	0.436134	0.551725	no	up	3.27339	1.71078	0.437993	1	no	up
TRINITY_DN10348_c0_g5		1.39774	0.483098	0.57294	0.845204	no	up	5.97979	2.58009	0.133184	0.235624	no	up	1	0	1	1	no	no change	6.4566	2.69077	0.431798	1	no	up	0.341997	-1.54794	0.29515	0.811139	no	down	4.33414	2.11574	0.334468	0.421064	no	up	23.2168	4.5371	0.000344339	0.00118494	yes	up	0.5014	-0.995965	0.440443	0.62265	no	down
TRINITY_DN1035_c2_g1		0.00863488	-6.85561	7.69e-05	0.00263869	yes	down	0.584221	-0.775413	0.433833	0.592395	no	down	1.05519	0.077504	0.952429	0.986783	no	up	0.559326	-0.838239	0.537471	0.780204	no	down	0.324484	-1.62378	0.17677	0.660647	no	down	0.759267	-0.397321	0.711593	0.772849	no	down	0.0271106	-5.205	0.000643224	0.0020885	yes	down	0.148027	-2.75607	0.0677308	0.174497	no	down
TRINITY_DN10350_c0_g1		0.0632329	-3.98318	0.294788	1	no	down	0.00026999	-11.8548	2.92e-19	3.47e-17	yes	down	0.158806	-2.65466	0.50553	1	no	down	0.132415	-2.91686	0.464413	1	no	down	0.0697414	-3.84184	0.312757	1	no	down	0.0212566	-5.55594	1.39e-16	8.59e-15	yes	down	0.000325654	-11.5844	2.09e-18	2.49e-16	yes	down	0.13428	-2.89669	0.462822	1	no	down
TRINITY_DN10350_c0_g3	40S ribosomal protein S25, partial [Glycine max]	0.0216016	-5.53272	0.0119602	0.108846	no	down	0.000106987	-13.1903	3.49e-23	1.08e-20	yes	down	0.076272	-3.7127	0.343962	1	no	down	0.0637573	-3.97126	0.25488	1	no	down	0.0460824	-4.43964	0.0336266	1	no	down	0.0185313	-5.75389	3.05e-22	4.18e-20	yes	down	0.000129046	-12.9198	2.49e-22	7.39e-20	yes	down	0.0888123	-3.4931	0.102671	1	no	down
TRINITY_DN10350_c1_g1	WD40-repeat protein [Ginkgo biloba]	0.00883557	-6.82246	0.000220632	0.00601248	yes	down	0.000445157	-11.1334	9.99e-35	4.19e-31	yes	down	0.03905	-4.67853	0.084661	1	no	down	0.0326028	-4.93886	0.041365	1	no	down	0.0188639	-5.72823	0.00130055	0.0368521	yes	down	0.0408668	-4.61293	1.24e-19	1.18e-17	yes	down	5.48e-05	-14.1559	9.55e-27	9.61e-24	yes	down	0.0579735	-4.10846	0.0234048	0.0826376	no	down
TRINITY_DN10351_c0_g1		2.96377	1.56743	0.328564	0.674933	no	up	31.8211	4.99191	2.07e-07	1.18e-06	yes	up	3.59531	1.84612	0.647366	1	no	up	8.12876	3.02304	0.444896	1	no	up	0.882401	-0.180493	0.944413	1	no	down	131.448	7.03835	7.57e-15	3.55e-13	yes	up	210.405	7.71702	1.26e-11	1.95e-10	yes	up	1.15546	0.208461	0.934993	1	no	up
TRINITY_DN10352_c0_g1		1.53686	0.61999	0.728388	1	no	up	0.111493	-3.16497	0.0371286	0.0805674	no	down	0.37196	-1.42678	0.0482234	0.231213	no	down	0.130234	-2.94082	0.0024342	0.0298815	yes	down	1.09864	0.135716	0.944418	1	no	up	0.147202	-2.76413	0.147312	0.211867	no	down	0.156842	-2.67261	0.0617234	0.114453	no	down	0.36231	-1.4647	0.624099	1	no	down
TRINITY_DN103525_c0_g1	disease resistance protein RGA2-like [Spinacia oleracea]	0.375607	-1.41271	0.61855	0.867512	no	down	2.28784	1.19399	0.599378	0.738027	no	up	6.15429	2.62159	0.510402	1	no	up	45.6861	5.51368	0.00441365	1	no	up	0.387312	-1.36843	0.528978	0.94201	no	down	22.9928	4.52311	0.00032819	0.00116017	yes	up	4.27961	2.09748	0.259236	0.365601	no	up	0.553066	-0.854477	0.722853	0.839658	no	down
TRINITY_DN10353_c0_g1	transcription factor JUNGBRUNNEN 1-like [Chenopodium quinoa]	0.407019	-1.29683	0.136678	0.43932	no	down	0.808917	-0.305937	0.888272	0.937396	no	down	0.889169	-0.169471	0.856641	0.956424	no	down	6.2544	2.64487	0.00463251	0.0464322	yes	up	0.568133	-0.815699	0.514914	0.93835	no	down	164.876	7.36523	2.2e-16	1.33e-14	yes	up	10.8597	3.44091	0.00423919	0.011351	yes	up	10.0645	3.33121	3.23e-05	0.000472583	yes	up
TRINITY_DN10354_c0_g2	60S ribosomal protein L35a-3 [Dendrobium catenatum]	0.149794	-2.73895	0.493126	1	no	down	0.00280422	-8.47818	6.87e-08	4.23e-07	yes	down	0.224412	-2.15578	0.591749	1	no	down	0.186732	-2.42096	0.546952	1	no	down	0.164921	-2.60015	0.515321	1	no	down	0.0187105	-5.74001	0.00021046	0.000788343	yes	down	0.00340156	-8.19959	6.71e-08	4.56e-07	yes	down	0.31171	-1.68172	0.673841	1	no	down
TRINITY_DN10354_c0_g3	60S ribosomal protein L35a-1 [Apostasia shenzhenica]	1.55312	0.63517	0.8763	1	no	up	205.557	7.6834	3.73e-07	2.04e-06	yes	up	1	0	1	1	no	no change	1	0	1	1	no	no change	5.85635	2.55	0.521637	1	no	up	2.34575	1.23005	0.763073	1	no	up	10.4949	3.39162	0.133479	0.21352	no	up	1	0	1	1	no	no change
TRINITY_DN10355_c0_g1	temperature-induced lipocalin-1 [Asparagus officinalis]	0.984342	-0.0227682	0.988745	0.997025	no	down	0.564902	-0.823926	0.206665	0.335586	no	down	1	0	1	1	no	no change	1	0	1	1	no	no change	5.09334	2.34861	0.119765	0.54644	no	up	0.893643	-0.16223	0.789892	0.8368	no	down	0.150666	-2.73057	5.93e-06	2.88e-05	yes	down	0.0595536	-4.06967	0.132649	1	no	down
TRINITY_DN10357_c0_g1		0.960123	-0.0587092	0.963059	0.991052	no	down	0.438462	-1.18947	0.0394535	0.0849017	no	down	47.7529	5.57752	1	1	no	up	50.7803	5.6662	1	1	no	up	3.73398	1.90071	0.12732	0.564389	no	up	0.159415	-2.64914	6.39e-07	5.1e-06	yes	down	0.414386	-1.27095	0.0355632	0.0721677	no	down	36.8793	5.20474	3.01e-08	1.1e-06	yes	up
TRINITY_DN10357_c1_g1	uncharacterized protein LOC110728067 [Chenopodium quinoa]	0.938573	-0.0914587	0.79461	0.94114	no	down	1.11624	0.158648	0.722441	0.829662	no	up	1.08682	0.120116	0.796659	0.933232	no	up	1.09336	0.128765	0.796691	0.915405	no	up	0.956889	-0.0635773	0.887111	0.993453	no	down	2.42859	1.28012	0.00203097	0.00562796	yes	up	1.21122	0.276466	0.546542	0.654014	no	up	0.996021	-0.00575201	0.990882	0.996102	no	down
TRINITY_DN10357_c1_g2	uncharacterized protein LOC110689659 isoform X1 [Chenopodium quinoa]	1.8473	0.88542	0.00319064	0.0448839	no	up	1.45145	0.537497	0.347376	0.502277	no	up	0.798945	-0.323831	0.631898	0.867594	no	down	1.4699	0.555719	0.403175	0.68107	no	up	1.49114	0.576414	0.313765	0.826856	no	up	3.44979	1.78651	0.00211909	0.00583832	yes	up	1.66712	0.737355	0.134384	0.214738	no	up	1.93488	0.952245	0.0650153	0.16941	no	up
TRINITY_DN10358_c0_g1		0.0490036	-4.35097	0.213168	1	no	down	0.000877873	-10.1537	6.67e-13	1.24e-11	yes	down	0.492074	-1.02305	0.802031	1	no	down	0.41118	-1.28216	0.753356	1	no	down	0.0539962	-4.211	0.225622	1	no	down	0.0751534	-3.73402	4.32e-06	2.72e-05	yes	down	0.00106262	-9.87815	1.34e-12	2.75e-11	yes	down	0.104025	-3.265	0.382752	1	no	down
TRINITY_DN10358_c0_g2		0.0130767	-6.25686	0.000884041	0.0175867	yes	down	0.000159772	-12.6117	2.22e-20	3.65e-18	yes	down	0.0562882	-4.15102	0.162057	1	no	down	0.437961	-1.19113	0.581656	1	no	down	0.0519811	-4.26587	0.0158272	0.181345	no	down	0.0263687	-5.24503	5.29e-15	2.53e-13	yes	down	0.000193313	-12.3368	8.03e-20	1.39e-17	yes	down	0.0276217	-5.17805	0.0113575	0.0491424	yes	down
TRINITY_DN10359_c0_g1	hypothetical protein SOVF_034900 [Spinacia oleracea]	0.910269	-0.135636	0.633205	0.874952	no	down	1.50473	0.589508	0.12509	0.223881	no	up	0.44223	-1.17713	0.0739027	0.299061	no	down	0.638017	-0.648334	0.383179	0.662917	no	down	0.817296	-0.291069	0.422635	0.897476	no	down	3.44035	1.78255	1.55e-05	8.27e-05	yes	up	3.51634	1.81407	0.00260086	0.00733875	yes	up	1.7288	0.789773	0.200471	0.370056	no	up
TRINITY_DN1036_c0_g1		1.3428	0.425248	0.316306	0.663734	no	up	1.1716	0.228482	0.614531	0.750124	no	up	0.788106	-0.343539	0.547087	0.82542	no	down	1.12437	0.169119	0.774193	0.906585	no	up	1.24087	0.311349	0.55936	0.94863	no	up	2.87936	1.52575	0.00108505	0.00326688	yes	up	1.59385	0.672517	0.198436	0.294859	no	up	1.0358	0.0507442	0.93923	0.96801	no	up
TRINITY_DN1036_c1_g1		0.32157	-1.63679	0.355063	0.698376	no	down	0.0290742	-5.10412	0.0410911	0.0879596	no	down	0.492074	-1.02305	0.802031	1	no	down	77.7472	6.28072	2.16e-05	0.000836913	yes	up	0.206458	-2.27608	0.264961	0.780076	no	down	3.92306	1.97198	0.133856	0.195926	no	up	0.128657	-2.9584	0.161831	0.249742	no	down	4.1857	2.06547	0.267391	0.450146	no	up
TRINITY_DN103616_c0_g1	origin of replication complex subunit 4-like isoform X1 [Spinacia oleracea]	0.522699	-0.935949	0.0408244	0.227943	no	down	0.594595	-0.75002	0.190093	0.313861	no	down	0.365911	-1.45044	0.0954957	0.350518	no	down	0.19925	-2.32735	0.00517982	0.0498952	yes	down	0.61339	-0.705123	0.238743	0.751174	no	down	0.137333	-2.86425	0.000497471	0.00166194	yes	down	0.75142	-0.412309	0.475703	0.589642	no	down	0.0853198	-3.55098	3.75e-06	7.57e-05	yes	down
TRINITY_DN10362_c0_g2	zinc finger CCCH domain-containing protein 1 [Spinacia oleracea]	0.98278	-0.0250597	0.919963	0.979002	no	down	1.19202	0.253414	0.527769	0.678603	no	up	0.845223	-0.242596	0.581434	0.842369	no	down	0.920264	-0.11988	0.785637	0.911466	no	down	0.958458	-0.0612122	0.862763	0.993378	no	down	3.46003	1.79079	2.36e-05	0.000119478	yes	up	1.29801	0.376302	0.432556	0.548289	no	up	1.87862	0.90967	0.0482533	0.137887	no	up
TRINITY_DN10364_c0_g1	uncharacterized protein LOC110688217 [Chenopodium quinoa]	1.17832	0.23673	0.483842	0.792804	no	up	2.86609	1.51908	0.02108	0.0491164	yes	up	0.985534	-0.0210223	0.964793	0.990738	no	down	0.283784	-1.81713	0.000108629	0.00296618	yes	down	1.93335	0.9511	0.0189743	0.201747	no	up	2.50049	1.32221	0.0969435	0.149905	no	up	1.91616	0.938222	0.236459	0.339507	no	up	0.626401	-0.674842	0.195777	0.363872	no	down
TRINITY_DN103644_c0_g2	putative ribosomal large subunit pseudouridine synthase SVR1, chloroplastic isoform X1 [Spinacia oleracea]	1.1176	0.160404	0.588877	0.852849	no	up	0.739943	-0.434514	0.361682	0.517463	no	down	0.446036	-1.16477	0.00881859	0.0799477	no	down	0.260337	-1.94155	0.000759442	0.012825	yes	down	0.658765	-0.602163	0.114842	0.534484	no	down	0.460535	-1.11862	0.0339695	0.062685	no	down	0.989148	-0.0157413	0.974082	0.983608	no	down	0.529823	-0.916416	0.14947	0.302863	no	down
TRINITY_DN10366_c0_g1	protein ENHANCED PSEUDOMONAS SUSCEPTIBILTY 1-like [Chenopodium quinoa]	2.16764	1.11612	0.00229829	0.0357857	yes	up	2.09763	1.06876	0.0786317	0.152494	no	up	6.68147	2.74017	0.00469097	0.0514406	no	up	5.0994	2.35033	0.0331479	0.161667	no	up	1.41712	0.502959	0.287565	0.803879	no	up	13.2234	3.72502	3.38e-12	9.75e-11	yes	up	8.57308	3.09981	5.07e-07	2.97e-06	yes	up	2.44638	1.29065	0.0225435	0.0803654	no	up
TRINITY_DN103674_c0_g1	kinesin-like protein KIN-13B isoform X1 [Chenopodium quinoa]	0.992286	-0.0111723	0.971739	0.992368	no	down	0.460494	-1.11875	0.0141093	0.0344016	yes	down	0.605087	-0.724786	0.208145	0.538073	no	down	0.470051	-1.08911	0.0215176	0.124969	no	down	0.733376	-0.447375	0.332697	0.842517	no	down	0.358564	-1.4797	0.0273162	0.0521767	no	down	0.464793	-1.10534	0.0741374	0.13331	no	down	0.566189	-0.820645	0.190461	0.357671	no	down
TRINITY_DN10368_c0_g1	cyclin-D3-1-like [Chenopodium quinoa]	0.603967	-0.727458	0.61293	0.864577	no	down	0.287993	-1.79589	0.417994	0.576484	no	down	0.0124379	-6.32912	2.32e-10	4.58e-08	yes	down	0.0824206	-3.60085	0.00730527	0.0631758	no	down	0.495464	-1.01315	0.440069	0.906514	no	down	3.11015	1.63698	0.27202	0.35487	no	up	1.40629	0.491896	0.758376	0.829603	no	up	0.184486	-2.43841	0.179212	1	no	down
TRINITY_DN1037_c0_g1	non-structural maintenance of chromosomes element 1 homolog [Spinacia oleracea]	0.629884	-0.666843	0.0209002	0.153618	no	down	0.725824	-0.462308	0.312205	0.463432	no	down	0.815376	-0.294463	0.520056	0.808365	no	down	0.607213	-0.719727	0.160692	0.413776	no	down	0.775054	-0.367631	0.324673	0.836096	no	down	0.359197	-1.47715	0.00310094	0.00809867	yes	down	0.850085	-0.234322	0.667276	0.757186	no	down	0.247129	-2.01666	0.00013932	0.00157827	yes	down
TRINITY_DN10372_c0_g1	PREDICTED: cysteine and histidine-rich domain-containing protein RAR1 [Camelina sativa]	22.1639	4.47014	0.185892	1	no	up	97.2725	6.60396	4.57e-08	2.9e-07	yes	up	1	0	1	1	no	no change	1	0	1	1	no	no change	5.85635	2.55	0.521637	1	no	up	0.318371	-1.65122	0.6776	1	no	down	11.56	3.53107	0.0169294	0.0382698	yes	up	1	0	1	1	no	no change
TRINITY_DN10373_c0_g1	uncharacterized protein LOC110725642 [Chenopodium quinoa]	0.571108	-0.808166	0.0165195	0.133176	no	down	0.435374	-1.19967	0.0107769	0.0270387	yes	down	0.170714	-2.55035	1.1e-05	0.000465952	yes	down	0.381856	-1.3889	0.0357505	0.169406	no	down	0.252256	-1.98704	6.74e-08	1.22e-05	yes	down	0.0713893	-3.80815	3.48e-08	3.92e-07	yes	down	0.426181	-1.23046	0.0889118	0.154345	no	down	0.0711576	-3.81284	2.46e-11	1.82e-09	yes	down
TRINITY_DN10374_c0_g2		1.2227	0.290076	0.662725	0.887155	no	up	2.01274	1.00916	0.235526	0.371136	no	up	1.46806	0.553913	0.719609	1	no	up	3.02346	1.5962	0.15324	0.402298	no	up	0.630332	-0.665816	0.418595	0.896007	no	down	0.101363	-3.30239	0.0962323	0.149023	no	down	4.68264	2.22732	0.00436967	0.0116621	yes	up	0.258909	-1.94948	0.0416108	0.124333	no	down
TRINITY_DN10376_c0_g1	ABC transporter B family member 9-like [Chenopodium quinoa]	1.15276	0.205087	0.402463	0.735549	no	up	3.88151	1.95662	8.84e-05	0.000331443	yes	up	1.80731	0.853841	0.0923373	0.343921	no	up	1.28713	0.364159	0.521047	0.769067	no	up	1.79032	0.840216	0.013517	0.165357	no	up	8.67758	3.11729	1.42e-12	4.42e-11	yes	up	7.71616	2.94788	2.96e-07	1.8e-06	yes	up	2.78056	1.47537	0.0160462	0.0629349	no	up
TRINITY_DN10377_c0_g2	probable cysteine protease RD19B [Chenopodium quinoa]	1.16275	0.217537	0.532612	0.821734	no	up	1.44829	0.534349	0.262547	0.404719	no	up	1.51546	0.599758	0.161049	0.472163	no	up	0.727926	-0.458137	0.284444	0.570933	no	down	1.27016	0.345007	0.422628	0.897476	no	up	0.316343	-1.66044	0.00226502	0.00618004	yes	down	0.945866	-0.0802921	0.885979	0.923563	no	down	0.331634	-1.59233	0.00679624	0.0337052	yes	down
TRINITY_DN103779_c0_g2	acyl-CoA desaturase 4-like [Rhodamnia argentea]	3.01495	1.59213	0.688539	1	no	up	0.737746	-0.438804	0.503835	0.657353	no	down	1	0	1	1	no	no change	1	0	1	1	no	no change	17.0172	4.08892	0.100386	1	no	up	0.945123	-0.0814254	0.909602	0.93198	no	down	0.273157	-1.8722	0.00375945	0.0102105	yes	down	0.859165	-0.218993	0.957199	1	no	down
TRINITY_DN10378_c0_g1	proteasome activator subunit 4 isoform X2 [Spinacia oleracea]	0.858028	-0.220903	0.895173	0.972089	no	down	2.88149	1.52682	0.317868	0.469876	no	up	1.45595	0.541959	0.793125	0.931943	no	up	0.0977903	-3.35416	0.10345	1	no	down	1.25191	0.324126	0.814975	0.990308	no	up	1.62928	0.704231	0.719447	0.779359	no	up	8.71806	3.12401	0.0116763	0.0276942	yes	up	1.15327	0.20573	0.906897	0.950836	no	up
TRINITY_DN103780_c0_g1	uncharacterized protein LOC110687769 [Chenopodium quinoa]	3.31455	1.72882	0.320486	1	no	up	2.01413	1.01015	0.631382	0.763167	no	up	1.7498	0.807187	0.715352	1	no	up	0.537885	-0.89463	0.643715	1	no	down	2.79785	1.48432	0.443926	1	no	up	24.4236	4.6102	8.6e-05	0.000363916	yes	up	2.63989	1.40048	0.410085	0.525854	no	up	16.3611	4.0322	0.00466892	0.0254555	yes	up
TRINITY_DN10379_c0_g1	amino acid transporter AVT3C-like [Spinacia oleracea]	1.01301	0.0186538	0.96679	0.991753	no	up	0.746965	-0.420888	0.425706	0.584268	no	down	1.03856	0.0545908	0.903066	0.971945	no	up	2.70074	1.43336	0.00410131	0.042829	yes	up	0.603041	-0.729671	0.138078	0.587404	no	down	9.07478	3.18186	4.43e-13	1.5e-11	yes	up	1.28378	0.360394	0.547397	0.654803	no	up	5.42167	2.43874	0.000245884	0.00250471	yes	up
TRINITY_DN1038_c0_g1	PREDICTED: uncharacterized protein LOC104888032 [Beta vulgaris subsp. vulgaris]	0.413971	-1.2724	8.83e-05	0.00293769	yes	down	0.378363	-1.40216	0.00106756	0.00330089	yes	down	0.407117	-1.29649	0.0491634	0.234053	no	down	0.592087	-0.75612	0.46363	0.728294	no	down	0.577548	-0.791988	0.104517	0.510423	no	down	1.71005	0.774042	0.336536	0.423291	no	up	0.585194	-0.773014	0.185181	0.278731	no	down	2.37219	1.24622	0.251709	0.4327	no	up
TRINITY_DN10381_c0_g1	glucan endo-1,3-beta-glucosidase 12-like [Chenopodium quinoa]	1.30669	0.38592	0.585032	0.850767	no	up	0.601096	-0.734333	0.313347	0.464823	no	down	0.0858013	-3.54286	0.000148171	0.00380983	yes	down	0.156525	-2.67554	0.0674961	0.247705	no	down	0.779738	-0.358938	0.621561	0.962746	no	down	0.00255944	-8.60995	1.19e-13	4.5e-12	yes	down	0.545551	-0.874214	0.354626	0.469519	no	down	0.0120938	-6.36959	2.6e-11	1.92e-09	yes	down
TRINITY_DN103827_c0_g1		0.309936	-1.68996	0.41628	0.746071	no	down	0.0346848	-4.84955	0.0740968	0.144979	no	down	0.0706997	-3.82215	0.01823	0.127312	no	down	0.0167637	-5.89852	0.00122364	0.0182397	yes	down	0.248371	-2.00943	0.355689	0.857244	no	down	0.226338	-2.14345	0.390285	0.478093	no	down	0.0411277	-4.60375	0.0546992	0.103665	no	down	0.0748849	-3.73918	0.225411	1	no	down
TRINITY_DN10387_c0_g2	PREDICTED: 29 kDa ribonucleoprotein, chloroplastic [Camelina sativa]	1.55312	0.63517	0.8763	1	no	up	1551.76	10.5997	4.77e-14	1.23e-12	yes	up	1	0	1	1	no	no change	1	0	1	1	no	no change	3.9281	1.97383	0.622927	1	no	up	43.9307	5.45716	0.01495	0.0313122	yes	up	7.91188	2.98402	0.450976	1	no	up	1	0	1	1	no	no change
TRINITY_DN10388_c0_g1	hypothetical protein BT93_L4757 [Corymbia citriodora subsp. variegata]	0.0173756	-5.84679	0.00346187	0.0475393	yes	down	0.000138215	-12.8208	5.81e-22	1.37e-19	yes	down	0.123129	-3.02175	0.44648	1	no	down	0.10279	-3.28223	0.40828	1	no	down	0.0190417	-5.71469	0.00592912	0.0998	no	down	0.0303009	-5.0445	3.85e-18	3.03e-16	yes	down	0.000166629	-12.5511	3.92e-21	9.07e-19	yes	down	0.071335	-3.80925	0.0550215	1	no	down
TRINITY_DN103884_c0_g1		0.216947	-2.20458	0.0134364	0.117452	no	down	0.164434	-2.60442	0.00337975	0.00945314	yes	down	0.0851349	-3.55411	0.0143755	0.109265	no	down	0.262117	-1.93171	0.123181	0.353945	no	down	0.0959466	-3.38162	0.00135931	0.0377856	yes	down	2.2236	1.1529	0.176817	0.247068	no	up	0.492376	-1.02217	0.219319	0.319624	no	down	0.296332	-1.75471	0.188196	0.354768	no	down
TRINITY_DN103888_c0_g1	mitochondrial dicarboxylate/tricarboxylate transporter DTC-like [Spinacia oleracea]	1.07708	0.107129	0.771229	0.932862	no	up	0.605301	-0.724275	0.0774108	0.150461	no	down	0.433626	-1.20548	0.00464818	0.0510959	no	down	0.597003	-0.744189	0.0866497	0.288304	no	down	0.949709	-0.0744425	0.86398	0.993378	no	down	2.11212	1.07869	0.0160133	0.0332282	yes	up	0.634118	-0.657176	0.158411	0.245524	no	down	1.52484	0.608654	0.262865	0.445001	no	up
TRINITY_DN10389_c0_g1	PREDICTED: pentatricopeptide repeat-containing protein At2g35130 isoform X1 [Beta vulgaris subsp. vulgaris]	0.813486	-0.297811	0.883886	0.967975	no	down	13.6494	3.77077	0.0143066	0.0348373	yes	up	0.145749	-2.77844	1.65e-05	0.000641635	yes	down	0.0593264	-4.07518	3.65e-05	0.00126493	yes	down	1.56635	0.647407	0.71149	0.979969	no	up	3.46557	1.79309	0.476836	0.562938	no	up	54.3916	5.76531	7.75e-08	5.22e-07	yes	up	0.0341688	-4.87118	0.162242	1	no	down
TRINITY_DN1039_c0_g1	zeatin O-glucosyltransferase-like [Chenopodium quinoa]	1.96469	0.9743	0.00868294	0.0893313	no	up	0.707261	-0.499686	0.51565	0.668159	no	down	0.949265	-0.075117	0.911158	0.974834	no	down	21.3328	4.415	1	1	no	up	0.743027	-0.428513	0.601769	0.95824	no	down	19.0659	4.25292	8.37e-20	8.23e-18	yes	up	3.95991	1.98547	0.00329156	0.00907402	yes	up	62.262	5.96028	6.21e-27	5.49e-24	yes	up
TRINITY_DN1039_c0_g2	3-phosphoshikimate 1-carboxyvinyltransferase 2 [Rhodamnia argentea]	0.531304	-0.912391	0.00609584	0.0706376	no	down	0.864105	-0.210722	0.672871	0.794577	no	down	0.589145	-0.763305	0.182773	0.503364	no	down	0.536283	-0.898932	0.056163	0.222575	no	down	0.642945	-0.637233	0.202307	0.701438	no	down	0.425219	-1.23372	0.0748946	0.121157	no	down	0.719134	-0.475666	0.386449	0.502202	no	down	0.298112	-1.74607	0.0016433	0.0115292	yes	down
TRINITY_DN10391_c0_g1		1	0	1	1	no	no change	183.116	7.51661	1.74e-06	8.56e-06	yes	up	1	0	1	1	no	no change	1	0	1	1	no	no change	1	0	1	1	no	no change	1	0	1	1	no	no change	1	0	1	1	no	no change	1	0	1	1	no	no change
TRINITY_DN10392_c0_g1	E3 ubiquitin-protein ligase listerin [Spinacia oleracea]	1.08004	0.111087	0.693149	0.900891	no	up	1.46259	0.548529	0.193227	0.318261	no	up	1.23046	0.299193	0.482736	0.784785	no	up	1.5169	0.60113	0.158539	0.411085	no	up	1.07324	0.101966	0.78007	0.986717	no	up	2.66986	1.41676	0.000613713	0.00199391	yes	up	2.26291	1.17818	0.00979077	0.0237989	yes	up	1.63012	0.704977	0.112037	0.248284	no	up
TRINITY_DN10393_c0_g1	putative leucine-rich repeat receptor-like serine/threonine-protein kinase At2g19230 isoform X1 [Chenopodium quinoa]	0.384583	-1.37863	0.183374	0.507754	no	down	13.4764	3.75236	0.00252518	0.00725449	yes	up	3.65011	1.86794	0.120915	0.400694	no	up	14.5771	3.86563	9.75e-05	0.00271854	yes	up	4.75793	2.25033	0.0449708	0.325286	no	up	32.7984	5.03555	2.83e-08	3.27e-07	yes	up	0.814571	-0.295888	0.830694	0.883306	no	down	1.18195	0.241166	0.8384	0.911251	no	up
TRINITY_DN10395_c0_g1	uncharacterized protein LOC110709503 isoform X1 [Chenopodium quinoa]	3.55506	1.82987	0.00578464	0.0678978	no	up	1.34397	0.426502	0.490813	0.645732	no	up	5.65549	2.49965	0.00374548	0.0439846	yes	up	39.6061	5.30765	2.98e-13	1.23e-10	yes	up	2.64887	1.40538	0.137378	0.586146	no	up	35.8496	5.16388	9.73e-24	1.63e-21	yes	up	2.57747	1.36595	0.0301175	0.0626634	no	up	74.7984	6.22494	5.74e-16	9.59e-14	yes	up
TRINITY_DN103994_c0_g1		1	0	1	1	no	no change	1	0	1	1	no	no change	1	0	1	1	no	no change	1	0	1	1	no	no change	1	0	1	1	no	no change	957.604	9.90329	9.46e-13	3.03e-11	yes	up	1	0	1	1	no	no change	1	0	1	1	no	no change
TRINITY_DN1040_c0_g1	uncharacterized protein LOC109825516 [Asparagus officinalis]	1.61094	0.687901	0.117704	0.406804	no	up	3.70128	1.88802	0.000108752	0.000401234	yes	up	1.49979	0.584764	0.481528	0.784	no	up	0.852252	-0.230649	0.754459	0.897064	no	down	2.61312	1.38578	0.0169342	0.188885	no	up	1.00581	0.00836391	0.989079	0.992225	no	up	5.12456	2.35743	1.8e-06	9.59e-06	yes	up	0.283528	-1.81844	0.0167257	0.0648801	no	down
TRINITY_DN1040_c0_g2	uncharacterized protein LOC110805217 [Spinacia oleracea]	0.685008	-0.545807	0.104155	0.379438	no	down	1.31511	0.395183	0.309736	0.460698	no	up	1.40203	0.487517	0.274324	0.616398	no	up	1.7093	0.773403	0.079379	0.272509	no	up	0.976375	-0.0344932	0.930885	0.996482	no	down	2.05509	1.0392	0.0106807	0.0235298	yes	up	1.14617	0.196819	0.679387	0.767185	no	up	0.919383	-0.121262	0.814131	0.895656	no	down
TRINITY_DN10400_c0_g1	probable LRR receptor-like serine/threonine-protein kinase At1g67720 [Spinacia oleracea]	0.779591	-0.359211	0.130811	0.430027	no	down	0.883872	-0.17809	0.654085	0.780618	no	down	0.963202	-0.0540892	0.901533	0.971411	no	down	0.774029	-0.36954	0.432365	0.704027	no	down	0.991308	-0.0125945	0.970164	0.998361	no	down	0.294959	-1.76141	0.000304517	0.00108695	yes	down	0.501997	-0.994249	0.0685524	0.124956	no	down	0.225271	-2.15026	0.000692732	0.00581344	yes	down
TRINITY_DN10402_c0_g1		1	0	1	1	no	no change	0.000656282	-10.5734	7.45e-15	2.48e-13	yes	down	0.492074	-1.02305	0.802031	1	no	down	0.41118	-1.28216	0.753356	1	no	down	1	0	1	1	no	no change	0.0867886	-3.52635	1.44e-07	1.37e-06	yes	down	0.000790788	-10.3044	2.74e-14	9.33e-13	yes	down	3.25886	1.70437	0.676172	1	no	up
TRINITY_DN10405_c0_g1		0.40941	-1.28838	0.752197	1	no	down	0.00204811	-8.93149	1.93e-10	1.92e-09	yes	down	1	0	1	1	no	no change	1	0	1	1	no	no change	0.449601	-1.15328	0.777457	1	no	down	0.0384033	-4.70263	3.04e-05	0.000148265	yes	down	0.00246785	-8.66253	5.1e-10	5.29e-09	yes	down	0.859165	-0.218993	0.957199	1	no	down
TRINITY_DN10406_c0_g1	hypothetical protein SOVF_211270 [Spinacia oleracea]	1.16684	0.222602	0.774837	0.934119	no	up	0.235966	-2.08335	0.000824395	0.0026031	yes	down	0.288947	-1.79112	0.0125145	0.0994945	no	down	1.03099	0.0440311	0.957208	0.985207	no	up	0.541479	-0.885022	0.255484	0.771124	no	down	4.54122	2.18308	0.0002102	0.000787479	yes	up	0.561115	-0.833632	0.157729	0.244689	no	down	2.16089	1.11163	0.218687	0.393327	no	up
TRINITY_DN10407_c0_g2	uncharacterized protein LOC110683792 [Chenopodium quinoa]	0.640097	-0.643639	0.00657988	0.0741134	no	down	0.68288	-0.550297	0.177307	0.296506	no	down	0.436482	-1.19601	0.00535793	0.0567185	no	down	0.440662	-1.18226	0.00386019	0.0411882	yes	down	0.947127	-0.0783699	0.836333	0.991676	no	down	0.652221	-0.616566	0.182842	0.254336	no	down	0.436533	-1.19584	0.0103436	0.0249576	yes	down	0.619247	-0.691412	0.227437	0.403853	no	down
TRINITY_DN10407_c1_g1	uncharacterized protein LOC110800560 [Spinacia oleracea]	0.134725	-2.89192	9.62e-05	0.00313315	yes	down	0.656945	-0.606155	0.324545	0.477168	no	down	0.227195	-2.138	0.0037182	0.0437022	yes	down	0.721837	-0.470255	0.571338	0.800914	no	down	0.165428	-2.59573	0.000846306	0.027004	yes	down	16.2112	4.01892	5.58e-14	2.26e-12	yes	up	0.745881	-0.422982	0.5179	0.628328	no	down	3.8214	1.9341	0.0297797	0.0982659	no	up
TRINITY_DN10408_c1_g1	hypothetical protein Lal_00008832 [Lupinus albus]	0.0132285	-6.24021	0.00558233	0.0663407	no	down	0.000158702	-12.6214	2.27e-21	4.79e-19	yes	down	0.283458	-1.81879	0.653273	1	no	down	0.50217	-0.993752	0.791232	1	no	down	0.0520255	-4.26464	0.0363604	0.288918	no	down	0.478069	-1.06471	0.0362466	0.0661353	no	down	0.000191429	-12.3509	1.53e-20	3.12e-18	yes	down	0.408062	-1.29314	0.414417	0.598993	no	down
TRINITY_DN10409_c0_g1	LOW QUALITY PROTEIN: 40S ribosomal protein S15-like [Nymphaea colorata]	5.30992	2.40869	0.357785	0.701046	no	up	0.0612758	-4.02854	8.42e-07	4.34e-06	yes	down	0.0790628	-3.66086	0.353667	1	no	down	0.0660018	-3.92135	0.267443	1	no	down	0.537714	-0.895088	0.797425	1	no	down	0.00934062	-6.74227	8.09e-07	6.26e-06	yes	down	0.0221819	-5.49447	2.55e-10	2.83e-09	yes	down	0.235563	-2.08581	0.599692	1	no	down
TRINITY_DN104097_c0_g1	elongation factor 1-delta [Spinacia oleracea]	0.387965	-1.366	0.000777391	0.0159947	yes	down	0.919106	-0.121697	0.808016	0.887166	no	down	0.770052	-0.376973	0.442624	0.756663	no	down	0.737866	-0.438568	0.494696	0.752467	no	down	0.706641	-0.500951	0.310291	0.824284	no	down	0.353652	-1.4996	0.00277006	0.00734593	yes	down	0.631122	-0.664009	0.15893	0.246136	no	down	0.289849	-1.78662	0.0017529	0.012096	yes	down
TRINITY_DN1041_c0_g1	protein trichome birefringence-like 6 [Chenopodium quinoa]	0.63359	-0.658379	0.0510005	0.25768	no	down	0.623509	-0.681517	0.105674	0.194905	no	down	0.767632	-0.381514	0.351837	0.687023	no	down	0.687631	-0.540294	0.215464	0.489847	no	down	0.425067	-1.23424	0.00328358	0.0687509	no	down	0.909281	-0.137202	0.74849	0.803503	no	down	0.786078	-0.347256	0.457115	0.571752	no	down	0.358556	-1.47973	0.00638108	0.0322026	yes	down
TRINITY_DN1041_c1_g1	hypothetical protein SOVF_070190 [Spinacia oleracea]	2.99255	1.58137	4.52e-09	7.44e-07	yes	up	5.89573	2.55967	9.03e-07	4.64e-06	yes	up	4.69714	2.23178	0.000579476	0.0112662	yes	up	2.93381	1.55278	0.0503233	0.208571	no	up	4.92191	2.29922	1.33e-08	2.78e-06	yes	up	1.77956	0.831517	0.107479	0.163483	no	up	3.44188	1.7832	0.00135068	0.00408017	yes	up	1.68012	0.748568	0.138839	0.288583	no	up
TRINITY_DN10410_c0_g1	pre-mRNA splicing factor SR-like 1 isoform X2 [Chenopodium quinoa]	0.908579	-0.138316	0.594352	0.855891	no	down	1.05364	0.0753777	0.85301	0.915497	no	up	1.34498	0.427585	0.288406	0.63135	no	up	1.28292	0.359429	0.424139	0.697583	no	up	0.923646	-0.114587	0.743812	0.983135	no	down	3.54459	1.82562	2.19e-05	0.000111702	yes	up	1.78204	0.833527	0.081138	0.143233	no	up	1.60638	0.683815	0.136631	0.285353	no	up
TRINITY_DN10410_c0_g2	coatomer subunit delta-1-like [Spinacia oleracea]	0.631624	-0.662863	0.387238	0.72402	no	down	0.934593	-0.0975897	0.905238	0.947122	no	down	0.47883	-1.06241	0.31859	0.659304	no	down	0.469905	-1.08956	0.338703	0.623454	no	down	0.488798	-1.03269	0.318166	0.830217	no	down	5.95722	2.57464	0.00579873	0.013897	yes	up	1.1569	0.210259	0.787418	0.852061	no	up	1.44912	0.535175	0.695714	0.821631	no	up
TRINITY_DN10410_c5_g1	subtilisin-like protease SBT1.9 [Chenopodium quinoa]	0.813536	-0.297721	0.665579	0.888083	no	down	0.687346	-0.540891	0.409371	0.567764	no	down	2.52541	1.33651	0.14151	0.438356	no	up	0.727363	-0.459253	0.559223	0.79388	no	down	0.899571	-0.152692	0.793667	0.988133	no	down	0.440194	-1.18379	0.0888234	0.139331	no	down	0.49821	-1.00517	0.19338	0.288694	no	down	0.148559	-2.75089	9.17e-05	0.00112105	yes	down
TRINITY_DN10411_c0_g1	NAC domain-containing protein 43-like [Chenopodium quinoa]	3.23919	1.69563	0.00288882	0.0419824	yes	up	6.2242	2.63789	0.000399149	0.00133441	yes	up	2.52069	1.33382	0.33277	0.672273	no	up	2.3423	1.22793	0.334343	0.619475	no	up	3.77775	1.91753	0.00184476	0.0464126	yes	up	0.376472	-1.40938	0.142665	0.206371	no	down	3.26716	1.70804	0.0570666	0.107363	no	up	0.254159	-1.97619	0.00698207	0.0343932	yes	down
TRINITY_DN10412_c0_g1	biogenesis of lysosome-related organelles complex 1 subunit 2 [Spinacia oleracea]	1.23331	0.302532	0.418296	0.747677	no	up	1.46873	0.554565	0.202252	0.329731	no	up	1.18943	0.250265	0.605304	0.853947	no	up	0.869614	-0.201552	0.697063	0.869645	no	down	1.74033	0.79936	0.0667989	0.400622	no	up	2.79826	1.48453	0.0027665	0.00733746	yes	up	1.43287	0.518905	0.270874	0.378858	no	up	2.1116	1.07834	0.0462678	0.133767	no	up
TRINITY_DN10412_c1_g2		5.55011	2.47252	0.00541741	0.0650598	no	up	11.4902	3.52233	0.0144684	0.0351855	yes	up	2.45118	1.29347	0.145392	0.444053	no	up	5.4172	2.43755	0.024337	0.134603	no	up	6.65608	2.73467	0.00506644	0.0911065	no	up	294.159	8.20045	6.61e-11	1.44e-09	yes	up	12.6228	3.65796	0.0114274	0.0271769	yes	up	10.5198	3.39504	0.00883172	0.0409122	yes	up
TRINITY_DN10415_c0_g1	RPM1-interacting protein 4-like [Chenopodium quinoa]	1	0	1	1	no	no change	0.189149	-2.40241	0.00453714	0.0123635	yes	down	1	0	1	1	no	no change	5.60884	2.4877	0.531868	1	no	up	2.71079	1.43871	0.722809	1	no	up	2.18615	1.12839	0.129193	0.190237	no	up	0.330574	-1.59696	0.0552734	0.104561	no	down	14.2188	3.82973	0.325505	1	no	up
TRINITY_DN10416_c0_g2	PREDICTED: protein CUP-SHAPED COTYLEDON 3 [Beta vulgaris subsp. vulgaris]	1.76325	0.818235	0.0383344	0.219204	no	up	0.95921	-0.0600815	0.917128	0.954204	no	down	2.08843	1.06242	0.0670256	0.282214	no	up	1.59001	0.669033	0.340099	0.624633	no	up	0.874961	-0.192709	0.676731	0.973976	no	down	12.2432	3.61391	2.59e-11	6.17e-10	yes	up	1.87447	0.906485	0.107377	0.179369	no	up	4.56022	2.1891	0.00725602	0.0354618	yes	up
TRINITY_DN104195_c0_g2	hypothetical protein SOVF_157840 [Spinacia oleracea]	1.74036	0.799386	0.00349846	0.0478859	no	up	2.22699	1.1551	0.0455828	0.0960348	no	up	1.4908	0.576091	0.319873	0.660998	no	up	3.68441	1.88144	0.00239882	0.0296408	yes	up	1.24246	0.3132	0.503243	0.934461	no	up	4.15238	2.05394	9.74e-05	0.000405129	yes	up	2.70495	1.4356	0.00256412	0.00724383	yes	up	2.46954	1.30424	0.00450666	0.024739	yes	up
TRINITY_DN104199_c0_g1	sphingolipid delta(4	0.0732034	-3.77195	0.230414	1	no	down	0.000586434	-10.7357	1.09e-15	4.76e-14	yes	down	1	0	1	1	no	no change	1	0	1	1	no	no change	0.0802258	-3.63979	0.277951	1	no	down	0.0406125	-4.62193	3.91e-10	7.09e-09	yes	down	0.00070805	-10.4639	5.26e-15	2.3e-13	yes	down	0.152764	-2.71063	0.435063	1	no	down
TRINITY_DN104208_c0_g1	gamma-tubulin complex component 3-like [Chenopodium quinoa]	1.50237	0.587241	0.0364424	0.212553	no	up	0.528003	-0.921381	0.0289925	0.0649667	no	down	0.553749	-0.852697	0.163293	0.475744	no	down	0.728418	-0.457162	0.476562	0.737946	no	down	0.785105	-0.349043	0.39916	0.885815	no	down	0.0685437	-3.86683	1.88e-08	2.27e-07	yes	down	0.635879	-0.653177	0.249312	0.354241	no	down	0.358691	-1.47919	0.0129646	0.0540419	no	down
TRINITY_DN104224_c0_g1		1	0	1	1	no	no change	1	0	1	1	no	no change	1	0	1	1	no	no change	71.2033	6.15387	0.00339509	0.037629	yes	up	1	0	1	1	no	no change	1	0	1	1	no	no change	1	0	1	1	no	no change	1	0	1	1	no	no change
TRINITY_DN10424_c0_g1	uncharacterized protein LOC110804944 [Spinacia oleracea]	0.525266	-0.928879	0.206854	0.540877	no	down	0.889429	-0.169049	0.835166	0.904503	no	down	0.511245	-0.967914	0.296957	0.641124	no	down	0.168885	-2.56589	0.00444402	0.0451531	yes	down	0.970701	-0.0429018	0.961687	0.997666	no	down	1.20481	0.268809	0.735326	0.792836	no	up	0.546347	-0.87211	0.285277	0.395263	no	down	0.269413	-1.89211	0.0313113	0.101721	no	down
TRINITY_DN104252_c0_g1	uncharacterized protein LOC110739146 isoform X2 [Chenopodium quinoa]	0.967883	-0.0470961	0.891169	0.970516	no	down	1.30282	0.381634	0.35209	0.507439	no	up	2.03247	1.02323	0.0509328	0.23927	no	up	2.17046	1.118	0.098614	0.310864	no	up	1.15462	0.207414	0.588573	0.956224	no	up	2.48684	1.31432	0.00419902	0.0105239	yes	up	1.44466	0.53073	0.266417	0.37379	no	up	1.58898	0.6681	0.155294	0.310746	no	up
TRINITY_DN10426_c0_g2		2.5e-08	-25.2526	1	1	no	down	0.000960725	-10.0236	0.0103095	0.0260012	yes	down	1.12e-07	-23.0892	1	1	no	down	0.0089588	-6.80248	1	1	no	down	2.69e-08	-25.1495	1	1	no	down	0.0345373	-4.8557	0.16241	0.229799	no	down	0.00115564	-9.75709	0.0125225	0.029458	yes	down	1.23e-07	-22.9506	1	1	no	down
TRINITY_DN10427_c0_g2	PREDICTED: cytosolic sulfotransferase 5-like [Beta vulgaris subsp. vulgaris]	5.27391	2.39887	0.0535175	0.264061	no	up	0.614092	-0.703474	0.319194	0.471338	no	down	0.66947	-0.578908	0.41178	0.734394	no	down	0.361414	-1.46827	0.0689709	0.250405	no	down	5.13866	2.36139	0.0270932	0.247817	no	up	0.103634	-3.27043	0.000215808	0.000805863	yes	down	0.0692788	-3.85144	7.62e-07	4.32e-06	yes	down	2.15107	1.10506	0.321159	0.508418	no	up
TRINITY_DN1043_c0_g2		9.5424	3.25435	1	1	no	up	0.00788501	-6.98667	0.00274576	0.00781886	yes	down	0.222574	-2.16764	0.589627	1	no	down	0.186905	-2.41962	0.547183	1	no	down	0.0218476	-5.51638	0.0902881	1	no	down	0.0838542	-3.57597	0.0936313	0.14573	no	down	0.453067	-1.1422	0.760143	0.830945	no	down	0.0419366	-4.57565	0.209987	1	no	down
TRINITY_DN10431_c0_g1		0.110473	-3.17824	0.380726	1	no	down	0.000641327	-10.6067	4.71e-15	1.67e-13	yes	down	1	0	1	1	no	no change	1	0	1	1	no	no change	0.121273	-3.04367	0.43679	1	no	down	0.144469	-2.79117	1.18e-05	6.53e-05	yes	down	0.000773117	-10.337	1.86e-14	6.72e-13	yes	down	0.819205	-0.287704	0.910019	1	no	down
TRINITY_DN104312_c0_g1		1	0	1	1	no	no change	61.7702	5.94884	4.48e-06	2.07e-05	yes	up	1	0	1	1	no	no change	1	0	1	1	no	no change	1	0	1	1	no	no change	0.827858	-0.272545	0.945586	1	no	down	0.151064	-2.72677	0.494483	1	no	down	1	0	1	1	no	no change
TRINITY_DN10432_c0_g1		0.40941	-1.28838	0.752197	1	no	down	0.00181533	-9.10555	1.07e-10	1.13e-09	yes	down	1	0	1	1	no	no change	1	0	1	1	no	no change	0.449601	-1.15328	0.777457	1	no	down	0.0214829	-5.54066	1.4e-05	7.55e-05	yes	down	0.00218789	-8.83624	2.53e-10	2.82e-09	yes	down	0.859165	-0.218993	0.957199	1	no	down
TRINITY_DN104328_c1_g1	uncharacterized protein LOC110696901 [Chenopodium quinoa]	1	0	1	1	no	no change	14.3298	3.84095	0.193231	1	no	up	1	0	1	1	no	no change	1	0	1	1	no	no change	1	0	1	1	no	no change	35.8215	5.16275	0.0537371	0.0921799	no	up	51.4591	5.68535	0.00804557	0.0200313	yes	up	1	0	1	1	no	no change
TRINITY_DN10434_c0_g1	putative disease resistance protein RGA3 [Chenopodium quinoa]	4.93176	2.3021	0.00447475	0.057143	no	up	12.0672	3.59302	0.000742416	0.00236475	yes	up	3.87019	1.95241	0.328641	1	no	up	5.67104	2.50361	0.0630951	0.238394	no	up	3.25285	1.7017	0.122574	0.553174	no	up	1.59063	0.669601	0.725803	0.784679	no	up	9.6007	3.26314	0.00128685	0.00390549	yes	up	1.26077	0.334308	0.822019	0.900264	no	up
TRINITY_DN10436_c0_g1		1	0	1	1	no	no change	0.0020404	-8.93693	1.38e-10	1.42e-09	yes	down	1	0	1	1	no	no change	1	0	1	1	no	no change	1	0	1	1	no	no change	0.0329068	-4.92547	2.88e-05	0.000141653	yes	down	0.00245635	-8.66927	4.06e-10	4.31e-09	yes	down	1	0	1	1	no	no change
TRINITY_DN104367_c0_g1	26S proteasome non-ATPase regulatory subunit 1 homolog A-like [Spinacia oleracea]	65.6175	6.03601	0.000871713	0.0174035	yes	up	36.1257	5.17495	0.0472461	0.0990017	no	up	1.86671	0.900499	0.825338	1	no	up	17.5074	4.12989	0.293357	1	no	up	23.574	4.55913	0.228574	1	no	up	1	0	1	1	no	no change	232.297	7.85983	4.09e-08	2.9e-07	yes	up	1	0	1	1	no	no change
TRINITY_DN10439_c0_g1	protein disulfide isomerase 1, partial [Clitoria ternatea]	0.00659912	-7.24351	4.37e-05	0.00167253	yes	down	6.66e-05	-13.8739	1.07e-25	5.92e-23	yes	down	0.0393963	-4.66579	0.0841843	1	no	down	0.0329013	-4.92571	0.0399513	1	no	down	0.00721473	-7.11484	6.16e-05	0.00355761	yes	down	0.00581541	-7.4259	2.43e-30	9.57e-28	yes	down	8.03e-05	-13.6036	9.67e-25	5.17e-22	yes	down	0.05425	-4.20423	0.00959033	0.0436852	yes	down
TRINITY_DN1044_c0_g1	protein DETOXIFICATION 45, chloroplastic-like [Chenopodium quinoa]	0.966239	-0.0495481	0.878734	0.966122	no	down	2.35385	1.23502	0.00353493	0.00985153	yes	up	4.17965	2.06338	0.000113328	0.0030968	yes	up	1.96309	0.97313	0.0963173	0.306538	no	up	1.76395	0.81881	0.049124	0.33991	no	up	1.98366	0.988167	0.0208314	0.0415291	no	up	2.14649	1.10198	0.0281631	0.0591691	no	up	0.982514	-0.0254496	0.958688	0.978351	no	down
TRINITY_DN10440_c0_g1		1.31418	0.394162	0.309205	0.656629	no	up	1.52377	0.607643	0.420648	0.579139	no	up	1.19461	0.25654	0.701703	0.897536	no	up	0.91921	-0.121534	0.824849	0.930482	no	down	0.870653	-0.19983	0.713251	0.980145	no	down	0.646288	-0.629751	0.470289	0.556786	no	down	3.81608	1.93209	0.00501114	0.0131749	yes	up	0.214347	-2.22198	0.00231261	0.0148963	yes	down
TRINITY_DN10441_c0_g1	uncharacterized protein LOC110719305 isoform X2 [Chenopodium quinoa]	0.999292	-0.00102191	0.996977	0.999383	no	down	1.61735	0.693632	0.0869043	0.165815	no	up	1.4185	0.50437	0.232621	0.569605	no	up	1.56789	0.648827	0.194381	0.461513	no	up	1.09313	0.128461	0.719392	0.980919	no	up	4.05421	2.01942	1.27e-06	9.36e-06	yes	up	2.12492	1.08741	0.0178571	0.0400634	yes	up	3.09349	1.62923	0.00859326	0.0401676	yes	up
TRINITY_DN10442_c0_g1	probable long-chain-alcohol O-fatty-acyltransferase 5 [Spinacia oleracea]	0.403814	-1.30824	0.24053	0.58305	no	down	0.500268	-0.999226	0.100786	0.187511	no	down	0.894599	-0.160687	0.957217	1	no	down	3.58426	1.84168	0.282489	1	no	up	0.348627	-1.52024	0.251795	0.767698	no	down	2.3761	1.24859	0.0297009	0.0559843	no	up	0.35169	-1.50762	0.0187356	0.0417688	yes	down	7.58278	2.92273	0.000435237	0.0039873	yes	up
TRINITY_DN104422_c0_g1	hypothetical protein SOVF_112600 [Spinacia oleracea]	0.679737	-0.556952	0.407761	0.739595	no	down	1.90237	0.927801	0.142291	0.248519	no	up	4.30414	2.10573	0.0275472	0.163491	no	up	8.47056	3.08246	0.000457457	0.0089043	yes	up	1.80527	0.852216	0.20115	0.70005	no	up	7.58094	2.92238	1.06e-07	1.04e-06	yes	up	1.59543	0.673943	0.302816	0.414531	no	up	11.3596	3.50584	1.87e-07	5.51e-06	yes	up
TRINITY_DN10445_c0_g1		1.12166	0.165638	0.960301	1	no	up	0.139287	-2.84387	0.477141	1	no	down	30.3759	4.92485	3.79e-06	0.000194723	yes	up	2.44317	1.28875	0.231385	0.509777	no	up	0.319225	-1.64735	0.680167	1	no	down	0.855011	-0.225985	0.954902	1	no	down	0.611373	-0.709875	0.834756	1	no	down	0.307524	-1.70123	0.670188	1	no	down
TRINITY_DN10445_c0_g2	PREDICTED: uncharacterized protein LOC105793481 [Gossypium raimondii]	0.807378	-0.308685	0.814951	0.94798	no	down	0.034054	-4.87603	0.0593963	0.120338	no	down	43.6627	5.44833	2.73e-07	2.11e-05	yes	up	15.2706	3.93268	2.33e-05	0.000890481	yes	up	0.489459	-1.03074	0.504111	0.934689	no	down	10.8925	3.44526	0.00759666	0.0175419	yes	up	0.36673	-1.44721	0.436406	0.551963	no	down	3.46522	1.79295	0.0707807	0.179613	no	up
TRINITY_DN10446_c0_g2	mothers against decapentaplegic homolog 4-like [Rhodamnia argentea]	0.0839992	-3.57348	0.366522	1	no	down	0.00031642	-11.6259	5.14e-18	4.42e-16	yes	down	1	0	1	1	no	no change	1	0	1	1	no	no change	0.0914044	-3.45159	0.383042	1	no	down	0.0557926	-4.16378	6.31e-11	1.38e-09	yes	down	0.00038145	-11.3562	2.45e-17	2.14e-15	yes	down	0.177297	-2.49576	0.528285	1	no	down
TRINITY_DN104468_c0_g1	unknown [Picea sitchensis]	1	0	1	1	no	no change	0.00102253	-9.93364	4.62e-13	8.97e-12	yes	down	1	0	1	1	no	no change	1	0	1	1	no	no change	1	0	1	1	no	no change	0.0430535	-4.53773	1.13e-07	1.1e-06	yes	down	0.00123356	-9.66296	1.46e-12	2.97e-11	yes	down	1	0	1	1	no	no change
TRINITY_DN10447_c0_g1	hypothetical protein BVRB_6g146670 [Beta vulgaris subsp. vulgaris]	3.82388	1.93504	0.0354403	0.209123	no	up	6.33794	2.66401	0.0966866	0.181085	no	up	16.851	4.07476	0.00107613	0.017868	yes	up	9.02863	3.17451	0.0233195	0.131213	no	up	19.6231	4.29448	8.51e-06	0.000710405	yes	up	1.65949	0.730743	0.768845	1	no	up	0.341048	-1.55196	0.567738	1	no	down	1.78552	0.836342	0.461887	0.641705	no	up
TRINITY_DN104473_c0_g1	hypothetical protein SADUNF_SadunfUnG0010900 [Salix dunnii]	0.817853	-0.290087	0.853663	0.958929	no	down	3.25717	1.70362	0.371377	0.52783	no	up	1.63433	0.708699	0.83672	1	no	up	1.96935	0.977718	0.737394	1	no	up	0.91703	-0.124959	0.927165	0.996482	no	down	32.8305	5.03696	2.07e-05	0.0001065	yes	up	1.29447	0.372365	0.856704	0.902289	no	up	3.27703	1.71239	0.265943	0.448581	no	up
TRINITY_DN10448_c0_g1		0.0431421	-4.53476	0.0937421	1	no	down	0.000572148	-10.7713	3.04e-14	8.33e-13	yes	down	0.0624191	-4.00187	0.1903	1	no	down	0.0521877	-4.26015	0.0983842	1	no	down	0.0471372	-4.40699	0.118811	1	no	down	0.0260214	-5.26416	4.87e-09	6.8e-08	yes	down	0.00069293	-10.495	5.56e-14	1.72e-12	yes	down	0.0904251	-3.46713	0.240243	1	no	down
TRINITY_DN10450_c0_g1		0.304619	-1.71492	0.0367696	0.21381	no	down	0.195094	-2.35776	0.000271216	0.000934802	yes	down	0.0448199	-4.47972	2.88e-05	0.00103008	yes	down	0.134607	-2.89317	0.0173921	0.109566	no	down	0.311213	-1.68402	0.056558	0.367196	no	down	0.385365	-1.3757	0.0646559	0.107482	no	down	0.282807	-1.82211	0.00685679	0.0173817	yes	down	0.365646	-1.45148	0.136718	0.285471	no	down
TRINITY_DN104518_c0_g1	DNA mismatch repair protein MSH7-like [Chenopodium quinoa]	0.81376	-0.297325	0.504522	0.805322	no	down	0.434695	-1.20193	0.0304389	0.0678094	no	down	0.259326	-1.94716	0.0665572	0.280767	no	down	0.15694	-2.67171	0.00399572	0.0421164	yes	down	0.877606	-0.188354	0.779371	0.986717	no	down	0.276479	-1.85476	0.00178559	0.00503826	yes	down	0.69545	-0.523982	0.373563	0.489131	no	down	0.639701	-0.64453	0.422659	0.605821	no	down
TRINITY_DN10453_c0_g1		0.0202124	-5.62862	0.0422111	0.23201	no	down	0.000274311	-11.8319	2.38e-18	2.21e-16	yes	down	1	0	1	1	no	no change	1	0	1	1	no	no change	0.02232	-5.48552	0.0408068	1	no	down	0.0996065	-3.32762	1.94e-08	2.34e-07	yes	down	0.000330873	-11.5614	9.8e-18	9.52e-16	yes	down	0.0429535	-4.54108	0.119372	1	no	down
TRINITY_DN10456_c0_g1		1	0	1	1	no	no change	0.0148355	-6.0748	0.00254276	0.00729951	yes	down	1	0	1	1	no	no change	1	0	1	1	no	no change	1	0	1	1	no	no change	47.2249	5.56148	6.69e-18	5.06e-16	yes	up	0.0178354	-5.80912	0.00236114	0.00673085	yes	down	18.0003	4.16995	0.247639	1	no	up
TRINITY_DN10458_c0_g1	metalloendoproteinase 3-MMP-like [Chenopodium quinoa]	1.45865	0.544631	0.523956	0.816194	no	up	4.3052	2.10608	0.107532	0.197729	no	up	0.57826	-0.790209	0.520799	0.808789	no	down	5.91426	2.5642	0.0255342	0.13832	no	up	1.53982	0.622761	0.515951	0.938448	no	up	245.14	7.93746	1.53e-25	3.33e-23	yes	up	5.78214	2.5316	0.0248675	0.0532082	no	up	36.6736	5.19667	3.55e-12	3.08e-10	yes	up
TRINITY_DN10459_c0_g1	predicted protein [Hordeum vulgare subsp. vulgare]	1	0	1	1	no	no change	0.000303369	-11.6866	6.09e-18	5.1e-16	yes	down	1	0	1	1	no	no change	1.70346	0.768472	0.850051	1	no	up	1	0	1	1	no	no change	0.0705759	-3.82468	1.78e-08	2.17e-07	yes	down	0.105932	-3.23879	5.87e-08	4.04e-07	yes	down	1	0	1	1	no	no change
TRINITY_DN10459_c1_g2	predicted protein [Hordeum vulgare subsp. vulgare]	0.884205	-0.177548	0.909707	0.975907	no	down	0.403885	-1.30798	0.0197408	0.0463768	yes	down	0.913123	-0.131119	0.972521	1	no	down	0.167125	-2.581	0.519565	1	no	down	6.68482	2.74089	0.0303694	0.263826	no	up	0.487502	-1.03652	0.0776938	0.124991	no	down	0.108318	-3.20666	6.3e-08	4.31e-07	yes	down	0.0715661	-3.80458	0.0873318	1	no	down
TRINITY_DN104593_c0_g1	PREDICTED: putative disease resistance RPP13-like protein 1 [Beta vulgaris subsp. vulgaris]	6.71945	2.74834	0.00012428	0.00384381	yes	up	6.83577	2.7731	0.173824	0.292027	no	up	0.994985	-0.00725344	0.998407	1	no	down	7.85773	2.97411	0.0427808	1	no	up	1.52296	0.606881	0.60453	0.95824	no	up	11.2511	3.49199	0.0588415	0.0994552	no	up	36.1399	5.17552	1.01e-05	4.71e-05	yes	up	1.05051	0.0710868	0.970158	0.98488	no	up
TRINITY_DN104594_c0_g1	ATPase family AAA domain-containing protein 1-like [Chenopodium quinoa]	0.920399	-0.119669	0.727614	0.914926	no	down	1.6764	0.745367	0.0956801	0.179623	no	up	1.03949	0.0558813	0.90001	0.971104	no	up	1.14005	0.189093	0.677379	0.860928	no	up	1.22139	0.288521	0.478717	0.924556	no	up	5.32307	2.41226	3.75e-08	4.19e-07	yes	up	2.31344	1.21004	0.0143274	0.033092	yes	up	2.38225	1.25233	0.015108	0.0603724	no	up
TRINITY_DN104595_c0_g5	mitogen-activated protein kinase 9 [Spinacia oleracea]	0.784043	-0.350995	0.174227	0.496045	no	down	0.963269	-0.0539897	0.891429	0.939101	no	down	1.14471	0.194983	0.637662	0.870019	no	up	1.0719	0.100165	0.828134	0.931291	no	up	1.02769	0.0394115	0.910925	0.996247	no	up	2.04525	1.03228	0.0140881	0.0297729	yes	up	0.895048	-0.159963	0.722551	0.801744	no	down	1.72499	0.786587	0.0806425	0.197159	no	up
TRINITY_DN1046_c0_g1	homeobox-leucine zipper protein ROC5-like [Chenopodium quinoa]	4.84276	2.27583	0.0190718	0.14535	no	up	6.16061	2.62307	0.00970284	0.0246138	yes	up	7.27052	2.86206	0.172869	0.490096	no	up	5.71002	2.51349	0.105404	0.323189	no	up	1.33088	0.412384	0.779263	0.986717	no	up	4.73711	2.24401	0.042118	0.0750868	no	up	31.6055	4.98211	9.35e-14	2.68e-12	yes	up	0.427738	-1.2252	0.427346	0.610403	no	down
TRINITY_DN1046_c1_g1	protein RETICULATA-RELATED 4, chloroplastic-like [Chenopodium quinoa]	1.25533	0.328071	0.687228	0.898366	no	up	9.06591	3.18045	0.0700126	0.138104	no	up	1.05055	0.0711472	0.901207	0.971387	no	up	0.241222	-2.05157	0.00214576	0.0274776	yes	down	3.40416	1.7673	0.0281615	0.252595	no	up	1.51412	0.598479	0.813159	1	no	up	0.99606	-0.00569576	0.998235	0.998958	no	down	0.0800738	-3.64253	0.0110606	0.048224	yes	down
TRINITY_DN1046_c1_g4	uncharacterized protein LOC110687953 isoform X1 [Chenopodium quinoa]	0.857462	-0.221855	0.474892	0.78714	no	down	1.44313	0.529206	0.239341	0.375788	no	up	1.59655	0.674954	0.179167	0.498531	no	up	0.8639	-0.211063	0.681959	0.862703	no	down	0.840881	-0.250026	0.513151	0.938065	no	down	2.4082	1.26796	0.015142	0.0316583	yes	up	2.28187	1.19022	0.0106293	0.0255472	yes	up	0.491325	-1.02525	0.0923066	0.21666	no	down
TRINITY_DN10461_c0_g1	molybdenum cofactor sulfurase [Chenopodium quinoa]	0.880115	-0.184236	0.534063	0.82253	no	down	1.00683	0.00982175	0.982003	0.990047	no	up	2.05261	1.03746	0.0188464	0.129437	no	up	1.27615	0.3518	0.416487	0.691733	no	up	0.783361	-0.35225	0.38369	0.875494	no	down	0.161711	-2.62851	9.63e-06	5.47e-05	yes	down	0.576148	-0.795489	0.128305	0.206839	no	down	0.285106	-1.81043	0.0651959	0.169724	no	down
TRINITY_DN104619_c0_g2	ras-related protein RIC2 [Chenopodium quinoa]	0.750836	-0.41343	0.147535	0.457167	no	down	0.545654	-0.873942	0.089546	0.170046	no	down	0.400829	-1.31894	0.00293973	0.0369148	yes	down	0.347025	-1.52689	0.000547328	0.0101474	yes	down	0.754585	-0.406244	0.324617	0.836096	no	down	0.631656	-0.66279	0.147523	0.212089	no	down	0.270901	-1.88416	0.00396906	0.0107186	yes	down	0.468585	-1.09362	0.0650224	0.16941	no	down
TRINITY_DN104619_c3_g1		0.224809	-2.15323	0.162731	0.478923	no	down	1.0172	0.0246046	0.984532	0.991417	no	up	1.48192	0.567467	0.55154	0.827207	no	up	0.879358	-0.185477	0.894863	0.961106	no	down	0.991207	-0.0127421	0.991057	0.999179	no	down	0.246037	-2.02305	0.264774	0.346869	no	down	0.0713631	-3.80868	0.0170237	0.0384439	yes	down	0.320742	-1.64051	0.285209	0.470191	no	down
TRINITY_DN10462_c0_g1	uncharacterized protein LOC110722205 isoform X1 [Chenopodium quinoa]	0.998098	-0.00274607	0.993801	0.99856	no	down	1.32977	0.411173	0.357378	0.512974	no	up	1.13003	0.176357	0.686268	0.890592	no	up	1.71625	0.779262	0.100635	0.314387	no	up	0.898346	-0.154656	0.71302	0.980145	no	down	6.0055	2.58628	8e-11	1.71e-09	yes	up	3.22791	1.6906	0.000655749	0.00212454	yes	up	2.46463	1.30137	0.00910632	0.041924	yes	up
TRINITY_DN10463_c0_g1	GATA transcription factor 5-like [Spinacia oleracea]	0.881195	-0.182467	0.636179	0.875893	no	down	0.706634	-0.500964	0.317489	0.469481	no	down	0.565223	-0.823109	0.0574028	0.256901	no	down	3.3364	1.73829	0.0196599	0.118299	no	up	0.541398	-0.885238	0.0454125	0.327209	no	down	3.64276	1.86503	1.84e-05	9.62e-05	yes	up	1.45153	0.537576	0.28426	0.394127	no	up	0.538235	-0.893691	0.155833	0.311449	no	down
TRINITY_DN104637_c0_g1	cysteine-rich receptor-like protein kinase 10 isoform X2 [Chenopodium quinoa]	3.04271	1.60535	0.46656	1	no	up	5.25998	2.39506	0.450378	1	no	up	1.93169	0.949861	0.637116	1	no	up	10.9692	3.45539	0.014166	0.0967223	no	up	3.20105	1.67854	0.535059	1	no	up	38.5023	5.26687	0.0049426	0.0121105	yes	up	0.856673	-0.223183	0.956381	1	no	down	12.4154	3.63406	0.0882594	0.209735	no	up
TRINITY_DN10464_c0_g1	protein PIN-LIKES 1-like [Spinacia oleracea]	2.56353	1.35813	0.142347	0.448398	no	up	0.146728	-2.76879	0.471695	1	no	down	5.24612	2.39125	0.00433237	0.0484899	yes	up	1.88348	0.913398	0.244515	0.526	no	up	1.00538	0.00773957	0.994013	0.999697	no	up	0.254886	-1.97207	0.618385	1	no	down	1.16951	0.225903	0.928344	0.951883	no	up	0.0595935	-4.0687	0.0315751	0.102281	no	down
TRINITY_DN10466_c0_g1	hypothetical protein BVRB_4g084090 [Beta vulgaris subsp. vulgaris]	5.4053	2.43438	0.446375	1	no	up	0.10873	-3.20117	2.75e-09	2.18e-08	yes	down	0.00398906	-7.96974	0.0414583	0.210661	no	down	0.115184	-3.11798	0.119425	0.347906	no	down	2.66932	1.41647	0.722472	1	no	up	0.00355003	-8.13795	1.15e-16	7.19e-15	yes	down	0.277791	-1.84793	0.0122017	0.028788	yes	down	0.859165	-0.218993	0.957199	1	no	down
TRINITY_DN104663_c2_g1		10.3559	3.37238	0.0680157	0.300353	no	up	37.2437	5.21893	0.0152166	0.0368276	yes	up	20.6651	4.36912	0.188473	1	no	up	9.67497	3.27426	0.407044	1	no	up	25.8425	4.69168	0.00262319	0.0591487	no	up	7.83528	2.96998	0.463225	1	no	up	12.5455	3.6491	0.204586	1	no	up	21.9404	4.45552	0.0336373	0.107	no	up
TRINITY_DN10468_c1_g1		2.65308	1.40767	0.723629	1	no	up	0.652813	-0.615258	0.781755	0.870123	no	down	0.0810238	-3.62551	0.358454	1	no	down	1.91268	0.935592	0.639574	1	no	up	3.00577	1.58773	0.685678	1	no	up	2.36806	1.24371	0.4831	0.56892	no	up	19.046	4.25142	1.81e-05	8.06e-05	yes	up	17.1209	4.09769	0.10953	1	no	up
TRINITY_DN1047_c0_g1	uncharacterized protein LOC110704514 isoform X1 [Chenopodium quinoa]	1.01661	0.0237662	0.942315	0.985285	no	up	2.20527	1.14095	0.0147889	0.0358928	yes	up	1.81521	0.860135	0.0556701	0.252321	no	up	1.97159	0.979361	0.028033	0.146136	no	up	1.08667	0.119919	0.754023	0.984733	no	up	3.72776	1.89831	3.87e-05	0.000182458	yes	up	3.49725	1.80622	0.000614479	0.00200368	yes	up	0.82932	-0.269999	0.579324	0.736573	no	down
TRINITY_DN104710_c0_g1	hypothetical protein N665_0204s0060 [Sinapis alba]	0.0490036	-4.35097	0.213168	1	no	down	0.000631781	-10.6283	1.69e-15	6.95e-14	yes	down	0.492074	-1.02305	0.802031	1	no	down	0.41118	-1.28216	0.753356	1	no	down	0.0539962	-4.211	0.225622	1	no	down	0.0283168	-5.1422	1.81e-10	3.54e-09	yes	down	0.000761442	-10.359	8.81e-15	3.56e-13	yes	down	0.104025	-3.265	0.382752	1	no	down
TRINITY_DN10473_c0_g1	probable calcium-binding protein CML44 [Chenopodium quinoa]	1.8111	0.856869	0.125991	0.421207	no	up	1.15488	0.207739	0.701054	0.814373	no	up	2.6242	1.39188	0.0621434	0.269163	no	up	13.0905	3.71044	0.000491592	0.00937048	yes	up	2.18921	1.13041	0.0761755	0.429013	no	up	24.3384	4.60516	2.51e-25	5.31e-23	yes	up	2.65101	1.40654	0.00885483	0.0217766	yes	up	21.1938	4.40557	4.01e-13	4.18e-11	yes	up
TRINITY_DN10474_c0_g1		1431.63	10.4834	0.00729158	0.0794347	no	up	1911.48	10.9005	4.87e-15	1.72e-13	yes	up	3064.31	11.5813	0.00303352	0.0378629	yes	up	1	0	1	1	no	no change	2580.64	11.3335	0.00372119	0.0739908	no	up	1	0	1	1	no	no change	1690.48	10.7232	2.32e-16	1.51e-14	yes	up	1	0	1	1	no	no change
TRINITY_DN10475_c0_g1	uncharacterized protein LOC110801622 [Spinacia oleracea]	3.81178	1.93047	0.102312	0.375754	no	up	0.49433	-1.01645	0.165066	0.279863	no	down	1.57559	0.655894	0.806258	1	no	up	18.0647	4.1751	0.000154743	0.00390109	yes	up	0.916075	-0.126462	0.93518	1	no	down	9.55091	3.25564	7.76e-10	1.31e-08	yes	up	0.28141	-1.82926	0.018418	0.0411371	yes	down	47.6176	5.57342	5.44e-08	1.85e-06	yes	up
TRINITY_DN10478_c0_g1	formate dehydrogenase, mitochondrial [Spinacia oleracea]	0.638335	-0.647614	0.344132	0.68871	no	down	1.22982	0.298447	0.655347	0.781658	no	up	1.15157	0.203603	0.792611	0.931725	no	up	0.188167	-2.40992	0.00762821	0.0649746	no	down	0.845908	-0.241427	0.713053	0.980145	no	down	0.135853	-2.87988	0.012615	0.0271078	yes	down	0.850242	-0.234054	0.753324	0.825534	no	down	0.0579468	-4.10913	0.000103763	0.00123977	yes	down
TRINITY_DN10478_c0_g2	formate dehydrogenase, mitochondrial [Spinacia oleracea]	1.66853	0.738582	0.00118666	0.0219435	no	up	2.0415	1.02963	0.0244847	0.0560615	no	up	1.31522	0.395307	0.403096	0.727995	no	up	2.43057	1.28129	0.0193318	0.11705	no	up	2.29591	1.19907	0.000310758	0.0126747	yes	up	28.7524	4.84561	1.33e-18	1.11e-16	yes	up	3.07982	1.62285	0.000769731	0.00245584	yes	up	23.5864	4.55989	2.26e-17	4.93e-15	yes	up
TRINITY_DN10481_c0_g1	uncharacterized protein LOC110703051 [Chenopodium quinoa]	0.772315	-0.372739	0.535526	0.823404	no	down	1.04017	0.0568127	0.933569	0.963156	no	up	0.726846	-0.460278	0.545419	0.8243	no	down	0.598834	-0.739773	0.326092	0.611639	no	down	0.607603	-0.7188	0.293813	0.80948	no	down	0.413599	-1.2737	0.17221	0.241629	no	down	1.8597	0.895067	0.164706	0.253388	no	up	0.21427	-2.2225	0.00661221	0.033061	yes	down
TRINITY_DN10482_c0_g1	F-box protein At3g54460-like [Spinacia oleracea]	1.16462	0.219864	0.39014	0.726611	no	up	1.05654	0.0793499	0.853685	0.915912	no	up	1.01255	0.0179916	0.969603	0.991791	no	up	0.995415	-0.00662962	0.988805	0.996192	no	down	0.967304	-0.0479592	0.902282	0.995495	no	down	2.28704	1.19348	0.011384	0.0248208	yes	up	0.732929	-0.448255	0.356152	0.471148	no	down	1.766	0.820488	0.136948	0.285724	no	up
TRINITY_DN10483_c0_g1		0.108912	-3.19877	0.42065	1	no	down	0.000816848	-10.2576	2.41e-14	6.78e-13	yes	down	1	0	1	1	no	no change	1	0	1	1	no	no change	0.119615	-3.06352	0.440564	1	no	down	0.0256651	-5.28405	1.02e-08	1.31e-07	yes	down	0.000985729	-9.98652	1.07e-13	3.02e-12	yes	down	0.449441	-1.1538	0.758276	1	no	down
TRINITY_DN10484_c0_g1		1.55312	0.63517	0.8763	1	no	up	0.000223327	-12.1286	5.34e-20	7.84e-18	yes	down	1	0	1	1	no	no change	1	0	1	1	no	no change	1	0	1	1	no	no change	0.0248473	-5.33077	9.1e-13	2.93e-11	yes	down	0.0847508	-3.56063	1.49e-10	1.75e-09	yes	down	1	0	1	1	no	no change
TRINITY_DN10486_c0_g1	putative chloride channel-like protein CLC-g [Spinacia oleracea]	2.5692	1.36132	0.212877	0.548862	no	up	1.92216	0.942725	0.451184	0.609104	no	up	5.30523	2.40741	0.285845	0.62847	no	up	2.82501	1.49826	0.260245	0.543843	no	up	0.977637	-0.0326285	0.982257	0.999008	no	down	0.15589	-2.6814	0.194762	0.268379	no	down	5.95554	2.57423	0.00489711	0.01291	yes	up	0.340538	-1.55411	0.242808	0.422043	no	down
TRINITY_DN10487_c0_g1	polyprotein [Citrus sinensis]	3.45981	1.79069	9.98e-06	0.000504318	yes	up	2.08387	1.05926	0.063456	0.127221	no	up	1.64888	0.721491	0.417534	0.739477	no	up	1.75797	0.81391	0.35587	0.638929	no	up	2.04987	1.03553	0.062932	0.389426	no	up	1.13312	0.180296	0.807503	0.851162	no	up	5.51059	2.46221	6.57e-07	3.77e-06	yes	up	0.679553	-0.557343	0.516167	0.686608	no	down
TRINITY_DN10488_c0_g1		1.55312	0.63517	0.8763	1	no	up	0.427091	-1.22738	0.0909424	0.172252	no	down	1	0	1	1	no	no change	1	0	1	1	no	no change	14.3977	3.84776	0.292416	1	no	up	0.573861	-0.801228	0.236018	0.315042	no	down	0.110608	-3.17647	1.95e-06	1.03e-05	yes	down	1	0	1	1	no	no change
TRINITY_DN1049_c1_g1	hypothetical protein SOVF_094600 [Spinacia oleracea]	0.821312	-0.283998	0.218238	0.555061	no	down	1.31056	0.390183	0.311893	0.463102	no	up	1.3296	0.410993	0.38141	0.711742	no	up	1.13977	0.188747	0.688091	0.865526	no	up	1.1634	0.218349	0.570458	0.952914	no	up	2.24128	1.16432	0.00649815	0.0153234	yes	up	1.32938	0.41075	0.371994	0.487519	no	up	1.48682	0.572228	0.191205	0.35855	no	up
TRINITY_DN10490_c0_g1	WAT1-related protein At3g28050-like isoform X1 [Spinacia oleracea]	0.751962	-0.411268	0.220871	0.558485	no	down	0.599947	-0.737094	0.118167	0.213644	no	down	0.46278	-1.1116	0.024752	0.153587	no	down	0.294623	-1.76306	0.000331919	0.00704985	yes	down	0.603708	-0.728077	0.136489	0.583932	no	down	0.44289	-1.17498	0.0356456	0.0652431	no	down	0.444559	-1.16955	0.0496116	0.0954217	no	down	0.267072	-1.9047	0.00470484	0.0255973	yes	down
TRINITY_DN10493_c0_g1	uncharacterized protein DS421_11g335360 [Arachis hypogaea]	7.36113	2.87993	0.466946	1	no	up	0.0138078	-6.17838	0.00250587	0.00720135	yes	down	1	0	1	1	no	no change	1	0	1	1	no	no change	1	0	1	1	no	no change	0.0473181	-4.40146	0.0421888	0.0752045	no	down	77.5936	6.27787	1.14e-16	8.1e-15	yes	up	1	0	1	1	no	no change
TRINITY_DN10494_c0_g1	uncharacterized protein LOC110732530 [Chenopodium quinoa]	0.55075	-0.860532	0.168718	0.488008	no	down	0.395456	-1.33841	0.0189355	0.044653	yes	down	0.237104	-2.07641	0.0242134	0.151347	no	down	5.11892	2.35584	0.0185284	0.114246	no	up	0.361155	-1.46931	0.0490747	0.339797	no	down	4.57118	2.19257	2.18e-05	0.000111239	yes	up	0.366369	-1.44863	0.0126915	0.0298006	yes	down	7.83629	2.97017	0.000145437	0.0016298	yes	up
TRINITY_DN104943_c0_g1	protein STICHEL-like isoform X3 [Chenopodium quinoa]	0.29263	-1.77285	0.000369711	0.0090039	yes	down	0.410064	-1.28608	0.0756089	0.147538	no	down	0.181666	-2.46064	0.000392725	0.00822559	yes	down	0.175292	-2.51216	0.00176552	0.0238892	yes	down	0.315562	-1.66401	0.00460203	0.0863053	no	down	0.168637	-2.56801	0.00931048	0.0208999	yes	down	0.158184	-2.66033	0.000181901	0.000662488	yes	down	0.131577	-2.92602	0.00255631	0.0160745	yes	down
TRINITY_DN10495_c0_g1	uncharacterized protein LOC110740287 [Chenopodium quinoa]	0.339498	-1.55852	0.0116223	0.107036	no	down	2.90316	1.53763	0.119647	0.215884	no	up	2.45847	1.29776	0.076109	0.304504	no	up	0.0973572	-3.36057	1.81e-05	0.000731411	yes	down	1.78865	0.838875	0.19964	0.697652	no	up	0.421793	-1.24539	0.230189	0.308619	no	down	0.728728	-0.456549	0.601257	0.701241	no	down	0.104464	-3.25892	0.0189415	0.070841	no	down
TRINITY_DN10495_c1_g1	protein S-acyltransferase 21-like [Chenopodium quinoa]	0.855132	-0.225781	0.524941	0.816877	no	down	0.587105	-0.76831	0.0878812	0.167375	no	down	0.748411	-0.418098	0.396755	0.723805	no	down	0.813851	-0.297163	0.563292	0.796232	no	down	1.01608	0.0230104	0.95784	0.997631	no	up	0.292893	-1.77155	0.000307068	0.00109474	yes	down	0.720773	-0.472383	0.318579	0.431641	no	down	0.638771	-0.646629	0.31239	0.499039	no	down
TRINITY_DN10496_c1_g2	hypothetical protein SOVF_176020 [Spinacia oleracea]	0.446362	-1.16371	0.281897	0.628009	no	down	2.42075	1.27545	0.191092	0.315265	no	up	1.79962	0.847696	0.578332	1	no	up	8.71389	3.12332	0.00465987	0.0466566	yes	up	0.425476	-1.23285	0.278194	0.793465	no	down	5.36872	2.42458	0.000502766	0.00167719	yes	up	1.80744	0.85395	0.305637	0.417584	no	up	1.00398	0.00573496	0.996003	0.998888	no	up
TRINITY_DN104978_c0_g1		1	0	1	1	no	no change	0.00858557	-6.86387	0.000105762	0.000390839	yes	down	1	0	1	1	no	no change	1	0	1	1	no	no change	1	0	1	1	no	no change	0.0290797	-5.10384	0.00604635	0.0144033	yes	down	0.0103663	-6.59196	0.000102786	0.000394514	yes	down	1	0	1	1	no	no change
TRINITY_DN104991_c0_g1	hypothetical protein Lal_00009105, partial [Lupinus albus]	0.0358398	-4.80229	0.132101	1	no	down	0.000556105	-10.8124	1.69e-15	6.97e-14	yes	down	0.492074	-1.02305	0.802031	1	no	down	0.41118	-1.28216	0.753356	1	no	down	0.0392368	-4.67165	0.13607	1	no	down	0.054597	-4.19503	1.56e-08	1.92e-07	yes	down	0.000671368	-10.5406	6.3e-15	2.69e-13	yes	down	0.147762	-2.75866	0.335602	1	no	down
TRINITY_DN105_c0_g1	hypothetical protein POTOM_005510 [Populus tomentosa]	0.908596	-0.138289	0.710217	0.908687	no	down	0.955677	-0.0654044	0.897891	0.943087	no	down	0.967236	-0.0480604	0.941469	0.984611	no	down	1.32775	0.408986	0.536375	0.779497	no	up	1.32326	0.404091	0.410035	0.892302	no	up	2.70965	1.43811	0.0315149	0.0588096	no	up	0.723656	-0.466624	0.410966	0.526742	no	down	3.70541	1.88963	0.00294546	0.0179339	yes	up
TRINITY_DN105_c1_g1	unnamed protein product [Cuscuta campestris]	0.86613	-0.207345	0.599003	0.858225	no	down	2.93197	1.55187	0.00716094	0.0187033	yes	up	4.10106	2.036	0.00455491	0.0503664	no	up	1.54236	0.625138	0.305278	0.590627	no	up	1.84821	0.886131	0.0676471	0.402333	no	up	2.15607	1.1084	0.0875637	0.137645	no	up	2.33235	1.22179	0.0375296	0.075485	no	up	0.768033	-0.380759	0.55502	0.717709	no	down
TRINITY_DN105_c1_g2	uncharacterized protein LOC110720271 [Chenopodium quinoa]	1.37582	0.460293	0.200808	0.532559	no	up	1.4906	0.575895	0.153722	0.264482	no	up	2.96762	1.56931	0.000311864	0.0068901	yes	up	1.35573	0.43907	0.3664	0.64872	no	up	1.6046	0.682211	0.0660473	0.398924	no	up	0.623975	-0.680441	0.133298	0.195234	no	down	1.49581	0.580932	0.230952	0.333242	no	up	0.427294	-1.2267	0.0113188	0.0490444	yes	down
TRINITY_DN1050_c0_g1	4-hydroxy-3-methylbut-2-enyl diphosphate reductase, chloroplastic-like [Chenopodium quinoa]	1.07526	0.104687	0.65219	0.881983	no	up	1.72473	0.786371	0.0506608	0.105078	no	up	3.76129	1.91123	0.000120066	0.00324478	yes	up	0.983858	-0.0234777	0.968881	0.988629	no	down	1.80941	0.855516	0.00903719	0.129235	no	up	3.20082	1.67844	0.000181366	0.000693449	yes	up	1.87114	0.903917	0.050748	0.0972639	no	up	1.65118	0.723498	0.182546	0.347157	no	up
TRINITY_DN10501_c0_g1	uncharacterized protein LOC110715055 [Chenopodium quinoa]	0.353493	-1.50025	0.252088	0.595577	no	down	2.489	1.31556	0.335341	0.489044	no	up	8.66748	3.11561	0.00210262	0.0290961	yes	up	1.18468	0.244495	0.84169	0.938299	no	up	3.5667	1.83459	0.0654972	0.396981	no	up	3.00575	1.58773	0.259241	0.340896	no	up	1.62428	0.699804	0.637076	0.731624	no	up	0.523434	-0.93392	0.461209	0.641153	no	down
TRINITY_DN10504_c0_g1	pentatricopeptide repeat-containing protein At3g09040, mitochondrial-like [Spinacia oleracea]	0.819452	-0.287268	0.493104	0.797696	no	down	1.53707	0.620182	0.225681	0.35946	no	up	0.82313	-0.280808	0.625475	0.864627	no	down	1.87508	0.906955	0.0769552	0.267412	no	up	0.989752	-0.0148607	0.97603	0.9989	no	down	2.50664	1.32576	0.0178274	0.0363614	yes	up	1.75519	0.811623	0.105674	0.177171	no	up	2.83184	1.50174	0.0636503	0.167019	no	up
TRINITY_DN10507_c0_g1		0.217975	-2.19777	0.586126	1	no	down	0.00199919	-8.96637	1.03e-10	1.08e-09	yes	down	1	0	1	1	no	no change	1	0	1	1	no	no change	0.239404	-2.06248	0.609394	1	no	down	0.0440776	-4.50381	2.03e-05	0.000104624	yes	down	0.00240694	-8.69859	3.16e-10	3.44e-09	yes	down	0.461604	-1.11527	0.782387	1	no	down
TRINITY_DN105073_c0_g4		0.544223	-0.877731	0.455853	0.774203	no	down	0.717375	-0.479201	0.875295	0.929575	no	down	0.312231	-1.67931	0.448432	0.761001	no	down	0.107498	-3.21762	0.0798654	0.273649	no	down	0.496353	-1.01056	0.724626	0.981323	no	down	0.077278	-3.6938	0.00823642	0.0188012	yes	down	0.203116	-2.29963	0.059383	0.110799	no	down	0.16584	-2.59214	0.077475	0.191588	no	down
TRINITY_DN105076_c0_g1	protein LOW PSII ACCUMULATION 1, chloroplastic-like [Chenopodium quinoa]	1.55137	0.633546	0.0649283	0.292632	no	up	3.19492	1.67578	0.0147086	0.0357146	yes	up	2.42164	1.27598	0.0152167	0.112987	no	up	0.490528	-1.02759	0.0553243	0.220429	no	down	2.97637	1.57355	0.00260415	0.0588741	no	up	0.255328	-1.96957	0.0779869	0.125364	no	down	2.50761	1.32631	0.0340284	0.0695425	no	up	0.265547	-1.91296	0.00175527	0.0121049	yes	down
TRINITY_DN10508_c0_g1	putative 12-oxophytodienoate reductase 11 [Chenopodium quinoa]	2.71832	1.44271	0.0963725	0.363431	no	up	1.39496	0.480228	0.626147	0.759127	no	up	1.05077	0.0714485	0.947802	0.985713	no	up	1.92658	0.94604	0.356372	0.639481	no	up	2.10058	1.07079	0.367753	0.864325	no	up	3.58207	1.84079	0.0523325	0.0901492	no	up	25.7609	4.68711	7.28e-12	1.21e-10	yes	up	7.18478	2.84494	0.00231406	0.0148971	yes	up
TRINITY_DN105086_c0_g1		1.55312	0.63517	0.8763	1	no	up	77.1074	6.2688	6.54e-05	0.000250399	yes	up	6.6622	2.736	0.491499	1	no	up	1.49361	0.578808	0.886939	1	no	up	1.70559	0.770271	0.850273	1	no	up	192.883	7.59158	7.75e-08	7.91e-07	yes	up	136.317	7.09082	9.35e-06	4.38e-05	yes	up	10.8479	3.43934	0.387775	1	no	up
TRINITY_DN10509_c0_g2	PREDICTED: vacuolar amino acid transporter 1-like [Beta vulgaris subsp. vulgaris]	0.969056	-0.0453474	0.960082	0.990484	no	down	0.344001	-1.53951	0.05715	0.116481	no	down	0.0166002	-5.91266	8.22e-07	5.45e-05	yes	down	1.1147	0.156659	0.898731	0.962779	no	up	0.901061	-0.150303	0.913392	0.996247	no	down	7.4088	2.88924	4.63e-05	0.000213206	yes	up	3.04204	1.60504	0.0204452	0.0449935	yes	up	8.14412	3.02576	0.00359727	0.0209191	yes	up
TRINITY_DN1051_c0_g1	long chain acyl-CoA synthetase 4-like [Spinacia oleracea]	0.673196	-0.570902	0.0235348	0.163942	no	down	0.69343	-0.528177	0.183714	0.305441	no	down	1.4661	0.551982	0.193501	0.51868	no	up	1.35732	0.440756	0.407537	0.684771	no	up	1.01775	0.0253782	0.942629	0.997225	no	up	3.43545	1.7805	0.000176685	0.000678001	yes	up	0.599723	-0.737631	0.114625	0.188738	no	down	2.8336	1.50263	0.0159678	0.0627154	no	up
TRINITY_DN1051_c1_g1	receptor-like protein kinase At5g59670 [Chenopodium quinoa]	0.915629	-0.127165	0.641128	0.878295	no	down	1.02505	0.0356934	0.931377	0.961875	no	up	0.406628	-1.29822	0.00161856	0.0239704	yes	down	0.567027	-0.818511	0.205553	0.476636	no	down	0.890344	-0.167565	0.649706	0.969059	no	down	0.519662	-0.944355	0.1147	0.172403	no	down	0.50755	-0.978378	0.12177	0.198426	no	down	0.515589	-0.955707	0.240904	0.419667	no	down
TRINITY_DN10510_c0_g1	predicted protein [Hordeum vulgare subsp. vulgare]	21.0202	4.3937	0.0678027	0.299962	no	up	0.555746	-0.847501	0.394656	0.5526	no	down	1	0	1	1	no	no change	1	0	1	1	no	no change	0.875694	-0.191502	0.962568	1	no	down	0.0350231	-4.83555	1.36e-05	7.4e-05	yes	down	0.241255	-2.05137	0.0226694	0.0491359	yes	down	0.859165	-0.218993	0.957199	1	no	down
TRINITY_DN10511_c0_g1	PREDICTED: probable polygalacturonase [Beta vulgaris subsp. vulgaris]	0.992719	-0.0105432	0.974697	0.992928	no	down	1.57036	0.651093	0.132376	0.234392	no	up	0.7756	-0.366615	0.535929	0.818929	no	down	0.891069	-0.166391	0.759919	0.899718	no	down	0.967556	-0.0475832	0.906201	0.996247	no	down	9.5786	3.25982	4.5e-15	2.18e-13	yes	up	2.50949	1.3274	0.0162151	0.036845	yes	up	3.38108	1.75748	0.00234751	0.0150431	yes	up
TRINITY_DN105118_c0_g1		1	0	1	1	no	no change	0.63783	-0.648757	0.461108	0.618299	no	down	1	0	1	1	no	no change	1	0	1	1	no	no change	1.70559	0.770271	0.850273	1	no	up	0.508774	-0.974904	0.33846	0.425251	no	down	0.163428	-2.61328	0.00748882	0.0187955	yes	down	1	0	1	1	no	no change
TRINITY_DN10512_c0_g1	PREDICTED: uncharacterized protein LOC104890222 [Beta vulgaris subsp. vulgaris]	0.937029	-0.0938338	0.737005	0.919253	no	down	1.12202	0.166097	0.737218	0.840005	no	up	0.717562	-0.478824	0.321461	0.662858	no	down	0.311203	-1.68407	0.0237492	0.132527	no	down	1.53249	0.615877	0.144178	0.599882	no	up	0.120385	-3.05427	3.48e-08	3.92e-07	yes	down	0.338573	-1.56246	0.00597852	0.0154001	yes	down	0.122042	-3.03455	0.000108217	0.00128336	yes	down
TRINITY_DN10513_c0_g1	peptide-N(4	1.30245	0.381227	0.0917645	0.354345	no	up	1.41882	0.504696	0.239011	0.375345	no	up	1.62863	0.703656	0.116203	0.391928	no	up	1.83614	0.876675	0.0874266	0.289794	no	up	1.21364	0.279341	0.415433	0.894735	no	up	2.83742	1.50458	0.000404551	0.00138949	yes	up	2.18349	1.12664	0.0189783	0.0422094	yes	up	2.48032	1.31053	0.0090238	0.0416469	yes	up
TRINITY_DN10515_c0_g1	uncharacterized protein LOC110783009 [Spinacia oleracea]	2.61896	1.38899	0.00190102	0.0313886	yes	up	1.1419	0.191436	0.715722	0.825061	no	up	1.99386	0.995566	0.268599	0.609918	no	up	0.869103	-0.202401	0.837842	0.936232	no	down	1.84017	0.879836	0.166625	0.642944	no	up	0.561969	-0.831437	0.210335	0.286078	no	down	1.34692	0.429664	0.46655	0.5809	no	up	2.46641	1.30242	0.232373	0.409646	no	up
TRINITY_DN10516_c0_g1		0.0365203	-4.77516	0.134419	1	no	down	0.000412124	-11.2446	1.04e-16	6.15e-15	yes	down	0.0737889	-3.76045	0.340398	1	no	down	0.06138	-4.02609	0.307367	1	no	down	0.040175	-4.63756	0.14031	1	no	down	0.170352	-2.55341	1.28e-05	6.99e-05	yes	down	0.00049711	-10.9741	4.12e-16	2.49e-14	yes	down	0.323209	-1.62946	0.547839	1	no	down
TRINITY_DN10519_c0_g1	increased DNA methylation 1-like [Chenopodium quinoa]	0.396284	-1.33539	0.0129583	0.114825	no	down	0.461644	-1.11515	0.0357567	0.0779116	no	down	0.0626134	-3.99738	3.5e-07	2.6e-05	yes	down	0.11786	-3.08486	0.00790126	0.0665461	no	down	0.47967	-1.05989	0.0738238	0.42257	no	down	0.917772	-0.123792	0.828663	0.868378	no	down	0.471701	-1.08406	0.0710198	0.128586	no	down	0.0758033	-3.7216	1.29e-06	2.99e-05	yes	down
TRINITY_DN10520_c0_g1	hypothetical protein M569_17698, partial [Genlisea aurea]	0.0422708	-4.56419	0.189096	1	no	down	0.000232243	-12.0721	9.78e-20	1.33e-17	yes	down	0.247202	-2.01624	0.616942	1	no	down	0.206374	-2.27667	0.572208	1	no	down	0.046078	-4.43978	0.191203	1	no	down	0.0215677	-5.53499	4.88e-16	2.76e-14	yes	down	0.00028006	-11.802	6.41e-19	8.59e-17	yes	down	0.17405	-2.52242	0.405779	1	no	down
TRINITY_DN10521_c0_g3	cysteine-rich repeat secretory protein 3-like [Chenopodium quinoa]	2.07069	1.05011	0.00068749	0.014575	yes	up	1.54695	0.629429	0.160721	0.274191	no	up	1.14497	0.195307	0.712759	0.902201	no	up	0.569713	-0.811693	0.286383	0.57303	no	down	1.24513	0.316291	0.490327	0.930066	no	up	0.473381	-1.07893	0.0556535	0.0949936	no	down	2.08409	1.05942	0.0455284	0.0889507	no	up	0.26567	-1.9123	0.00387006	0.0220973	yes	down
TRINITY_DN10522_c0_g1	exocyst complex component EXO70E2-like [Spinacia oleracea]	1.21319	0.278807	0.570823	0.843931	no	up	0.681288	-0.553664	0.358351	0.513933	no	down	1.13034	0.176754	0.767052	0.923937	no	up	2.36523	1.24198	0.0860942	0.287066	no	up	0.532274	-0.909759	0.0925302	0.47825	no	down	2.15388	1.10694	0.0124399	0.0267854	yes	up	0.570064	-0.810805	0.122983	0.200007	no	down	1.26509	0.339242	0.594575	0.748616	no	up
TRINITY_DN10524_c0_g1	myosin-binding protein 1-like isoform X2 [Chenopodium quinoa]	1.31379	0.393729	0.403188	0.735984	no	up	1.53561	0.618814	0.179473	0.299496	no	up	1.41309	0.49885	0.349962	0.685353	no	up	1.25662	0.32955	0.577374	0.805229	no	up	1.71778	0.780544	0.143116	0.597733	no	up	5.8763	2.55491	2.14e-09	3.28e-08	yes	up	1.66506	0.735578	0.127748	0.206198	no	up	2.63397	1.39724	0.037061	0.11455	no	up
TRINITY_DN10525_c0_g1	hypothetical protein BVRB_3g064840 [Beta vulgaris subsp. vulgaris]	1	0	1	1	no	no change	0.0198563	-5.65426	0.0042016	0.0115308	yes	down	1	0	1	1	no	no change	1.70346	0.768472	0.850051	1	no	up	4.7224	2.23952	0.575219	1	no	up	0.75463	-0.406158	0.812628	0.855376	no	down	0.0518949	-4.26826	1.58e-06	8.5e-06	yes	down	20.4891	4.35679	0.216208	1	no	up
TRINITY_DN10526_c0_g1	ADP,ATP carrier protein, mitochondrial [Capsicum baccatum]	1	0	1	1	no	no change	0.000520202	-10.9086	2.35e-16	1.24e-14	yes	down	1	0	1	1	no	no change	1	0	1	1	no	no change	1	0	1	1	no	no change	0.737568	-0.439151	0.417484	0.505361	no	down	0.000627927	-10.6371	1.33e-15	6.88e-14	yes	down	1	0	1	1	no	no change
TRINITY_DN10527_c0_g1	adenine phosphoribosyltransferase 5-like [Chenopodium quinoa]	0.420291	-1.25054	0.00249228	0.0377965	yes	down	0.374702	-1.41618	0.00230511	0.00667229	yes	down	0.360368	-1.47246	0.00975382	0.0853041	no	down	0.09075	-3.46196	1.87e-09	2.87e-07	yes	down	0.50595	-0.982932	0.0735722	0.421775	no	down	1.1397	0.188648	0.711689	0.772943	no	up	0.245839	-2.02422	0.000531453	0.00175731	yes	down	1.11802	0.160946	0.799978	0.887499	no	up
TRINITY_DN10527_c0_g2	hypothetical protein SOVF_098820 [Spinacia oleracea]	0.98346	-0.0240612	0.937833	0.984128	no	down	1.19714	0.259593	0.520825	0.672629	no	up	1.32565	0.406703	0.340186	0.678463	no	up	1.2844	0.36109	0.430356	0.702463	no	up	0.928485	-0.10705	0.78033	0.986823	no	down	3.17863	1.6684	3.8e-05	0.000179652	yes	up	1.91218	0.935216	0.0422642	0.0835127	no	up	1.62746	0.702619	0.15887	0.315802	no	up
TRINITY_DN10527_c0_g3	endoglucanase 8-like [Chenopodium quinoa]	0.516751	-0.952459	0.178234	0.501819	no	down	0.612919	-0.706233	0.27916	0.425013	no	down	0.148457	-2.75189	0.000236225	0.0054556	yes	down	0.132701	-2.91375	0.00151228	0.0213652	yes	down	0.519931	-0.943608	0.227563	0.739283	no	down	0.0919417	-3.44314	2.42e-07	2.17e-06	yes	down	0.246002	-2.02326	0.0305335	0.0634054	no	down	0.191177	-2.38702	0.0476459	0.136624	no	down
TRINITY_DN10528_c0_g1	uncharacterized protein LOC110797845 isoform X1 [Spinacia oleracea]	1.18818	0.248753	0.296204	0.643366	no	up	1.25012	0.322063	0.412188	0.570776	no	up	1.33126	0.412788	0.362922	0.696982	no	up	1.62608	0.701399	0.256915	0.539872	no	up	1.01675	0.0239693	0.94515	0.997252	no	up	12.3886	3.63095	1.12e-14	5.09e-13	yes	up	1.42897	0.514979	0.254375	0.360084	no	up	3.74121	1.90351	0.000456233	0.00414124	yes	up
TRINITY_DN10529_c0_g1	ATP synthase subunit beta, mitochondrial-like [Dioscorea cayenensis subsp. rotundata]	4.40291	2.13846	0.592317	1	no	up	4531.88	12.1459	2.32e-18	2.15e-16	yes	up	7.83865	2.9706	0.453927	1	no	up	1	0	1	1	no	no change	12.9897	3.6993	0.328161	1	no	up	180.492	7.49579	1.4e-05	7.57e-05	yes	up	18.9669	4.24541	0.124389	0.201876	no	up	1	0	1	1	no	no change
TRINITY_DN1053_c0_g1	heterogeneous nuclear ribonucleoprotein 1-like [Chenopodium quinoa]	1.47617	0.56186	0.00721117	0.078969	no	up	1.35154	0.434607	0.27411	0.418974	no	up	1.50901	0.593599	0.163198	0.475626	no	up	1.4379	0.523962	0.278187	0.563394	no	up	1.36167	0.445379	0.184837	0.675662	no	up	4.47908	2.1632	3.86e-07	3.27e-06	yes	up	2.90199	1.53704	0.00189278	0.00552703	yes	up	2.77912	1.47463	0.00129097	0.00953531	yes	up
TRINITY_DN10530_c0_g1	hypothetical protein SOVF_052770 [Spinacia oleracea]	0.410089	-1.28599	0.00105218	0.020112	yes	down	1.44944	0.535497	0.285105	0.431937	no	up	0.81041	-0.303275	0.548806	0.826304	no	down	0.666258	-0.585848	0.284773	0.571268	no	down	0.977528	-0.0327895	0.94649	0.997472	no	down	8.45776	3.08027	3.72e-10	6.79e-09	yes	up	1.96503	0.97455	0.135829	0.216622	no	up	2.00099	1.00071	0.303513	0.489321	no	up
TRINITY_DN10530_c0_g2		0.217975	-2.19777	0.586126	1	no	down	30.1958	4.91627	0.0252489	0.0575392	no	up	0.492074	-1.02305	0.802031	1	no	down	0.766855	-0.382974	0.92505	1	no	down	0.239404	-2.06248	0.609394	1	no	down	25.6726	4.68216	0.0812059	1	no	up	272.466	8.08993	0.00134297	0.00405913	yes	up	0.461604	-1.11527	0.782387	1	no	down
TRINITY_DN10531_c0_g1	auxin response factor 9-like [Spinacia oleracea]	1.20205	0.265494	0.312418	0.660079	no	up	0.831397	-0.26639	0.553588	0.701	no	down	0.375741	-1.41219	0.0356098	0.192125	no	down	0.293686	-1.76765	0.0476425	0.202291	no	down	0.653091	-0.614644	0.113237	0.531496	no	down	0.733324	-0.447478	0.321997	0.408124	no	down	1.29153	0.369078	0.411256	0.527037	no	up	0.316806	-1.65833	0.00126329	0.00938248	yes	down
TRINITY_DN10532_c0_g1	PREDICTED: iron-sulfur cluster assembly protein 1-like [Beta vulgaris subsp. vulgaris]	1.14983	0.201418	0.433379	0.758204	no	up	1.22483	0.292584	0.431479	0.590113	no	up	1.21689	0.283196	0.488691	0.788812	no	up	1.07861	0.109179	0.832624	0.933213	no	up	1.03996	0.0565254	0.867795	0.993378	no	up	3.24488	1.69816	5.08e-05	0.000230914	yes	up	1.79532	0.844238	0.0827561	0.145635	no	up	1.76453	0.819287	0.0689498	0.176689	no	up
TRINITY_DN10533_c0_g2	uncharacterized protein LOC110785304 [Spinacia oleracea]	0.668438	-0.581134	0.0591556	0.278659	no	down	0.935477	-0.0962255	0.811969	0.889711	no	down	0.311766	-1.68146	0.00018915	0.00462142	yes	down	0.421489	-1.24643	0.0260088	0.139977	no	down	1.16271	0.217489	0.649724	0.969059	no	up	0.99788	-0.0030622	0.995207	0.996645	no	down	1.08758	0.121128	0.79846	0.860188	no	up	0.941389	-0.0871371	0.901528	0.947722	no	down
TRINITY_DN10534_c0_g1	uncharacterized protein LOC110691589 [Chenopodium quinoa]	2.52141	1.33423	0.301874	0.648968	no	up	2.88241	1.52728	0.189338	0.312926	no	up	1.8821	0.912344	0.647102	1	no	up	3.82241	1.93448	0.224435	1	no	up	1.41508	0.500886	0.730315	0.981815	no	up	51.2659	5.67993	6.38e-15	3.03e-13	yes	up	8.34706	3.06127	0.00436495	0.0116506	yes	up	25.7278	4.68525	1.46e-05	0.000239676	yes	up
TRINITY_DN10535_c0_g1	E3 ubiquitin-protein ligase ATL6-like [Chenopodium quinoa]	0.582648	-0.779303	0.200132	0.531666	no	down	0.970615	-0.0430295	0.9489	0.971862	no	down	2.45227	1.29412	0.025737	0.157134	no	up	2.59304	1.37465	0.146406	0.391587	no	up	1.12219	0.166323	0.812814	0.990298	no	up	9.07845	3.18245	1.33e-07	1.28e-06	yes	up	3.85276	1.94589	0.00311089	0.00861323	yes	up	13.016	3.70221	2.16e-07	6.24e-06	yes	up
TRINITY_DN10536_c0_g1		0.40941	-1.28838	0.752197	1	no	down	0.00127101	-9.61981	3.3e-12	5.06e-11	yes	down	0.492074	-1.02305	0.802031	1	no	down	0.41118	-1.28216	0.753356	1	no	down	0.449601	-1.15328	0.777457	1	no	down	0.0148251	-6.07581	1.02e-06	7.7e-06	yes	down	0.00153235	-9.35004	9.73e-12	1.55e-10	yes	down	0.859165	-0.218993	0.957199	1	no	down
TRINITY_DN10537_c0_g1	fanconi-associated nuclease 1 homolog [Chenopodium quinoa]	0.536666	-0.897905	0.0594804	0.279448	no	down	0.445587	-1.16622	0.0249188	0.0569091	no	down	0.46141	-1.11588	0.0194752	0.131853	no	down	0.800499	-0.321028	0.491598	0.749919	no	down	0.50627	-0.982021	0.108504	0.521062	no	down	0.471114	-1.08585	0.0773895	0.124559	no	down	0.491013	-1.02617	0.0616466	0.114339	no	down	0.270527	-1.88615	0.00410855	0.0230975	yes	down
TRINITY_DN105378_c0_g1	putative ribosomal protein L12 family [Lupinus albus]	1	0	1	1	no	no change	1	0	1	1	no	no change	1	0	1	1	no	no change	1	0	1	1	no	no change	1	0	1	1	no	no change	652.128	9.34901	5.48e-12	1.52e-10	yes	up	1	0	1	1	no	no change	1	0	1	1	no	no change
TRINITY_DN1054_c0_g1	probable pectinesterase 53 [Chenopodium quinoa]	5.58084	2.48048	0.000304096	0.00770119	yes	up	2.74347	1.456	0.00325252	0.00912673	yes	up	0.0492988	-4.3423	3.53e-09	4.86e-07	yes	down	0.0737392	-3.76142	5.02e-05	0.00164244	yes	down	5.55192	2.47299	0.00544847	0.0946933	no	up	0.0466585	-4.42172	8.59e-11	1.82e-09	yes	down	1.52404	0.607902	0.487863	0.600982	no	up	0.21985	-2.18541	0.0503323	0.142063	no	down
TRINITY_DN1054_c1_g1	DNA-directed RNA polymerase 1B, mitochondrial-like [Chenopodium quinoa]	0.699989	-0.514595	0.0624721	0.286509	no	down	1.47316	0.558911	0.229212	0.363939	no	up	0.71671	-0.480539	0.367277	0.700264	no	down	1.00344	0.00494973	0.994165	0.998167	no	up	0.899369	-0.153015	0.70584	0.979338	no	down	0.275588	-1.85941	0.000366331	0.00127499	yes	down	1.26401	0.338003	0.465055	0.579513	no	up	0.406323	-1.2993	0.12291	0.264969	no	down
TRINITY_DN1054_c3_g2	putative F-box/FBD/LRR-repeat protein At1g78760 [Chenopodium quinoa]	0.0014828	-9.39746	0.0161778	0.131398	no	down	0.806671	-0.309948	0.896313	0.942	no	down	0.617522	-0.695438	1	1	no	down	0.0369442	-4.75851	0.0160514	0.104302	no	down	0.448627	-1.15641	0.756398	0.984938	no	down	0.136489	-2.87315	0.0296111	0.05584	no	down	0.0587769	-4.08861	0.000352531	0.00121053	yes	down	0.0246448	-5.34258	0.097648	0.225349	no	down
TRINITY_DN10540_c0_g1	serine/threonine-protein phosphatase alpha-2 isoform [Rhodamnia argentea]	0.029105	-5.10259	0.0880697	1	no	down	0.000175674	-12.4748	2.44e-21	5.11e-19	yes	down	0.492074	-1.02305	0.802031	1	no	down	0.41118	-1.28216	0.753356	1	no	down	0.0319864	-4.9664	0.0900954	1	no	down	0.103796	-3.26817	6.78e-10	1.16e-08	yes	down	0.000211634	-12.2061	2.19e-20	4.32e-18	yes	down	0.0617121	-4.0183	0.205743	1	no	down
TRINITY_DN10541_c0_g1	hypothetical protein SOVF_113330 [Spinacia oleracea]	0.495059	-1.01433	0.321955	0.669044	no	down	0.252838	-1.98372	0.0567938	0.115843	no	down	0.0948954	-3.39752	0.00200255	0.0280638	yes	down	0.219297	-2.18904	0.137902	0.378887	no	down	0.600291	-0.736265	0.464538	0.918168	no	down	0.0461788	-4.43663	0.00831464	0.018956	yes	down	0.482779	-1.05057	0.280066	0.389328	no	down	0.172828	-2.53259	0.0330416	0.105515	no	down
TRINITY_DN10543_c0_g1	bifunctional purple acid phosphatase 26-like [Spinacia oleracea]	0.970571	-0.0430939	0.928373	0.981639	no	down	1.96047	0.9712	0.0223114	0.0516166	no	up	1.65988	0.731082	0.290539	0.633586	no	up	4.51497	2.17472	0.00647018	0.0581697	no	up	1.5921	0.67093	0.212147	0.715034	no	up	56.2688	5.81426	1.63e-28	5.21e-26	yes	up	1.507	0.591676	0.182543	0.27563	no	up	20.131	4.33135	9.89e-07	2.36e-05	yes	up
TRINITY_DN10543_c0_g2	bifunctional purple acid phosphatase 26-like [Spinacia oleracea]	0.966313	-0.0494375	0.859189	0.960665	no	down	0.824295	-0.278768	0.489343	0.644466	no	down	0.818931	-0.288186	0.555725	0.829758	no	down	0.67058	-0.576519	0.232416	0.511318	no	down	1.20384	0.267639	0.479154	0.924765	no	up	0.18561	-2.42965	1.48e-06	1.07e-05	yes	down	0.508584	-0.975441	0.145318	0.229241	no	down	0.231071	-2.11359	0.000141876	0.00159904	yes	down
TRINITY_DN105435_c0_g1	uncharacterized protein LOC110787183 [Spinacia oleracea]	8.5245	3.09162	0.362569	1	no	up	20.8143	4.37951	0.0033152	0.00928674	yes	up	37.0561	5.21164	0.0536123	0.247001	no	up	2.66392	1.41355	0.722807	1	no	up	102.128	6.67423	0.0142821	0.170913	no	up	17.8334	4.15651	0.0133005	0.0283431	yes	up	10.7117	3.42112	0.0213318	0.046655	yes	up	3.26006	1.7049	0.676076	1	no	up
TRINITY_DN10544_c0_g1	uncharacterized protein LOC110715174 [Chenopodium quinoa]	1.15863	0.212414	0.914678	1	no	up	0.788556	-0.342715	0.769876	0.86232	no	down	6.20372	2.63313	0.423887	1	no	up	5.24546	2.39107	0.336935	1	no	up	1.3535	0.436694	0.838898	1	no	up	15.9344	3.99407	1.76e-06	1.24e-05	yes	up	0.400186	-1.32126	0.216091	0.315848	no	down	122.794	6.9401	2.28e-08	8.65e-07	yes	up
TRINITY_DN10544_c3_g1	squamosa promoter-binding protein 1-like isoform X1 [Chenopodium quinoa]	1.64148	0.715	0.0790162	0.326318	no	up	0.581666	-0.781738	0.248688	0.387544	no	down	2.69265	1.42902	0.0384628	0.201127	no	up	1.56129	0.642737	0.482202	0.74249	no	up	1.71299	0.776521	0.19181	0.685661	no	up	0.827017	-0.274011	0.728585	0.787062	no	down	0.160922	-2.63557	0.00212652	0.00613297	yes	down	0.155064	-2.68906	0.00591396	0.0304073	yes	down
TRINITY_DN105447_c0_g1	autophagy-related protein 8d [Brassica napus]	0.0889219	-3.49132	0.303096	1	no	down	0.000181024	-12.4315	4.64e-21	9.05e-19	yes	down	0.164386	-2.60484	0.513845	1	no	down	0.137233	-2.8653	0.472667	1	no	down	0.0980305	-3.35062	0.356272	1	no	down	0.18147	-2.4622	1.44e-06	1.04e-05	yes	down	0.000218044	-12.1631	3.74e-20	7.04e-18	yes	down	1.23666	0.306449	0.906731	1	no	up
TRINITY_DN10545_c0_g2	uncharacterized protein LOC110785165 [Spinacia oleracea]	1.01889	0.0270044	0.93754	0.984101	no	up	3.12985	1.64609	0.00171611	0.00510505	yes	up	1.2578	0.330903	0.588793	0.846904	no	up	0.699745	-0.515099	0.417	0.692135	no	down	1.77265	0.825911	0.140311	0.59182	no	up	1.4267	0.512677	0.350679	0.43786	no	up	3.55994	1.83185	0.000430862	0.00145201	yes	up	0.501039	-0.997006	0.0600632	0.16088	no	down
TRINITY_DN10546_c0_g1	arginine biosynthesis bifunctional protein ArgJ, chloroplastic [Senna tora]	1.68682	0.754308	0.481766	0.791459	no	up	1.11047	0.151167	0.902156	0.945346	no	up	1.10497	0.144005	0.91449	0.976059	no	up	2.47351	1.30656	0.182904	0.446745	no	up	0.575821	-0.796308	0.463205	0.917507	no	down	4.41378	2.14201	0.00702241	0.0163772	yes	up	11.6278	3.53951	4e-07	2.38e-06	yes	up	0.678177	-0.560266	0.656995	0.795201	no	down
TRINITY_DN105468_c1_g1	hypothetical protein SOVF_036980 [Spinacia oleracea]	1.26132	0.334931	0.154764	0.467875	no	up	0.699368	-0.515875	0.233723	0.36955	no	down	0.712846	-0.488337	0.34608	0.683097	no	down	0.593975	-0.751526	0.281531	0.567295	no	down	0.830436	-0.268059	0.445681	0.909595	no	down	0.159778	-2.64586	3.44e-05	0.000164987	yes	down	0.563986	-0.826268	0.232057	0.334531	no	down	0.333579	-1.5839	0.0400244	0.120789	no	down
TRINITY_DN1055_c0_g1	dol-P-Man:Man(7	1.78158	0.83316	0.0232988	0.162909	no	up	1.66338	0.734114	0.0848624	0.16256	no	up	1.63468	0.70901	0.193172	0.518402	no	up	1.23536	0.30493	0.490752	0.749409	no	up	1.39797	0.483331	0.175546	0.658062	no	up	2.1142	1.08011	0.0133961	0.0285071	yes	up	1.50151	0.586418	0.234559	0.337322	no	up	1.22256	0.28991	0.585995	0.7419	no	up
TRINITY_DN1055_c1_g1	pentatricopeptide repeat-containing protein At1g02150-like [Chenopodium quinoa]	0.933469	-0.0993259	0.693846	0.90106	no	down	1.17216	0.229168	0.617473	0.752298	no	up	0.543391	-0.879939	0.129034	0.415971	no	down	0.400652	-1.31958	0.0159515	0.103952	no	down	0.912635	-0.13189	0.742688	0.982489	no	down	2.06901	1.04894	0.0230288	0.0451752	yes	up	1.24921	0.321011	0.506488	0.618404	no	up	1.12388	0.168483	0.716928	0.835521	no	up
TRINITY_DN10551_c0_g1	PREDICTED: bifunctional nuclease 2 [Beta vulgaris subsp. vulgaris]	1.25534	0.328082	0.300768	0.647874	no	up	1.85236	0.889361	0.0525158	0.108384	no	up	3.52698	1.81843	0.000898455	0.0156191	yes	up	4.35707	2.12336	0.00057632	0.0105341	yes	up	1.28726	0.364299	0.374475	0.867462	no	up	9.69532	3.27729	5.02e-12	1.4e-10	yes	up	2.77407	1.472	0.00475975	0.0125874	yes	up	3.5919	1.84475	0.0039252	0.0223399	yes	up
TRINITY_DN10551_c0_g2	protein MAIN-LIKE 1-like [Chenopodium quinoa]	0.469865	-1.08968	0.332866	0.678145	no	down	1.79298	0.842363	0.552153	0.699806	no	up	1.51109	0.595592	0.729963	0.90833	no	up	4.28025	2.09769	0.112619	0.336195	no	up	0.782769	-0.353342	0.784536	0.987609	no	down	21.9196	4.45415	3.1e-07	2.7e-06	yes	up	2.97333	1.57208	0.235368	0.338282	no	up	15.6251	3.96579	0.000785789	0.00642579	yes	up
TRINITY_DN10553_c0_g1	uncharacterized protein LOC110688822 [Chenopodium quinoa]	0.873028	-0.195901	0.449704	0.769274	no	down	1.37809	0.462669	0.255192	0.395589	no	up	1.20038	0.263491	0.594008	0.848802	no	up	1.02464	0.0351177	0.943448	0.98104	no	up	1.25471	0.327354	0.36863	0.864729	no	up	2.14083	1.09817	0.0138596	0.0293526	yes	up	1.09019	0.124583	0.785895	0.850985	no	up	1.67931	0.747866	0.0898587	0.212543	no	up
TRINITY_DN10553_c0_g2	uncharacterized protein LOC110791115 isoform X2 [Spinacia oleracea]	1.08273	0.114669	0.651188	0.881654	no	up	1.27851	0.354466	0.370701	0.527093	no	up	0.796943	-0.327451	0.483847	0.785455	no	down	0.947358	-0.0780184	0.87239	0.951144	no	down	0.99964	-0.000519907	0.998824	0.999813	no	down	2.50177	1.32295	0.00199739	0.00554905	yes	up	1.66964	0.739538	0.0973868	0.165946	no	up	1.03988	0.0564205	0.905512	0.950007	no	up
TRINITY_DN10554_c0_g1	protein MAINTENANCE OF MERISTEMS-like [Chenopodium quinoa]	1.19247	0.253958	0.421773	0.750721	no	up	0.842341	-0.247524	0.557214	0.703913	no	down	1.1582	0.211879	0.62138	0.861816	no	up	0.814187	-0.296568	0.566647	0.797845	no	down	0.903692	-0.146097	0.721591	0.981292	no	down	0.19462	-2.36127	7.61e-06	4.45e-05	yes	down	0.857807	-0.221275	0.663666	0.754208	no	down	0.263734	-1.92285	0.000626075	0.00536429	yes	down
TRINITY_DN10554_c0_g2	hypothetical protein SOVF_156990, partial [Spinacia oleracea]	0.971146	-0.0422392	0.975625	0.993277	no	down	0.606543	-0.721318	0.335992	0.489757	no	down	0.4601	-1.11998	0.713447	0.902396	no	down	0.993957	-0.00874435	0.99541	0.998508	no	down	0.365169	-1.45336	0.583962	0.955563	no	down	5.15504	2.36598	6.87e-05	0.000299269	yes	up	1.02681	0.0381727	0.956757	0.971698	no	up	1.16996	0.226455	0.863912	0.926807	no	up
TRINITY_DN10556_c0_g1	probable leucine-rich repeat receptor-like protein kinase At5g49770, partial [Spinacia oleracea]	0.941956	-0.0862692	0.803145	0.944898	no	down	0.581498	-0.782154	0.0816421	0.1575	no	down	1.32527	0.406282	0.407827	0.73192	no	up	1.24775	0.319335	0.535413	0.77871	no	up	0.995035	-0.00718037	0.985766	0.999053	no	down	0.392477	-1.34932	0.017131	0.0351488	yes	down	0.472028	-1.08306	0.0363306	0.0735093	no	down	0.618162	-0.693944	0.250757	0.43167	no	down
TRINITY_DN10557_c0_g1		0.105065	-3.25065	0.412885	1	no	down	0.000572094	-10.7715	6.15e-16	2.88e-14	yes	down	1	0	1	1	no	no change	1	0	1	1	no	no change	0.114341	-3.12859	0.430587	1	no	down	0.0019201	-9.0246	9.91e-12	2.59e-10	yes	down	0.000690502	-10.5001	3.33e-15	1.53e-13	yes	down	0.221743	-2.17304	0.584151	1	no	down
TRINITY_DN10558_c0_g2		0.797412	-0.326603	0.936205	1	no	down	0.591896	-0.756584	0.291276	0.439232	no	down	1	0	1	1	no	no change	1	0	1	1	no	no change	6.34558	2.66575	0.401265	1	no	up	0.658464	-0.602824	0.377232	0.465005	no	down	0.143196	-2.80394	0.000435907	0.00146736	yes	down	0.859165	-0.218993	0.957199	1	no	down
TRINITY_DN1056_c0_g1	PREDICTED: putative BPI/LBP family protein At1g04970 [Beta vulgaris subsp. vulgaris]	0.530557	-0.914421	0.042124	0.231655	no	down	0.332682	-1.58778	0.118442	0.214047	no	down	0.223151	-2.16391	0.00769836	0.0729026	no	down	0.724832	-0.464282	0.740956	0.890304	no	down	0.266204	-1.90939	0.0355353	0.286453	no	down	4.73633	2.24377	0.00333045	0.00861611	yes	up	1.15232	0.20454	0.740993	0.816001	no	up	1.58588	0.66528	0.600214	0.752384	no	up
TRINITY_DN10560_c0_g1	uncharacterized protein LOC110782465 isoform X4 [Spinacia oleracea]	2.72916	1.44846	0.349294	1	no	up	1.78432	0.835374	0.460771	0.618003	no	up	2.76931	1.46953	0.433379	0.750443	no	up	2.74516	1.45689	0.363358	0.645972	no	up	0.838581	-0.253979	0.918539	1	no	down	14.2205	3.8299	1.11e-07	1.09e-06	yes	up	4.70225	2.23335	0.00947803	0.0231173	yes	up	4.52556	2.1781	0.260149	1	no	up
TRINITY_DN105620_c0_g2	probable disease resistance protein At4g27220 [Chenopodium quinoa]	10.9105	3.44764	0.381798	1	no	up	0.806604	-0.310067	0.927599	1	no	down	3.59531	1.84612	0.647366	1	no	up	97.729	6.61071	0.0361606	0.170375	no	up	2.71079	1.43871	0.722809	1	no	up	30.0039	4.90708	0.00369009	0.00942703	yes	up	4.70625	2.23458	0.240063	0.343621	no	up	57.0639	5.83451	0.0780699	0.192495	no	up
TRINITY_DN10564_c0_g1		1.46031	0.546278	0.39472	0.730252	no	up	0.755956	-0.403626	0.671947	0.793935	no	down	0.253313	-1.981	0.132279	0.421716	no	down	0.889298	-0.169261	0.838883	0.936931	no	down	0.517528	-0.95029	0.233155	0.745762	no	down	2.3003	1.20182	0.168551	0.23719	no	up	4.66847	2.22295	0.00150135	0.00448439	yes	up	0.398216	-1.32838	0.269354	0.4522	no	down
TRINITY_DN10568_c0_g1	PREDICTED: phosphoglycerate mutase-like protein [Raphanus sativus]	0.217975	-2.19777	0.586126	1	no	down	0.00135776	-9.52455	1.74e-11	2.2e-10	yes	down	1	0	1	1	no	no change	1	0	1	1	no	no change	0.239404	-2.06248	0.609394	1	no	down	0.00894324	-6.80499	1.21e-06	8.95e-06	yes	down	0.00163912	-9.25286	3.64e-11	4.98e-10	yes	down	0.461604	-1.11527	0.782387	1	no	down
TRINITY_DN1057_c0_g1	WRKY transcription factor 1 [Spinacia oleracea]	1.25726	0.330282	0.186007	0.511388	no	up	1.36277	0.446544	0.24896	0.38783	no	up	1.66733	0.737543	0.0817044	0.318259	no	up	2.12702	1.08883	0.030317	0.152888	no	up	1.26152	0.335161	0.340136	0.847806	no	up	3.64561	1.86616	5.58e-06	3.39e-05	yes	up	1.74464	0.802932	0.0809551	0.142992	no	up	2.33252	1.22189	0.00540219	0.0283977	yes	up
TRINITY_DN10570_c0_g3	serine/threonine-protein kinase TOR-like [Chenopodium quinoa]	1.07398	0.102969	0.634903	0.875601	no	up	1.28341	0.359984	0.400135	0.558205	no	up	1.03671	0.0520158	0.898963	0.970614	no	up	1.38648	0.471423	0.258644	0.54212	no	up	0.9256	-0.111539	0.750164	0.983482	no	down	2.8756	1.52386	0.000306045	0.00109153	yes	up	2.63837	1.39965	0.00353793	0.00967176	yes	up	1.55545	0.637328	0.157779	0.314163	no	up
TRINITY_DN10571_c0_g1	probable amino acid permease 7 [Chenopodium quinoa]	0.810053	-0.303912	0.693975	0.901095	no	down	6.59002	2.72028	5.87e-05	0.000226827	yes	up	8.72429	3.12504	0.000108061	0.00298305	yes	up	9.16196	3.19566	0.0015597	0.0218598	yes	up	5.52116	2.46497	0.000385752	0.015047	yes	up	81.4635	6.34808	9.17e-26	2.07e-23	yes	up	5.80822	2.5381	0.000776185	0.00247396	yes	up	47.2842	5.56329	6.64e-08	2.22e-06	yes	up
TRINITY_DN10572_c0_g1	putative receptor-like protein kinase At3g47110 [Chenopodium quinoa]	0.291258	-1.77963	0.0309779	0.193462	no	down	0.51181	-0.96632	0.141199	0.24689	no	down	0.489508	-1.0306	0.266691	0.606819	no	down	1.4474	0.533461	0.533549	0.777243	no	up	0.337472	-1.56716	0.0693235	0.407861	no	down	77.4573	6.27533	6.07e-23	9.11e-21	yes	up	1.00087	0.00125544	0.998571	0.999125	no	up	10.4487	3.38526	0.00022676	0.00235344	yes	up
TRINITY_DN10573_c1_g1	PREDICTED: serine/threonine-protein phosphatase 6 regulatory ankyrin repeat subunit A [Beta vulgaris subsp. vulgaris]	0.347356	-1.52552	0.142531	0.448672	no	down	1.40601	0.491605	0.686096	0.804035	no	up	0.215188	-2.21633	0.0338588	0.185571	no	down	0.584878	-0.773792	1	1	no	down	0.368756	-1.43926	0.178753	0.663435	no	down	11.0918	3.47142	0.000264182	0.000961064	yes	up	0.493012	-1.0203	0.410506	0.526278	no	down	2.57838	1.36647	0.288754	0.474058	no	up
TRINITY_DN10574_c0_g1		0.42815	-1.22381	0.169882	0.489706	no	down	58.4134	5.86823	2.56e-08	1.7e-07	yes	up	5.60064	2.48559	0.345575	1	no	up	0.503038	-0.991261	0.806774	1	no	down	2.17196	1.119	0.123634	0.555571	no	up	0.330429	-1.59759	0.687691	1	no	down	10.3989	3.37836	0.0129652	0.0303509	yes	up	0.0385179	-4.69833	0.00689741	0.0340748	yes	down
TRINITY_DN10575_c0_g1	disease resistance protein RGA2-like [Chenopodium quinoa]	3.37804	1.75619	0.000123456	0.00382624	yes	up	3.11676	1.64005	0.0263555	0.0597365	no	up	8.97294	3.16558	0.0402574	0.206787	no	up	5.80262	2.5367	0.0860114	1	no	up	2.0275	1.0197	0.242776	0.75732	no	up	0.721346	-0.471236	0.542211	0.623423	no	down	2.346	1.2302	0.046074	0.0897874	no	up	0.299662	-1.73859	0.0280913	0.0942788	no	down
TRINITY_DN10577_c0_g2		2.68229	1.42347	0.131622	0.430401	no	up	3.46963	1.79478	0.0344801	0.0755308	no	up	6.21142	2.63492	0.207934	0.538031	no	up	4.10511	2.03742	0.142638	0.385684	no	up	1.94296	0.958254	0.398396	0.885227	no	up	7.54142	2.91484	0.000371679	0.00129059	yes	up	4.72243	2.23953	0.00674384	0.017129	yes	up	3.60059	1.84823	0.0730442	0.183801	no	up
TRINITY_DN10577_c1_g1	uncharacterized protein LOC110734323 [Chenopodium quinoa]	1.23034	0.299052	0.504658	0.805402	no	up	1.45562	0.541632	0.321238	0.473499	no	up	0.569108	-0.813225	0.224413	0.559259	no	down	2.13372	1.09337	0.125502	0.358235	no	up	0.615854	-0.699339	0.163837	0.637499	no	down	17.8159	4.15509	1.2e-14	5.43e-13	yes	up	1.5744	0.654798	0.280371	0.389652	no	up	8.8661	3.1483	7.99e-05	0.00100223	yes	up
TRINITY_DN10577_c2_g1		0.750283	-0.414492	0.64471	0.879671	no	down	1.64475	0.717868	0.356233	0.511761	no	up	1.53658	0.619724	0.493482	0.792269	no	up	1.30855	0.387965	0.663567	0.853333	no	up	0.595049	-0.748921	0.440089	0.906514	no	down	0.924046	-0.113964	0.8982	0.922932	no	down	1.81052	0.856407	0.224664	0.325915	no	up	0.0681188	-3.8758	0.000617651	0.00530668	yes	down
TRINITY_DN10578_c0_g1		0.0481887	-4.37516	0.206859	1	no	down	0.000244999	-11.9949	2.29e-19	2.81e-17	yes	down	0.224412	-2.15578	0.591749	1	no	down	0.186732	-2.42096	0.546952	1	no	down	0.0528676	-4.24147	0.217946	1	no	down	0.0109668	-6.51071	1.86e-15	9.54e-14	yes	down	0.000295697	-11.7236	1.35e-18	1.67e-16	yes	down	0.102087	-3.29212	0.374785	1	no	down
TRINITY_DN105783_c0_g1		1	0	1	1	no	no change	1	0	1	1	no	no change	1	0	1	1	no	no change	1	0	1	1	no	no change	1	0	1	1	no	no change	53.3797	5.73822	0.00680613	0.0159463	yes	up	1	0	1	1	no	no change	1	0	1	1	no	no change
TRINITY_DN10579_c0_g1		8.42401	3.07451	0.294714	1	no	up	0.652165	-0.616692	0.357889	0.513472	no	down	1	0	1	1	no	no change	1	0	1	1	no	no change	20.3281	4.3454	0.0707806	1	no	up	0.812088	-0.300292	0.645371	0.715379	no	down	0.165556	-2.59461	8.68e-05	0.000338087	yes	down	0.859165	-0.218993	0.957199	1	no	down
TRINITY_DN105795_c0_g2	probable carboxylesterase 8 [Chenopodium quinoa]	1.42204	0.507962	0.512728	0.809482	no	up	2.48357	1.31242	0.407055	0.565254	no	up	0.759987	-0.395953	0.50119	0.797023	no	down	0.292368	-1.77414	0.0102859	0.0790114	no	down	3.30837	1.72612	0.0141248	0.169824	no	up	8.66234	3.11476	0.0230614	0.045232	yes	up	1.38268	0.467466	0.796924	0.85902	no	up	2.7111	1.43888	0.190258	0.357411	no	up
TRINITY_DN1058_c0_g1	hypothetical protein CUMW_051720 [Citrus unshiu]	1.53082	0.6143	0.156366	0.470202	no	up	1.86039	0.895605	0.0432719	0.0919176	no	up	0.683592	-0.548793	0.286277	0.6288	no	down	1.01544	0.022106	0.961764	0.986173	no	up	1.6637	0.734394	0.137317	0.586096	no	up	4.00871	2.00314	1.1e-05	6.14e-05	yes	up	1.25261	0.324936	0.526987	0.636736	no	up	1.72818	0.78925	0.314795	0.501394	no	up
TRINITY_DN10582_c0_g3	uncharacterized protein LOC110728587 [Chenopodium quinoa]	0.827641	-0.272923	0.624657	0.870481	no	down	0.980594	-0.0282727	0.965646	0.980625	no	down	0.481569	-1.05419	0.0988214	0.357207	no	down	0.806649	-0.309987	0.72928	0.884818	no	down	0.866838	-0.206166	0.747204	0.98337	no	down	3.31557	1.72926	0.0215655	0.0427805	yes	up	0.799907	-0.322096	0.616357	0.714	no	down	2.44057	1.28722	0.189832	0.356871	no	up
TRINITY_DN10584_c0_g1	Ubiquitin-conjugating enzyme [Zostera marina]	0.146125	-2.77472	0.380463	1	no	down	0.00148903	-9.39141	8.77e-10	7.64e-09	yes	down	0.492074	-1.02305	0.802031	1	no	down	0.41118	-1.28216	0.753356	1	no	down	0.0828282	-3.59373	0.363191	1	no	down	0.0181005	-5.78782	2.1e-05	0.000107528	yes	down	0.817805	-0.29017	0.712875	0.794197	no	down	0.157069	-2.67053	0.499187	1	no	down
TRINITY_DN10585_c0_g1	putative disease resistance protein At3g14460 isoform X2 [Chenopodium quinoa]	0.563187	-0.828313	0.180717	0.50452	no	down	1.62125	0.697106	0.361582	0.517359	no	up	0.778811	-0.360655	0.657453	0.877402	no	down	0.560633	-0.834873	0.557128	0.792298	no	down	0.642157	-0.639001	0.363175	0.861633	no	down	0.493648	-1.01844	0.301312	0.386105	no	down	0.903722	-0.146049	0.839298	0.889666	no	down	0.0964963	-3.37338	0.00661123	0.033061	yes	down
TRINITY_DN10587_c0_g1		0.00221958	-8.81549	1.97e-10	4.87e-08	yes	down	1.54009	0.623012	0.401407	0.559541	no	up	1.06966	0.0971586	0.936238	0.983332	no	up	0.938937	-0.0909	0.949424	0.983038	no	down	0.664485	-0.589692	0.572371	0.953664	no	down	2.01144	1.00823	0.29594	0.380447	no	up	0.0485222	-4.36521	1e-05	4.68e-05	yes	down	0.521346	-0.939687	0.429575	0.612285	no	down
TRINITY_DN105881_c0_g1	uncharacterized protein LOC110719655 [Chenopodium quinoa]	2.13583	1.0948	0.0945377	0.359999	no	up	0.71331	-0.4874	0.378763	0.535718	no	down	0.804431	-0.31396	0.605262	0.853947	no	down	0.513736	-0.960901	0.211973	0.485374	no	down	0.991808	-0.0118668	0.988225	0.999053	no	down	10.8572	3.44058	1.28e-14	5.78e-13	yes	up	1.55504	0.636952	0.273716	0.382103	no	up	4.06942	2.02482	0.0168598	0.0652645	no	up
TRINITY_DN10589_c0_g2	acid phosphatase 1-like [Chenopodium quinoa]	0.150049	-2.73649	0.00054809	0.0122306	yes	down	0.105987	-3.23804	8.04e-05	0.000303345	yes	down	0.358603	-1.47954	0.257298	0.59586	no	down	0.253198	-1.98166	0.069697	0.252171	no	down	0.316104	-1.66153	0.0483128	0.337318	no	down	0.0138147	-6.17766	7.13e-11	1.54e-09	yes	down	0.101707	-3.2975	0.00113902	0.00349745	yes	down	0.0208728	-5.58223	2.36e-08	8.88e-07	yes	down
TRINITY_DN1059_c0_g1	protein BIG GRAIN 1-like A [Chenopodium quinoa]	0.828818	-0.270872	0.374589	0.71403	no	down	0.737968	-0.438369	0.370629	0.527032	no	down	0.74717	-0.420491	0.51157	0.803501	no	down	1.6662	0.736564	0.277286	0.562495	no	up	0.922982	-0.115626	0.778041	0.986717	no	down	1.37933	0.463971	0.468415	0.554992	no	up	0.397061	-1.33257	0.00925587	0.0226392	yes	down	0.984653	-0.022313	0.971902	0.985815	no	down
TRINITY_DN10590_c0_g1		0.110473	-3.17824	0.380726	1	no	down	0.000476951	-11.0339	7.39e-16	3.38e-14	yes	down	1	0	1	1	no	no change	1	0	1	1	no	no change	0.121273	-3.04367	0.43679	1	no	down	0.421047	-1.24795	0.0428864	0.0762384	no	down	0.000576125	-10.7613	2.39e-15	1.15e-13	yes	down	4.73558	2.24354	0.253507	1	no	up
TRINITY_DN10591_c0_g1		1	0	1	1	no	no change	0.00183111	-9.09307	1.7e-10	1.71e-09	yes	down	0.247202	-2.01624	0.616942	1	no	down	0.206374	-2.27667	0.572208	1	no	down	1	0	1	1	no	no change	0.186656	-2.42155	0.0022666	0.00618373	yes	down	0.00220621	-8.82422	3.57e-10	3.83e-09	yes	down	1	0	1	1	no	no change
TRINITY_DN10593_c0_g1	tubulin beta-5 chain-like [Chenopodium quinoa]	1.3404	0.422668	0.278061	0.623733	no	up	0.501039	-0.997006	0.0242603	0.0555969	no	down	0.277338	-1.85028	0.00178598	0.0257575	yes	down	0.430803	-1.2149	0.0635343	0.239497	no	down	1.05957	0.0834822	0.876867	0.993378	no	up	0.225118	-2.15125	0.000717386	0.00228508	yes	down	0.36503	-1.45391	0.0236986	0.0510433	no	down	0.438526	-1.18927	0.135059	0.282794	no	down
TRINITY_DN10593_c1_g1	tubulin beta-6 chain-like isoform X1 [Chenopodium quinoa]	1.56306	0.644378	0.185192	0.510328	no	up	1.01941	0.0277375	0.952003	0.973535	no	up	0.364364	-1.45655	0.00992403	0.0863174	no	down	0.187	-2.41889	0.000613606	0.0109946	yes	down	1.36257	0.446333	0.402493	0.88835	no	up	0.0548828	-4.1875	1.15e-13	4.39e-12	yes	down	0.645955	-0.630494	0.436008	0.551622	no	down	0.0735917	-3.76431	3.91e-05	0.000556021	yes	down
TRINITY_DN10593_c1_g3	hypothetical protein POTOM_032931 [Populus tomentosa]	1.28949	0.366803	0.470421	0.783989	no	up	1.11957	0.162948	0.712972	0.823041	no	up	0.317444	-1.65543	0.00439661	0.0490697	yes	down	0.335729	-1.57463	0.0055374	0.0522678	no	down	1.45879	0.544769	0.348124	0.85247	no	up	1.36492	0.448815	0.348887	0.43605	no	up	0.945867	-0.0802905	0.890164	0.926373	no	down	0.410992	-1.28282	0.0735479	0.184616	no	down
TRINITY_DN10593_c1_g4	tubulin beta chain [Spinacia oleracea]	0.48821	-1.03443	0.0701417	0.305437	no	down	0.114183	-3.13058	9.14e-11	9.77e-10	yes	down	0.0621109	-4.00901	3.53e-13	1.4e-10	yes	down	0.0742812	-3.75086	8.72e-06	0.000400353	yes	down	0.302301	-1.72594	0.0153837	0.178709	no	down	0.426954	-1.22785	0.0446555	0.0789101	no	down	0.171936	-2.54005	0.000245427	0.000869824	yes	down	0.276124	-1.85661	0.0253264	0.0874909	no	down
TRINITY_DN10593_c1_g5	tubulin beta-2 chain-like [Chenopodium quinoa]	0.794344	-0.332164	0.219906	0.557162	no	down	0.585763	-0.77161	0.0532046	0.109608	no	down	0.439971	-1.18452	0.00759001	0.0724359	no	down	0.329	-1.60384	0.0167398	0.107157	no	down	0.850237	-0.234063	0.550104	0.947996	no	down	1.13595	0.183904	0.677997	0.744059	no	up	0.417731	-1.25935	0.00667652	0.0169865	yes	down	1.02227	0.0317734	0.962561	0.980278	no	up
TRINITY_DN10594_c0_g1	probable ethanolamine kinase [Chenopodium quinoa]	1.62313	0.698775	0.0179113	0.139687	no	up	0.805521	-0.312005	0.518084	0.670376	no	down	10.8531	3.44003	5.76e-12	1.67e-09	yes	up	0.954735	-0.0668282	0.936835	0.978255	no	down	4.55384	2.18709	1.65e-07	2.46e-05	yes	up	0.330943	-1.59534	0.0106588	0.0234879	yes	down	0.212033	-2.23764	0.000353316	0.00121313	yes	down	0.421569	-1.24616	0.1284	0.273088	no	down
TRINITY_DN10596_c0_g1	hypothetical protein EUGRSUZ_K03364 [Eucalyptus grandis]	1	0	1	1	no	no change	0.00130655	-9.58003	4.43e-12	6.57e-11	yes	down	1	0	1	1	no	no change	1	0	1	1	no	no change	1	0	1	1	no	no change	0.0165207	-5.91958	1.75e-06	1.24e-05	yes	down	0.0015766	-9.30897	1.27e-11	1.96e-10	yes	down	1	0	1	1	no	no change
TRINITY_DN10597_c0_g1		0.0839992	-3.57348	0.366522	1	no	down	0.000663714	-10.5572	1.43e-14	4.33e-13	yes	down	0.492074	-1.02305	0.802031	1	no	down	0.41118	-1.28216	0.753356	1	no	down	0.0914044	-3.45159	0.383042	1	no	down	0.0079093	-6.98223	9.02e-09	1.18e-07	yes	down	0.000801457	-10.2851	4.4e-14	1.41e-12	yes	down	0.177297	-2.49576	0.528285	1	no	down
TRINITY_DN10598_c0_g1	PREDICTED: probable galacturonosyltransferase 14 isoform X2 [Beta vulgaris subsp. vulgaris]	1.10726	0.146995	0.669178	0.89002	no	up	1.11779	0.160645	0.728144	0.833556	no	up	1.44596	0.532029	0.26008	0.599269	no	up	2.26825	1.18158	0.0204826	0.121614	no	up	1.01818	0.0259978	0.949478	0.997631	no	up	4.78675	2.25905	7.7e-07	6e-06	yes	up	1.41692	0.502755	0.287999	0.398117	no	up	2.39304	1.25885	0.0170874	0.0658725	no	up
TRINITY_DN106_c0_g1	predicted protein [Hordeum vulgare subsp. vulgare]	0.0115469	-6.43636	0.00101369	0.0195774	yes	down	6.71e-05	-13.8639	7.52e-26	4.36e-23	yes	down	0.068044	-3.87739	0.220736	1	no	down	0.056851	-4.13667	0.120431	1	no	down	0.0127004	-6.29898	0.00144934	0.0392041	yes	down	0.0222199	-5.492	6.03e-22	7.89e-20	yes	down	0.000293993	-11.7319	2.87e-23	1.04e-20	yes	down	0.024453	-5.35384	0.0106423	0.047001	yes	down
TRINITY_DN106_c0_g2	predicted protein [Hordeum vulgare subsp. vulgare]	0.0144739	-6.1104	0.0025662	0.0385434	yes	down	7.75e-05	-13.6554	8.9e-25	3.9e-22	yes	down	0.0425428	-4.55494	0.157302	1	no	down	0.0354849	-4.81665	0.10623	1	no	down	0.0858783	-3.54156	0.052697	0.352321	no	down	0.0311337	-5.00538	3e-20	3.1e-18	yes	down	9.35e-05	-13.3847	6.92e-24	2.93e-21	yes	down	0.153552	-2.7032	0.111907	0.248061	no	down
TRINITY_DN1060_c0_g1	salt tolerance protein 5 [Beta vulgaris]	1.03988	0.0564123	0.96324	0.991112	no	up	0.630925	-0.66446	0.420298	0.578801	no	down	0.464197	-1.10719	0.520956	0.808943	no	down	1.09318	0.128528	0.92085	0.971802	no	up	0.282049	-1.82598	0.225066	0.735815	no	down	2.58278	1.36892	0.180849	0.251921	no	up	2.7733	1.47161	0.020526	0.0451404	yes	up	0.536581	-0.898133	0.484287	0.660955	no	down
TRINITY_DN10600_c0_g1	hypothetical protein SOVF_026800 [Spinacia oleracea]	2.22755	1.15546	0.523706	0.816091	no	up	1.47291	0.55867	0.607011	0.743757	no	up	0.0470483	-4.40971	0.000841114	0.014881	yes	down	0.248158	-2.01067	0.158687	0.411235	no	down	0.0792533	-3.65739	0.000429601	0.016304	yes	down	0.10875	-3.20091	0.0319599	0.0594964	no	down	0.529002	-0.918654	0.268671	0.37641	no	down	0.0846321	-3.56265	0.00235855	0.0151038	yes	down
TRINITY_DN10602_c1_g1	GTP cyclohydrolase 1-like [Spinacia oleracea]	0.835723	-0.258903	0.54803	0.830607	no	down	1.37076	0.454978	0.391532	0.549229	no	up	4.61147	2.20523	0.000195962	0.00473641	yes	up	0.582619	-0.779375	0.248661	0.530465	no	down	1.93808	0.954626	0.0808449	0.444396	no	up	4.38519	2.13264	0.000150513	0.000589612	yes	up	1.39019	0.475284	0.432902	0.548583	no	up	1.77968	0.831616	0.151778	0.305971	no	up
TRINITY_DN10603_c0_g1	sister chromatid cohesion 1 protein 4 isoform X3 [Elaeis guineensis]	0.143541	-2.80047	0.48306	1	no	down	0.000247447	-11.9806	7.91e-19	8.48e-17	yes	down	0.222574	-2.16764	0.589627	1	no	down	0.186905	-2.41962	0.547183	1	no	down	0.157169	-2.66961	0.503717	1	no	down	0.155921	-2.68111	3.24e-06	2.12e-05	yes	down	0.000298124	-11.7118	3.43e-18	3.88e-16	yes	down	0.591733	-0.756982	0.842014	1	no	down
TRINITY_DN10604_c0_g1	pathogenesis-related protein STH-21-like [Spinacia oleracea]	0.560736	-0.834608	0.0891721	0.348574	no	down	3.21437	1.68454	0.00985979	0.0249724	yes	up	2.53589	1.34249	0.0103051	0.0886323	no	up	1.98576	0.989691	0.140989	0.383446	no	up	1.51589	0.600167	0.252933	0.769305	no	up	2.54131	1.34557	0.0566358	0.0963957	no	up	2.17881	1.12354	0.0833516	0.146412	no	up	1.83861	0.878617	0.393843	0.57838	no	up
TRINITY_DN10604_c0_g2	hypothetical protein SOVF_025800 [Spinacia oleracea]	1.04338	0.0612685	0.832653	0.952655	no	up	0.550659	-0.860769	0.061072	0.123114	no	down	0.27264	-1.87493	0.000230683	0.0053551	yes	down	0.645081	-0.632448	0.239738	0.520416	no	down	0.977762	-0.0324448	0.934075	0.996817	no	down	1.08943	0.123573	0.834657	0.873135	no	up	0.410511	-1.28451	0.023528	0.0507266	no	down	0.936532	-0.0946001	0.854281	0.921089	no	down
TRINITY_DN10605_c0_g1	3-ketoacyl-CoA synthase 19-like [Chenopodium quinoa]	1.93808	0.954629	0.102807	0.376791	no	up	1.29311	0.37085	0.719629	0.827669	no	up	6.33951	2.66437	5.91e-05	0.00188186	yes	up	1.5772	0.657363	0.312584	0.597827	no	up	3.48266	1.80019	0.0603277	0.379804	no	up	0.341722	-1.54911	0.263124	0.345123	no	down	3.95888	1.98509	0.00706697	0.0178533	yes	up	0.55893	-0.83926	0.483975	0.660708	no	down
TRINITY_DN10605_c0_g3	hypothetical protein BVRB_2g036990 [Beta vulgaris subsp. vulgaris]	0.875762	-0.191389	0.849056	0.957649	no	down	3.79548	1.92428	0.582786	1	no	up	6.73106	2.75083	1.25e-06	7.79e-05	yes	up	1.17904	0.237609	0.747776	0.893773	no	up	1.58622	0.665594	0.574822	0.954186	no	up	2.34575	1.23005	0.763073	1	no	up	23.1479	4.53281	0.0114854	0.0273012	yes	up	0.144555	-2.79031	0.13171	0.277997	no	down
TRINITY_DN10606_c0_g1	filament-like plant protein [Chenopodium quinoa]	0.464599	-1.10594	0.0331254	0.201376	no	down	0.743696	-0.427216	0.364565	0.520516	no	down	0.91819	-0.123135	0.803942	0.937065	no	down	0.255679	-1.96759	0.00289497	0.0336889	yes	down	1.73397	0.794079	0.0982462	0.494593	no	up	1.42622	0.512198	1	1	no	up	0.489973	-1.02923	0.0474942	0.0920615	no	down	0.382099	-1.38798	0.0506928	0.142829	no	down
TRINITY_DN10607_c0_g1		0.106743	-3.22778	0.416297	1	no	down	0.000171906	-12.5061	6.9e-21	1.27e-18	yes	down	0.268459	-1.89723	0.63875	1	no	down	0.224234	-2.15692	0.593548	1	no	down	0.116392	-3.10294	0.434504	1	no	down	0.213684	-2.22645	3.11e-05	0.000151326	yes	down	0.000207064	-12.2376	4.28e-20	7.97e-18	yes	down	0.651308	-0.618589	0.860961	1	no	down
TRINITY_DN106072_c0_g2		0.285567	-1.8081	0.565992	1	no	down	5.95608	2.57436	0.411377	1	no	up	0.762497	-0.391196	0.838655	0.949879	no	down	1.45076	0.536804	0.574101	0.803109	no	up	1.90449	0.929408	0.658749	1	no	up	40.0993	5.32551	0.00437106	0.0108933	yes	up	4.74804	2.24733	0.461201	1	no	up	7.64009	2.93359	0.0888824	1	no	up
TRINITY_DN10609_c0_g1		35.3546	5.14383	0.00113927	0.0212665	yes	up	1.38754	0.472525	0.90781	1	no	up	1	0	1	1	no	no change	3.80422	1.9276	0.630977	1	no	up	0.222703	-2.1668	0.585145	1	no	down	1	0	1	1	no	no change	294.997	8.20456	1.14e-08	8.95e-08	yes	up	0.221743	-2.17304	0.584151	1	no	down
TRINITY_DN1061_c0_g1	hypothetical protein SOVF_138990 isoform C [Spinacia oleracea]	0.817675	-0.290401	0.321156	0.668345	no	down	0.854713	-0.226489	0.58754	0.728346	no	down	0.503867	-0.988886	0.0400267	0.206032	no	down	0.453433	-1.14104	0.0467954	0.200384	no	down	0.856014	-0.224294	0.568587	0.952256	no	down	0.100653	-3.31254	4.12e-08	4.56e-07	yes	down	0.656587	-0.606942	0.264343	0.371477	no	down	0.24212	-2.04621	0.0148111	0.0595116	no	down
TRINITY_DN10611_c0_g1		1	0	1	1	no	no change	0.00251151	-8.63723	1.95e-09	1.59e-08	yes	down	1	0	1	1	no	no change	1	0	1	1	no	no change	1	0	1	1	no	no change	0.00840495	-6.89455	2.51e-06	1.7e-05	yes	down	0.00302568	-8.36853	4.01e-09	3.46e-08	yes	down	1	0	1	1	no	no change
TRINITY_DN106118_c0_g1	60S ribosomal protein L33-B-like [Quercus suber]	0.00832565	-6.90822	0.000193457	0.00544152	yes	down	1.42082	0.506728	0.671843	0.793876	no	up	1	0	1	1	no	no change	1	0	1	1	no	no change	0.146082	-2.77515	0.0594552	0.377417	no	down	0.457535	-1.12805	0.462798	0.54961	no	down	0.0592569	-4.07687	0.0186465	0.0415961	yes	down	0.0175591	-5.83164	0.00314603	0.0188778	yes	down
TRINITY_DN10614_c0_g1	uncharacterized protein LOC110776996 [Spinacia oleracea]	2.10204	1.07179	0.063954	0.290205	no	up	1.72475	0.786385	0.208134	0.336974	no	up	1.35423	0.437476	0.550513	0.826957	no	up	1.56022	0.641753	0.283913	0.570153	no	up	1.23506	0.304586	0.548028	0.947432	no	up	2.05923	1.04211	0.0653855	0.108464	no	up	3.48704	1.802	0.00490876	0.0129364	yes	up	1.00687	0.00988033	0.98924	0.995155	no	up
TRINITY_DN10615_c0_g1		0.40941	-1.28838	0.752197	1	no	down	0.000449176	-11.1204	5.69e-16	2.7e-14	yes	down	1	0	1	1	no	no change	1	0	1	1	no	no change	0.449601	-1.15328	0.777457	1	no	down	0.0185944	-5.74899	2.22e-11	5.36e-10	yes	down	0.124596	-3.00467	1.63e-06	8.75e-06	yes	down	0.859165	-0.218993	0.957199	1	no	down
TRINITY_DN10616_c0_g1		0.652746	-0.615406	0.590892	0.854011	no	down	2.40771	1.26766	0.225405	0.359144	no	up	0.578947	-0.788496	0.72515	1	no	down	0.620344	-0.688861	0.730331	1	no	down	0.372362	-1.42522	0.257273	0.773136	no	down	0.355356	-1.49266	0.472996	0.559225	no	down	5.70606	2.5125	0.00413891	0.0111231	yes	up	0.143654	-2.79933	0.130173	0.275915	no	down
TRINITY_DN10619_c0_g1	DNA-(apurinic or apyrimidinic site	0.755713	-0.404089	0.116216	0.404128	no	down	0.844794	-0.243328	0.553853	0.701144	no	down	0.660666	-0.598008	0.187802	0.511582	no	down	0.491125	-1.02584	0.0365095	0.171551	no	down	0.772632	-0.372147	0.307733	0.821816	no	down	0.23081	-2.11522	1.34e-05	7.28e-05	yes	down	0.660014	-0.599431	0.249877	0.354925	no	down	0.255975	-1.96593	0.000850056	0.00681526	yes	down
TRINITY_DN10621_c0_g2		0.143541	-2.80047	0.48306	1	no	down	0.000327965	-11.5742	1.31e-17	1e-15	yes	down	1	0	1	1	no	no change	1	0	1	1	no	no change	0.157169	-2.66961	0.503717	1	no	down	0.160157	-2.64244	1.75e-05	9.17e-05	yes	down	0.000394905	-11.3062	5.33e-17	4.19e-15	yes	down	0.591421	-0.757742	0.849507	1	no	down
TRINITY_DN10622_c0_g2	uncharacterized protein LOC110723317 [Chenopodium quinoa]	0.957761	-0.0622629	0.828193	0.951368	no	down	1.06325	0.0884791	0.827452	0.899452	no	up	1.10619	0.145604	0.759598	0.92076	no	up	1.41269	0.49844	0.319948	0.605457	no	up	0.707231	-0.499747	0.186436	0.677699	no	down	4.61747	2.2071	5.53e-08	5.88e-07	yes	up	2.64588	1.40375	0.00233043	0.00665272	yes	up	1.50121	0.586121	0.312842	0.499471	no	up
TRINITY_DN10623_c0_g1	Niemann-Pick C1 protein-like [Chenopodium quinoa]	1.12479	0.169651	0.456915	0.774839	no	up	1.28734	0.364391	0.326599	0.479436	no	up	1.26748	0.34196	0.435118	0.751347	no	up	1.41018	0.495884	0.408092	0.685098	no	up	1.18785	0.248357	0.488267	0.929375	no	up	5.51068	2.46223	9.65e-10	1.6e-08	yes	up	1.09735	0.134029	0.765403	0.835174	no	up	3.22451	1.68908	0.00306211	0.0184799	yes	up
TRINITY_DN10624_c0_g1	dnaJ protein homolog [Jatropha curcas]	0.0481887	-4.37516	0.206859	1	no	down	0.000230989	-12.0799	6.03e-20	8.65e-18	yes	down	0.106175	-3.23548	0.413987	1	no	down	0.089036	-3.48947	0.370097	1	no	down	0.0528676	-4.24147	0.217946	1	no	down	0.163001	-2.61704	1.22e-06	8.98e-06	yes	down	0.000278388	-11.8106	4.53e-19	6.34e-17	yes	down	0.362638	-1.4634	0.563216	1	no	down
TRINITY_DN10626_c0_g1	UDP-glucuronate 4-epimerase 3-like [Chenopodium quinoa]	1.25921	0.332518	0.243559	0.586442	no	up	1.48165	0.567202	0.262824	0.40506	no	up	1.44997	0.53602	0.276312	0.618974	no	up	1.66192	0.732854	0.130925	0.367688	no	up	1.06426	0.0898559	0.816868	0.990642	no	up	4.45586	2.1557	5.57e-07	4.52e-06	yes	up	1.91439	0.936883	0.0635274	0.117252	no	up	1.36855	0.452653	0.33043	0.517559	no	up
TRINITY_DN10627_c0_g1		0.40941	-1.28838	0.752197	1	no	down	0.000358675	-11.445	1.9e-17	1.39e-15	yes	down	1	0	1	1	no	no change	1	0	1	1	no	no change	0.449601	-1.15328	0.777457	1	no	down	0.239022	-2.06479	0.00020531	0.000771787	yes	down	0.000432481	-11.1751	8.6e-17	6.36e-15	yes	down	0.859165	-0.218993	0.957199	1	no	down
TRINITY_DN10628_c0_g1		0.651359	-0.618474	0.0215689	0.155978	no	down	0.751447	-0.412256	0.402187	0.560322	no	down	0.555872	-0.847175	0.0421129	0.212665	no	down	0.411124	-1.28236	0.0122545	0.0881191	no	down	0.958119	-0.0617226	0.891199	0.993639	no	down	0.372368	-1.4252	0.00262901	0.00701794	yes	down	0.442923	-1.17487	0.0116368	0.0276156	yes	down	0.619943	-0.689793	0.178219	0.341754	no	down
TRINITY_DN10629_c0_g1	5-oxoprolinase [Spinacia oleracea]	0.871342	-0.198688	0.475779	0.787774	no	down	1.36046	0.444093	0.227445	0.361732	no	up	1.93669	0.953592	0.032341	0.180588	no	up	1.87992	0.91067	0.0878841	0.290797	no	up	1.14073	0.189964	0.60176	0.95824	no	up	17.2564	4.10906	1.68e-21	2.06e-19	yes	up	2.21277	1.14585	0.0224863	0.0488013	yes	up	8.57449	3.10005	2.31e-09	1.13e-07	yes	up
TRINITY_DN1063_c0_g2	enoyl-CoA hydratase 2, peroxisomal [Spinacia oleracea]	0.92651	-0.110121	0.651373	0.881715	no	down	1.41468	0.500473	0.19204	0.316636	no	up	2.44658	1.29077	0.0342189	0.187092	no	up	0.765626	-0.385289	0.578803	0.805777	no	down	1.61121	0.688141	0.0608556	0.381913	no	up	2.99761	1.58381	0.00025409	0.000928591	yes	up	0.996797	-0.00462768	0.991809	0.994949	no	down	1.86367	0.898146	0.0496228	0.140652	no	up
TRINITY_DN10631_c0_g1		0.0863768	-3.53321	0.293737	1	no	down	0.000402461	-11.2789	7.94e-17	4.84e-15	yes	down	1	0	1	1	no	no change	1	0	1	1	no	no change	0.0944708	-3.40399	0.342924	1	no	down	0.0358756	-4.80085	6.44e-12	1.76e-10	yes	down	0.000485217	-11.0091	3.21e-16	2.01e-14	yes	down	0.181629	-2.46093	0.508324	1	no	down
TRINITY_DN10633_c0_g2	uncharacterized protein LOC110720943 [Chenopodium quinoa]	0.610968	-0.710831	0.183448	0.507795	no	down	0.750643	-0.413801	0.605674	0.742728	no	down	0.682443	-0.551219	0.464592	0.771833	no	down	2.38843	1.25606	0.194894	0.46222	no	up	0.220497	-2.18117	0.000497372	0.0183385	yes	down	1.41325	0.49902	0.269456	0.351965	no	up	0.464958	-1.10483	0.0452035	0.0884393	no	down	0.151352	-2.72402	0.00122339	0.00914885	yes	down
TRINITY_DN10636_c0_g1		0.797412	-0.326603	0.936205	1	no	down	149.843	7.22731	0.000144583	0.000522125	yes	up	129.536	7.01721	1	1	no	up	0.41118	-1.28216	0.753356	1	no	down	70.1659	6.1327	1	1	no	up	4.56884	2.19183	0.591163	1	no	up	7.66399	2.9381	0.44153	1	no	up	1.67317	0.742587	0.855593	1	no	up
TRINITY_DN10637_c0_g1		1.74091	0.799844	0.236521	0.577598	no	up	3.56445	1.83368	0.0262433	0.0595097	no	up	0.71445	-0.485094	0.726541	0.907047	no	down	1.82548	0.868278	0.505757	0.759849	no	up	1.36951	0.453664	0.560529	0.948673	no	up	5.70655	2.51262	0.000221618	0.00082457	yes	up	8.29283	3.05186	1.05e-06	5.82e-06	yes	up	2.08292	1.05861	0.161863	0.319765	no	up
TRINITY_DN106378_c0_g1	trans-resveratrol di-O-methyltransferase-like isoform X2 [Chenopodium quinoa]	4.59853	2.20117	0.00297852	0.0428097	yes	up	0.635808	-0.653337	0.707013	0.818672	no	down	1.11212	0.153311	0.837836	0.949459	no	up	0.121278	-3.04361	0.00864084	0.0706329	no	down	4.26062	2.09106	0.0134725	0.165099	no	up	0.332552	-1.58835	0.516099	0.599312	no	down	7.08241	2.82424	0.0308918	0.0640279	no	up	0.0480903	-4.37811	0.000248358	0.00252502	yes	down
TRINITY_DN10638_c0_g1	hypothetical protein FH972_025043 [Carpinus fangiana]	1	0	1	1	no	no change	1245.45	10.2825	4.1e-13	8.09e-12	yes	up	1.86671	0.900499	0.825338	1	no	up	1.49361	0.578808	0.886939	1	no	up	6.4931	2.69891	0.496856	1	no	up	18.227	4.18801	0.260527	1	no	up	6.32223	2.66043	0.502949	1	no	up	1	0	1	1	no	no change
TRINITY_DN10639_c0_g1	NAC domain-containing protein 83 [Spinacia oleracea]	2.09133	1.06442	0.0261857	0.174786	no	up	1.17952	0.238206	0.710414	0.821218	no	up	0.409998	-1.28631	0.358099	0.691964	no	down	0.389313	-1.361	0.337483	0.622149	no	down	2.49895	1.32132	0.0310181	0.267049	no	up	0.268048	-1.89944	0.0129994	0.0277972	yes	down	1.18561	0.245625	0.68373	0.770638	no	up	0.283061	-1.82082	0.0984169	0.226625	no	down
TRINITY_DN1064_c0_g1	transcription factor GTE7-like [Spinacia oleracea]	1.13058	0.177068	0.63267	0.874804	no	up	0.83187	-0.26557	0.599827	0.738321	no	down	1.10117	0.139036	0.754456	0.919004	no	up	0.881796	-0.181484	0.652482	0.847162	no	down	0.90578	-0.142767	0.737946	0.982396	no	down	2.53893	1.34422	0.00674213	0.0158194	yes	up	0.699795	-0.514996	0.308654	0.420825	no	down	0.985643	-0.0208628	0.966317	0.982554	no	down
TRINITY_DN1064_c1_g1	amino acid permease 2-like [Chenopodium quinoa]	5.6046	2.48661	1.81e-05	0.000819317	yes	up	1.57656	0.656781	0.593551	0.733403	no	up	3.88871	1.95929	0.0163458	0.118822	no	up	0.181969	-2.45824	0.00749425	0.0641827	no	down	1.78774	0.838134	0.257465	0.773182	no	up	0.951057	-0.0723958	0.96277	0.972651	no	down	1.70914	0.773271	0.450653	0.565491	no	up	0.0194438	-5.68455	0.000424925	0.00391311	yes	down
TRINITY_DN10640_c0_g1	short-chain dehydrogenase reductase 2a-like [Chenopodium quinoa]	0.517399	-0.950651	0.280249	0.625983	no	down	0.167306	-2.57944	0.000170397	0.00060817	yes	down	0.226858	-2.14014	0.0178912	0.126009	no	down	2.19055	1.1313	0.276535	0.561821	no	up	0.484324	-1.04596	0.221086	0.729265	no	down	3.36414	1.75024	0.00506393	0.0123652	yes	up	0.107154	-3.22225	2.39e-07	1.48e-06	yes	down	11.6376	3.54072	1.35e-05	0.000224828	yes	up
TRINITY_DN10641_c0_g1		0.110473	-3.17824	0.380726	1	no	down	0.000417411	-11.2262	2.38e-17	1.69e-15	yes	down	0.0859274	-3.54074	0.370103	1	no	down	0.0718032	-3.79981	0.301994	1	no	down	0.121273	-3.04367	0.43679	1	no	down	0.0873439	-3.51715	2.27e-08	2.69e-07	yes	down	0.000503211	-10.9566	1.51e-16	1.04e-14	yes	down	0.230712	-2.11584	0.594323	1	no	down
TRINITY_DN10643_c0_g3	Nascent polypeptide-associated complex alpha subunit-like protein [Zea mays]	1	0	1	1	no	no change	732.074	9.51585	2.14e-11	2.64e-10	yes	up	1	0	1	1	no	no change	1	0	1	1	no	no change	10.7099	3.42087	0.319664	1	no	up	41.9265	5.38979	0.00260819	0.00697277	yes	up	7.26343	2.86065	0.259845	1	no	up	1	0	1	1	no	no change
TRINITY_DN10645_c0_g1	hypothetical protein BVRB_015940 [Beta vulgaris subsp. vulgaris]	0.6271	-0.673233	0.277029	0.622828	no	down	0.665262	-0.588006	0.469193	0.625889	no	down	0.608571	-0.716503	0.4406	0.75521	no	down	0.5181	-0.948697	0.320409	0.605886	no	down	0.591381	-0.757841	0.331084	0.840858	no	down	0.131856	-2.92296	0.00415816	0.0104358	yes	down	0.543348	-0.880051	0.266259	0.373623	no	down	0.184187	-2.44076	0.0159841	0.0627645	no	down
TRINITY_DN10650_c0_g2	26S proteasome non-ATPase regulatory subunit 11 homolog [Spinacia oleracea]	1.07963	0.110537	0.615084	0.865666	no	up	1.25395	0.326484	0.379481	0.53644	no	up	0.832188	-0.265019	0.586914	0.845708	no	down	1.05017	0.0706265	0.897322	0.962054	no	up	1.33401	0.415769	0.205826	0.706724	no	up	3.78781	1.92136	3.22e-06	2.11e-05	yes	up	1.65326	0.725316	0.107488	0.179502	no	up	2.83784	1.50479	0.00451792	0.0247744	yes	up
TRINITY_DN106506_c0_g1	hypothetical protein CJ030_MR5G025804 [Morella rubra]	107.1	6.74282	0.000482076	0.0110608	yes	up	1	0	1	1	no	no change	1	0	1	1	no	no change	7.71729	2.94809	0.456565	1	no	up	1	0	1	1	no	no change	17.5893	4.13663	0.174508	1	no	up	10.9594	3.4541	0.306815	1	no	up	1	0	1	1	no	no change
TRINITY_DN10652_c0_g1		1.29275	0.370447	0.599037	0.858225	no	up	2.08647	1.06106	0.279521	0.425424	no	up	0.71735	-0.479251	0.719611	0.904865	no	down	0.947068	-0.0784602	0.943988	0.981188	no	down	0.733832	-0.446479	0.630039	0.963903	no	down	9.37524	3.22885	1.29e-05	7.03e-05	yes	up	4.39458	2.13572	0.0066473	0.0169186	yes	up	1.85335	0.890138	0.319626	0.506805	no	up
TRINITY_DN10652_c1_g2	protein FLX-like 1 [Chenopodium quinoa]	1.08851	0.122351	0.711279	0.908831	no	up	1.50949	0.594061	0.186524	0.308984	no	up	1.23269	0.301813	0.565803	0.834348	no	up	1.73197	0.792413	0.217903	0.49247	no	up	1.1248	0.169666	0.683969	0.9755	no	up	2.90165	1.53687	0.00186891	0.00524281	yes	up	1.33307	0.414755	0.418581	0.534429	no	up	2.62583	1.39277	0.00542733	0.0284791	yes	up
TRINITY_DN10653_c0_g1	eukaryotic elongation factor 5A-1 [Actinidia rufa]	2.65656	1.40956	0.176876	0.499971	no	up	0.535376	-0.901375	0.387526	0.545145	no	down	0.200389	-2.31912	1	1	no	down	0.162473	-2.62173	1	1	no	down	0.29181	-1.7769	1	1	no	down	0.594386	-0.750527	0.494565	0.579646	no	down	8.38326	3.06751	0.000111538	0.000424734	yes	up	0.319621	-1.64557	1	1	no	down
TRINITY_DN10654_c0_g1	protein transport protein Sec61 subunit beta [Amborella trichopoda]	0.027854	-5.16597	0.0364925	1	no	down	0.000192555	-12.3424	1.27e-20	2.2e-18	yes	down	0.492074	-1.02305	0.802031	1	no	down	0.41118	-1.28216	0.753356	1	no	down	0.0307611	-5.02275	0.0471691	1	no	down	0.0108512	-6.526	1.3e-18	1.08e-16	yes	down	0.000232239	-12.0721	8.93e-20	1.54e-17	yes	down	0.0590762	-4.08128	0.125221	1	no	down
TRINITY_DN10655_c0_g2	PREDICTED: 40S ribosomal protein S14 [Ipomoea nil]	0.0153818	-6.02263	0.00368763	0.0497601	yes	down	0.000104261	-13.2275	9.35e-24	3.24e-21	yes	down	0.14862	-2.7503	0.489765	1	no	down	0.263004	-1.92684	0.627054	1	no	down	0.0168336	-5.89252	0.00517882	0.0924362	no	down	0.0276321	-5.17751	1.65e-20	1.79e-18	yes	down	0.000125698	-12.9578	9.14e-23	2.91e-20	yes	down	0.204088	-2.29274	0.175727	0.338329	no	down
TRINITY_DN10655_c0_g3	PREDICTED: 40S ribosomal protein S14 [Ipomoea nil]	0.00785182	-6.99276	2.72e-05	0.001158	yes	down	6.26e-05	-13.9642	3.15e-26	2.04e-23	yes	down	0.0556556	-4.16733	0.23557	1	no	down	0.0464458	-4.42831	0.165185	1	no	down	0.0086341	-6.85574	6.28e-05	0.00360285	yes	down	0.0254847	-5.29422	1e-23	1.67e-21	yes	down	7.55e-05	-13.6938	3.34e-25	2.12e-22	yes	down	0.0165814	-5.91429	0.00107964	0.00823895	yes	down
TRINITY_DN10657_c0_g2	hypothetical protein SOVF_129530 isoform B [Spinacia oleracea]	0.873273	-0.195496	0.514687	0.811158	no	down	0.914714	-0.128608	0.826731	0.898967	no	down	0.74255	-0.429439	0.476398	0.78007	no	down	0.363928	-1.45828	0.0723879	0.257445	no	down	0.921562	-0.117847	0.803627	0.989368	no	down	0.536066	-0.899518	0.0735018	0.119304	no	down	0.441824	-1.17846	0.0209814	0.0460096	yes	down	0.237757	-2.07244	0.000373966	0.00352403	yes	down
TRINITY_DN10657_c0_g3	aldehyde dehydrogenase 22A1-like [Chenopodium quinoa]	0.807195	-0.30901	0.2235	0.562135	no	down	0.747745	-0.419381	0.301372	0.450921	no	down	0.443976	-1.17145	0.00499602	0.0539962	no	down	0.523785	-0.932954	0.0520982	0.212748	no	down	0.806368	-0.310489	0.385969	0.87671	no	down	0.431177	-1.21365	0.00955039	0.0213675	yes	down	0.442733	-1.17549	0.0398021	0.079351	no	down	0.473745	-1.07782	0.0542129	0.149523	no	down
TRINITY_DN1066_c0_g1	hypothetical protein SOVF_202200 [Spinacia oleracea]	0.616975	-0.696715	0.322739	0.669925	no	down	0.580061	-0.785722	0.0883622	0.168131	no	down	1.16073	0.215031	0.808582	0.938889	no	up	0.507326	-0.979016	0.31873	0.604252	no	down	0.910177	-0.13578	0.847165	0.992291	no	down	0.0324358	-4.94627	8.13e-15	3.79e-13	yes	down	0.218944	-2.19137	0.000234026	0.000832967	yes	down	0.252697	-1.98452	0.0346985	0.10933	no	down
TRINITY_DN10661_c0_g1		0.0632329	-3.98318	0.294788	1	no	down	0.000496794	-10.9751	5.39e-16	2.58e-14	yes	down	1	0	1	1	no	no change	1	0	1	1	no	no change	0.0697414	-3.84184	0.312757	1	no	down	0.00167865	-9.21849	5.68e-12	1.57e-10	yes	down	0.000600072	-10.7026	2.1e-15	1.03e-13	yes	down	0.13428	-2.89669	0.462822	1	no	down
TRINITY_DN10662_c0_g1	eukaryotic translation initiation factor 2A [Benincasa hispida]	1	0	1	1	no	no change	0.000355965	-11.456	2.7e-16	1.4e-14	yes	down	1	0	1	1	no	no change	1	0	1	1	no	no change	1.70559	0.770271	0.850273	1	no	up	0.0245232	-5.34971	2e-10	3.87e-09	yes	down	0.0527677	-4.2442	7.48e-10	7.47e-09	yes	down	1	0	1	1	no	no change
TRINITY_DN106627_c0_g1	PREDICTED: nucleobase-ascorbate transporter 4 [Beta vulgaris subsp. vulgaris]	31.202	4.96357	6.02e-07	4.92e-05	yes	up	3.14067	1.65107	0.294176	0.442703	no	up	1.86671	0.900499	0.825338	1	no	up	15.788	3.98076	0.143115	1	no	up	4.44861	2.15335	0.195163	1	no	up	2.60276	1.38004	0.442747	0.530092	no	up	7.22543	2.85308	0.019071	0.0423682	yes	up	1.22846	0.296851	0.912761	1	no	up
TRINITY_DN10664_c0_g1	Alkaline phytoceramidase (APHC	1	0	1	1	no	no change	0.000869995	-10.1667	1.01e-13	2.35e-12	yes	down	1	0	1	1	no	no change	1	0	1	1	no	no change	1	0	1	1	no	no change	0.0299252	-5.0625	1.9e-08	2.29e-07	yes	down	0.096931	-3.3669	1.05e-07	6.91e-07	yes	down	1	0	1	1	no	no change
TRINITY_DN10667_c0_g1		0.40941	-1.28838	0.752197	1	no	down	0.000290454	-11.7494	2.16e-17	1.55e-15	yes	down	1	0	1	1	no	no change	1	0	1	1	no	no change	0.449601	-1.15328	0.777457	1	no	down	0.082906	-3.59238	3.73e-08	4.17e-07	yes	down	0.000349361	-11.483	5.82e-17	4.54e-15	yes	down	0.859165	-0.218993	0.957199	1	no	down
TRINITY_DN10668_c0_g1	protein transport protein SEC23-like isoform X2 [Chenopodium quinoa]	0.904423	-0.144931	0.695411	0.901592	no	down	1.8669	0.900641	0.0405228	0.0868675	no	up	1.98903	0.992063	0.0747476	0.301065	no	up	1.67535	0.744465	0.191201	0.457938	no	up	1.43086	0.516878	0.259514	0.774082	no	up	3.49856	1.80676	1.45e-05	7.78e-05	yes	up	1.20052	0.263664	0.558904	0.665261	no	up	1.37631	0.460804	0.424177	0.607324	no	up
TRINITY_DN10670_c0_g1		1	0	1	1	no	no change	0.00112805	-9.79195	1.36e-11	1.77e-10	yes	down	1	0	1	1	no	no change	1	0	1	1	no	no change	1	0	1	1	no	no change	0.0638805	-3.96848	2.32e-05	0.000117495	yes	down	0.0495358	-4.33539	5.87e-08	4.04e-07	yes	down	1	0	1	1	no	no change
TRINITY_DN106703_c0_g2	PREDICTED: ATP-dependent (S	1.0149	0.0213378	0.946763	0.986526	no	up	1.07207	0.100396	0.813075	0.890411	no	up	0.573736	-0.801542	0.0693271	0.288125	no	down	0.896296	-0.157953	0.699096	0.870459	no	down	0.975105	-0.0363712	0.918861	0.996381	no	down	0.466002	-1.10159	0.0687255	0.112911	no	down	0.949954	-0.0740704	0.878959	0.918592	no	down	0.295522	-1.75866	0.000402026	0.00374433	yes	down
TRINITY_DN10672_c0_g1		1.84928e+06	20.8185	1	1	no	up	1	0	1	1	no	no change	1	0	1	1	no	no change	1	0	1	1	no	no change	1	0	1	1	no	no change	1	0	1	1	no	no change	1312.14	10.3577	3.15e-14	1.05e-12	yes	up	1	0	1	1	no	no change
TRINITY_DN10673_c0_g2	zinc finger HIT domain-containing protein 2-like [Chenopodium quinoa]	1.32058	0.401167	0.232692	0.57304	no	up	2.63199	1.39615	0.0014831	0.004468	yes	up	1.49389	0.579076	0.191171	0.516501	no	up	1.24228	0.312995	0.478426	0.739422	no	up	2.20507	1.14083	0.00736941	0.11373	no	up	4.70088	2.23293	6.79e-07	5.37e-06	yes	up	3.34147	1.74048	0.00129529	0.00392733	yes	up	3.23301	1.69288	0.0116184	0.0499954	yes	up
TRINITY_DN106737_c0_g3	uncharacterized protein LOC110785400 [Spinacia oleracea]	0.853736	-0.228137	0.739638	0.920212	no	down	0.15278	-2.71047	0.00011771	0.000431836	yes	down	0.0532936	-4.22989	2.23e-08	2.44e-06	yes	down	0.120051	-3.05828	0.0532678	0.215618	no	down	0.425818	-1.23169	0.091878	0.476122	no	down	0.0163913	-5.93093	1.47e-14	6.58e-13	yes	down	0.321038	-1.63918	0.00868019	0.0213982	yes	down	0.0550484	-4.18316	9.29e-06	0.0001638	yes	down
TRINITY_DN10677_c0_g1	uncharacterized protein LOC110711754 [Chenopodium quinoa]	0.68608	-0.543551	0.0298539	0.189298	no	down	0.918611	-0.122474	0.741455	0.843099	no	down	1.45106	0.537107	0.204229	0.532886	no	up	1.64193	0.715393	0.0966658	0.307162	no	up	0.795282	-0.330462	0.337995	0.846335	no	down	2.84095	1.50637	0.00109298	0.00328719	yes	up	1.16793	0.223954	0.60998	0.70863	no	up	1.39698	0.482309	0.415863	0.59992	no	up
TRINITY_DN10678_c0_g1	serine/threonine protein phosphatase 2A 57 kDa regulatory subunit B' theta isoform-like [Chenopodium quinoa]	1.07163	0.0998051	0.641808	0.878472	no	up	1.11647	0.158947	0.698193	0.812349	no	up	0.888793	-0.17008	0.709358	0.900962	no	down	1.96037	0.971123	0.0280978	0.146249	no	up	0.926195	-0.110612	0.743271	0.982901	no	down	3.99708	1.99895	2.2e-06	1.51e-05	yes	up	1.90413	0.929129	0.0475275	0.0921158	no	up	1.83147	0.873005	0.0532582	0.147642	no	up
TRINITY_DN10678_c0_g2		0.0202578	-5.62538	0.0445559	0.239399	no	down	0.000161777	-12.5937	1.73e-21	3.75e-19	yes	down	0.0680976	-3.87625	0.305354	1	no	down	0.0568486	-4.13673	0.22348	1	no	down	0.0797795	-3.64784	0.128819	1	no	down	0.00881609	-6.82565	1.82e-21	2.21e-19	yes	down	0.00019517	-12.323	1.32e-20	2.75e-18	yes	down	0.0428273	-4.54533	0.121854	1	no	down
TRINITY_DN106785_c0_g1	hypothetical protein SOVF_159470 [Spinacia oleracea]	1.00548	0.00787773	0.991916	0.997921	no	up	0.344033	-1.53938	0.0072827	0.0190001	yes	down	1.60237	0.680205	0.451427	0.763396	no	up	0.257906	-1.95508	0.0566674	0.223537	no	down	0.8911	-0.166341	0.833919	0.991392	no	down	0.535709	-0.900479	0.102079	0.156396	no	down	0.459442	-1.12205	0.0843518	0.14785	no	down	1.67737	0.746202	0.41093	0.595285	no	up
TRINITY_DN10680_c0_g1	transducin beta-like protein 3 [Chenopodium quinoa]	0.910925	-0.134596	0.698312	0.902973	no	down	1.14951	0.201016	0.63093	0.762839	no	up	0.376048	-1.41101	0.00326729	0.039824	yes	down	0.857748	-0.221374	0.683795	0.863614	no	down	0.917152	-0.124767	0.749006	0.983482	no	down	0.645495	-0.631521	0.22438	0.302059	no	down	1.37628	0.460777	0.323207	0.436578	no	up	0.505813	-0.983323	0.170115	0.331014	no	down
TRINITY_DN10685_c0_g1		0.0168745	-5.88901	0.0345791	0.206066	no	down	7.86e-05	-13.6357	6.18e-25	2.85e-22	yes	down	0.492074	-1.02305	0.802031	1	no	down	0.41118	-1.28216	0.753356	1	no	down	0.0183869	-5.76518	0.0300139	0.262226	no	down	0.121358	-3.04265	1.46e-08	1.81e-07	yes	down	9.46e-05	-13.3674	5.75e-24	2.53e-21	yes	down	0.197103	-2.34298	0.343247	0.530236	no	down
TRINITY_DN10686_c0_g1	protein transport Sec1a-like [Chenopodium quinoa]	0.620384	-0.688766	0.261411	0.606048	no	down	0.510828	-0.96909	0.152186	0.262404	no	down	0.399836	-1.32252	0.0120314	0.09711	no	down	0.955809	-0.0652058	0.914813	0.969068	no	down	0.294432	-1.764	0.00409889	0.079276	no	down	2.80563	1.48833	0.0182153	0.0370455	yes	up	0.569034	-0.813413	0.241533	0.345411	no	down	1.90304	0.928307	0.228279	0.404748	no	up
TRINITY_DN10689_c0_g1	40S ribosomal protein [Arachis hypogaea]	0.640401	-0.642952	0.00787165	0.0838733	no	down	0.824956	-0.277612	0.495191	0.649769	no	down	0.418346	-1.25723	0.00524958	0.0558654	no	down	0.52808	-0.92117	0.0806751	0.275115	no	down	1.08565	0.118556	0.763205	0.985227	no	up	0.492477	-1.02187	0.0226513	0.0445574	yes	down	0.636707	-0.651299	0.153979	0.240001	no	down	0.733621	-0.446893	0.512416	0.683486	no	down
TRINITY_DN10690_c1_g1	hypothetical protein SOVF_206780 [Spinacia oleracea]	0.446186	-1.16428	0.00251651	0.0380458	yes	down	0.704201	-0.505942	0.333269	0.486791	no	down	2.7136	1.44021	0.00124259	0.0197804	yes	up	2.08231	1.05818	0.134498	0.373332	no	up	0.657588	-0.604744	0.199333	0.697303	no	down	10.5324	3.39677	1.37e-12	4.27e-11	yes	up	1.59135	0.670247	0.229958	0.332063	no	up	2.62658	1.39319	0.00974603	0.0442146	yes	up
TRINITY_DN10691_c0_g1		0.029224	-5.0967	0.0289891	1	no	down	0.00020974	-12.2191	4.14e-20	6.19e-18	yes	down	0.492074	-1.02305	0.802031	1	no	down	0.41118	-1.28216	0.753356	1	no	down	0.032111	-4.96079	0.0421659	1	no	down	0.147673	-2.75952	3.31e-06	2.16e-05	yes	down	0.000252581	-11.951	2.68e-19	4.03e-17	yes	down	0.186196	-2.42511	0.27124	1	no	down
TRINITY_DN10692_c0_g1	LOB domain-containing protein 19-like [Chenopodium quinoa]	1.99725	0.998014	0.393852	0.72935	no	up	1.47338	0.559126	0.485484	0.640744	no	up	0.367832	-1.44288	0.544248	1	no	down	0.88111	-0.182606	0.912242	1	no	down	2.56783	1.36055	0.275851	0.791719	no	up	10.762	3.42788	6.23e-07	4.99e-06	yes	up	0.397643	-1.33046	0.174063	0.265203	no	down	19.9486	4.31821	0.000131508	0.00150689	yes	up
TRINITY_DN10693_c0_g1	transcription factor bHLH47-like [Chenopodium quinoa]	0.787702	-0.344278	0.175518	0.498114	no	down	1.67822	0.746928	0.111377	0.203532	no	up	2.26058	1.17669	0.00894904	0.0806814	no	up	1.53456	0.617829	0.27402	0.558968	no	up	1.12023	0.163796	0.65944	0.971184	no	up	2.65458	1.40848	0.00208694	0.00576258	yes	up	1.6958	0.761964	0.190872	0.285808	no	up	0.832528	-0.264429	0.652099	0.791326	no	down
TRINITY_DN10694_c0_g1	external alternative NAD(P	0.957281	-0.0629856	0.846413	0.956763	no	down	1.06869	0.0958498	0.812515	0.890079	no	up	1.51375	0.598131	0.181624	0.502149	no	up	1.73724	0.7968	0.155293	0.405516	no	up	1.07836	0.108841	0.77248	0.986717	no	up	2.11378	1.07982	0.0113786	0.0248123	yes	up	0.826373	-0.275135	0.541847	0.649799	no	down	1.5836	0.663211	0.176197	0.338923	no	up
TRINITY_DN106942_c0_g1		0.325927	-1.61738	0.166323	0.48424	no	down	1.81788	0.86226	0.596968	0.736063	no	up	3.15069	1.65567	0.202921	0.531631	no	up	3.99643	1.99871	0.0741626	0.261404	no	up	2.22467	1.15359	0.440817	0.906791	no	up	6.67246	2.73822	0.0105555	0.0232916	yes	up	1.36817	0.452248	0.734701	0.811055	no	up	3.0222	1.5956	0.126491	0.270466	no	up
TRINITY_DN10695_c2_g1	rust resistance kinase Lr10-like [Chenopodium quinoa]	0.634083	-0.657256	0.625754	0.871163	no	down	1.16139	0.215856	0.765737	0.859607	no	up	2.90858	1.54032	0.195094	0.520469	no	up	41.3619	5.37023	1.47e-13	6.9e-11	yes	up	0.16555	-2.59466	0.14342	0.598184	no	down	33.0605	5.04704	7.91e-17	5.11e-15	yes	up	1.24701	0.318471	0.6012	0.701202	no	up	51.1513	5.6767	5.17e-07	1.34e-05	yes	up
TRINITY_DN10698_c0_g1	pectinesterase inhibitor 10-like [Chenopodium quinoa]	1.05356	0.0752681	0.847711	0.957211	no	up	2.68594	1.42543	0.0192651	0.0453694	yes	up	1.07636	0.106167	0.856308	0.956424	no	up	0.168857	-2.56613	0.000167974	0.00416755	yes	down	1.12522	0.170209	0.739041	0.982478	no	up	0.289615	-1.78779	0.00733288	0.0170056	yes	down	1.57168	0.652305	0.383765	0.499474	no	up	0.186294	-2.42435	0.000100313	0.00120666	yes	down
TRINITY_DN106987_c0_g1		0.0473982	-4.39902	0.208782	1	no	down	0.00177172	-9.14063	6.67e-11	7.35e-10	yes	down	1	0	1	1	no	no change	1	0	1	1	no	no change	0.0517829	-4.27138	0.216481	1	no	down	0.0917217	-3.44659	0.000119244	0.00048261	yes	down	0.00213927	-8.86867	1.73e-10	2e-09	yes	down	0.100218	-3.31878	0.373493	1	no	down
TRINITY_DN10699_c0_g1	hypothetical protein EUGRSUZ_G00093 [Eucalyptus grandis]	0.653975	-0.612693	0.0334054	0.202188	no	down	0.753166	-0.40896	0.32131	0.473573	no	down	0.533849	-0.905496	0.0391155	0.203202	no	down	0.40444	-1.306	0.0495617	0.206901	no	down	1.09125	0.125978	0.760984	0.985145	no	up	0.210561	-2.24769	8.56e-05	0.00036234	yes	down	0.449795	-1.15266	0.0183617	0.0410284	yes	down	0.406132	-1.29998	0.112831	0.249452	no	down
TRINITY_DN107_c1_g1		1.64824	0.720925	0.22233	0.560323	no	up	1.73221	0.792613	0.246925	0.385355	no	up	1.37202	0.456298	0.650799	0.874971	no	up	1.30117	0.379809	0.665452	0.854421	no	up	1.06008	0.0841753	0.907548	0.996247	no	up	1.68616	0.75374	0.348362	0.435495	no	up	3.57847	1.83934	0.00323435	0.00892903	yes	up	1.11564	0.157873	0.856654	0.922434	no	up
TRINITY_DN1070_c0_g1		0.793248	-0.334157	0.526806	0.817984	no	down	1.1492	0.200629	0.799295	0.881378	no	up	7.08431	2.82463	0.00251428	0.0330801	yes	up	4.59044	2.19863	0.0480021	0.20287	no	up	1.41653	0.502357	0.573017	0.95369	no	up	2.45102	1.29338	0.0565023	0.096205	no	up	1.20589	0.270102	0.692427	0.777313	no	up	1.71535	0.778503	0.427401	0.610456	no	up
TRINITY_DN10700_c0_g1	probable galacturonosyltransferase 3 [Spinacia oleracea]	0.864538	-0.209998	0.422138	0.75077	no	down	0.777752	-0.362618	0.421191	0.579668	no	down	0.875245	-0.192242	0.668597	0.883473	no	down	0.790268	-0.339586	0.404913	0.682568	no	down	0.862672	-0.213116	0.594311	0.956695	no	down	0.41753	-1.26005	0.0197032	0.0396039	yes	down	0.560459	-0.83532	0.0997336	0.169258	no	down	0.486377	-1.03985	0.110089	0.245158	no	down
TRINITY_DN10700_c1_g1	PREDICTED: glycine-rich domain-containing protein 1 isoform X2 [Beta vulgaris subsp. vulgaris]	53.5569	5.743	1	1	no	up	6.12542	2.61481	0.337686	0.491642	no	up	1.86671	0.900499	0.825338	1	no	up	309.533	8.27395	0.0342491	0.165177	no	up	0.449601	-1.15328	0.777457	1	no	down	45.7269	5.51497	0.00014552	0.000572617	yes	up	11.8918	3.5719	0.349481	0.464096	no	up	141.544	7.1451	3.98e-05	0.000562973	yes	up
TRINITY_DN10701_c0_g1	sodium transporter HKT1-like isoform X1 [Spinacia oleracea]	1.30877	0.388207	0.586709	0.851688	no	up	0.210336	-2.24923	0.00347026	0.00968384	yes	down	0.310302	-1.68826	0.0262259	0.159147	no	down	1.44589	0.531956	0.54328	0.783882	no	up	0.361828	-1.46663	0.0414526	0.31013	no	down	2.89818	1.53515	0.0263996	0.0507235	no	up	0.429035	-1.22083	0.094952	0.162724	no	down	1.45279	0.538829	0.587023	0.742537	no	up
TRINITY_DN10702_c0_g1	acyl-acyl carrier protein thioesterase ATL3, chloroplastic-like [Chenopodium quinoa]	0.0255338	-5.29145	0.00189959	0.0313886	yes	down	0.00283078	-8.46458	2.37e-09	1.9e-08	yes	down	1	0	1	1	no	no change	1.49361	0.578808	0.886939	1	no	up	0.0301677	-5.05085	0.001493	0.040015	yes	down	0.531794	-0.911061	0.322699	0.408866	no	down	0.0307307	-5.02418	3.86e-06	1.94e-05	yes	down	0.00987543	-6.66194	0.00164651	0.011542	yes	down
TRINITY_DN10703_c0_g1	PREDICTED: uncharacterized protein LOC104887811 [Beta vulgaris subsp. vulgaris]	5.6893	2.50825	0.018937	0.144662	no	up	1.31954	0.400033	0.653758	0.780365	no	up	6.55339	2.71224	0.495394	1	no	up	23.8599	4.57651	0.125748	1	no	up	2.00572	1.00412	0.557972	0.94863	no	up	10.1338	3.34111	3.15e-08	3.59e-07	yes	up	0.730529	-0.452986	0.611874	0.710288	no	down	0.816878	-0.291808	0.887019	0.939616	no	down
TRINITY_DN10704_c0_g1		0.0125441	-6.31684	0.00188628	0.0312521	yes	down	9.23e-05	-13.4036	3.65e-24	1.38e-21	yes	down	0.116816	-3.09769	0.434772	1	no	down	0.0973414	-3.3608	0.396761	1	no	down	0.013686	-6.19116	0.0024638	0.0568855	no	down	0.0486808	-4.3605	5.54e-11	1.23e-09	yes	down	0.000111309	-13.1331	3.23e-23	1.15e-20	yes	down	0.202283	-2.30555	0.1645	0.32369	no	down
TRINITY_DN10705_c0_g1		1	0	1	1	no	no change	0.00713659	-7.13055	2.17e-05	8.99e-05	yes	down	1	0	1	1	no	no change	1	0	1	1	no	no change	1	0	1	1	no	no change	5.30803	2.40818	0.000428863	0.00145966	yes	up	0.00858697	-6.86364	2.36e-05	0.000102523	yes	down	4.83926	2.27479	0.575394	1	no	up
TRINITY_DN107069_c0_g1	regulator of nonsense transcripts UPF3 [Spinacia oleracea]	0.959844	-0.0591282	0.807165	0.946226	no	down	1.25288	0.325246	0.438054	0.596292	no	up	1.1111	0.15199	0.718422	0.904865	no	up	1.14409	0.194205	0.633064	0.836726	no	up	0.990296	-0.0140687	0.966935	0.998336	no	down	3.74731	1.90586	7.92e-06	4.6e-05	yes	up	2.0098	1.00705	0.0481919	0.0932054	no	up	1.96194	0.972279	0.0419538	0.124902	no	up
TRINITY_DN10708_c0_g1	predicted protein [Hordeum vulgare subsp. vulgare]	1	0	1	1	no	no change	12.0096	3.58612	0.254797	1	no	up	1	0	1	1	no	no change	1	0	1	1	no	no change	1	0	1	1	no	no change	40.7787	5.34974	0.0199494	0.0400048	yes	up	3.1496	1.65517	0.681728	1	no	up	1	0	1	1	no	no change
TRINITY_DN107096_c0_g1		0.217975	-2.19777	0.586126	1	no	down	0.0011961	-9.70745	1.07e-11	1.43e-10	yes	down	0.492074	-1.02305	0.802031	1	no	down	0.41118	-1.28216	0.753356	1	no	down	0.239404	-2.06248	0.609394	1	no	down	0.00404089	-7.95111	1.99e-08	2.38e-07	yes	down	0.00144746	-9.43226	1.95e-11	2.87e-10	yes	down	0.461604	-1.11527	0.782387	1	no	down
TRINITY_DN1071_c0_g3		2.25181	1.17108	0.036515	0.212796	no	up	3.40512	1.76771	0.0356675	0.0777551	no	up	1.41345	0.499223	0.56641	0.834712	no	up	1.05583	0.0783717	0.909875	0.967182	no	up	1.35538	0.438702	0.592314	0.956224	no	up	9.71476	3.28018	2.37e-07	2.13e-06	yes	up	12.133	3.60086	1.71e-08	1.3e-07	yes	up	2.62469	1.39215	0.0902994	0.213225	no	up
TRINITY_DN1071_c0_g4	uncharacterized protein LOC110790662 [Spinacia oleracea]	788.514	9.62299	2.87e-09	4.92e-07	yes	up	0.31188	-1.68094	0.486907	1	no	down	0.492074	-1.02305	0.802031	1	no	down	15.6663	3.9696	0.110202	1	no	up	0.237326	-2.07506	0.607116	1	no	down	0.761776	-0.392561	0.873464	1	no	down	68.7181	6.10262	1.15e-07	7.48e-07	yes	up	9.25972	3.21097	0.101268	1	no	up
TRINITY_DN10710_c0_g1	hypothetical protein BVRB_3g068730 [Beta vulgaris subsp. vulgaris]	1.07158	0.0997368	0.778753	0.935728	no	up	1.09494	0.130858	0.80081	0.882411	no	up	2.59118	1.37361	0.00780643	0.0735374	no	up	1.62912	0.704089	0.220905	0.495994	no	up	1.30777	0.387104	0.469075	0.920802	no	up	0.27036	-1.88705	0.000197278	0.000745811	yes	down	0.462197	-1.11342	0.0547572	0.103759	no	down	0.493614	-1.01855	0.065461	0.170189	no	down
TRINITY_DN107108_c0_g1	uncharacterized protein LOC110725614 [Chenopodium quinoa]	0.933417	-0.099406	0.687345	0.898422	no	down	0.986684	-0.01934	0.963914	0.979678	no	down	0.733237	-0.447648	0.499229	0.795476	no	down	0.297342	-1.7498	0.0356734	0.169183	no	down	0.562436	-0.830238	0.0308388	0.266323	no	down	0.213999	-2.22432	8.12e-05	0.000345967	yes	down	0.960325	-0.0584056	0.907038	0.937573	no	down	0.124189	-3.00939	1.9e-07	5.57e-06	yes	down
TRINITY_DN10711_c2_g1	cysteine-rich receptor-like protein kinase 6 isoform X2 [Chenopodium quinoa]	0.745482	-0.423754	0.83533	1	no	down	0.618323	-0.693567	0.818564	1	no	down	1	0	1	1	no	no change	69.2147	6.11301	0.000651869	0.0114759	yes	up	1.12806	0.173849	0.935003	1	no	up	45.2133	5.49867	2.55e-06	1.72e-05	yes	up	4.59963	2.20152	0.161968	0.249914	no	up	10.5536	3.39966	0.0104003	0.046215	yes	up
TRINITY_DN107117_c0_g1		0.0605906	-4.04476	0.290835	1	no	down	0.000775497	-10.3326	1.45e-14	4.38e-13	yes	down	1	0	1	1	no	no change	1	0	1	1	no	no change	0.0660987	-3.91923	0.30174	1	no	down	0.00260267	-8.58579	1.5e-10	3.01e-09	yes	down	0.000935467	-10.062	6.6e-14	1.99e-12	yes	down	0.249483	-2.00299	0.546315	1	no	down
TRINITY_DN10712_c0_g1	PREDICTED: EIN3-binding F-box protein 2 [Beta vulgaris subsp. vulgaris]	4.4753	2.16198	1.21e-07	1.29e-05	yes	up	2.58182	1.36839	0.00640261	0.0169087	yes	up	5.32735	2.41342	7.84e-06	0.000352085	yes	up	12.894	3.68863	6.05e-08	6.41e-06	yes	up	7.00735	2.80887	3.32e-07	4.43e-05	yes	up	21.9692	4.45741	2.75e-25	5.76e-23	yes	up	6.90105	2.78682	5.61e-08	3.87e-07	yes	up	37.6123	5.23313	2.72e-20	1.03e-17	yes	up
TRINITY_DN10713_c0_g1	uncharacterized protein LOC110793989 [Spinacia oleracea]	0.838581	-0.253978	0.382316	0.720526	no	down	0.954975	-0.0664657	0.873992	0.928729	no	down	0.939518	-0.0900074	0.831506	0.947655	no	down	1.13037	0.176792	0.676187	0.860266	no	up	0.879443	-0.185337	0.609591	0.959439	no	down	3.38671	1.75989	0.00035158	0.00123058	yes	up	1.45509	0.541104	0.280887	0.390231	no	up	1.7734	0.826515	0.0908671	0.21422	no	up
TRINITY_DN107135_c0_g1		1	0	1	1	no	no change	0.196862	-2.34475	0.0435609	0.0924392	no	down	1	0	1	1	no	no change	1	0	1	1	no	no change	1	0	1	1	no	no change	0.650177	-0.621097	0.622109	0.695181	no	down	0.138466	-2.8524	0.016692	0.0378044	yes	down	1	0	1	1	no	no change
TRINITY_DN107139_c1_g1		0.415829	-1.26594	0.747311	1	no	down	2.22212	1.15193	0.771952	1	no	up	0.43351	-1.20586	0.764134	1	no	down	4.3742	2.12902	0.277789	1	no	up	1.40447	0.490024	0.892503	1	no	up	27.7013	4.79188	0.0142998	0.0301538	yes	up	3.08198	1.62386	0.67339	1	no	up	6.09029	2.60651	0.197217	0.365799	no	up
TRINITY_DN10717_c0_g1		1	0	1	1	no	no change	0.00140784	-9.4723	1.49e-11	1.92e-10	yes	down	0.492074	-1.02305	0.802031	1	no	down	0.41118	-1.28216	0.753356	1	no	down	1	0	1	1	no	no change	0.071728	-3.80132	2.82e-05	0.000139139	yes	down	0.0016959	-9.20373	3.55e-11	4.86e-10	yes	down	1	0	1	1	no	no change
TRINITY_DN10719_c0_g1	23 kDa jasmonate-induced protein-like [Chenopodium quinoa]	0.837244	-0.25628	0.46689	0.781707	no	down	0.837696	-0.255501	0.649532	0.777195	no	down	0.465503	-1.10314	0.119925	0.399163	no	down	0.486941	-1.03818	0.322212	0.607583	no	down	0.486754	-1.03873	0.0519789	0.349952	no	down	0.1418	-2.81807	1.44e-06	1.04e-05	yes	down	0.439135	-1.18726	0.0324871	0.0668285	no	down	0.163146	-2.61576	6.52e-06	0.000121241	yes	down
TRINITY_DN10721_c0_g1	uncharacterized protein LOC110792258 [Spinacia oleracea]	6.61796	2.72639	0.0621956	0.285823	no	up	0.250066	-1.99962	0.412701	0.571303	no	down	0.492074	-1.02305	0.802031	1	no	down	0.41118	-1.28216	0.753356	1	no	down	0.0240069	-5.38041	0.107294	1	no	down	0.967739	-0.0473103	0.985105	0.989337	no	down	19.5087	4.28605	6.33e-06	3.06e-05	yes	up	0.0465805	-4.42413	0.238024	1	no	down
TRINITY_DN10722_c0_g1	NADH dehydrogenase [ubiquinone] iron-sulfur protein 4, mitochondrial-like [Rhodamnia argentea]	0.0864755	-3.53156	0.372349	1	no	down	0.00110854	-9.81712	1.59e-12	2.67e-11	yes	down	0.492074	-1.02305	0.802031	1	no	down	0.41118	-1.28216	0.753356	1	no	down	0.0947929	-3.39908	0.390543	1	no	down	0.0474786	-4.39658	3.95e-07	3.34e-06	yes	down	0.00133763	-9.54611	4.2e-12	7.46e-11	yes	down	0.183112	-2.4492	0.536178	1	no	down
TRINITY_DN10724_c0_g1		0.0306091	-5.02989	0.100698	1	no	down	0.000209181	-12.223	1.57e-20	2.69e-18	yes	down	0.078977	-3.66242	0.353456	1	no	down	0.0659882	-3.92165	0.260904	1	no	down	0.0334804	-4.90054	0.101766	1	no	down	0.00570326	-7.454	6.77e-17	4.42e-15	yes	down	0.00025238	-11.9521	1.31e-19	2.15e-17	yes	down	0.0647591	-3.94877	0.22367	1	no	down
TRINITY_DN10725_c0_g2		1.08159	0.113152	0.803706	0.945119	no	up	1.16498	0.220308	0.664779	0.788522	no	up	0.074225	-3.75195	8.82e-15	4.76e-12	yes	down	0.142039	-2.81564	0.000103893	0.00286238	yes	down	1.15719	0.210625	0.684438	0.9755	no	up	0.0693351	-3.85027	1.84e-10	3.59e-09	yes	down	0.626905	-0.673682	0.332574	0.446512	no	down	0.0546381	-4.19395	1.78e-06	3.97e-05	yes	down
TRINITY_DN10725_c3_g1		0.401766	-1.31557	0.00606453	0.0703583	no	down	3.26899	1.70885	1	1	no	up	0.0289196	-5.11181	9.34e-08	8.24e-06	yes	down	0.0452896	-4.46468	4.97e-08	5.34e-06	yes	down	1.85617	0.892329	0.0482331	0.337001	no	up	0.142664	-2.80931	0.00979649	0.0218506	yes	down	0.171519	-2.54356	0.00399298	0.0107771	yes	down	0.0363931	-4.78019	1.74e-06	3.88e-05	yes	down
TRINITY_DN10727_c0_g2		0.0353496	-4.82216	0.137065	1	no	down	0.000452589	-11.1095	4.1e-17	2.72e-15	yes	down	0.492074	-1.02305	0.802031	1	no	down	0.41118	-1.28216	0.753356	1	no	down	0.0385133	-4.6985	0.137897	1	no	down	0.0611311	-4.03195	9.25e-10	1.54e-08	yes	down	0.000545604	-10.8399	2.76e-16	1.76e-14	yes	down	0.0742968	-3.75056	0.273399	1	no	down
TRINITY_DN10728_c0_g1	uncharacterized protein LOC110729652 [Chenopodium quinoa]	1.85826	0.893952	0.290699	0.637506	no	up	0.706396	-0.501451	0.58713	0.728012	no	down	31.7541	4.98887	0.000103329	0.00287005	yes	up	2965.06	11.5338	5.96e-20	1.4e-16	yes	up	1.34708	0.429839	0.552201	0.948285	no	up	3.72107	1.89572	0.0273595	0.0522451	no	up	0.0821902	-3.60489	0.000246899	0.00087434	yes	down	26.4132	4.72319	4.05e-05	0.000570791	yes	up
TRINITY_DN10729_c0_g1	hypothetical protein BVRB_1g020450 [Beta vulgaris subsp. vulgaris]	14.0827	3.81585	0.000358226	0.00877428	yes	up	0.474645	-1.07508	0.573212	0.717141	no	down	1	0	1	1	no	no change	3.80422	1.9276	0.630977	1	no	up	2.96043	1.56581	0.348745	0.852922	no	up	8.52797	3.0922	0.221081	0.298307	no	up	5.53217	2.46785	0.0440146	0.0865071	no	up	0.782861	-0.353172	0.902874	1	no	down
TRINITY_DN1073_c0_g1	NAC domain-containing protein [Haloxylon ammodendron]	1.24939	0.32122	0.236866	0.578007	no	up	2.3091	1.20733	0.011647	0.0289869	yes	up	1.22284	0.290237	0.571778	0.837698	no	up	1.04132	0.058418	0.910821	0.967437	no	up	1.56148	0.64291	0.0832892	0.451637	no	up	19.3407	4.27357	8.67e-22	1.12e-19	yes	up	9.30645	3.21823	1.57e-06	8.44e-06	yes	up	7.16254	2.84047	1.57e-06	3.54e-05	yes	up
TRINITY_DN1073_c1_g1		1.7628	0.817866	0.648496	0.881265	no	up	1.30417	0.383135	0.717515	0.826238	no	up	2.10201	1.07177	0.706119	0.899576	no	up	7.43965	2.89524	0.0298947	0.151645	no	up	1.2078	0.272382	0.924467	0.996409	no	up	5.78372	2.532	0.00400624	0.0101044	yes	up	1.81764	0.862064	0.36605	0.481516	no	up	2.4953	1.31921	0.316026	0.50262	no	up
TRINITY_DN1073_c4_g1	NAC domain-containing protein 72-like [Spinacia oleracea]	1.44007	0.526141	0.339667	0.68453	no	up	2.61509	1.38686	0.00530861	0.0142719	yes	up	2.07334	1.05195	0.187697	0.511534	no	up	5.52317	2.4655	0.00732269	0.0632128	no	up	0.938174	-0.0920724	0.882109	0.993378	no	down	91.5346	6.51625	1.03e-42	1.36e-39	yes	up	11.2857	3.49643	2.03e-07	1.27e-06	yes	up	31.0598	4.95698	6.4e-10	3.5e-08	yes	up
TRINITY_DN107305_c0_g1	cytochrome b-c1 complex subunit 6-like [Quercus suber]	0.00583495	-7.42107	1.75e-05	0.000797321	yes	down	1.60449	0.682113	0.612035	0.74794	no	up	0.224412	-2.15578	0.591749	1	no	down	0.186732	-2.42096	0.546952	1	no	down	0.168842	-2.56625	0.0510526	0.34731	no	down	0.666632	-0.585037	0.710891	0.772306	no	down	0.116167	-3.10573	0.0367492	0.0742053	no	down	0.0974539	-3.35914	0.0190935	0.0712585	no	down
TRINITY_DN10734_c0_g1	nuclear transcription factor Y subunit B-1-like [Quercus suber]	0.210745	-2.24643	0.577459	1	no	down	0.000451819	-11.112	5.56e-17	3.54e-15	yes	down	1	0	1	1	no	no change	1	0	1	1	no	no change	0.22948	-2.12356	0.598359	1	no	down	0.198922	-2.32973	2.33e-05	0.000118159	yes	down	0.000544096	-10.8439	3.41e-16	2.12e-14	yes	down	3.85669	1.94736	0.526016	1	no	up
TRINITY_DN10736_c0_g2	hypothetical protein BT93_L4495 [Corymbia citriodora subsp. variegata]	0.00234672	-8.73514	7.7e-08	8.79e-06	yes	down	5.97e-05	-14.0312	2.06e-33	6.97e-30	yes	down	0.0139272	-6.16595	0.00430471	0.0483237	yes	down	0.131605	-2.92571	0.0805484	0.274884	no	down	0.002571	-8.60346	9.18e-08	1.56e-05	yes	down	0.0383148	-4.70595	1.94e-25	4.17e-23	yes	down	2.08e-05	-15.5558	7.5e-33	3.6e-29	yes	down	0.0599602	-4.05985	0.0016882	0.011768	yes	down
TRINITY_DN10738_c0_g2	PREDICTED: choline-phosphate cytidylyltransferase 2-like isoform X2 [Nelumbo nucifera]	0.0492236	-4.34451	0.108481	1	no	down	0.000400204	-11.287	4.43e-17	2.9e-15	yes	down	1	0	1	1	no	no change	1	0	1	1	no	no change	0.0540975	-4.20829	0.143787	1	no	down	0.0227016	-5.46107	4.08e-13	1.39e-11	yes	down	0.000482511	-11.0171	2.09e-16	1.38e-14	yes	down	0.10301	-3.27914	0.27278	1	no	down
TRINITY_DN10740_c0_g1	uncharacterized protein LOC110804224 isoform X1 [Spinacia oleracea]	1.01782	0.0254805	0.913291	0.976957	no	up	1.29091	0.368387	0.420053	0.578566	no	up	0.913647	-0.130291	0.780115	0.927954	no	down	0.776418	-0.365095	0.465288	0.729247	no	down	0.913909	-0.129878	0.714884	0.980307	no	down	3.09227	1.62867	7.68e-05	0.000329476	yes	up	2.77336	1.47164	0.00244156	0.00693654	yes	up	1.82916	0.871185	0.0964986	0.223172	no	up
TRINITY_DN10741_c0_g2	hypothetical protein BVRB_042710 [Beta vulgaris subsp. vulgaris]	0.2493	-2.00405	0.485008	1	no	down	0.000669203	-10.5453	2.43e-13	5.09e-12	yes	down	0.191599	-2.38383	0.551544	1	no	down	0.160281	-2.64132	0.509422	1	no	down	0.0501096	-4.31877	0.214294	1	no	down	0.024076	-5.37626	1.11e-08	1.42e-07	yes	down	0.361999	-1.46594	0.0381203	0.0764893	no	down	0.0959488	-3.38159	0.366353	1	no	down
TRINITY_DN10742_c0_g3		0.0890934	-3.48854	0.378391	1	no	down	0.000198468	-12.2988	2.82e-20	4.49e-18	yes	down	0.492074	-1.02305	0.802031	1	no	down	0.41118	-1.28216	0.753356	1	no	down	0.0984269	-3.3448	0.39839	1	no	down	0.0342482	-4.86783	2.18e-15	1.11e-13	yes	down	0.000239205	-12.0295	1.73e-19	2.74e-17	yes	down	0.36853	-1.44014	0.690458	1	no	down
TRINITY_DN107420_c0_g1		0.40941	-1.28838	0.752197	1	no	down	0.000954555	-10.0329	4.86e-13	9.38e-12	yes	down	0.492074	-1.02305	0.802031	1	no	down	0.41118	-1.28216	0.753356	1	no	down	0.449601	-1.15328	0.777457	1	no	down	0.0546954	-4.19244	1.06e-06	7.96e-06	yes	down	0.00115273	-9.76073	1.28e-12	2.65e-11	yes	down	0.859165	-0.218993	0.957199	1	no	down
TRINITY_DN10743_c1_g1	photosystem II 10 kDa polypeptide, chloroplastic [Chenopodium quinoa]	0.927948	-0.107884	0.677094	0.894268	no	down	1.65678	0.72838	0.154928	0.266215	no	up	0.840774	-0.250209	0.655093	0.876527	no	down	0.331436	-1.5932	0.0104629	0.0798958	no	down	1.15221	0.204405	0.572394	0.953664	no	up	4.51204	2.17378	0.00235131	0.00638278	yes	up	1.19973	0.262707	0.677097	0.765328	no	up	0.790553	-0.339065	0.465458	0.644484	no	down
TRINITY_DN10744_c0_g1	probable serine/threonine protein kinase IRE [Spinacia oleracea]	1.73263	0.79296	0.190407	0.517656	no	up	0.660846	-0.597614	0.269478	0.413247	no	down	0.116132	-3.10616	0.000953382	0.0163297	yes	down	5.13814	2.36125	0.0422993	0.18879	no	up	0.931355	-0.102597	0.883822	0.993453	no	down	13.4056	3.74476	2.21e-09	3.37e-08	yes	up	0.740527	-0.433376	0.548576	0.655932	no	down	2.90643	1.53925	0.149556	0.303	no	up
TRINITY_DN107457_c0_g1	hit family protein 1-like [Quercus suber]	1	0	1	1	no	no change	0.998738	-0.00182246	0.998612	0.99925	no	down	1	0	1	1	no	no change	1	0	1	1	no	no change	4.55462	2.18733	0.584463	1	no	up	0.399709	-1.32298	0.225596	0.303392	no	down	0.164097	-2.60738	0.0101499	0.0245586	yes	down	1	0	1	1	no	no change
TRINITY_DN10746_c0_g1	reticulon-like protein B2 [Chenopodium quinoa]	1.30375	0.382664	0.0861156	0.343153	no	up	1.63603	0.710199	0.096365	0.180548	no	up	1.7054	0.770106	0.08211	0.319424	no	up	2.00231	1.00166	0.0917838	0.298469	no	up	1.67381	0.743135	0.029784	0.261266	no	up	2.75563	1.46238	0.00217	0.00595879	yes	up	1.93273	0.950639	0.0383042	0.0767965	no	up	2.06882	1.04881	0.024431	0.0853815	no	up
TRINITY_DN10746_c0_g2		4.30719	2.10675	0.33037	0.67631	no	up	4.15886	2.05619	0.21091	0.340641	no	up	5.85789	2.55038	0.203322	0.532095	no	up	2.50727	1.32612	0.55673	0.791897	no	up	4.87718	2.28605	0.254314	0.770367	no	up	45.045	5.49329	0.00292661	0.00770419	yes	up	5.85009	2.54846	0.0474194	0.0919489	no	up	6.19642	2.63144	0.204945	0.375918	no	up
TRINITY_DN10747_c0_g1		0.105065	-3.25065	0.412885	1	no	down	0.00155842	-9.3257	1.77e-11	2.24e-10	yes	down	1	0	1	1	no	no change	1	0	1	1	no	no change	0.114341	-3.12859	0.430587	1	no	down	0.143247	-2.80343	0.000343214	0.00120575	yes	down	0.00187884	-9.05594	5.12e-11	6.73e-10	yes	down	0.221743	-2.17304	0.584151	1	no	down
TRINITY_DN10748_c0_g1	NASP-related protein sim3 [Spinacia oleracea]	0.920586	-0.119375	0.618763	0.867601	no	down	1.25765	0.330729	0.388715	0.54633	no	up	0.645784	-0.630876	0.183257	0.504133	no	down	0.747694	-0.419481	0.404485	0.68225	no	down	1.06662	0.0930481	0.783041	0.987396	no	up	2.26986	1.1826	0.00512997	0.0125022	yes	up	1.56305	0.644367	0.157652	0.244599	no	up	1.21427	0.28009	0.537312	0.703478	no	up
TRINITY_DN107489_c0_g1	pentatricopeptide repeat-containing protein At1g19720-like [Spinacia oleracea]	1.1543	0.207019	0.543328	0.827935	no	up	1.481	0.566569	0.34066	0.494891	no	up	1.53499	0.618234	0.250218	0.588157	no	up	0.775222	-0.367318	0.50306	0.758656	no	down	1.16178	0.21634	0.6306	0.963903	no	up	8.36719	3.06474	1.56e-09	2.45e-08	yes	up	1.08745	0.120952	0.850785	0.898188	no	up	4.98411	2.31734	1	1	no	up
TRINITY_DN10749_c0_g2	receptor like protein 30-like [Chenopodium quinoa]	4.95537	2.30899	0.0263418	0.175362	no	up	2.44235	1.28827	0.601737	0.739834	no	up	0.693862	-0.527278	0.728101	0.907566	no	down	0.459085	-1.12317	0.415974	0.691317	no	down	0.190848	-2.3895	0.100543	0.500308	no	down	1.70859	0.772802	0.739611	0.796075	no	up	3.25163	1.70116	0.271989	0.380141	no	up	0.026621	-5.23129	0.00271127	0.0168177	yes	down
TRINITY_DN10749_c0_g3		4.1392	2.04935	0.0863479	0.343573	no	up	0.42038	-1.25023	0.36668	0.522771	no	down	0.449362	-1.15405	0.655818	0.876697	no	down	0.892986	-0.16329	0.933903	0.976917	no	down	0.0622506	-4.00577	0.0234643	0.228223	no	down	0.018345	-5.76847	0.00366694	0.00937442	yes	down	5.06205	2.33972	0.0221961	0.0482647	yes	up	0.0635599	-3.97574	0.0421022	0.125179	no	down
TRINITY_DN1075_c0_g1	ubiquitin carboxyl-terminal hydrolase 12-like [Spinacia oleracea]	1.15824	0.211934	0.299514	0.646704	no	up	1.36017	0.443785	0.301066	0.450548	no	up	1.03763	0.0532889	0.900048	0.971104	no	up	1.58191	0.661671	0.143603	0.38702	no	up	1.02818	0.0400902	0.905688	0.996247	no	up	3.76468	1.91253	3.57e-06	2.31e-05	yes	up	2.27715	1.18723	0.0147966	0.0340315	yes	up	2.38341	1.25302	0.00427891	0.0238062	yes	up
TRINITY_DN1075_c1_g1	mitochondrial import inner membrane translocase subunit PAM16 like 2-like [Chenopodium quinoa]	1.38401	0.468858	0.307235	0.654503	no	up	4.32465	2.11258	0.00108209	0.0033416	yes	up	1.85782	0.893609	0.0598658	0.263663	no	up	4.91596	2.29747	3.25e-06	0.000177847	yes	up	2.01205	1.00866	0.166995	0.643789	no	up	22.8193	4.51218	2.94e-14	1.25e-12	yes	up	13.662	3.77209	5.63e-10	5.78e-09	yes	up	2.36085	1.23931	0.0385038	0.117666	no	up
TRINITY_DN10750_c0_g1	AP-5 complex subunit mu-like [Chenopodium quinoa]	1.20876	0.273528	0.430735	0.756584	no	up	1.47364	0.559382	0.23558	0.371136	no	up	1.12408	0.168744	0.705215	0.89934	no	up	1.3524	0.435526	0.440849	0.710791	no	up	1.326	0.407079	0.346523	0.851872	no	up	3.16127	1.6605	0.000585577	0.00191522	yes	up	1.53001	0.613546	0.208845	0.307311	no	up	1.97931	0.984995	0.066141	0.171387	no	up
TRINITY_DN10751_c0_g1	serine decarboxylase-like [Chenopodium quinoa]	1.34601	0.428685	0.871021	0.963455	no	up	1.38754	0.472525	0.90781	1	no	up	0.0881699	-3.50357	8.43e-05	0.00244336	yes	down	0.447964	-1.15855	0.195206	0.462606	no	down	0.047767	-4.38784	0.159786	0.630215	no	down	611.562	9.25636	7.18e-10	1.23e-08	yes	up	1	0	1	1	no	no change	2.35922	1.23831	0.39605	0.580465	no	up
TRINITY_DN10754_c0_g1		0.999604	-0.000570752	0.998943	0.999712	no	down	1.22636	0.294386	0.712098	0.822464	no	up	1.17686	0.234937	0.72246	0.906204	no	up	1.13183	0.17866	0.732427	0.886175	no	up	1.22295	0.290371	0.613665	0.95984	no	up	8.96124	3.1637	1.74e-06	1.23e-05	yes	up	1.71901	0.781576	0.331291	0.445136	no	up	2.86354	1.5178	0.0161723	0.0633185	no	up
TRINITY_DN10757_c0_g1	homocitrate synthase, mitochondrial-like [Quercus suber]	1.55312	0.63517	0.8763	1	no	up	1383.42	10.434	3.61e-14	9.65e-13	yes	up	1	0	1	1	no	no change	1	0	1	1	no	no change	3.24266	1.69718	0.674153	1	no	up	60.7153	5.92399	0.0028128	0.00744197	yes	up	4.7329	2.24272	0.574364	1	no	up	1	0	1	1	no	no change
TRINITY_DN1076_c0_g1	uncharacterized protein LOC110735067 [Chenopodium quinoa]	1.97399	0.981118	0.112019	0.39627	no	up	0.515759	-0.955232	0.102655	0.190305	no	down	1.52746	0.611135	0.39548	0.723092	no	up	2.18914	1.13036	0.0558413	0.221893	no	up	0.803839	-0.315022	0.67439	0.973398	no	down	15.7956	3.98145	2.51e-15	1.26e-13	yes	up	2.75998	1.46466	0.0159381	0.0363023	yes	up	3.051	1.60928	0.0438353	0.128791	no	up
TRINITY_DN10760_c0_g1	autophagy-related protein 18h-like [Chenopodium quinoa]	1.55927	0.640874	0.00879924	0.0899291	no	up	1.21548	0.281532	0.581463	0.723622	no	up	1.63964	0.713382	0.0968878	0.352972	no	up	2.65747	1.41005	0.0390755	0.179051	no	up	1.13232	0.17928	0.626556	0.963903	no	up	14.6218	3.87005	1.12e-14	5.1e-13	yes	up	2.58514	1.37024	0.00391969	0.0106028	yes	up	8.42455	3.0746	6.13e-07	1.56e-05	yes	up
TRINITY_DN10761_c0_g1	beta-amyrin 28-oxidase-like isoform X1 [Chenopodium quinoa]	2.55735	1.35465	0.000603867	0.0131374	yes	up	0.870245	-0.200506	0.7694	0.862032	no	down	5.27053	2.39795	0.00260412	0.0337847	yes	up	0.542754	-0.881631	0.365943	0.648319	no	down	1.14003	0.189069	0.737271	0.982396	no	up	0.00306244	-8.3511	3.12e-09	4.59e-08	yes	down	0.78738	-0.344869	0.870884	0.912719	no	down	0.0403771	-4.63032	1.48e-10	9.2e-09	yes	down
TRINITY_DN10762_c0_g1	beta-glucosidase 11-like [Vitis riparia]	0.249599	-2.00232	0.0634677	0.289021	no	down	0.099397	-3.33065	4.08e-05	0.00016189	yes	down	0.666487	-0.585351	0.424603	0.744669	no	down	0.256294	-1.96413	0.0106905	0.0808671	no	down	0.480371	-1.05778	0.311151	0.824988	no	down	0.159401	-2.64926	0.00606796	0.0144462	yes	down	0.116698	-3.09914	0.00129939	0.00393884	yes	down	0.105037	-3.25103	0.0086032	0.0402003	yes	down
TRINITY_DN10763_c0_g1	peptidylprolyl cis-trans isomerase 18, partial [Clitoria ternatea]	0.0364763	-4.7769	0.0536578	1	no	down	0.000197861	-12.3032	1.23e-20	2.14e-18	yes	down	0.0851964	-3.55306	0.300846	1	no	down	0.147361	-2.76257	0.253391	1	no	down	0.040052	-4.64198	0.0751656	1	no	down	0.0784482	-3.67212	1.28e-11	3.26e-10	yes	down	0.000238532	-12.0335	9.49e-20	1.63e-17	yes	down	0.0769172	-3.70055	0.174491	1	no	down
TRINITY_DN10766_c1_g1	uncharacterized protein LOC110723875 [Chenopodium quinoa]	0.417359	-1.26064	0.0789761	0.326221	no	down	1.83075	0.872432	0.206748	0.335666	no	up	1.3524	0.435523	0.48814	0.788331	no	up	0.381565	-1.39	0.211189	0.484533	no	down	1.29262	0.370303	0.614328	0.959933	no	up	0.354454	-1.49633	0.153022	0.218667	no	down	0.230129	-2.11949	0.0101836	0.0246292	yes	down	0.378143	-1.403	0.123712	0.266185	no	down
TRINITY_DN10767_c0_g2		1.24571	0.316965	0.796067	0.941837	no	up	9.23104	3.20649	0.00795689	0.0205865	yes	up	7.40935	2.88935	0.0766722	0.305639	no	up	14.1311	3.8208	0.0145083	0.0981322	no	up	3.46038	1.79093	0.11379	0.532241	no	up	1.09445	0.1302	0.959333	1	no	up	4.50484	2.17148	0.140437	0.222703	no	up	1.37708	0.461616	0.741735	0.851285	no	up
TRINITY_DN10768_c0_g1	transcription factor MYB41 [Spinacia oleracea]	5.07175	2.34248	3.73e-12	1.37e-09	yes	up	3.18685	1.67213	0.0101671	0.0256805	yes	up	2.35287	1.23442	0.513278	1	no	up	4.22477	2.07887	0.137799	0.378887	no	up	2.08594	1.0607	0.00997536	0.138019	no	up	2.63116	1.3957	0.0172052	0.0352794	yes	up	4.23053	2.08084	0.00110438	0.00340231	yes	up	0.557232	-0.843649	0.331674	0.518491	no	down
TRINITY_DN1077_c0_g1	uncharacterized protein LOC110798258 [Spinacia oleracea]	0.818992	-0.288079	0.267279	0.61284	no	down	1.45998	0.545953	0.230972	0.366133	no	up	1.86185	0.89674	0.0890134	0.335593	no	up	1.50331	0.588146	0.344099	0.628331	no	up	0.774232	-0.369163	0.320813	0.832618	no	down	3.02967	1.59916	0.000958486	0.00293539	yes	up	1.26038	0.333863	0.509139	0.620721	no	up	1.4092	0.494878	0.306374	0.492324	no	up
TRINITY_DN10770_c0_g1	Subtilisin-chymotrypsin inhibitor-2B [Capsicum baccatum]	2.93364	1.55269	0.700469	1	no	up	0.691559	-0.532076	0.504691	0.65811	no	down	1	0	1	1	no	no change	1	0	1	1	no	no change	9.05566	3.17882	0.421406	1	no	up	0.585861	-0.77137	0.36715	0.454971	no	down	0.1793	-2.47955	0.00664347	0.0169103	yes	down	1	0	1	1	no	no change
TRINITY_DN10771_c0_g2	stearoyl-[acyl-carrier-protein] 9-desaturase, chloroplastic-like [Chenopodium quinoa]	1.85907	0.894585	0.000861225	0.0172736	no	up	1.71525	0.778419	0.142903	0.249413	no	up	1.08163	0.113202	0.818956	0.942779	no	up	0.45507	-1.13584	0.0132568	0.0928073	no	down	1.03766	0.0533333	0.899391	0.995221	no	up	3.32956	1.73533	0.00595629	0.0142174	yes	up	1.81015	0.856109	0.0717711	0.129754	no	up	1.34261	0.425042	0.501009	0.674492	no	up
TRINITY_DN10772_c0_g2	bidirectional sugar transporter SWEET7-like [Chenopodium quinoa]	0.514641	-0.958363	0.0536962	0.264525	no	down	0.326374	-1.6154	0.000639539	0.00206324	yes	down	1.12253	0.166749	0.859211	0.95736	no	up	0.888865	-0.169963	0.900853	0.96353	no	down	0.575444	-0.797253	0.181174	0.668179	no	down	0.709483	-0.495159	0.333848	0.420429	no	down	0.411788	-1.28003	0.0395731	0.0789597	no	down	1.16711	0.222943	0.796416	0.885547	no	up
TRINITY_DN10774_c0_g1	peroxidase 5-like [Chenopodium quinoa]	0.0422343	-4.56544	3.22e-05	0.00131596	yes	down	0.510724	-0.969383	0.195146	0.320815	no	down	0.0604324	-4.04853	1	1	no	down	0.568167	-0.815614	0.524901	0.771664	no	down	0.324408	-1.62412	0.135822	0.582345	no	down	12.3065	3.62134	2.65e-16	1.57e-14	yes	up	1.34013	0.422371	0.459458	0.574052	no	up	9.11158	3.1877	0.000684669	0.00576306	yes	up
TRINITY_DN10775_c0_g1	hypothetical protein SOVF_045750 [Spinacia oleracea]	1.28019	0.35636	0.565525	0.840251	no	up	1.71649	0.779465	0.284034	0.430758	no	up	2.68946	1.42731	0.0124276	0.0992073	no	up	0.982065	-0.0261098	0.959466	0.985724	no	down	1.17634	0.234308	0.736597	0.982396	no	up	5.27353	2.39877	0.000297535	0.00106481	yes	up	2.27035	1.18292	0.0922464	0.15902	no	up	1.2899	0.367255	0.629247	0.774679	no	up
TRINITY_DN10777_c0_g1	hypothetical protein I3842_04G007600 [Carya illinoinensis]	1	0	1	1	no	no change	1395.17	10.4462	3.46e-13	6.94e-12	yes	up	2.82507	1.49828	0.712055	1	no	up	1	0	1	1	no	no change	7.17122	2.84222	0.473602	1	no	up	10.7101	3.4209	0.394024	1	no	up	7.91188	2.98402	0.450976	1	no	up	1	0	1	1	no	no change
TRINITY_DN107776_c0_g1	ubiquitin-like protein 5 [Elaeis guineensis]	1	0	1	1	no	no change	0.00179099	-9.12503	6.41e-11	7.09e-10	yes	down	1	0	1	1	no	no change	1	0	1	1	no	no change	1	0	1	1	no	no change	0.0815001	-3.61705	4.55e-05	0.000210202	yes	down	0.00215986	-8.85485	1.73e-10	2e-09	yes	down	1	0	1	1	no	no change
TRINITY_DN10779_c0_g2	LOW QUALITY PROTEIN: DNA polymerase epsilon catalytic subunit A-like [Chenopodium quinoa]	0.930549	-0.103846	0.793243	0.94069	no	down	0.606656	-0.721049	0.147488	0.255976	no	down	0.269928	-1.88935	0.0145577	0.110181	no	down	0.476616	-1.0691	0.19332	0.460391	no	down	0.537583	-0.89544	0.103744	0.508125	no	down	0.373346	-1.42142	0.00556163	0.0134003	yes	down	1.82349	0.866705	0.109755	0.182393	no	up	0.262313	-1.93064	0.00383445	0.0219376	yes	down
TRINITY_DN1078_c0_g1	protein IQ-DOMAIN 1 [Spinacia oleracea]	1.96289	0.972977	0.139098	0.443167	no	up	2.94393	1.55774	0.0281223	0.0632644	no	up	0.404965	-1.30413	0.00289606	0.0364512	yes	down	0.312705	-1.67713	0.000512542	0.00965642	yes	down	1.47791	0.563555	0.446588	0.909631	no	up	2.96252	1.56683	0.0479995	0.0838417	no	up	3.50293	1.80856	1	1	no	up	0.577578	-0.791912	0.351506	0.537889	no	down
TRINITY_DN10782_c0_g1	probable disease resistance RPP8-like protein 4 [Spinacia oleracea]	0.797715	-0.326056	0.188539	0.515467	no	down	0.59025	-0.760602	0.110718	0.20264	no	down	0.439601	-1.18573	0.0837135	0.323136	no	down	1.93078	0.94918	0.156042	0.406643	no	up	0.400185	-1.32126	0.0346747	0.282955	no	down	4.87743	2.28612	3.05e-07	2.66e-06	yes	up	2.45772	1.29732	0.00633182	0.0162038	yes	up	3.04951	1.60858	0.0176945	0.0675766	no	up
TRINITY_DN10782_c0_g2	CRIB domain-containing protein RIC5-like [Chenopodium quinoa]	0.508678	-0.975176	0.186491	0.512107	no	down	0.413043	-1.27563	0.0980473	0.183325	no	down	0.524663	-0.930538	0.63013	1	no	down	1.29576	0.373795	0.764853	0.901844	no	up	0.5445	-0.876995	0.290769	0.807039	no	down	4.93299	2.30246	0.000181869	0.000695106	yes	up	0.733279	-0.447565	0.506516	0.618404	no	down	0.969533	-0.0446376	0.973586	0.986645	no	down
TRINITY_DN10782_c5_g1	PREDICTED: uncharacterized protein LOC104904171 [Beta vulgaris subsp. vulgaris]	0.0416257	-4.58638	0.139843	0.444455	no	down	0.212779	-2.23257	0.00505206	0.0136455	yes	down	0.36979	-1.43522	0.583692	1	no	down	0.396909	-1.33312	0.612157	1	no	down	0.0234475	-5.41442	0.102563	1	no	down	0.48967	-1.03012	0.118356	0.177031	no	down	0.796427	-0.328386	0.676015	0.764546	no	down	0.60637	-0.721729	0.7346	0.846918	no	down
TRINITY_DN10784_c0_g1	uncharacterized protein LOC110691527 [Chenopodium quinoa]	0.617709	-0.695001	0.226277	0.565525	no	down	0.48156	-1.05421	0.0692238	0.136747	no	down	0.977355	-0.0330457	0.962245	0.99009	no	down	5.78717	2.53286	0.00116549	0.0176137	yes	up	0.210662	-2.247	0.00126507	0.036151	yes	down	4.00248	2.0009	3.98e-06	2.53e-05	yes	up	1.05075	0.0714221	0.901436	0.933745	no	up	0.963387	-0.0538131	0.939095	0.967945	no	down
TRINITY_DN10785_c0_g3	nicotinate phosphoribosyltransferase 2-like isoform X1 [Chenopodium quinoa]	0.984931	-0.0219061	0.934141	0.983186	no	down	0.727194	-0.459588	0.248319	0.387113	no	down	1.06983	0.0973828	0.834089	0.94844	no	up	1.43778	0.523843	0.402221	0.68022	no	up	1.06087	0.085244	0.813684	0.990301	no	up	3.71972	1.8952	7.14e-05	0.000309576	yes	up	0.763206	-0.389856	0.406216	0.52183	no	down	3.23417	1.6934	0.00409209	0.0230244	yes	up
TRINITY_DN10786_c0_g1	Mitochondrial outer membrane protein porin 5 [Zea mays]	0.143541	-2.80047	0.48306	1	no	down	0.000494472	-10.9818	3.56e-16	1.79e-14	yes	down	1	0	1	1	no	no change	1	0	1	1	no	no change	0.157169	-2.66961	0.503717	1	no	down	0.0453496	-4.46277	8.9e-11	1.87e-09	yes	down	0.000596769	-10.7105	1.55e-15	7.85e-14	yes	down	0.303692	-1.71932	0.666806	1	no	down
TRINITY_DN10788_c0_g1	hypothetical protein Lal_00005175, partial [Lupinus albus]	0.109377	-3.19262	0.000204956	0.00569661	yes	down	0.759442	-0.396989	0.581726	0.723816	no	down	2.77202	1.47094	0.0597717	0.263437	no	up	0.28346	-1.81878	0.00973518	0.0761972	no	down	1.52163	0.605617	0.44862	0.909831	no	up	1.59292	0.671678	0.183537	0.255163	no	up	3.10961	1.63673	0.000831957	0.00263407	yes	up	1.5766	0.65682	0.498946	0.672971	no	up
TRINITY_DN10789_c0_g1		0.535588	-0.900804	0.242902	0.585565	no	down	2.47595	1.30798	0.278701	0.424526	no	up	2.72571	1.44663	0.0335594	0.184416	no	up	5.28469	2.40182	0.000217017	0.00512024	yes	up	1.32333	0.404168	0.601942	0.95824	no	up	11.7141	3.55018	8.06e-05	0.000343704	yes	up	1.04994	0.0703107	0.957278	0.972047	no	up	9.25889	3.21084	2.68e-05	0.000404685	yes	up
TRINITY_DN10790_c0_g1		0.0852203	-3.55266	0.369409	1	no	down	0.00208076	-8.90867	2.3e-10	2.26e-09	yes	down	1	0	1	1	no	no change	1	0	1	1	no	no change	0.0930695	-3.42555	0.386751	1	no	down	0.0910075	-3.45787	0.000194145	0.00073578	yes	down	0.00250725	-8.63968	5.97e-10	6.08e-09	yes	down	0.18016	-2.47265	0.532196	1	no	down
TRINITY_DN10791_c0_g1	F-box/FBD/LRR-repeat protein At1g13570-like [Chenopodium quinoa]	0.78976	-0.340514	0.254399	0.598131	no	down	1.96994	0.978152	0.0206955	0.0483582	no	up	1.01871	0.0267482	0.954911	0.987463	no	up	0.761847	-0.392427	0.463662	0.728294	no	down	0.963566	-0.0535442	0.893109	0.993844	no	down	2.63531	1.39797	0.00190909	0.00534055	yes	up	2.16592	1.11498	0.0243995	0.0523284	no	up	1.26645	0.34079	0.641585	0.783522	no	up
TRINITY_DN107939_c0_g1	hypothetical protein SOVF_157500 [Spinacia oleracea]	0.7751	-0.367545	0.355241	0.698479	no	down	2.05965	1.0424	0.0387297	0.0835584	no	up	3.95182	1.98252	6.87e-06	0.000316037	yes	up	2.82528	1.49839	0.00884086	0.0716239	no	up	1.97079	0.978776	0.025382	0.239404	no	up	6.79765	2.76504	1.5e-09	2.37e-08	yes	up	4.60823	2.20421	0.000118544	0.000449078	yes	up	4.05981	2.02141	0.000571527	0.00498565	yes	up
TRINITY_DN10794_c0_g1	uncharacterized protein LOC110735697 [Chenopodium quinoa]	0.939192	-0.0905081	0.72537	0.91408	no	down	0.998404	-0.00230449	0.995577	0.997403	no	down	0.850316	-0.233929	0.610881	0.856426	no	down	0.613715	-0.704359	0.136011	0.376179	no	down	1.08113	0.112546	0.758516	0.985085	no	up	0.114414	-3.12767	7.69e-09	1.02e-07	yes	down	0.504878	-0.985995	0.109187	0.181656	no	down	0.157296	-2.66845	0.000116845	0.00136543	yes	down
TRINITY_DN107942_c0_g1		0.407247	-1.29602	0.310669	0.65793	no	down	0.0314352	-4.99148	0.0470208	0.0985931	no	down	0.221815	-2.17257	0.283358	1	no	down	2.40619	1.26675	0.141219	0.383832	no	up	0.374745	-1.41602	0.408334	1	no	down	10.083	3.33385	0.00326658	0.00847321	yes	up	1.02964	0.0421408	0.976821	0.985331	no	up	3.28317	1.71509	0.0998701	0.229014	no	up
TRINITY_DN10796_c0_g1		1	0	1	1	no	no change	1	0	1	1	no	no change	8.73248	3.12639	0.300971	1	no	up	34.5967	5.11256	0.00460146	0.0462525	yes	up	7.77454	2.95876	0.45514	1	no	up	295.165	8.20538	0.0358892	0.0656232	no	up	1	0	1	1	no	no change	52.8888	5.72489	0.00944679	0.0431426	yes	up
TRINITY_DN10798_c0_g1	glucan endo-1,3-beta-glucosidase-like precursor [Beta vulgaris subsp. vulgaris]	1.71768	0.780463	0.216388	0.552805	no	up	3.69076	1.88392	0.0036758	0.0102086	yes	up	943.439	9.88178	1	1	no	up	17598.2	14.1031	1	1	no	up	2.07338	1.05198	0.161012	0.633046	no	up	136.121	7.08875	7.44e-27	1.91e-24	yes	up	2.14598	1.10164	0.123066	0.200116	no	up	374.666	8.54946	1.44e-21	6.28e-19	yes	up
TRINITY_DN10798_c0_g2	glucan endo-1,3-beta-glucosidase-like precursor [Beta vulgaris subsp. vulgaris]	0.641819	-0.639761	0.379149	0.717778	no	down	0.180635	-2.46885	0.00235177	0.00679263	yes	down	1.62341	0.69903	0.42458	0.744669	no	up	23.4391	4.55085	6.15e-12	1.73e-09	yes	up	1.49393	0.579111	0.438863	0.90617	no	up	0.983333	-0.0242475	0.978792	0.984583	no	down	0.168458	-2.56954	0.00106462	0.00329118	yes	down	15.3414	3.93936	5.9e-07	1.51e-05	yes	up
TRINITY_DN10799_c0_g1		0.210745	-2.24643	0.577459	1	no	down	0.00032341	-11.5943	5.55e-18	4.72e-16	yes	down	1	0	1	1	no	no change	1	0	1	1	no	no change	0.22948	-2.12356	0.598359	1	no	down	0.00543296	-7.52404	9.65e-13	3.09e-11	yes	down	0.000390754	-11.3215	2.7e-17	2.33e-15	yes	down	0.444624	-1.16934	0.771861	1	no	down
TRINITY_DN108_c0_g1	ribonuclease 1-like [Chenopodium quinoa]	1.60481	0.682401	0.843224	1	no	up	1.78473	0.835706	0.81101	1	no	up	1.77833	0.830527	0.332872	0.672395	no	up	0.171259	-2.54575	0.00682624	0.0604232	no	down	10.4926	3.39131	0.0922682	1	no	up	21.0712	4.3972	0.0127412	0.0273337	yes	up	0.508353	-0.976099	0.809614	1	no	down	15.9835	3.99851	0.0976708	0.225359	no	up
TRINITY_DN1080_c0_g2	pleiotropic drug resistance protein 1-like [Chenopodium quinoa]	1.29877	0.377147	0.399289	0.733008	no	up	2.38281	1.25266	0.078781	0.152764	no	up	2.93673	1.55421	0.266362	0.606702	no	up	75.4044	6.23658	1.48e-11	3.96e-09	yes	up	2.07	1.04963	0.140949	0.593098	no	up	9.07707	3.18223	6.09e-09	8.31e-08	yes	up	4.54584	2.18455	0.000156603	0.000578734	yes	up	21.0741	4.3974	1.13e-13	1.3e-11	yes	up
TRINITY_DN10801_c0_g1		1	0	1	1	no	no change	180.166	7.49319	7.7e-07	4e-06	yes	up	1	0	1	1	no	no change	1	0	1	1	no	no change	1.70559	0.770271	0.850273	1	no	up	4.56884	2.19183	0.591163	1	no	up	1.66854	0.73859	0.856363	1	no	up	1	0	1	1	no	no change
TRINITY_DN10805_c0_g2	uncharacterized protein LOC110802208 [Spinacia oleracea]	0.929791	-0.105021	0.955269	0.989055	no	down	13.1565	3.71771	0.259659	0.401117	no	up	2.77283	1.47136	1	1	no	up	0.0164155	-5.92879	0.0763225	1	no	down	1.1575	0.211011	0.954921	0.997631	no	up	50.2243	5.65031	0.0130869	0.0279523	yes	up	76.7816	6.26269	2.27e-08	1.69e-07	yes	up	0.418804	-1.25565	0.532494	0.69968	no	down
TRINITY_DN10805_c1_g1		0.0132661	-6.23611	0.0106284	0.101207	no	down	1.8952	0.922351	0.445818	0.60382	no	up	1.73482	0.794786	0.492477	0.791608	no	up	0.366838	-1.44679	0.256652	0.539583	no	down	1.45702	0.543022	0.852311	0.992468	no	up	1.33762	0.419667	0.82564	0.865911	no	up	0.116616	-3.10016	0.00678609	0.0172217	yes	down	0.50415	-0.988075	0.739536	0.849924	no	down
TRINITY_DN10807_c0_g1	hypothetical protein SOVF_134570 [Spinacia oleracea]	0.279418	-1.8395	0.41003	1	no	down	1.38754	0.472525	0.90781	1	no	up	4.53344	2.18061	0.000109795	0.00302473	yes	up	1.04447	0.0627759	0.929205	0.975177	no	up	4.54825	2.18531	0.193645	0.689425	no	up	1	0	1	1	no	no change	1	0	1	1	no	no change	0.673649	-0.569932	0.82842	1	no	down
TRINITY_DN1081_c0_g1		0.0422708	-4.56419	0.189096	1	no	down	0.000666857	-10.5503	7.83e-13	1.43e-11	yes	down	1	0	1	1	no	no change	1	0	1	1	no	no change	0.046078	-4.43978	0.191203	1	no	down	0.0204589	-5.61113	2.6e-08	3.03e-07	yes	down	0.000809161	-10.2713	9.01e-13	1.94e-11	yes	down	0.0892889	-3.48537	0.342457	1	no	down
TRINITY_DN10813_c0_g1	hypothetical protein BT93_L0663 [Corymbia citriodora subsp. variegata]	1	0	1	1	no	no change	0.00322197	-8.27784	1.93e-08	1.31e-07	yes	down	1	0	1	1	no	no change	1	0	1	1	no	no change	1	0	1	1	no	no change	0.0210382	-5.57084	0.00018334	0.00069998	yes	down	0.00388374	-8.00834	3.43e-08	2.46e-07	yes	down	1	0	1	1	no	no change
TRINITY_DN108130_c0_g1	hypothetical protein FH972_021493 [Carpinus fangiana]	0.40941	-1.28838	0.752197	1	no	down	0.000503438	-10.9559	7.06e-16	3.25e-14	yes	down	1	0	1	1	no	no change	1	0	1	1	no	no change	0.449601	-1.15328	0.777457	1	no	down	0.186247	-2.42471	6.35e-05	0.000279884	yes	down	0.000606168	-10.688	2.68e-15	1.27e-13	yes	down	1.67379	0.743122	0.85549	1	no	up
TRINITY_DN108174_c0_g1		1	0	1	1	no	no change	0.717072	-0.47981	0.702679	0.81562	no	down	1	0	1	1	no	no change	1	0	1	1	no	no change	1.70559	0.770271	0.850273	1	no	up	0.483974	-1.047	0.476118	0.562253	no	down	0.0863982	-3.53286	0.0197992	0.0437656	yes	down	1	0	1	1	no	no change
TRINITY_DN10818_c0_g1	REF/SRPP-like protein At1g67360 [Chenopodium quinoa]	5.11218	2.35394	1.23e-06	8.9e-05	yes	up	14.1214	3.81981	0.000147244	0.000531018	yes	up	410.532	8.68135	1.18e-06	7.39e-05	yes	up	76.6891	6.26095	0.000702125	0.0120944	yes	up	5.63549	2.49454	0.001989	0.0491599	yes	up	17.4898	4.12844	5.75e-05	0.000256788	yes	up	8.36631	3.06459	0.00364066	0.00991999	yes	up	0.71356	-0.486894	0.678686	0.810125	no	down
TRINITY_DN1082_c0_g1	uncharacterized protein At4g00950-like [Chenopodium quinoa]	0.749807	-0.41541	0.108503	0.388388	no	down	1.03772	0.0534238	0.912599	0.951592	no	up	1.07583	0.105456	0.85911	0.95736	no	up	0.984956	-0.0218691	0.971535	0.989568	no	down	0.87613	-0.190784	0.627041	0.963903	no	down	3.03568	1.60202	0.00240989	0.00651343	yes	up	0.638793	-0.64658	0.23935	0.34277	no	down	1.20871	0.273469	0.580873	0.737928	no	up
TRINITY_DN10820_c0_g1	protein QUIRKY-like [Chenopodium quinoa]	1.30521	0.384277	0.302698	0.649666	no	up	0.869679	-0.201445	0.742107	0.843546	no	down	2.03912	1.02794	0.0295555	0.170354	no	up	0.847816	-0.238178	0.739805	0.889649	no	down	1.25907	0.332355	0.4581	0.914814	no	up	0.121554	-3.04033	1.98e-06	1.38e-05	yes	down	0.34549	-1.53329	0.0335496	0.0686808	no	down	0.0677203	-3.88427	2.4e-08	9e-07	yes	down
TRINITY_DN10821_c0_g1	uncharacterized protein LOC110731285 [Chenopodium quinoa]	2.07663	1.05425	0.00422196	0.0550491	no	up	1.67811	0.746838	0.19609	0.321486	no	up	1.65925	0.73053	0.359547	0.693361	no	up	2.97565	1.57321	0.000568981	0.0104338	yes	up	1.37595	0.460425	0.302934	0.817513	no	up	11.3218	3.50104	2.04e-12	6.16e-11	yes	up	1.37821	0.462791	0.349034	0.46363	no	up	9.37544	3.22889	5.19e-08	1.78e-06	yes	up
TRINITY_DN10822_c0_g1	hypothetical protein CDL15_Pgr024570 [Punica granatum]	2.76742	1.46854	0.716491	1	no	up	1	0	1	1	no	no change	1	0	1	1	no	no change	1	0	1	1	no	no change	1	0	1	1	no	no change	1	0	1	1	no	no change	177.38	7.4707	1.06e-06	5.86e-06	yes	up	1	0	1	1	no	no change
TRINITY_DN10822_c0_g2	40S ribosomal protein S27 [Capsicum annuum]	0.293343	-1.76934	0.658002	1	no	down	0.00172992	-9.17508	1.42e-09	1.19e-08	yes	down	0.061561	-4.02184	0.194349	1	no	down	0.0514488	-4.28072	0.107153	1	no	down	0.167003	-2.58206	0.518366	1	no	down	0.035533	-4.8147	0.000112691	0.000459885	yes	down	0.589893	-0.761476	0.314389	0.427062	no	down	0.320401	-1.64205	0.681291	1	no	down
TRINITY_DN10824_c0_g1	UPF0496 protein At4g34320-like isoform X1 [Spinacia oleracea]	1.22664	0.294715	0.242238	0.585055	no	up	0.761987	-0.392162	0.388937	0.546494	no	down	0.999819	-0.00026061	0.999605	0.999753	no	down	1.09935	0.136652	0.850365	0.941676	no	up	0.712671	-0.488691	0.162154	0.635157	no	down	0.83234	-0.264755	0.599696	0.675504	no	down	1.58876	0.667903	0.26085	0.367488	no	up	0.211203	-2.2433	0.00075172	0.00620613	yes	down
TRINITY_DN10825_c0_g1	hypothetical protein SOVF_202790 [Spinacia oleracea]	1.7943	0.843421	0.00118117	0.021871	no	up	4.72401	2.24001	8.08e-09	5.87e-08	yes	up	3.89413	1.9613	0.0303319	0.173349	no	up	2.60309	1.38022	0.136385	0.376753	no	up	3.10891	1.63641	0.00334909	0.0694643	no	up	13.2321	3.72597	1.54e-17	1.11e-15	yes	up	13.758	3.7822	7.07e-14	2.11e-12	yes	up	1.73343	0.793628	0.1314	0.277568	no	up
TRINITY_DN10825_c0_g2	uncharacterized protein LOC110799597 [Spinacia oleracea]	1	0	1	1	no	no change	7.43862	2.89503	0.000276928	0.00095254	yes	up	32.4796	5.02146	0.0828132	1	no	up	97.5473	6.60803	0.000875149	0.0142826	yes	up	73.2995	6.19573	0.0323401	0.272557	no	up	35.125	5.13443	8.52e-23	1.26e-20	yes	up	28.0407	4.80945	1.11e-11	1.74e-10	yes	up	1063.16	10.0541	8.47e-11	5.61e-09	yes	up
TRINITY_DN10825_c1_g1		2.84128	1.50654	0.064744	0.292122	no	up	2.21567	1.14774	0.190923	0.315037	no	up	1.84593	0.884344	0.826557	1	no	up	7.36425	2.88054	0.321087	1	no	up	1.60718	0.684535	0.507525	0.935833	no	up	6.21211	2.63508	0.00127516	0.00375962	yes	up	8.87782	3.1502	2.57e-05	0.000110998	yes	up	0.690384	-0.53453	0.633968	0.778044	no	down
TRINITY_DN10825_c5_g1		3.66631	1.87433	0.0313983	0.195244	no	up	4.76824	2.25346	0.000207638	0.000729825	yes	up	4.83846	2.27455	0.520746	1	no	up	10.6712	3.41565	0.18909	1	no	up	1.58371	0.663305	0.541539	0.946077	no	up	10.035	3.32698	4.24e-08	4.68e-07	yes	up	11.5103	3.52486	5.45e-10	5.61e-09	yes	up	0.418073	-1.25817	0.338559	0.525488	no	down
TRINITY_DN10827_c1_g1	UDP-glucuronic acid decarboxylase 2-like [Chenopodium quinoa]	2.08541	1.06033	0.00112028	0.0210125	yes	up	1.16166	0.216189	0.580164	0.72271	no	up	0.900239	-0.151621	0.789416	0.930322	no	down	2.13592	1.09486	0.0536481	0.216134	no	up	1.65554	0.727303	0.0747501	0.425856	no	up	1.51724	0.601453	0.21458	0.29099	no	up	0.778705	-0.360852	0.531329	0.640591	no	down	2.48001	1.31035	0.0495231	0.14044	no	up
TRINITY_DN10827_c2_g1	beta-amylase 1, chloroplastic [Spinacia oleracea]	1.77058	0.824223	0.0448738	0.240413	no	up	2.25247	1.17151	0.00351844	0.00980774	yes	up	2.90613	1.5391	0.00297081	0.03722	yes	up	1.67742	0.746244	0.341391	0.625921	no	up	2.8351	1.5034	0.000925475	0.0290077	yes	up	17.8384	4.15691	6.02e-20	6.01e-18	yes	up	2.84906	1.51049	0.0283088	0.0594305	no	up	13.6992	3.77602	7.07e-07	1.76e-05	yes	up
TRINITY_DN10828_c0_g1	ultraviolet-B receptor UVR8-like isoform X4 [Carica papaya]	1.50621	0.590918	0.883603	1	no	up	0.00050363	-10.9553	3.92e-15	1.42e-13	yes	down	0.492074	-1.02305	0.802031	1	no	down	0.41118	-1.28216	0.753356	1	no	down	0.449601	-1.15328	0.777457	1	no	down	0.0165715	-5.91515	2.44e-10	4.63e-09	yes	down	0.0593447	-4.07474	4.64e-09	3.95e-08	yes	down	3.41265	1.77089	0.660275	1	no	up
TRINITY_DN10829_c0_g1	PREDICTED: uncharacterized protein LOC104907624 [Beta vulgaris subsp. vulgaris]	4.00235	2.00085	0.0182073	0.141353	no	up	2.62611	1.39292	0.292004	0.440074	no	up	0.241017	-2.05279	0.0808463	0.316286	no	down	0.257365	-1.95811	0.104989	0.322434	no	down	2.00331	1.00238	0.320486	0.832318	no	up	87.9568	6.45872	4.54e-12	1.28e-10	yes	up	23.7455	4.56958	1.69e-07	1.07e-06	yes	up	4.77903	2.25672	0.0125991	0.0528529	no	up
TRINITY_DN1083_c0_g1		1	0	1	1	no	no change	0.00253049	-8.62637	1.23e-09	1.05e-08	yes	down	1	0	1	1	no	no change	1	0	1	1	no	no change	1	0	1	1	no	no change	1.09061	0.125137	0.842486	0.87957	no	up	0.00304672	-8.35853	3.01e-09	2.66e-08	yes	down	10.4323	3.38299	0.395949	1	no	up
TRINITY_DN10833_c0_g1	receptor-like protein kinase HSL1 [Chenopodium quinoa]	16.6438	4.05692	0.247746	1	no	up	0.365761	-1.45103	0.722138	1	no	down	1	0	1	1	no	no change	280.102	8.12981	5.31e-05	0.00171293	yes	up	1	0	1	1	no	no change	8.07388	3.01326	0.383653	1	no	up	0.439836	-1.18496	0.771511	1	no	down	70.7736	6.14514	0.017945	0.0682385	no	up
TRINITY_DN10834_c0_g1	protein NRT1/ PTR FAMILY 8.1-like [Chenopodium quinoa]	1.22689	0.295001	0.532247	0.821641	no	up	3.10523	1.6347	0.0037479	0.0103931	yes	up	2.31396	1.21037	0.021265	0.139335	no	up	7.58188	2.92256	0.00076257	0.0128538	yes	up	1.76116	0.816524	0.123527	0.5554	no	up	32.3749	5.0168	1.81e-20	1.94e-18	yes	up	9.11926	3.18892	9.42e-08	6.25e-07	yes	up	14.478	3.85579	1.09e-07	3.39e-06	yes	up
TRINITY_DN10835_c0_g1		0.52242	-0.936718	0.757426	1	no	down	0.752457	-0.410318	0.59226	0.732343	no	down	1	0	1	1	no	no change	1	0	1	1	no	no change	3.71136	1.89195	0.407245	0.891063	no	up	0.728987	-0.456035	0.504443	0.588763	no	down	0.133403	-2.90613	1.53e-05	6.88e-05	yes	down	0.160517	-2.6392	0.50434	1	no	down
TRINITY_DN10836_c0_g1	hypothetical protein GUJ93_ZPchr0006g41450 [Zizania palustris]	0.22477	-2.15348	0.59406	1	no	down	0.000709169	-10.4616	9.33e-15	3e-13	yes	down	0.492074	-1.02305	0.802031	1	no	down	0.41118	-1.28216	0.753356	1	no	down	0.247859	-2.01241	0.618499	1	no	down	0.0609077	-4.03723	1.54e-08	1.9e-07	yes	down	0.000854818	-10.1921	3.88e-14	1.26e-12	yes	down	0.916003	-0.126576	0.975007	1	no	down
TRINITY_DN108366_c0_g1	PREDICTED: shikimate O-hydroxycinnamoyltransferase [Beta vulgaris subsp. vulgaris]	0.951286	-0.0720491	0.937445	0.984057	no	down	0.890847	-0.166751	0.810769	0.889082	no	down	0.948903	-0.0756671	0.98506	1	no	down	1.86363	0.898117	0.820654	1	no	up	1.36438	0.448243	0.579992	0.954833	no	up	0.00714231	-7.12939	5.09e-07	4.18e-06	yes	down	0.192075	-2.38026	0.000932072	0.00291909	yes	down	0.114575	-3.12563	0.0167968	0.0650809	no	down
TRINITY_DN10837_c1_g1		0.760192	-0.395563	0.573683	0.845601	no	down	0.36842	-1.44058	0.13567	0.239226	no	down	0.327148	-1.61199	0.686332	1	no	down	22.97	4.52168	0.00391679	0.0415778	yes	up	0.717773	-0.478401	0.534454	0.943716	no	down	0.726636	-0.460696	0.480214	0.566168	no	down	0.474214	-1.07639	0.200048	0.296893	no	down	1.56337	0.644656	0.567366	0.727568	no	up
TRINITY_DN108382_c0_g1	uncharacterized protein LOC110732964 [Chenopodium quinoa]	2.68443	1.42462	4.44e-06	0.000262161	yes	up	2.16292	1.11298	0.0413812	0.0885053	no	up	3.32395	1.7329	7.57e-05	0.0022564	yes	up	2.05558	1.03955	0.0817841	0.277621	no	up	3.29447	1.72005	4.93e-05	0.00298435	yes	up	5.51264	2.46274	3.25e-05	0.000157051	yes	up	1.8168	0.861403	0.156266	0.242883	no	up	3.0953	1.63008	0.00397327	0.0225409	yes	up
TRINITY_DN1084_c0_g1	two-component response regulator ARR17-like isoform X2 [Chenopodium quinoa]	0.483282	-1.04906	0.0152273	0.126063	no	down	0.903465	-0.146459	0.76717	0.860481	no	down	0.373639	-1.42028	0.0272937	0.162486	no	down	0.182677	-2.45264	0.000601847	0.0108877	yes	down	0.549519	-0.863759	0.111933	0.52884	no	down	3.00813	1.58887	0.00174317	0.00493326	yes	up	1.65487	0.72672	0.154694	0.240937	no	up	0.506662	-0.980904	0.186603	0.352685	no	down
TRINITY_DN10843_c0_g1		1	0	1	1	no	no change	0.00091557	-10.093	1.05e-13	2.43e-12	yes	down	1	0	1	1	no	no change	1	0	1	1	no	no change	1	0	1	1	no	no change	0.140526	-2.83109	1.69e-05	8.9e-05	yes	down	0.00110278	-9.82464	3.99e-13	9.52e-12	yes	down	1	0	1	1	no	no change
TRINITY_DN10844_c0_g1		0.217975	-2.19777	0.586126	1	no	down	0.001443	-9.43671	2.27e-11	2.79e-10	yes	down	0.492074	-1.02305	0.802031	1	no	down	0.41118	-1.28216	0.753356	1	no	down	0.239404	-2.06248	0.609394	1	no	down	0.0334961	-4.89986	2.68e-06	1.8e-05	yes	down	0.00174195	-9.16508	5.02e-11	6.61e-10	yes	down	0.461604	-1.11527	0.782387	1	no	down
TRINITY_DN10846_c0_g1	PREDICTED: receptor-like protein 12 [Daucus carota subsp. sativus]	0.462059	-1.11385	0.458588	0.776186	no	down	1.9467	0.961033	0.574319	0.717997	no	up	1.48653	0.571945	0.707909	0.900496	no	up	7.02853	2.81322	0.0251026	0.136877	no	up	0.809833	-0.304303	0.835388	0.991392	no	down	17.3268	4.11493	0.000157688	0.00061362	yes	up	0.752713	-0.409829	0.826473	0.880398	no	down	2.24811	1.16871	0.407356	0.591998	no	up
TRINITY_DN10848_c1_g3		0.273271	-1.87159	0.524855	0.816877	no	down	0.739886	-0.434624	0.576937	0.720109	no	down	0.355937	-1.49031	0.083217	0.321599	no	down	0.0361614	-4.7894	0.000398375	0.00808243	yes	down	0.647373	-0.62733	0.478736	0.924556	no	down	0.0132515	-6.2377	6.25e-07	5e-06	yes	down	0.102244	-3.28992	0.000154419	0.000571323	yes	down	0.0120585	-6.37381	7.1e-06	0.000130528	yes	down
TRINITY_DN10849_c0_g1	GDSL esterase/lipase At3g26430-like [Spinacia oleracea]	0.608535	-0.716588	0.0147944	0.123655	no	down	0.465821	-1.10215	0.106992	0.196879	no	down	0.805629	-0.311813	0.595778	0.849744	no	down	0.462827	-1.11146	0.128792	0.363873	no	down	1.11921	0.16248	0.737318	0.982396	no	up	1.81597	0.860742	0.183091	0.254653	no	up	0.171267	-2.54568	0.000128155	0.000482591	yes	down	0.340597	-1.55386	0.00130006	0.00959198	yes	down
TRINITY_DN1085_c0_g2		0.640739	-0.642191	0.0655741	0.294232	no	down	1.08002	0.111064	0.834933	0.904315	no	up	0.907243	-0.140439	0.824587	0.945316	no	down	0.939637	-0.0898248	0.883731	0.955903	no	down	0.624376	-0.679512	0.169528	0.648206	no	down	3.67776	1.87883	0.0008777	0.00272031	yes	up	1.89535	0.922462	0.0961769	0.16437	no	up	0.949308	-0.0750514	0.892458	0.942391	no	down
TRINITY_DN10850_c0_g1	G-type lectin S-receptor-like serine/threonine-protein kinase At1g11330 isoform X3 [Spinacia oleracea]	1.26004	0.333468	0.612158	0.864436	no	up	1.60896	0.686128	0.27399	0.418846	no	up	0.768839	-0.379247	0.640202	0.87065	no	down	5.27344	2.39874	3.52e-05	0.00122955	yes	up	1.37266	0.456973	0.43439	0.905599	no	up	21.7295	4.44158	5.44e-23	8.23e-21	yes	up	4.54437	2.18408	0.000113325	0.000430911	yes	up	31.6347	4.98343	9.89e-17	1.92e-14	yes	up
TRINITY_DN10852_c0_g1	hypothetical protein AQUCO_00700257v1 [Aquilegia coerulea]	1	0	1	1	no	no change	441.706	8.78694	4.49e-10	4.14e-09	yes	up	1	0	1	1	no	no change	1	0	1	1	no	no change	1.70559	0.770271	0.850273	1	no	up	1	0	1	1	no	no change	1	0	1	1	no	no change	1	0	1	1	no	no change
TRINITY_DN10854_c0_g1	actin, clone 403 [Rhodamnia argentea]	1.54722	0.629675	0.716129	1	no	up	0.248847	-2.00667	0.031758	0.0703496	no	down	9.20617	3.2026	0.282513	1	no	up	2.77734	1.4737	0.661028	1	no	up	0.621675	-0.685766	0.789044	1	no	down	0.536751	-0.897675	0.413141	0.501	no	down	0.0217593	-5.52222	4.73e-06	2.34e-05	yes	down	1.85953	0.894942	0.729049	1	no	up
TRINITY_DN10855_c0_g1	GDSL esterase/lipase At1g74460-like [Chenopodium quinoa]	7.70305	2.94543	5.73e-16	6.05e-13	yes	up	3.84778	1.94403	0.000249934	0.000866193	yes	up	26.4686	4.72621	4.81e-06	0.00023582	yes	up	10.6577	3.41383	0.000161617	0.00404187	yes	up	2.60711	1.38245	0.0003091	0.0126277	yes	up	1.72535	0.78689	0.138365	0.201429	no	up	2.85115	1.51154	0.00838282	0.0207604	yes	up	0.900781	-0.150752	0.88926	0.940744	no	down
TRINITY_DN10857_c0_g1	PREDICTED: uncharacterized protein LOC104900427 [Beta vulgaris subsp. vulgaris]	1.67428	0.743537	0.641609	0.878472	no	up	4.06123	2.02192	0.554706	1	no	up	0.251288	-1.99259	0.360311	0.694536	no	down	1.22186	0.289073	0.851569	0.941962	no	up	1.24506	0.316212	0.899797	0.995221	no	up	101.994	6.67235	2.04e-05	0.000104873	yes	up	10.4119	3.38016	0.128773	0.207435	no	up	24.3886	4.60814	0.000424243	0.0039079	yes	up
TRINITY_DN1086_c0_g1	PREDICTED: F-box/LRR-repeat protein 10 isoform X1 [Beta vulgaris subsp. vulgaris]	0.661518	-0.596147	0.0668343	0.297475	no	down	0.925336	-0.111951	0.78248	0.870627	no	down	1.52929	0.612864	0.135738	0.428015	no	up	1.14845	0.199682	0.663731	0.853433	no	up	0.74368	-0.427246	0.281603	0.796136	no	down	2.28224	1.19045	0.00596665	0.0142383	yes	up	1.27377	0.349109	0.503504	0.615717	no	up	1.01034	0.0148379	0.976136	0.98814	no	up
TRINITY_DN1086_c2_g2	uncharacterized protein LOC110710989 [Chenopodium quinoa]	0.826152	-0.27552	0.532576	0.821734	no	down	0.858373	-0.220323	0.690678	0.807317	no	down	0.631005	-0.664277	0.256665	0.595087	no	down	1.03979	0.0562895	0.925789	0.973724	no	up	1.94938	0.963015	0.0956626	0.488367	no	up	4.984	2.3173	2.95e-06	1.95e-05	yes	up	0.657709	-0.60448	0.28973	0.400004	no	down	4.20987	2.07378	0.00012679	0.00146331	yes	up
TRINITY_DN10860_c1_g1	hypothetical protein BVRB_4g096220 [Beta vulgaris subsp. vulgaris]	0.805002	-0.312935	0.5841	0.850252	no	down	1.1072	0.146912	0.846197	0.911273	no	up	21.5226	4.42778	3.95e-06	0.000201113	yes	up	8.23812	3.04231	2.14e-06	0.000128266	yes	up	0.845794	-0.241621	0.645097	0.967999	no	down	0.0121452	-6.36347	7.1e-28	2.1e-25	yes	down	0.105693	-3.24205	3.17e-07	1.92e-06	yes	down	0.0595786	-4.06906	4.44e-07	1.18e-05	yes	down
TRINITY_DN10862_c0_g2	pyruvate dehydrogenase (acetyl-transferring	1.28192	0.358308	0.141485	0.446582	no	up	1.38756	0.472554	0.242585	0.380003	no	up	0.911614	-0.133505	0.740066	0.912464	no	down	0.55708	-0.844045	0.0725004	0.257672	no	down	1.26644	0.340782	0.355859	0.857251	no	up	12.505	3.64443	6.55e-14	2.61e-12	yes	up	1.9308	0.949196	0.0581265	0.108917	no	up	3.95972	1.9854	0.00224513	0.0145978	yes	up
TRINITY_DN108640_c0_g1	H/ACA ribonucleoprotein complex subunit 3-like protein [Morus notabilis]	1	0	1	1	no	no change	34.5596	5.11102	0.0203186	0.0475809	yes	up	1	0	1	1	no	no change	1	0	1	1	no	no change	1	0	1	1	no	no change	1	0	1	1	no	no change	1	0	1	1	no	no change	1	0	1	1	no	no change
TRINITY_DN10866_c0_g1	protein ABIL1-like [Chenopodium quinoa]	1.22548	0.293349	0.445221	0.766221	no	up	1.1133	0.154842	0.71342	0.823343	no	up	1.15457	0.207362	0.626441	0.864716	no	up	1.00239	0.00344851	0.994738	0.998386	no	up	1.32669	0.407832	0.370346	0.865161	no	up	2.87733	1.52473	0.0123611	0.0266377	yes	up	1.12538	0.170411	0.727452	0.805375	no	up	1.28001	0.35615	0.59605	0.749442	no	up
TRINITY_DN10868_c0_g1	hypothetical protein BVRB_4g072130 [Beta vulgaris subsp. vulgaris]	0.879236	-0.185677	0.915918	0.977869	no	down	0.464866	-1.10511	0.0552612	0.113221	no	down	5.96535	2.57661	0.10497	0.370472	no	up	1.38493	0.469811	0.863238	1	no	up	3.3382	1.73907	0.283851	0.799442	no	up	0.257573	-1.95695	0.00195945	0.00545758	yes	down	0.324312	-1.62455	0.00447581	0.0119134	yes	down	1.11386	0.155571	0.928182	0.962183	no	up
TRINITY_DN10870_c0_g1	PREDICTED: acetylajmalan esterase [Beta vulgaris subsp. vulgaris]	0.112793	-3.14825	0.428294	1	no	down	0.379261	-1.39874	0.0106209	0.0266883	yes	down	0.427726	-1.22524	0.56695	1	no	down	0.103465	-3.27278	0.163958	1	no	down	1.50561	0.590346	0.798835	1	no	up	1.27102	0.345991	0.444018	0.531306	no	up	0.18113	-2.4649	5.26e-05	0.000213904	yes	down	12.2026	3.60912	0.0194548	0.0722276	no	up
TRINITY_DN108707_c0_g1		0.0708224	-3.81965	0.333474	1	no	down	0.00054173	-10.8501	7.52e-16	3.43e-14	yes	down	1	0	1	1	no	no change	1	0	1	1	no	no change	0.0772938	-3.6935	0.349654	1	no	down	0.00182134	-9.10078	9.2e-12	2.42e-10	yes	down	0.000653288	-10.58	3.34e-15	1.53e-13	yes	down	0.149691	-2.73994	0.487869	1	no	down
TRINITY_DN10871_c0_g1	60S ribosomal protein L23A-like [Oryza brachyantha]	1	0	1	1	no	no change	686.579	9.42328	1.05e-10	1.11e-09	yes	up	1	0	1	1	no	no change	1	0	1	1	no	no change	1.70559	0.770271	0.850273	1	no	up	35.4673	5.14842	0.0552657	0.0944274	no	up	3.08365	1.62464	0.687484	1	no	up	1	0	1	1	no	no change
TRINITY_DN10871_c0_g2	60S ribosomal protein L23A-like [Oryza brachyantha]	1	0	1	1	no	no change	1941.52	10.923	5.38e-14	1.36e-12	yes	up	1	0	1	1	no	no change	1	0	1	1	no	no change	1.70559	0.770271	0.850273	1	no	up	52.5707	5.71619	0.00614446	0.014602	yes	up	25.3112	4.66171	0.0710167	0.128583	no	up	1	0	1	1	no	no change
TRINITY_DN10871_c0_g3	60S ribosomal protein L23A-like [Panicum virgatum]	1	0	1	1	no	no change	0.00115048	-9.76355	2.56e-12	4.06e-11	yes	down	0.492074	-1.02305	0.802031	1	no	down	0.41118	-1.28216	0.753356	1	no	down	1	0	1	1	no	no change	0.0303954	-5.04001	1.13e-06	8.41e-06	yes	down	0.0853356	-3.55071	3e-07	1.82e-06	yes	down	1	0	1	1	no	no change
TRINITY_DN10871_c1_g1	60S ribosomal protein L23a [Rosa chinensis]	0.146331	-2.7727	0.383466	1	no	down	0.532658	-0.908718	0.19883	0.325215	no	down	0.492074	-1.02305	0.802031	1	no	down	0.41118	-1.28216	0.753356	1	no	down	2.51999	1.33342	0.522059	1	no	up	0.82786	-0.272541	0.697308	0.76067	no	down	0.164764	-2.60152	0.000372649	0.00127319	yes	down	0.158203	-2.66015	0.50089	1	no	down
TRINITY_DN10874_c0_g1	hypothetical protein HPP92_000901 [Vanilla planifolia]	0.108912	-3.19877	0.42065	1	no	down	0.000372596	-11.3901	4.92e-17	3.18e-15	yes	down	0.492074	-1.02305	0.802031	1	no	down	0.41118	-1.28216	0.753356	1	no	down	0.119615	-3.06352	0.440564	1	no	down	0.0292637	-5.09474	8.95e-13	2.88e-11	yes	down	0.000449427	-11.1196	1.87e-16	1.26e-14	yes	down	1.40487	0.490434	0.852603	1	no	up
TRINITY_DN10876_c0_g1		0.0425862	-4.55347	0.180524	1	no	down	0.000144372	-12.7579	9.61e-22	2.15e-19	yes	down	0.167605	-2.57687	0.518544	1	no	down	0.295753	-1.75754	0.601624	1	no	down	0.0465067	-4.42642	0.18566	1	no	down	0.0451224	-4.47001	5.95e-15	2.83e-13	yes	down	0.00017392	-12.4893	6.42e-21	1.42e-18	yes	down	0.175407	-2.51122	0.405744	1	no	down
TRINITY_DN10878_c0_g1	dirigent protein 18-like [Chenopodium quinoa]	7.45996	2.89917	0.000296117	0.00753278	yes	up	0.662498	-0.594012	0.211454	0.341358	no	down	0.188768	-2.40532	0.284615	1	no	down	0.747041	-0.420741	0.784168	1	no	down	1.2853	0.362103	0.756851	0.984985	no	up	0.00514081	-7.60379	1.48e-17	1.06e-15	yes	down	0.213885	-2.22509	0.000139933	0.000522443	yes	down	0.779374	-0.359612	0.786998	0.880164	no	down
TRINITY_DN10879_c0_g1	soma ferritin-like [Rhodamnia argentea]	1	0	1	1	no	no change	0.108684	-3.20179	0.00102223	0.00317176	yes	down	0.222574	-2.16764	0.589627	1	no	down	0.397558	-1.33076	0.739589	1	no	down	1	0	1	1	no	no change	0.198781	-2.33075	0.016083	0.0333431	yes	down	0.0245513	-5.34806	0.0197002	0.0435756	yes	down	1	0	1	1	no	no change
TRINITY_DN1088_c0_g1		1	0	1	1	no	no change	0.000481912	-11.0189	2.46e-16	1.29e-14	yes	down	1	0	1	1	no	no change	1	0	1	1	no	no change	1	0	1	1	no	no change	0.000835988	-10.2242	1.34e-14	6.04e-13	yes	down	0.000299207	-11.7066	3.06e-18	3.49e-16	yes	down	1	0	1	1	no	no change
TRINITY_DN1088_c0_g2		1	0	1	1	no	no change	0.182752	-2.45204	0.542797	1	no	down	1	0	1	1	no	no change	1.70346	0.768472	0.850051	1	no	up	1.70559	0.770271	0.850273	1	no	up	3497.54	11.7721	1.3e-25	2.91e-23	yes	up	0.222513	-2.16804	0.59064	1	no	down	1	0	1	1	no	no change
TRINITY_DN108807_c0_g1	uncharacterized protein LOC110775029 [Spinacia oleracea]	0.617932	-0.694481	0.334257	0.678981	no	down	0.123035	-3.02286	0.0002952	0.00100992	yes	down	0.065655	-3.92895	1.75e-05	0.000678076	yes	down	0.0936362	-3.41679	0.018612	0.114462	no	down	0.378851	-1.4003	0.0682059	0.404718	no	down	0.0182443	-5.77641	4.51e-07	3.76e-06	yes	down	0.18014	-2.47281	0.0016243	0.00481788	yes	down	0.0449947	-4.4741	9.07e-06	0.000160831	yes	down
TRINITY_DN10883_c0_g2	methyl-CpG-binding domain-containing protein 4-like [Chenopodium quinoa]	0.990282	-0.0140881	0.991458	0.997786	no	down	1.75666	0.812831	0.646281	0.774461	no	up	0.834934	-0.260265	0.862419	1	no	down	0.984733	-0.022196	0.98528	0.994845	no	down	0.745268	-0.424169	0.777061	1	no	down	19.7623	4.30468	7.02e-05	0.000304756	yes	up	3.3509	1.74455	0.323595	0.437028	no	up	3.07839	1.62218	0.164164	0.323256	no	up
TRINITY_DN10883_c0_g4	methyl-CpG-binding domain-containing protein 4-like [Chenopodium quinoa]	0.821915	-0.282938	0.30174	0.648786	no	down	1.24134	0.311893	0.463412	0.620478	no	up	1.32666	0.407796	0.405007	0.729341	no	up	0.779108	-0.360105	0.467744	0.730948	no	down	1.05454	0.076611	0.838388	0.991836	no	up	0.281629	-1.82813	0.000813873	0.00254901	yes	down	0.581556	-0.78201	0.155537	0.241994	no	down	0.40284	-1.31172	0.0150804	0.0603234	no	down
TRINITY_DN10884_c0_g1		1.36622	0.450186	0.537537	0.824233	no	up	1.14915	0.200564	0.857265	0.918032	no	up	0.329585	-1.60128	0.430791	1	no	down	0.950684	-0.0729623	0.95098	0.983617	no	down	0.323175	-1.62961	0.108206	0.520362	no	down	1.13332	0.180549	0.863256	0.896076	no	up	3.81543	1.93184	0.0106515	0.0255913	yes	up	0.556396	-0.845816	0.365029	0.550796	no	down
TRINITY_DN108853_c0_g2	CDT1-like protein a, chloroplastic [Spinacia oleracea]	0.864224	-0.210523	0.479938	0.79054	no	down	0.836805	-0.257037	0.562599	0.708329	no	down	0.89523	-0.15967	0.719368	0.904865	no	down	0.756771	-0.402071	0.408427	0.685401	no	down	0.871073	-0.199135	0.593715	0.956462	no	down	2.30384	1.20404	0.00509759	0.0124361	yes	up	1.12514	0.17011	0.767894	0.837173	no	up	0.81594	-0.293466	0.56569	0.726296	no	down
TRINITY_DN10887_c0_g1		1	0	1	1	no	no change	0.000502213	-10.9594	1.03e-15	4.52e-14	yes	down	1	0	1	1	no	no change	1	0	1	1	no	no change	1	0	1	1	no	no change	0.0160107	-5.96482	2.35e-10	4.48e-09	yes	down	0.066764	-3.90479	1.17e-09	1.12e-08	yes	down	1	0	1	1	no	no change
TRINITY_DN10888_c0_g1		0.0188389	-5.73014	0.03289	0.20056	no	down	8.44e-05	-13.5318	1.02e-24	4.42e-22	yes	down	0.0550308	-4.18362	0.163075	1	no	down	0.0459964	-4.44233	0.0874144	1	no	down	0.0206645	-5.5967	0.0313149	1	no	down	0.00645503	-7.27536	3.43e-24	6.11e-22	yes	down	0.000101874	-13.2609	9.91e-24	4.13e-21	yes	down	0.212564	-2.23403	0.287568	0.472665	no	down
TRINITY_DN1089_c0_g1		1	0	1	1	no	no change	34.7416	5.11859	1.48e-05	6.3e-05	yes	up	432.03	8.75499	0.0250679	0.154764	no	up	1	0	1	1	no	no change	655.203	9.3558	0.0166489	0.186631	no	up	0.14155	-2.82061	0.46946	1	no	down	0.0502651	-4.3143	0.182715	0.275757	no	down	1	0	1	1	no	no change
TRINITY_DN1089_c0_g2		0.148531	-2.75116	0.00487421	0.0608124	no	down	0.794354	-0.332146	0.697493	0.811938	no	down	0.807315	-0.308796	0.763459	0.921984	no	down	0.535135	-0.902025	0.44398	0.713553	no	down	0.789092	-0.341734	0.731151	0.982067	no	down	0.516843	-0.952201	0.308554	0.393885	no	down	0.213754	-2.22598	0.0127043	0.0298232	yes	down	0.586698	-0.769309	0.507324	0.679717	no	down
TRINITY_DN1089_c0_g3	PREDICTED: uncharacterized protein LOC104888017 [Beta vulgaris subsp. vulgaris]	0.487949	-1.0352	0.0112999	0.105215	no	down	1.02627	0.0374042	0.941334	0.967859	no	up	1.14159	0.191045	0.697526	0.895985	no	up	0.609543	-0.714199	0.191786	0.458636	no	down	1.0619	0.0866514	0.858541	0.993353	no	up	0.430992	-1.21427	0.0250106	0.0484412	yes	down	0.382983	-1.38465	0.00822277	0.0204148	yes	down	0.391638	-1.35241	0.011635	0.0500405	no	down
TRINITY_DN10890_c0_g1	protein YLS7-like [Chenopodium quinoa]	0.923026	-0.115557	0.651375	0.881715	no	down	0.833907	-0.262042	0.549008	0.697244	no	down	1.06787	0.094737	0.844813	0.952097	no	up	1.99323	0.995109	0.0288234	0.148436	no	up	1.08597	0.118987	0.733077	0.98227	no	up	11.2064	3.48625	8.5e-16	4.63e-14	yes	up	0.624599	-0.678998	0.138525	0.220208	no	down	5.46472	2.45015	7.41e-06	0.000135469	yes	up
TRINITY_DN108904_c0_g1		0.875644	-0.191584	0.860888	0.961116	no	down	1.31055	0.39017	0.751023	0.849614	no	up	0.734721	-0.444731	0.751829	0.91717	no	down	0.884942	-0.176345	0.870023	0.950101	no	down	1.42998	0.515999	0.65669	0.970337	no	up	6.28988	2.65303	0.00623864	0.0147961	yes	up	1.48017	0.565758	0.637171	0.731712	no	up	2.32917	1.21982	0.255189	0.43667	no	up
TRINITY_DN10892_c0_g1	uncharacterized protein LOC110793106 [Spinacia oleracea]	1.24361	0.314538	0.181311	0.505092	no	up	1.54621	0.628737	0.13501	0.238236	no	up	1.26231	0.336062	0.425254	0.745002	no	up	1.70107	0.76644	0.0868313	0.288704	no	up	1.16362	0.218618	0.57226	0.953664	no	up	3.94882	1.98142	1.38e-06	1.01e-05	yes	up	1.66813	0.738236	0.0950135	0.16281	no	up	2.44566	1.29022	0.00286074	0.0175389	yes	up
TRINITY_DN10892_c0_g3		4.64708	2.21633	0.578479	1	no	up	18.5071	4.21	0.0113464	0.0283152	yes	up	33.807	5.07925	0.147398	1	no	up	2.1514	1.10528	0.785206	1	no	up	34.0133	5.08803	0.0762824	1	no	up	39.1547	5.29111	0.000354522	0.00123952	yes	up	18.9964	4.24766	0.00722973	0.0182145	yes	up	53.4505	5.74013	0.0336828	0.107084	no	up
TRINITY_DN10893_c0_g1		0.40941	-1.28838	0.752197	1	no	down	0.528791	-0.919231	0.245816	0.383951	no	down	1	0	1	1	no	no change	1	0	1	1	no	no change	3.67689	1.87849	0.614702	1	no	up	0.57493	-0.798542	0.270593	0.353271	no	down	0.125206	-2.99763	2.31e-05	0.000100643	yes	down	0.859165	-0.218993	0.957199	1	no	down
TRINITY_DN10894_c0_g1	glutaredoxin-C6 [Cucumis sativus]	1	0	1	1	no	no change	0.00109411	-9.83603	4.85e-12	7.11e-11	yes	down	1	0	1	1	no	no change	1	0	1	1	no	no change	1	0	1	1	no	no change	0.00371525	-8.07232	9.98e-09	1.29e-07	yes	down	0.0530269	-4.23713	3.48e-08	2.5e-07	yes	down	1	0	1	1	no	no change
TRINITY_DN108940_c0_g1	cysteine-rich repeat secretory protein 11-like [Chenopodium quinoa]	1.83448	0.875373	0.212033	0.547733	no	up	3.57423	1.83763	0.00639014	0.0168773	yes	up	1.88397	0.913779	0.35674	0.691256	no	up	1.54098	0.623847	0.549843	0.787604	no	up	1.50804	0.592671	0.366	0.863044	no	up	0.800491	-0.321043	0.715232	0.775869	no	down	1.55155	0.633714	0.386647	0.502422	no	up	0.839799	-0.251885	0.797635	0.886246	no	down
TRINITY_DN108941_c0_g1	annexin [Annona cherimola]	1	0	1	1	no	no change	0.00063162	-10.6287	2.18e-14	6.21e-13	yes	down	1	0	1	1	no	no change	1	0	1	1	no	no change	1	0	1	1	no	no change	0.0438189	-4.5123	8.23e-08	8.35e-07	yes	down	0.0428141	-4.54577	1.35e-10	1.59e-09	yes	down	1	0	1	1	no	no change
TRINITY_DN10897_c0_g1	ethylene-responsive transcription factor ERF113-like isoform X2 [Chenopodium quinoa]	0.0968866	-3.36756	3.49e-06	0.000213173	yes	down	0.913908	-0.129879	0.760278	0.8561	no	down	1.25586	0.32868	0.635866	0.869148	no	up	2.62687	1.39334	0.0302308	0.152575	no	up	0.499567	-1.00125	0.17922	0.664458	no	down	14.6296	3.87082	4.41e-18	3.44e-16	yes	up	1.07631	0.106087	0.824068	0.878702	no	up	11.5057	3.52428	3.11e-06	6.44e-05	yes	up
TRINITY_DN10897_c1_g1	hypothetical protein SOVF_011410 [Spinacia oleracea]	1.34069	0.42298	0.110572	0.393291	no	up	1.40312	0.488637	0.200018	0.32671	no	up	1.51684	0.601069	0.162739	0.474782	no	up	2.08089	1.0572	0.0159337	0.103952	no	up	1.31982	0.40034	0.279312	0.794993	no	up	2.51314	1.32949	0.00223424	0.00610766	yes	up	2.52035	1.33362	0.00723876	0.0182351	yes	up	1.79355	0.842819	0.0643909	0.168306	no	up
TRINITY_DN10899_c0_g1	hypothetical protein BT93_G1063 [Corymbia citriodora subsp. variegata]	0.210745	-2.24643	0.577459	1	no	down	0.00213536	-8.8713	4.09e-10	3.79e-09	yes	down	1	0	1	1	no	no change	1	0	1	1	no	no change	0.22948	-2.12356	0.598359	1	no	down	0.00717808	-7.12219	7.32e-07	5.73e-06	yes	down	0.00257682	-8.60019	9.37e-10	9.15e-09	yes	down	0.444624	-1.16934	0.771861	1	no	down
TRINITY_DN108998_c0_g1		1	0	1	1	no	no change	1182.56	10.2077	6.29e-13	1.18e-11	yes	up	1	0	1	1	no	no change	1	0	1	1	no	no change	3.15067	1.65566	0.681958	1	no	up	16.208	4.01864	0.199905	1	no	up	1	0	1	1	no	no change	1	0	1	1	no	no change
TRINITY_DN109_c0_g1	receptor-like protein kinase HERK 1 [Chenopodium quinoa]	0.898964	-0.153664	0.785684	0.938566	no	down	0.590699	-0.759505	0.214314	0.345224	no	down	1.56375	0.645007	0.223855	0.558691	no	up	1.72031	0.782667	0.209724	0.482616	no	up	0.569874	-0.811285	0.161845	0.634599	no	down	2.48577	1.31369	0.0257044	0.0495784	yes	up	0.478261	-1.06413	0.0732086	0.131933	no	down	0.931822	-0.101874	0.888557	0.940355	no	down
TRINITY_DN1090_c0_g2	chaperone protein dnaJ 6 [Spinacia oleracea]	0.540159	-0.888544	0.0158307	0.129115	no	down	0.686289	-0.543113	0.337464	0.491386	no	down	0.715553	-0.48287	0.48102	0.783646	no	down	0.554488	-0.850771	0.250488	0.53255	no	down	0.703006	-0.508391	0.429063	0.902045	no	down	3.55072	1.82811	0.000167925	0.00064847	yes	up	0.8914	-0.165855	0.733176	0.809815	no	down	1.64684	0.719698	0.360214	0.546077	no	up
TRINITY_DN1090_c0_g3	uncharacterized protein LOC110738482 [Chenopodium quinoa]	0.976268	-0.0346508	0.887009	0.969264	no	down	1.20021	0.263285	0.522797	0.674454	no	up	0.870631	-0.199867	0.630062	0.866507	no	down	1.45066	0.536711	0.23125	0.509555	no	up	0.851837	-0.23135	0.499878	0.932983	no	down	4.98245	2.31686	2.53e-08	2.96e-07	yes	up	1.82122	0.864906	0.0531213	0.101082	no	up	2.83509	1.50339	0.00103431	0.00796727	yes	up
TRINITY_DN10904_c0_g1	uncharacterized protein LOC110781198, partial [Spinacia oleracea]	0.537587	-0.89543	0.238224	0.579836	no	down	0.778936	-0.360422	0.665641	0.789204	no	down	0.34063	-1.55372	0.284073	0.626841	no	down	0.32425	-1.62482	0.0942723	0.302834	no	down	0.275249	-1.86119	0.0457501	0.328447	no	down	0.838285	-0.254487	0.80754	0.851191	no	down	1.23438	0.303785	0.702908	0.785968	no	up	0.0872768	-3.51826	0.00389831	0.0222358	yes	down
TRINITY_DN109048_c0_g1	UDP-glycosyltransferase 82A1-like [Chenopodium quinoa]	0.120574	-3.05201	0.0566834	0.272349	no	down	0.19149	-2.38466	4.65e-05	0.000182587	yes	down	0.100075	-3.32085	0.0151418	0.112616	no	down	0.913972	-0.129779	0.915597	0.96956	no	down	0.484551	-1.04528	0.427027	0.900689	no	down	5.9643	2.57635	1.07e-08	1.37e-07	yes	up	0.724723	-0.464498	0.438311	0.553749	no	down	10.211	3.35205	0.000301556	0.00296134	yes	up
TRINITY_DN109049_c0_g1	serotonin N-acetyltransferase 2, chloroplastic-like [Chenopodium quinoa]	1.71293	0.776465	0.223304	0.561943	no	up	0.215519	-2.21411	0.578123	1	no	down	1.15185	0.20395	0.775947	0.92677	no	up	0.0415444	-4.5892	2.78e-07	2.37e-05	yes	down	1.60115	0.679107	0.350957	0.855231	no	up	0.652425	-0.616115	0.876827	1	no	down	1.20351	0.267253	0.931208	1	no	up	0.01182	-6.40262	0.000182994	0.00196102	yes	down
TRINITY_DN109054_c0_g1	PREDICTED: heptahelical transmembrane protein 4 isoform X1 [Beta vulgaris subsp. vulgaris]	1.02491	0.0355033	0.883689	0.967938	no	up	1.68807	0.755379	0.0695985	0.137376	no	up	1.34508	0.427692	0.391706	0.719908	no	up	1.09978	0.137211	0.784789	0.911347	no	up	1.38262	0.467408	0.168826	0.646902	no	up	2.56073	1.35656	0.0176245	0.0360152	yes	up	1.16631	0.221946	0.689409	0.774952	no	up	1.1376	0.185994	0.684564	0.813853	no	up
TRINITY_DN10908_c0_g2	DEMETER-like protein 3 [Chenopodium quinoa]	0.849293	-0.235666	0.75462	0.926659	no	down	0.940444	-0.0885857	0.921888	0.95666	no	down	0.943142	-0.0844532	0.903409	0.97211	no	down	0.771222	-0.374782	0.550822	0.788017	no	down	0.839421	-0.252534	0.762456	0.985145	no	down	5.01913	2.32744	0.00303382	0.00794556	yes	up	1.63628	0.710422	0.385973	0.501719	no	up	3.76319	1.91196	0.0150284	0.0601726	no	up
TRINITY_DN10908_c1_g2		6.0097	2.58729	0.0345122	0.205901	no	up	2.81395	1.49259	0.399542	0.557628	no	up	0.321918	-1.63523	0.687281	1	no	down	2.42201	1.2762	0.675643	1	no	up	4.14906	2.05278	0.0957413	0.488407	no	up	84.683	6.404	3.19e-09	4.68e-08	yes	up	22.7903	4.51035	6.59e-05	0.000263209	yes	up	9.22255	3.20517	0.0158736	0.0624813	no	up
TRINITY_DN10909_c0_g1	dolichyl-diphosphooligosaccharide--protein glycosyltransferase subunit 1A [Helianthus annuus]	0.0150295	-6.05606	0.00290516	0.0420807	yes	down	0.000145689	-12.7448	2.76e-21	5.67e-19	yes	down	0.321918	-1.63523	0.687281	1	no	down	0.269724	-1.89044	0.64167	1	no	down	0.0164992	-5.92146	0.00431311	0.0824019	no	down	0.0699285	-3.83798	2.73e-10	5.13e-09	yes	down	0.000175795	-12.4738	1.39e-20	2.87e-18	yes	down	0.0973715	-3.36036	0.0883904	0.209986	no	down
TRINITY_DN1091_c0_g2		0.585852	-0.771392	0.0769682	0.321946	no	down	1.17632	0.234284	0.708999	0.820066	no	up	1.10965	0.150104	0.862449	0.95839	no	up	0.752426	-0.410379	0.622803	0.830866	no	down	0.798089	-0.325378	0.557293	0.94863	no	down	0.696404	-0.522003	0.497053	0.58187	no	down	1.25335	0.325786	0.587462	0.689504	no	up	0.271443	-1.88128	0.0106429	0.047001	yes	down
TRINITY_DN109102_c0_g1		0.0250007	-5.32189	0.0715977	1	no	down	0.000635967	-10.6188	3.67e-15	1.35e-13	yes	down	1	0	1	1	no	no change	1	0	1	1	no	no change	0.0272903	-5.19547	0.0692957	1	no	down	0.0518748	-4.26882	4.1e-09	5.84e-08	yes	down	0.00076681	-10.3488	1.53e-14	5.68e-13	yes	down	0.0528463	-4.24205	0.172139	1	no	down
TRINITY_DN10911_c0_g1	ABC transporter F family member 2-like isoform X2 [Chenopodium quinoa]	1.23303	0.302205	0.656694	0.884479	no	up	1.82177	0.865345	0.241703	0.378877	no	up	1.49239	0.577625	0.499303	0.795478	no	up	0.824481	-0.278441	0.764138	0.901441	no	down	0.841755	-0.248528	0.780524	0.986823	no	down	1.93311	0.950925	0.135764	0.198213	no	up	3.33444	1.73744	0.00565942	0.0146688	yes	up	0.516852	-0.952176	0.360774	0.546457	no	down
TRINITY_DN10911_c1_g1		0.771444	-0.374367	0.807462	0.946226	no	down	9.32062	3.22043	0.0101769	0.0257023	yes	up	5.87446	2.55446	0.0252909	0.15536	no	up	0.0712934	-3.81009	0.0349261	0.167016	no	down	3.16539	1.66238	0.195179	0.691829	no	up	1.40081	0.486266	0.821734	0.862815	no	up	2.10369	1.07292	0.537267	0.645828	no	up	0.0324393	-4.94612	0.0661121	0.171352	no	down
TRINITY_DN10912_c0_g1	unnamed protein product [Cuscuta campestris]	0.0449044	-4.477	0.204027	1	no	down	0.000214557	-12.1864	9.99e-20	1.35e-17	yes	down	0.119896	-3.06015	0.440539	1	no	down	0.0999973	-3.32197	0.40243	1	no	down	0.0497154	-4.33016	0.212054	1	no	down	0.0660614	-3.92005	1.74e-11	4.29e-10	yes	down	0.000258678	-11.9166	5.27e-19	7.28e-17	yes	down	0.0955353	-3.38782	0.364912	1	no	down
TRINITY_DN10913_c0_g1		0.0205266	-5.60636	2.64e-11	8.37e-09	yes	down	0.249629	-2.00214	0.0661973	0.131862	no	down	3.50116	1.80783	1	1	no	up	0.925183	-0.11219	1	1	no	down	0.600234	-0.736403	0.798547	0.988721	no	down	0.489074	-1.03187	0.585619	0.662749	no	down	0.0612761	-4.02853	5.09e-05	0.000207535	yes	down	1.2847	0.361433	0.902453	0.948427	no	up
TRINITY_DN10915_c0_g1	chlorophyll a/b binding 1 protein [Oxybasis rubra]	3.35156	1.74483	2.3e-05	0.00101139	yes	up	1.1091	0.149394	0.859359	0.919392	no	up	0.516553	-0.953011	0.184649	0.506519	no	down	0.513807	-0.960701	0.342038	0.626469	no	down	0.869465	-0.2018	0.69715	0.977986	no	down	0.965286	-0.0509719	0.964469	0.973891	no	down	8.02811	3.00506	0.000249813	0.000883883	yes	up	0.0650756	-3.94174	1.8e-08	7.02e-07	yes	down
TRINITY_DN10916_c0_g1	disease resistance protein RGA2-like [Chenopodium quinoa]	1.62176	0.697557	0.251892	0.595294	no	up	2.73958	1.45395	0.028839	0.0646538	no	up	2.11976	1.0839	0.212061	0.543346	no	up	3.91838	1.97026	0.00566061	0.0531815	no	up	1.1034	0.141951	0.827288	0.991392	no	up	3.20939	1.6823	0.0375377	0.0681616	no	up	4.40009	2.13753	0.00217464	0.00625442	yes	up	2.35917	1.23828	0.291993	0.477578	no	up
TRINITY_DN10918_c0_g1	secretory carrier-associated membrane protein 1-like [Spinacia oleracea]	0.888928	-0.169861	0.651092	0.881647	no	down	0.517752	-0.949668	0.0251163	0.057268	no	down	0.274132	-1.86706	0.000288193	0.00643559	yes	down	0.420246	-1.25069	0.00778845	0.0658652	no	down	0.788564	-0.3427	0.454695	0.913173	no	down	1.00862	0.0123768	0.979373	0.984995	no	up	0.484483	-1.04548	0.0388923	0.0778124	no	down	0.572529	-0.80458	0.281071	0.465426	no	down
TRINITY_DN109185_c0_g1		0.105065	-3.25065	0.412885	1	no	down	0.000292577	-11.7389	9.11e-19	9.62e-17	yes	down	1	0	1	1	no	no change	1.70346	0.768472	0.850051	1	no	up	0.114341	-3.12859	0.430587	1	no	down	0.207467	-2.26905	7.05e-05	0.00030608	yes	down	0.000352321	-11.4708	5.93e-18	6.23e-16	yes	down	0.641246	-0.641049	0.871091	1	no	down
TRINITY_DN10919_c0_g1	BI1-like protein [Spinacia oleracea]	0.94107	-0.0876265	0.667826	0.889532	no	down	1.23825	0.3083	0.40254	0.560691	no	up	1.44389	0.529962	0.213446	0.545237	no	up	1.1222	0.166335	0.712089	0.877349	no	up	1.16821	0.224306	0.488306	0.929375	no	up	2.32253	1.2157	0.00541781	0.0130997	yes	up	1.07733	0.107467	0.804567	0.864439	no	up	1.55815	0.639836	0.151592	0.305705	no	up
TRINITY_DN1092_c0_g1	PREDICTED: NADP-dependent malic enzyme [Beta vulgaris subsp. vulgaris]	1.71196	0.77565	0.000896248	0.0177752	no	up	1.52633	0.610063	0.107878	0.198282	no	up	1.7649	0.819584	0.0663902	0.280369	no	up	1.0863	0.119426	0.8389	0.936931	no	up	1.84847	0.886331	0.0112517	0.148449	no	up	3.15851	1.65925	8.44e-05	0.000358046	yes	up	1.5964	0.674819	0.125185	0.20289	no	up	3.30967	1.72669	0.00835979	0.0393833	yes	up
TRINITY_DN1092_c2_g1	sterol 3-beta-glucosyltransferase UGT80A2-like [Spinacia oleracea]	1.19914	0.262	0.282632	0.628774	no	up	1.31059	0.390219	0.339021	0.493121	no	up	0.935865	-0.0956277	0.843902	0.951899	no	down	0.652642	-0.615635	0.203824	0.474267	no	down	0.996444	-0.00513888	0.988399	0.999053	no	down	2.8766	1.52437	0.000469114	0.00157934	yes	up	1.36199	0.445719	0.357763	0.472816	no	up	1.04739	0.0668003	0.880045	0.935822	no	up
TRINITY_DN10920_c0_g1	mitochondrial import inner membrane translocase subunit Tim9 [Chenopodium quinoa]	0.750764	-0.413569	0.0972027	0.365127	no	down	0.72782	-0.458347	0.251214	0.390603	no	down	0.455421	-1.13473	0.018559	0.128338	no	down	0.80566	-0.311756	0.529337	0.77444	no	down	0.980647	-0.0281936	0.941616	0.997225	no	down	0.308654	-1.69594	0.00016044	0.000623364	yes	down	0.637347	-0.649848	0.162322	0.250326	no	down	0.784665	-0.349852	0.633357	0.777634	no	down
TRINITY_DN10921_c0_g1	uncharacterized protein LOC110712920 [Chenopodium quinoa]	0.925498	-0.111699	0.784111	0.937734	no	down	0.845563	-0.242015	0.618949	0.753471	no	down	0.909358	-0.13708	0.811938	0.939765	no	down	0.759611	-0.396667	0.533709	0.777354	no	down	0.88727	-0.172554	0.702649	0.978308	no	down	7.30045	2.86799	9.38e-11	1.97e-09	yes	up	1.16029	0.214485	0.663293	0.753814	no	up	3.38442	1.75891	0.0112419	0.0488118	yes	up
TRINITY_DN10921_c1_g1	uncharacterized protein At1g04910-like [Chenopodium quinoa]	1.04745	0.0668758	0.862391	0.961412	no	up	0.766889	-0.382911	0.40792	0.566189	no	down	1.40341	0.488939	0.371755	0.70398	no	up	2.42448	1.27768	0.0730269	0.258886	no	up	0.964689	-0.0518646	0.9173	0.996381	no	down	6.02163	2.59015	4.65e-06	2.89e-05	yes	up	1.243	0.313829	0.657599	0.749342	no	up	2.6042	1.38084	0.0121009	0.0514506	no	up
TRINITY_DN10921_c2_g1	probable anion transporter 5 [Chenopodium quinoa]	0.935265	-0.0965522	0.762933	0.929576	no	down	0.978171	-0.0318413	0.939965	0.966891	no	down	0.687221	-0.541155	0.304905	0.648087	no	down	0.652717	-0.61547	0.225717	0.50175	no	down	1.33752	0.419558	0.306665	0.82069	no	up	0.206085	-2.27869	4.51e-05	0.000208282	yes	down	0.481049	-1.05574	0.0787604	0.139846	no	down	0.429335	-1.21982	0.031664	0.10246	no	down
TRINITY_DN10922_c0_g1	SWI/SNF complex subunit SWI3D [Spinacia oleracea]	0.879892	-0.184601	0.546975	0.829833	no	down	1.12818	0.173996	0.680528	0.800208	no	up	1.19071	0.251819	0.563791	0.83404	no	up	1.34138	0.423719	0.353497	0.636634	no	up	0.783605	-0.351802	0.373092	0.866943	no	down	1.82837	0.870558	0.0396103	0.0712366	no	up	2.38578	1.25446	0.0065923	0.0167964	yes	up	1.07279	0.101371	0.831205	0.906426	no	up
TRINITY_DN10922_c0_g2		0.430251	-1.21675	0.260943	0.606048	no	down	7.82411	2.96793	0.0587489	0.119279	no	up	2.40616	1.26673	0.401143	0.72685	no	up	1.28073	0.356969	0.779816	1	no	up	0.496959	-1.0088	0.357722	0.858915	no	down	9.8223	3.29606	0.00898319	0.0202653	yes	up	26.9494	4.75218	1.09e-06	6.03e-06	yes	up	0.660578	-0.5982	0.629243	0.774679	no	down
TRINITY_DN10923_c0_g1	PREDICTED: probable LRR receptor-like serine/threonine-protein kinase At4g37250 [Beta vulgaris subsp. vulgaris]	1.08372	0.115998	0.724106	0.913607	no	up	0.518948	-0.946338	0.0455736	0.0960201	no	down	0.142968	-2.80624	8.69e-06	0.000386001	yes	down	0.419832	-1.25212	0.135157	0.374609	no	down	0.702273	-0.509897	0.297506	0.812836	no	down	0.379344	-1.39842	0.00487047	0.011956	yes	down	0.378399	-1.40202	0.040871	0.0811732	no	down	0.544444	-0.877144	0.162385	0.320542	no	down
TRINITY_DN10924_c0_g1	dual specificity protein kinase shkC-like [Chenopodium quinoa]	1.09371	0.129229	0.621523	0.868835	no	up	1.68417	0.75204	0.0976216	0.182607	no	up	1.26364	0.337586	0.510124	0.802957	no	up	1.5353	0.618518	0.276772	0.561979	no	up	1.59762	0.675924	0.0542479	0.358983	no	up	3.37441	1.75463	0.000876724	0.00271749	yes	up	1.43034	0.51636	0.291914	0.40232	no	up	1.10061	0.1383	0.810476	0.893772	no	up
TRINITY_DN10925_c0_g1	uncharacterized protein LOC110707921 isoform X1 [Chenopodium quinoa]	0.878317	-0.187186	0.906642	0.97505	no	down	29.2538	4.87055	0.000235889	0.000821231	yes	up	11.7744	3.55759	0.0105099	0.0897078	no	up	2.57736	1.36589	0.343303	0.627643	no	up	4.36188	2.12495	0.103136	0.50677	no	up	34.4052	5.10456	4.23e-05	0.000197088	yes	up	7.93825	2.98882	0.0573128	0.107731	no	up	15.7126	3.97385	1	1	no	up
TRINITY_DN10926_c0_g1	hypothetical protein H5410_011092 [Solanum commersonii]	1	0	1	1	no	no change	0.00267277	-8.54745	3.65e-08	2.35e-07	yes	down	1	0	1	1	no	no change	1	0	1	1	no	no change	1	0	1	1	no	no change	0.0342274	-4.8687	0.000432495	0.00146996	yes	down	0.00322393	-8.27697	3.75e-08	2.68e-07	yes	down	1	0	1	1	no	no change
TRINITY_DN10927_c0_g1		5.4215	2.43869	0.215535	0.551932	no	up	0.693575	-0.527875	0.890776	1	no	down	0.0611921	-4.03051	0.100405	1	no	down	0.0315537	-4.98604	0.0388459	1	no	down	0.651688	-0.617747	0.808648	1	no	down	1.74885	0.806405	0.787499	1	no	up	26.7632	4.74218	6.84e-05	0.000272055	yes	up	0.226111	-2.1449	0.589145	1	no	down
TRINITY_DN10927_c3_g1		0.640571	-0.642569	0.641726	0.878472	no	down	4.42078	2.1443	0.0931596	0.175617	no	up	34.6378	5.11427	0.00571597	0.0595829	no	up	56.8401	5.82884	0.000166096	0.00413187	yes	up	1.69914	0.764806	0.546938	0.947097	no	up	15.6985	3.97256	4.4e-05	0.000203887	yes	up	23.9236	4.58036	2.88e-06	1.48e-05	yes	up	7.03839	2.81524	0.00560283	0.02921	yes	up
TRINITY_DN10929_c0_g1	hypothetical protein BHM03_00025534, partial [Ensete ventricosum]	0.0218557	-5.51585	0.0471752	0.247214	no	down	0.000114766	-13.089	2.98e-23	9.39e-21	yes	down	0.235329	-2.08725	0.604068	1	no	down	0.196128	-2.35013	0.559284	1	no	down	0.0240273	-5.37918	0.0464611	1	no	down	0.0349158	-4.83998	1.14e-17	8.33e-16	yes	down	0.000138404	-12.8188	2.75e-22	8.02e-20	yes	down	0.285782	-1.80701	0.389581	1	no	down
TRINITY_DN10929_c0_g2	hypothetical protein BHM03_00025534, partial [Ensete ventricosum]	0.0139258	-6.1661	0.0144909	0.121984	no	down	5.68e-05	-14.1049	4.27e-27	3.61e-24	yes	down	0.0886745	-3.49534	0.376439	1	no	down	0.0737648	-3.76092	0.341237	1	no	down	0.0297296	-5.07195	0.0228166	0.225328	no	down	0.0662802	-3.91528	1.64e-14	7.25e-13	yes	down	6.84e-05	-13.8352	5.95e-26	4.59e-23	yes	down	0.512609	-0.96407	0.609906	0.760204	no	down
TRINITY_DN109292_c0_g3	VIN3-like protein 1 [Spinacia oleracea]	1.125	0.169928	0.455613	0.774143	no	up	1.14917	0.200595	0.632736	0.764216	no	up	0.904112	-0.145427	0.760452	0.921115	no	down	1.13277	0.179853	0.704698	0.873461	no	up	1.35637	0.439753	0.230624	0.743701	no	up	3.05794	1.61256	0.000330837	0.00116819	yes	up	1.13306	0.180229	0.690953	0.776092	no	up	1.49742	0.582479	0.248579	0.428855	no	up
TRINITY_DN10930_c0_g1	uncharacterized protein LOC110682522 [Chenopodium quinoa]	0.759568	-0.396748	0.158081	0.473043	no	down	1.08817	0.121904	0.780088	0.869097	no	up	0.352351	-1.50491	0.00103216	0.0173083	yes	down	0.260626	-1.93995	0.000284607	0.00628655	yes	down	0.703029	-0.508343	0.198731	0.696497	no	down	0.989899	-0.0146472	0.978214	0.984186	no	down	1.03467	0.0491644	0.921211	0.947019	no	up	0.372824	-1.42343	0.0032783	0.0194698	yes	down
TRINITY_DN10933_c0_g1	uncharacterized protein LOC110685220 [Chenopodium quinoa]	0.321467	-1.63726	0.266805	0.612306	no	down	6.11564	2.6125	0.259192	0.400515	no	up	0.179904	-2.4747	9.21e-05	0.00261467	yes	down	1.49377	0.578962	0.441889	0.711857	no	up	0.466764	-1.09924	0.422259	0.897324	no	down	870.135	9.7651	6.81e-17	4.43e-15	yes	up	7.28189	2.86431	0.133273	0.213234	no	up	27.8802	4.80117	7.63e-09	3.32e-07	yes	up
TRINITY_DN10935_c0_g2	protein argonaute 5-like [Spinacia oleracea]	0.52491	-0.929859	0.211178	0.546752	no	down	2.08945	1.06312	0.243902	0.381618	no	up	2.08314	1.05876	0.225498	0.560588	no	up	1.89964	0.925723	0.289965	0.575738	no	up	1.70494	0.76972	0.251688	0.767698	no	up	14.638	3.87164	4.09e-08	4.53e-07	yes	up	1.40982	0.495513	0.574292	0.678196	no	up	6.58486	2.71915	0.000228525	0.00236664	yes	up
TRINITY_DN109371_c1_g2	60S ribosomal protein L23-A-like [Quercus suber]	20.0126	4.32284	0.0519319	0.260199	no	up	1.25457	0.327191	0.935558	1	no	up	1	0	1	1	no	no change	1	0	1	1	no	no change	0.245652	-2.02531	0.616149	1	no	down	23.2224	4.53745	0.0288049	0.0545525	no	up	399.935	8.64362	4.12e-10	4.37e-09	yes	up	0.461295	-1.11624	0.782199	1	no	down
TRINITY_DN1094_c0_g1	myb-related protein 1-like isoform X2 [Chenopodium quinoa]	1.08081	0.112117	0.848188	0.957305	no	up	1.28672	0.363698	0.62067	0.754772	no	up	0.547436	-0.869237	0.3581	0.691964	no	down	0.714768	-0.484454	0.612011	0.823766	no	down	1.4008	0.486246	0.451745	0.91173	no	up	3.96846	1.98858	0.00187081	0.00524759	yes	up	0.547416	-0.86929	0.229461	0.331478	no	down	1.92661	0.946066	0.194104	0.361804	no	up
TRINITY_DN10940_c2_g1		0.906826	-0.141102	0.707858	0.907653	no	down	1.21433	0.280164	0.653711	0.780331	no	up	2.09605	1.06768	0.178915	0.498281	no	up	0.501363	-0.996072	0.336601	0.621411	no	down	0.825052	-0.277443	0.723595	0.981292	no	down	0.294615	-1.7631	0.048787	0.0850307	no	down	1.33165	0.413214	0.521779	0.631927	no	up	0.188145	-2.41008	0.00185136	0.0126045	yes	down
TRINITY_DN10940_c4_g1	ras-related protein RABA1f [Spinacia oleracea]	1.18104	0.240054	0.421221	0.750209	no	up	1.04694	0.0661829	0.880995	0.932911	no	up	1.1508	0.202642	0.677739	0.887114	no	up	2.8972	1.53466	0.0113478	0.0841509	no	up	1.76473	0.81945	0.035145	0.284532	no	up	3.8285	1.93678	0.00024349	0.000894853	yes	up	0.70381	-0.506742	0.294859	0.405574	no	down	5.41703	2.4375	1.88e-05	0.000297991	yes	up
TRINITY_DN10941_c0_g1	ankyrin repeat-containing protein BDA1-like [Chenopodium quinoa]	1.58876	0.667905	0.352201	0.695549	no	up	1.66093	0.731992	0.766631	1	no	up	2.24729	1.16819	0.181162	0.501541	no	up	0.135456	-2.8841	0.0106859	0.0808619	no	down	1.14058	0.189766	0.843773	0.992121	no	up	0.63607	-0.652744	0.854216	1	no	down	2.00971	1.00699	0.684654	0.77126	no	up	0.0146974	-6.08829	0.000338774	0.00325854	yes	down
TRINITY_DN10941_c0_g2	ankyrin repeat-containing protein BDA1-like [Chenopodium quinoa]	0.963807	-0.0531832	0.935284	0.983406	no	down	0.643146	-0.636781	1	1	no	down	0.476034	-1.07086	0.214455	0.546426	no	down	0.656989	-0.606058	0.623142	0.831161	no	down	0.598689	-0.740122	0.358492	0.859514	no	down	0.106348	-3.23313	0.000521378	0.00173045	yes	down	0.43059	-1.21561	0.153786	0.239787	no	down	0.138442	-2.85265	0.00145002	0.0104751	yes	down
TRINITY_DN10942_c0_g1		0.073401	-3.76806	0.231193	1	no	down	0.000592948	-10.7198	2.32e-15	9.15e-14	yes	down	0.247202	-2.01624	0.616942	1	no	down	0.206374	-2.27667	0.572208	1	no	down	0.0807299	-3.63075	0.280067	1	no	down	0.141635	-2.81975	6.37e-06	3.81e-05	yes	down	0.000715228	-10.4493	9.25e-15	3.7e-13	yes	down	0.30159	-1.72934	0.545604	1	no	down
TRINITY_DN109428_c0_g1	flavin mononucleotide hydrolase 1, chloroplatic-like [Chenopodium quinoa]	0.811752	-0.300889	0.353615	0.697132	no	down	1.19324	0.254882	0.584725	0.726135	no	up	3.12243	1.64267	0.00212454	0.0293093	yes	up	1.78227	0.833716	0.243216	0.524768	no	up	1.1773	0.235484	0.616	0.960259	no	up	5.05809	2.33859	3.55e-06	2.3e-05	yes	up	0.837383	-0.256041	0.645006	0.738542	no	down	1.70542	0.770123	0.156861	0.312893	no	up
TRINITY_DN10944_c0_g1		1	0	1	1	no	no change	323.108	8.33587	2.22e-08	1.49e-07	yes	up	1.86671	0.900499	0.825338	1	no	up	1	0	1	1	no	no change	1	0	1	1	no	no change	9.08862	3.18406	0.429722	1	no	up	3.16014	1.65999	0.68082	1	no	up	1	0	1	1	no	no change
TRINITY_DN10946_c0_g1		2.26056	1.17668	0.768263	1	no	up	0.476574	-1.06923	0.153714	0.264475	no	down	1	0	1	1	no	no change	1	0	1	1	no	no change	0.449601	-1.15328	0.777457	1	no	down	0.999315	-0.000989006	0.998966	0.99928	no	down	0.104158	-3.26315	0.000108748	0.000415181	yes	down	0.859165	-0.218993	0.957199	1	no	down
TRINITY_DN10947_c0_g1	disease resistance protein RPM1-like [Chenopodium quinoa]	1.49978	0.584755	0.211251	0.546764	no	up	1.60325	0.681	0.396448	0.554475	no	up	3.25285	1.70171	0.00492609	0.0533686	no	up	4.35152	2.12152	0.00456448	0.0460121	yes	up	0.979286	-0.0301978	0.958243	0.997631	no	down	0.513469	-0.96165	0.389056	0.476944	no	down	4.28982	2.10092	0.00196746	0.00571616	yes	up	1.01336	0.0191527	0.981022	0.990816	no	up
TRINITY_DN10950_c0_g1	PREDICTED: B3 domain-containing protein REM16 [Beta vulgaris subsp. vulgaris]	0.0858588	-3.54189	0.000225626	0.00611432	yes	down	5.3341	2.41524	0.0146983	0.0356923	yes	up	0.962788	-0.0547106	0.958083	0.988428	no	down	0.127523	-2.97117	0.00168877	0.0232298	yes	down	1.82523	0.868079	0.418057	0.896007	no	up	2.46545	1.30185	0.252553	0.333653	no	up	1.28435	0.361035	0.770357	0.839076	no	up	0.968398	-0.0463276	1	1	no	down
TRINITY_DN109514_c0_g1	PREDICTED: charged multivesicular body protein 5-like isoform X3 [Gossypium raimondii]	0.0394554	-4.66363	0.15283	1	no	down	0.000751503	-10.3779	7.97e-15	2.61e-13	yes	down	0.492074	-1.02305	0.802031	1	no	down	0.41118	-1.28216	0.753356	1	no	down	0.043295	-4.52966	0.159628	1	no	down	0.119079	-3.07001	1.03e-06	7.78e-06	yes	down	0.000906638	-10.1072	4.04e-14	1.3e-12	yes	down	0.0835956	-3.58043	0.303434	1	no	down
TRINITY_DN10952_c0_g1	putative ER lumen protein-retaining receptor C28H8.4 isoform X2 [Spinacia oleracea]	1.17199	0.228962	0.429794	0.756065	no	up	2.32153	1.21508	0.00220746	0.00641681	yes	up	2.27905	1.18843	0.0100893	0.0873606	no	up	1.17012	0.226652	0.645784	0.843656	no	up	1.76627	0.820709	0.0306487	0.265392	no	up	1.92249	0.942974	0.0276244	0.0526753	no	up	1.74211	0.800835	0.0847704	0.148455	no	up	1.58063	0.660497	0.264136	0.44648	no	up
TRINITY_DN10952_c0_g4		0.259883	-1.94406	0.0715422	0.308741	no	down	0.34216	-1.54726	0.167854	0.28382	no	down	0.164386	-2.60484	0.513845	1	no	down	55.112	5.7843	3.68e-06	0.00019696	yes	up	0.973138	-0.0392835	0.968796	0.998361	no	down	3.37265	1.75388	0.0456537	0.0804086	no	up	0.267327	-1.90332	0.0799511	0.14156	no	down	3.40049	1.76574	0.04602	0.13328	no	up
TRINITY_DN10952_c1_g1	ethylene-responsive transcription factor 11-like [Chenopodium quinoa]	2.21894	1.14987	0.000391455	0.00936111	yes	up	0.657257	-0.60547	0.27006	0.413973	no	down	1.02697	0.0383907	0.952842	0.986783	no	up	0.925167	-0.112215	0.87249	0.951153	no	down	1.15752	0.211036	0.6017	0.95824	no	up	2.15105	1.10504	0.0100234	0.0222856	yes	up	2.35081	1.23316	0.00979171	0.0238005	yes	up	1.64881	0.721422	0.326113	0.513864	no	up
TRINITY_DN10956_c0_g1	BTB/POZ domain-containing protein At1g30440-like [Chenopodium quinoa]	0.895678	-0.158948	0.475498	0.787657	no	down	1.02836	0.0403471	0.914759	0.95291	no	up	0.879642	-0.185011	0.700905	0.897113	no	down	0.843908	-0.244843	0.623445	0.831266	no	down	1.08762	0.121178	0.72798	0.981351	no	up	0.668992	-0.57994	0.204127	0.279206	no	down	0.881995	-0.181157	0.689821	0.775252	no	down	0.40899	-1.28986	0.00839916	0.0395244	yes	down
TRINITY_DN10957_c0_g2		2.72514	1.44633	0.338428	0.683186	no	up	0.282274	-1.82483	0.20015	0.3269	no	down	0.482122	-1.05253	0.634733	1	no	down	1.89387	0.921335	0.53134	0.775418	no	up	0.3111	-1.68455	0.263841	0.778379	no	down	1.93958	0.955748	0.425954	0.513604	no	up	3.92524	1.97278	0.0386745	0.0774278	no	up	0.5499	-0.862758	0.540461	0.706002	no	down
TRINITY_DN10958_c1_g1	cation/calcium exchanger 4-like [Spinacia oleracea]	1.43638	0.522442	0.162638	0.478755	no	up	1.23354	0.302807	0.554955	0.701944	no	up	1.16173	0.21627	0.660931	0.87908	no	up	1.80285	0.850277	0.0460894	0.198841	no	up	1.04753	0.0669883	0.885963	0.993453	no	up	2.99652	1.58329	0.000427097	0.00145506	yes	up	1.70127	0.766615	0.133091	0.213002	no	up	1.27282	0.348028	0.614238	0.763388	no	up
TRINITY_DN10959_c0_g1		0.900472	-0.151246	0.908847	0.975629	no	down	0.507388	-0.978839	0.56777	0.71265	no	down	2.08547	1.06037	0.664243	1	no	up	0.682173	-0.551791	0.816488	1	no	down	0.663948	-0.590859	0.703374	0.978606	no	down	0.926998	-0.109361	0.957257	0.968579	no	down	14.1713	3.8249	4.8e-05	0.000196984	yes	up	0.969821	-0.0442102	0.979221	0.989769	no	down
TRINITY_DN1096_c0_g1	mitogen-activated protein kinase kinase kinase YODA-like [Spinacia oleracea]	1.23079	0.299588	0.233037	0.573399	no	up	1.52104	0.605059	0.14166	0.247544	no	up	1.43301	0.519047	0.209303	0.539862	no	up	1.4329	0.518933	0.200113	0.469202	no	up	1.20442	0.268339	0.46578	0.918934	no	up	1.79208	0.841633	0.0862425	0.135924	no	up	2.03182	1.02277	0.021981	0.0478538	yes	up	1.08307	0.115121	0.826241	0.903004	no	up
TRINITY_DN10960_c0_g1	hypothetical protein BVRB_5g105900 [Beta vulgaris subsp. vulgaris]	0.667659	-0.582817	0.104009	0.379029	no	down	1.46012	0.54609	0.178002	0.297481	no	up	2.02782	1.01993	0.020278	0.135344	no	up	1.46536	0.551255	0.219149	0.49391	no	up	1.06987	0.0974363	0.816354	0.990562	no	up	2.49612	1.31969	0.00303296	0.00794409	yes	up	1.26152	0.335162	0.47263	0.586805	no	up	1.29106	0.368553	0.525108	0.693939	no	up
TRINITY_DN109609_c0_g1		0.0473982	-4.39902	0.208782	1	no	down	0.000278281	-11.8112	1.6e-18	1.56e-16	yes	down	1	0	1	1	no	no change	1	0	1	1	no	no change	0.0517829	-4.27138	0.216481	1	no	down	0.000939357	-10.056	3.16e-14	1.34e-12	yes	down	0.000335874	-11.5398	7.55e-18	7.62e-16	yes	down	0.100218	-3.31878	0.373493	1	no	down
TRINITY_DN10961_c0_g1	hypothetical protein B456_008G254800 [Gossypium raimondii]	1.55312	0.63517	0.8763	1	no	up	0.000338078	-11.5304	4.3e-17	2.84e-15	yes	down	1	0	1	1	no	no change	1	0	1	1	no	no change	1	0	1	1	no	no change	0.0514436	-4.28086	4.75e-10	8.44e-09	yes	down	0.0438474	-4.51136	2.36e-12	4.52e-11	yes	down	1	0	1	1	no	no change
TRINITY_DN10962_c0_g1	PREDICTED: translocation protein SEC62 [Beta vulgaris subsp. vulgaris]	0.909054	-0.137562	0.550064	0.831771	no	down	1.14258	0.192298	0.61417	0.74987	no	up	0.980288	-0.0287218	0.9445	0.984985	no	down	0.910583	-0.135137	0.760148	0.899785	no	down	1.14416	0.194294	0.577342	0.954665	no	up	2.10275	1.07227	0.0148985	0.0312207	yes	up	1.25566	0.328446	0.45961	0.574208	no	up	1.44101	0.527082	0.227657	0.404137	no	up
TRINITY_DN10963_c0_g1	T-complex protein 1 subunit beta-like [Rhodamnia argentea]	0.0218341	-5.51727	0.00945297	0.0941944	no	down	0.00017367	-12.4914	6.58e-21	1.23e-18	yes	down	0.0456137	-4.45439	0.178643	1	no	down	0.0380226	-4.717	0.123475	1	no	down	0.0239631	-5.38304	0.0151973	1	no	down	0.0442363	-4.49863	1.94e-13	7.06e-12	yes	down	0.000209364	-12.2217	4.22e-20	7.91e-18	yes	down	0.251497	-1.99139	0.215043	1	no	down
TRINITY_DN10964_c0_g1	mediator of RNA polymerase II transcription subunit 15a-like isoform X1 [Chenopodium quinoa]	1.75706	0.813162	0.00181868	0.0304029	no	up	1.32707	0.408241	0.484005	0.639404	no	up	1.53002	0.613552	0.179091	0.498482	no	up	0.44105	-1.18099	0.0275401	0.144736	no	down	1.77176	0.825185	0.028821	0.256386	no	up	0.136397	-2.87412	6.31e-07	5.05e-06	yes	down	0.768847	-0.379231	0.558256	0.66463	no	down	0.321022	-1.63926	0.00457939	0.0250568	yes	down
TRINITY_DN109644_c0_g1	hypothetical protein H6P81_016817 [Aristolochia fimbriata]	1	0	1	1	no	no change	1	0	1	1	no	no change	1	0	1	1	no	no change	1	0	1	1	no	no change	1	0	1	1	no	no change	462.186	8.85233	4.16e-10	7.5e-09	yes	up	1	0	1	1	no	no change	1	0	1	1	no	no change
TRINITY_DN10969_c0_g1		1	0	1	1	no	no change	0.00256577	-8.60639	6.38e-09	4.72e-08	yes	down	1	0	1	1	no	no change	1	0	1	1	no	no change	1	0	1	1	no	no change	0.0482347	-4.37378	0.000465871	0.00157006	yes	down	0.00309477	-8.33595	9.6e-09	7.66e-08	yes	down	1	0	1	1	no	no change
TRINITY_DN109699_c1_g1	uncharacterized protein LOC110685828 [Chenopodium quinoa]	1.8166	0.861241	0.602794	0.860079	no	up	1.67821	0.746922	0.730569	0.835237	no	up	0.895958	-0.158498	0.945845	1	no	down	7.82982	2.96898	0.0281602	0.146435	no	up	0.98321	-0.0244282	0.987476	0.999053	no	down	27.1355	4.76211	5.72e-05	0.000255454	yes	up	6.34695	2.66606	0.0406075	0.0807111	no	up	4.29071	2.10122	0.0861094	0.206526	no	up
TRINITY_DN1097_c0_g1	VAN3-binding protein-like [Chenopodium quinoa]	0.634902	-0.655394	0.212411	0.54822	no	down	1.04381	0.0618602	0.902889	0.945697	no	up	0.465222	-1.10401	0.13152	0.420577	no	down	0.771734	-0.373825	0.66726	0.855512	no	down	0.873641	-0.194888	0.754658	0.984938	no	down	5.89042	2.55837	7.02e-08	7.27e-07	yes	up	0.823666	-0.279868	0.578995	0.682353	no	down	3.84228	1.94196	0.00186031	0.0126526	yes	up
TRINITY_DN10974_c0_g1		0.108912	-3.19877	0.42065	1	no	down	0.000376287	-11.3759	2.39e-17	1.69e-15	yes	down	1	0	1	1	no	no change	1	0	1	1	no	no change	0.119615	-3.06352	0.440564	1	no	down	0.213318	-2.22892	6e-05	0.000266561	yes	down	0.000453741	-11.1058	1.15e-16	8.19e-15	yes	down	0.778773	-0.360725	0.901693	1	no	down
TRINITY_DN109775_c0_g1	hypothetical protein AQUCO_00201263v1 [Aquilegia coerulea]	0.0528896	-4.24087	0.24997	1	no	down	0.000363067	-11.4275	1.12e-17	8.69e-16	yes	down	0.321918	-1.63523	0.687281	1	no	down	0.269724	-1.89044	0.64167	1	no	down	0.0576046	-4.11767	0.256902	1	no	down	0.0346833	-4.84961	3.63e-13	1.25e-11	yes	down	0.000437997	-11.1568	6.08e-17	4.71e-15	yes	down	0.216856	-2.20519	0.493996	1	no	down
TRINITY_DN10978_c0_g1	cysteine-rich receptor-like protein kinase 10 isoform X1 [Chenopodium quinoa]	2.05644	1.04015	0.195195	0.524645	no	up	1.46547	0.551364	0.731002	0.835558	no	up	1.18958	0.250458	0.847599	0.952857	no	up	8.01485	3.00268	0.00299454	0.0344634	yes	up	0.723215	-0.467504	0.711762	0.979969	no	down	9.43428	3.23791	0.0016078	0.00459938	yes	up	1.57751	0.657653	0.617766	0.7152	no	up	3.28344	1.71521	0.0837558	0.202486	no	up
TRINITY_DN109789_c0_g2	60S ribosomal protein L12-1 [Chenopodium quinoa]	0.882686	-0.180027	0.435596	0.75949	no	down	0.846801	-0.239904	0.571909	0.71605	no	down	0.447024	-1.16157	0.00669673	0.0664211	no	down	0.539801	-0.8895	0.110844	0.333179	no	down	1.0296	0.0420811	0.916639	0.996381	no	up	0.156131	-2.67918	4.01e-08	4.45e-07	yes	down	0.691409	-0.532389	0.273803	0.382175	no	down	0.509518	-0.972796	0.163253	0.321877	no	down
TRINITY_DN10979_c0_g1	monothiol glutaredoxin-S1-like [Chenopodium quinoa]	0.0440489	-4.50475	9.32e-05	0.00306302	yes	down	1.00401	0.00577463	0.997207	0.998339	no	up	1.87725	0.908617	0.395944	0.723303	no	up	1.46324	0.549167	0.59385	0.814564	no	up	0.985505	-0.021065	0.979861	0.999008	no	down	1.0314	0.0446028	0.973561	0.980584	no	up	1.25632	0.3292	0.760145	0.830945	no	up	1.2923	0.369939	0.623147	0.770333	no	up
TRINITY_DN10979_c1_g1	monothiol glutaredoxin-S1-like [Chenopodium quinoa]	0.0637028	-3.9725	9.88e-08	1.08e-05	yes	down	0.090112	-3.47214	0.297288	0.446289	no	down	0.0980889	-3.34977	0.00104587	0.0175164	yes	down	0.117221	-3.09269	0.00082534	0.0136417	yes	down	0.525875	-0.927208	0.135798	0.582345	no	down	0.109482	-3.19123	0.0329875	0.0611249	no	down	0.0290445	-5.10559	0.000810931	0.00257333	yes	down	2.03717	1.02657	0.205784	0.377044	no	up
TRINITY_DN1098_c0_g1	elongation factor 1-alpha [Hibiscus cannabinus]	1.55312	0.63517	0.8763	1	no	up	5893.48	12.5249	5.18e-19	5.83e-17	yes	up	1	0	1	1	no	no change	1	0	1	1	no	no change	12.6759	3.66402	0.261986	1	no	up	325.342	8.34581	2.58e-08	3.01e-07	yes	up	67.5945	6.07883	0.000728955	0.00233894	yes	up	1	0	1	1	no	no change
TRINITY_DN1098_c0_g2	predicted protein [Hordeum vulgare subsp. vulgare]	8.3594	3.0634	1	1	no	up	1.30109	0.379726	0.623913	0.757463	no	up	4.68418	2.2278	0.573564	1	no	up	0.41118	-1.28216	0.753356	1	no	down	10.8404	3.43835	0.0121193	0.154716	no	up	0.11952	-3.06468	5.71e-07	4.62e-06	yes	down	0.286816	-1.8018	0.00192171	0.0055994	yes	down	0.0768867	-3.70112	0.208219	1	no	down
TRINITY_DN1098_c0_g4	predicted protein [Hordeum vulgare subsp. vulgare]	1	0	1	1	no	no change	1.38754	0.472525	0.90781	1	no	up	1	0	1	1	no	no change	1	0	1	1	no	no change	1	0	1	1	no	no change	17109.9	14.0625	5.99e-27	1.57e-24	yes	up	1	0	1	1	no	no change	13.7909	3.78565	0.339859	1	no	up
TRINITY_DN1098_c1_g1	predicted protein [Hordeum vulgare subsp. vulgare]	1	0	1	1	no	no change	0.000470024	-11.055	8.77e-17	5.28e-15	yes	down	1	0	1	1	no	no change	1	0	1	1	no	no change	1	0	1	1	no	no change	2.02026	1.01454	0.0346625	0.0637702	no	up	0.000567437	-10.7833	5.08e-16	2.98e-14	yes	down	1	0	1	1	no	no change
TRINITY_DN1098_c1_g2	elongation factor 1-alpha [Axonopus compressus]	21.9752	4.45781	0.108562	1	no	up	0.00149781	-9.38293	1.39e-10	1.43e-09	yes	down	1	0	1	1	no	no change	1	0	1	1	no	no change	1	0	1	1	no	no change	0.0180068	-5.79532	9.08e-06	5.19e-05	yes	down	1.8582	0.893909	0.192021	0.287023	no	up	1	0	1	1	no	no change
TRINITY_DN1098_c1_g3	predicted protein [Hordeum vulgare subsp. vulgare]	12.8517	3.68389	0.333575	1	no	up	2.92096	1.54644	0.0685194	0.135681	no	up	1	0	1	1	no	no change	1	0	1	1	no	no change	9.82751	3.29683	0.40394	1	no	up	0.0925288	-3.43395	0.000799988	0.00251206	yes	down	1.02237	0.0319163	0.959024	0.973189	no	up	1	0	1	1	no	no change
TRINITY_DN1098_c1_g4	predicted protein [Hordeum vulgare subsp. vulgare]	2.60769	1.38277	0.321539	0.668569	no	up	0.000822796	-10.2472	4.07e-18	3.58e-16	yes	down	0.0334117	-4.9035	0.114317	1	no	down	0.0280377	-5.15649	0.0832852	1	no	down	0.0292154	-5.09713	0.0396329	1	no	down	0.00484408	-7.68956	6.95e-16	3.84e-14	yes	down	0.84516	-0.242704	0.724559	0.803179	no	down	0.108643	-3.20233	0.164575	1	no	down
TRINITY_DN1098_c7_g1	elongation factor 1-alpha [Hylocereus polyrhizus]	13.2189	3.72453	0.343995	1	no	up	1	0	1	1	no	no change	1	0	1	1	no	no change	1	0	1	1	no	no change	1	0	1	1	no	no change	13.8723	3.79413	0.301863	1	no	up	193.582	7.5968	6.85e-07	3.91e-06	yes	up	1	0	1	1	no	no change
TRINITY_DN10980_c0_g1	probable protein phosphatase 2C 4 [Spinacia oleracea]	0.908429	-0.138555	0.781126	0.93656	no	down	2.01834	1.01317	0.202232	0.329709	no	up	1.11938	0.162702	0.91658	0.976907	no	up	6.47884	2.69573	0.000772588	0.012977	yes	up	0.734842	-0.444494	0.4527	0.912529	no	down	13.8644	3.79331	1.33e-12	4.15e-11	yes	up	4.38965	2.13411	0.000427916	0.00144321	yes	up	6.36101	2.66926	0.000103471	0.00123757	yes	up
TRINITY_DN10981_c0_g1		0.688743	-0.537963	0.690516	0.899805	no	down	0.00614067	-7.34739	1.09e-06	5.52e-06	yes	down	0.456572	-1.13109	0.663553	1	no	down	2.17373	1.12017	0.520338	0.768616	no	up	0.154472	-2.69458	0.20383	0.703515	no	down	0.343387	-1.54209	0.190567	0.263488	no	down	0.0956492	-3.3861	0.00300419	0.00834745	yes	down	2.0713	1.05054	0.523356	0.692452	no	up
TRINITY_DN10982_c0_g1	pto-interacting protein 1-like [Spinacia oleracea]	1.09624	0.132564	0.941205	0.984861	no	up	0.801612	-0.319024	0.694402	0.809801	no	down	0.7347	-0.444773	0.878672	0.9642	no	down	4.42672	2.14624	0.137862	0.378887	no	up	0.850089	-0.234314	0.935164	0.996892	no	down	13.1325	3.71507	1.14e-09	1.86e-08	yes	up	2.03511	1.0251	0.149656	0.234668	no	up	14.5723	3.86516	0.00546995	0.0286596	yes	up
TRINITY_DN10984_c0_g2	uncharacterized protein LOC110788842 [Spinacia oleracea]	1.04862	0.0684871	0.802708	0.944685	no	up	1.53529	0.618512	0.140343	0.245865	no	up	1.47337	0.559118	0.188647	0.512847	no	up	2.08156	1.05766	0.0150288	0.10007	no	up	1.00129	0.00186406	0.995839	0.999697	no	up	4.78857	2.25959	1.22e-07	1.19e-06	yes	up	3.11793	1.64059	0.00089735	0.00281943	yes	up	1.86227	0.897065	0.0432895	0.127577	no	up
TRINITY_DN10985_c0_g1	protein DETOXIFICATION 35-like [Chenopodium quinoa]	0.92941	-0.105612	0.840583	0.955376	no	down	0.806848	-0.309631	0.714322	0.824006	no	down	0.633375	-0.658868	0.312955	0.654899	no	down	0.214389	-2.22169	0.00147004	0.0209153	yes	down	2.07294	1.05168	0.177031	0.660833	no	up	3.63941	1.8637	0.00914532	0.0205732	yes	up	0.28808	-1.79546	0.117246	0.19222	no	down	0.722699	-0.468532	0.564582	0.725576	no	down
TRINITY_DN10987_c0_g1	endonuclease 2-like isoform X1 [Prosopis alba]	0.40941	-1.28838	0.752197	1	no	down	0.000742231	-10.3958	1.39e-14	4.23e-13	yes	down	1	0	1	1	no	no change	1	0	1	1	no	no change	0.449601	-1.15328	0.777457	1	no	down	0.0535784	-4.22221	3.46e-07	2.97e-06	yes	down	0.000895235	-10.1254	5.71e-14	1.76e-12	yes	down	0.859165	-0.218993	0.957199	1	no	down
TRINITY_DN10988_c0_g1	lysM domain-containing GPI-anchored protein 1-like [Chenopodium quinoa]	0.86353	-0.211682	0.520617	0.814297	no	down	0.99829	-0.00246975	0.995991	0.997532	no	down	0.362097	-1.46555	0.00507273	0.0545885	no	down	0.219907	-2.18504	0.0112061	0.0834679	no	down	1.15472	0.207538	0.613709	0.95984	no	up	0.0530069	-4.23768	3.06e-09	4.51e-08	yes	down	0.506555	-0.98121	0.0998761	0.169454	no	down	0.172903	-2.53197	0.00459223	0.0251072	yes	down
TRINITY_DN1099_c0_g1	cleavage stimulation factor subunit 50-like [Chenopodium quinoa]	0.754505	-0.406398	0.18726	0.513331	no	down	0.989818	-0.0147653	0.97188	0.984267	no	down	0.879151	-0.185817	0.688851	0.891356	no	down	0.586044	-0.770918	0.112015	0.3354	no	down	0.76286	-0.390511	0.314847	0.827699	no	down	1.67375	0.743082	0.288839	0.372939	no	up	0.82552	-0.276625	0.599938	0.700165	no	down	0.267054	-1.9048	0.00126539	0.00938779	yes	down
TRINITY_DN10990_c0_g1	60S ribosomal protein L22-2 [Thalictrum thalictroides]	0.552425	-0.856148	0.000481896	0.0110608	no	down	0.997128	-0.00414997	0.992684	0.995826	no	down	0.591194	-0.758297	0.0777415	0.308748	no	down	0.461396	-1.11592	0.0531249	0.21529	no	down	1.1295	0.175689	0.680783	0.974811	no	up	0.401799	-1.31546	0.00618814	0.0146897	yes	down	0.489818	-1.02968	0.020479	0.0450565	yes	down	0.633538	-0.658497	0.310518	0.497031	no	down
TRINITY_DN10992_c0_g1	protein ENHANCED DISEASE RESISTANCE 2-like [Chenopodium quinoa]	0.913851	-0.129969	0.843491	0.955948	no	down	1.61144	0.688348	0.412585	0.571179	no	up	1.35974	0.443329	0.635565	0.869056	no	up	1.7595	0.815163	0.351983	0.63541	no	up	0.845936	-0.24138	0.775253	0.986717	no	down	1.8075	0.853997	0.184501	0.256303	no	up	4.20931	2.07358	0.00252457	0.00714305	yes	up	0.870637	-0.199856	0.814818	0.896007	no	down
TRINITY_DN10994_c0_g1	solute carrier family 25 member 44-like [Chenopodium quinoa]	1.86977	0.902863	0.0409389	0.228257	no	up	0.875754	-0.191402	0.70532	0.817421	no	down	1.70315	0.768205	0.250528	0.588512	no	up	0.511605	-0.966899	0.201824	0.471482	no	down	0.799483	-0.322861	0.539905	0.945494	no	down	3.47594	1.7974	0.000107715	0.000442384	yes	up	4.87349	2.28496	6.1e-06	2.96e-05	yes	up	0.0575005	-4.12028	0.000830906	0.0066985	yes	down
TRINITY_DN10995_c0_g1	transmembrane protein 97-like [Chenopodium quinoa]	1.19789	0.260501	0.639723	0.877725	no	up	0.235343	-2.08716	2.68e-06	1.28e-05	yes	down	0.148576	-2.75073	0.0001701	0.004268	yes	down	0.328101	-1.60779	0.0331931	0.161804	no	down	0.89578	-0.158783	0.808887	0.989388	no	down	0.208528	-2.26168	3.92e-05	0.000184582	yes	down	0.303309	-1.72114	0.00462774	0.0122783	yes	down	0.551683	-0.858087	0.336741	0.523273	no	down
TRINITY_DN10996_c0_g1	V-type proton ATPase 16 kDa proteolipid subunit [Chenopodium quinoa]	1.06195	0.0867184	0.706948	0.907112	no	up	1.10338	0.141928	0.706726	0.818426	no	up	1.20705	0.271481	0.522948	0.809771	no	up	1.14275	0.192514	0.708175	0.875111	no	up	1.41594	0.501759	0.148381	0.608101	no	up	2.82907	1.50033	0.00102341	0.00310606	yes	up	0.801945	-0.318425	0.474343	0.588442	no	down	2.54924	1.35007	0.00317222	0.0190079	yes	up
TRINITY_DN10998_c0_g1	galacturonosyltransferase 8-like [Chenopodium quinoa]	0.741757	-0.430982	0.138517	0.442239	no	down	0.769699	-0.377633	0.344129	0.498633	no	down	0.806218	-0.310758	0.525301	0.811563	no	down	0.468905	-1.09263	0.118294	0.346293	no	down	0.748074	-0.418746	0.231222	0.744049	no	down	0.918776	-0.122215	0.860253	0.893668	no	down	0.41266	-1.27697	0.00934594	0.022837	yes	down	0.274596	-1.86461	0.0313011	0.101713	no	down
TRINITY_DN11_c0_g1		0.823643	-0.279909	0.905369	1	no	down	0.445862	-1.16533	0.0526777	0.10868	no	down	1.86671	0.900499	0.825338	1	no	up	1	0	1	1	no	no change	3.73249	1.90014	0.314322	0.827351	no	up	0.504373	-0.987436	0.124725	0.184807	no	down	0.180141	-2.4728	7.89e-05	0.000310343	yes	down	0.261483	-1.93521	0.547226	1	no	down
TRINITY_DN11_c1_g1		0.113029	-3.14524	0.428752	1	no	down	0.447808	-1.15905	0.0844125	0.161813	no	down	1	0	1	1	no	no change	1	0	1	1	no	no change	2.69406	1.42978	0.590613	1	no	up	0.466443	-1.10023	0.093776	0.145913	no	down	0.112899	-3.14689	1.13e-06	6.19e-06	yes	down	0.240532	-2.0557	0.605098	1	no	down
TRINITY_DN110_c0_g1	aquaporin PIP2-1-like isoform X2 [Spinacia oleracea]	0.933661	-0.09903	0.733049	0.917304	no	down	0.924151	-0.1138	0.83287	0.902935	no	down	1.68369	0.751627	0.234175	0.571508	no	up	0.426634	-1.22893	0.0901082	0.295314	no	down	2.65171	1.40692	0.00239994	0.0562447	no	up	0.241124	-2.05215	1.37e-06	9.94e-06	yes	down	0.441855	-1.17835	0.0110155	0.0263312	yes	down	0.309819	-1.6905	0.000351013	0.00334054	yes	down
TRINITY_DN1100_c0_g3	protein DETOXIFICATION 14-like [Chenopodium quinoa]	1.11206	0.153235	0.609748	0.863102	no	up	0.916226	-0.126225	0.83247	0.90275	no	down	0.472541	-1.08149	0.0773788	0.30776	no	down	0.62066	-0.688124	0.272379	0.557556	no	down	1.17989	0.238651	0.543833	0.9467	no	up	0.997982	-0.00291454	0.995865	0.997055	no	down	0.980205	-0.0288451	0.968443	0.979763	no	down	0.312113	-1.67986	0.000560531	0.00491013	yes	down
TRINITY_DN110018_c0_g1	uncharacterized protein LOC110804068 [Spinacia oleracea]	1.04076	0.0576411	0.977058	0.993649	no	up	0.175045	-2.5142	0.0725287	0.14235	no	down	0.0424597	-4.55776	0.0970514	1	no	down	8.4164	3.0732	0.070788	0.254064	no	up	0.247653	-2.01361	0.161646	0.634348	no	down	4.93178	2.30211	0.0126654	0.0272009	yes	up	0.240107	-2.05825	0.0874085	0.152206	no	down	0.885658	-0.175179	0.909357	0.952256	no	down
TRINITY_DN11002_c0_g1	ABC transporter C family member 8-like protein, partial [Trifolium pratense]	0.268518	-1.89691	0.110848	0.393949	no	down	2.57471	1.36441	0.123969	0.222258	no	up	1.16678	0.222528	0.800244	0.935362	no	up	0.241014	-2.05281	0.0535919	0.216	no	down	0.842211	-0.247747	0.7706	0.986717	no	down	0.109641	-3.18914	0.117901	0.176478	no	down	0.334814	-1.57857	0.205133	0.302978	no	down	0.0202085	-5.6289	0.00227929	0.014767	yes	down
TRINITY_DN11005_c0_g2	Histidine triad (HIT	0.902071	-0.148687	0.584754	0.850658	no	down	0.707134	-0.499945	0.273916	0.418782	no	down	0.497722	-1.00659	0.0269489	0.161284	no	down	0.299339	-1.74015	0.00209281	0.0270578	yes	down	0.97556	-0.0356975	0.931557	0.996482	no	down	0.055447	-4.17275	7.1e-10	1.21e-08	yes	down	0.369067	-1.43805	0.026968	0.0570783	no	down	0.221843	-2.17239	0.0157305	0.0620809	no	down
TRINITY_DN11006_c0_g1	elongation factor 1-gamma 2-like [Chenopodium quinoa]	0.706534	-0.50117	0.062839	0.287446	no	down	1.03708	0.0525241	0.887117	0.936737	no	up	0.603097	-0.729539	0.0853892	0.326355	no	down	0.788792	-0.342283	0.529013	0.774349	no	down	0.936928	-0.0939903	0.797634	0.988658	no	down	0.422448	-1.24316	0.00986809	0.0219859	yes	down	0.819868	-0.286536	0.527703	0.637344	no	down	0.513494	-0.961581	0.159529	0.316735	no	down
TRINITY_DN11008_c0_g1	PREDICTED: protein disulfide-isomerase like 2-1 [Theobroma cacao]	2.26056	1.17668	0.768263	1	no	up	0.425832	-1.23164	0.0540153	0.111029	no	down	1	0	1	1	no	no change	1	0	1	1	no	no change	19.5449	4.28872	0.0455483	1	no	up	0.702802	-0.50881	0.434306	0.522031	no	down	0.112473	-3.15234	3.4e-07	2.04e-06	yes	down	0.859165	-0.218993	0.957199	1	no	down
TRINITY_DN110087_c0_g1	CBL-interacting serine/threonine-protein kinase 9 [Spinacia oleracea]	0.871052	-0.199169	0.621343	0.8687	no	down	0.580115	-0.785589	0.189432	0.312977	no	down	1.36857	0.452671	0.433997	0.75059	no	up	0.640125	-0.643576	0.261033	0.544647	no	down	0.959739	-0.059286	0.905628	0.996247	no	down	9.29337	3.2162	4.91e-10	8.7e-09	yes	up	0.954719	-0.0668513	0.918469	0.94513	no	down	6.6453	2.73233	2.7e-05	0.000406753	yes	up
TRINITY_DN11009_c0_g1	non-specific lipid-transfer protein 2-like [Chenopodium quinoa]	1.25957	0.332926	0.437478	0.760402	no	up	0.286284	-1.80448	0.00400759	0.011042	yes	down	0.848306	-0.237343	0.741847	0.912984	no	down	0.824206	-0.278922	0.785117	0.911354	no	down	0.999169	-0.00119997	0.997812	0.999703	no	down	0.0102216	-6.61224	6.71e-31	2.9e-28	yes	down	0.290949	-1.78116	0.00881469	0.0216908	yes	down	0.0513441	-4.28366	0.000108421	0.00128496	yes	down
TRINITY_DN1101_c0_g1	EEF1A lysine methyltransferase 1 [Spinacia oleracea]	0.839156	-0.25299	0.476195	0.788061	no	down	0.53831	-0.893492	0.0636483	0.127525	no	down	0.273164	-1.87216	0.000606466	0.0116619	yes	down	0.326641	-1.61422	0.00901969	0.0724893	no	down	0.71208	-0.489889	0.298338	0.813421	no	down	0.215538	-2.21399	0.000824695	0.00257918	yes	down	0.684545	-0.546783	0.330702	0.444551	no	down	0.215029	-2.21739	0.0022746	0.0147476	yes	down
TRINITY_DN1101_c1_g1	uncharacterized protein At4g18257-like [Spinacia oleracea]	0.707629	-0.498934	0.0791089	0.326528	no	down	1.24714	0.318618	0.465391	0.622202	no	up	1.48538	0.57083	0.238384	0.576779	no	up	1.21895	0.285643	0.589195	0.811854	no	up	1.1914	0.252656	0.496015	0.932695	no	up	2.31479	1.21088	0.00803909	0.0184092	yes	up	0.869223	-0.202202	0.683406	0.770365	no	down	1.88782	0.91672	0.0597181	0.160194	no	up
TRINITY_DN110128_c0_g4	hypothetical protein CMV_026964 [Castanea mollissima]	1	0	1	1	no	no change	2.89526	1.53369	0.703189	1	no	up	0.552095	-0.85701	0.832363	1	no	down	0.50217	-0.993752	0.791232	1	no	down	15.3652	3.9416	0.278992	1	no	up	264.588	8.0476	0.00716391	0.0166671	yes	up	1	0	1	1	no	no change	7.04836	2.81729	0.483655	1	no	up
TRINITY_DN11013_c0_g1	conserved hypothetical protein, partial [Ricinus communis]	1	0	1	1	no	no change	0.000726402	-10.4269	7.61e-15	2.52e-13	yes	down	1	0	1	1	no	no change	1	0	1	1	no	no change	1	0	1	1	no	no change	0.00474713	-7.71873	6.93e-09	9.33e-08	yes	down	0.0518609	-4.26921	7.63e-10	7.6e-09	yes	down	1	0	1	1	no	no change
TRINITY_DN11014_c0_g1	uncharacterized protein LOC110685754 [Chenopodium quinoa]	0.470661	-1.08724	0.245172	0.587982	no	down	0.30261	-1.72447	0.0310432	0.0689345	no	down	1.2155	0.281554	0.803454	0.93664	no	up	12.1936	3.60805	0.000142243	0.00366283	yes	up	0.281761	-1.82746	0.093245	0.480764	no	down	5.62098	2.49082	0.000120584	0.000487004	yes	up	1.19371	0.255451	0.727412	0.805362	no	up	5.25901	2.39479	0.0236702	0.0833843	no	up
TRINITY_DN11015_c0_g1	ABC transporter G family member 32-like isoform X1 [Chenopodium quinoa]	1.0108	0.0154934	0.978825	0.994345	no	up	0.208152	-2.26429	0.132898	0.23518	no	down	0.563938	-0.826391	0.13542	0.427509	no	down	0.290297	-1.7844	0.00397565	0.0419835	yes	down	0.834	-0.261881	0.672544	0.973398	no	down	6.69119	2.74226	0.00584077	0.0139803	yes	up	2.77734	1.47371	0.130058	0.209034	no	up	0.628826	-0.669268	0.349217	0.535913	no	down
TRINITY_DN11016_c0_g1	uncharacterized protein LOC110783877 [Spinacia oleracea]	2.02492	1.01787	0.0652324	0.293341	no	up	0.821405	-0.283834	0.655242	0.781581	no	down	0.720524	-0.472882	0.656052	0.876733	no	down	0.26863	-1.89631	0.0406512	0.18388	no	down	0.974064	-0.0379116	0.951889	0.997631	no	down	2.31361	1.21015	0.064127	0.106751	no	up	0.727753	-0.458479	0.398354	0.51412	no	down	0.797383	-0.326655	0.765824	0.866354	no	down
TRINITY_DN11017_c0_g2	2-oxoglutarate-dependent dioxygenase mpl2-like [Chenopodium quinoa]	0.606422	-0.721605	0.194599	0.523799	no	down	0.506406	-0.981633	0.332446	0.485914	no	down	0.17399	-2.52293	0.0598497	0.263663	no	down	0.410227	-1.2855	0.209844	0.482812	no	down	0.441629	-1.17909	0.0580072	0.372249	no	down	0.166734	-2.58438	0.0585049	0.0989902	no	down	1.3422	0.424596	0.588072	0.690004	no	up	0.113525	-3.13891	0.0010028	0.00777445	yes	down
TRINITY_DN11018_c0_g1	shewanella-like protein phosphatase 2 [Spinacia oleracea]	0.833014	-0.263588	0.370508	0.711238	no	down	0.894983	-0.160067	0.701606	0.814842	no	down	0.864793	-0.209573	0.62248	0.862495	no	down	0.969761	-0.0442993	0.919295	0.971122	no	down	0.941987	-0.0862206	0.830101	0.991392	no	down	1.93161	0.949805	0.0415315	0.0741621	no	up	0.842372	-0.24747	0.596871	0.697649	no	down	2.40128	1.26381	0.00961421	0.0437572	yes	up
TRINITY_DN110180_c0_g1		1	0	1	1	no	no change	0.00032411	-11.5912	2.46e-17	1.73e-15	yes	down	1	0	1	1	no	no change	1	0	1	1	no	no change	1	0	1	1	no	no change	0.019705	-5.6653	1.86e-13	6.81e-12	yes	down	0.000390851	-11.3211	8.11e-17	6.04e-15	yes	down	1	0	1	1	no	no change
TRINITY_DN11019_c0_g1	uclacyanin-3-like [Chenopodium quinoa]	0.878496	-0.186892	0.506045	0.80649	no	down	0.694862	-0.525202	0.293345	0.441717	no	down	0.980278	-0.0287367	0.978552	0.994089	no	down	42.4917	5.40911	1.88e-09	2.89e-07	yes	up	1.48949	0.574823	0.406383	0.890958	no	up	4.79933	2.26283	2.72e-06	1.82e-05	yes	up	2.28426	1.19172	0.0378951	0.0761086	no	up	7.69505	2.94393	1.53e-07	4.6e-06	yes	up
TRINITY_DN1102_c0_g1	F-box protein At5g39250 [Spinacia oleracea]	1.05065	0.0712888	0.819481	0.949488	no	up	1.46172	0.54767	0.207048	0.33608	no	up	1.69403	0.760463	0.102058	0.364418	no	up	1.75755	0.813569	0.0896834	0.294401	no	up	1.30084	0.379444	0.376691	0.869006	no	up	2.23251	1.15867	0.0125461	0.0269815	yes	up	1.52421	0.608062	0.22354	0.324588	no	up	1.03483	0.0493944	0.928085	0.962183	no	up
TRINITY_DN11020_c0_g1		0.797356	-0.326704	0.693593	0.900962	no	down	0.623363	-0.681857	0.458615	0.616031	no	down	0.198748	-2.33099	0.00266035	0.0342508	yes	down	0.273079	-1.87261	0.112215	0.335597	no	down	0.978568	-0.0312566	0.969375	0.998361	no	down	2.91604	1.54401	0.0287536	0.0544617	no	up	1.2257	0.293609	0.676188	0.764661	no	up	0.241385	-2.05059	0.0478028	0.136942	no	down
TRINITY_DN11021_c0_g1	hypothetical protein E6C27_scaffold7389G00050 [Cucumis melo var. makuwa]	1.67148	0.741125	0.511256	0.809028	no	up	14.6574	3.87356	5.41e-05	0.000210292	yes	up	9.36217	3.22684	1	1	no	up	0.218348	-2.1953	0.119816	0.348523	no	down	0.878241	-0.187311	0.914435	1	no	down	2.34583	1.2301	0.398013	0.485777	no	up	2.35663	1.23672	0.24542	0.349818	no	up	0.151876	-2.71904	0.250892	1	no	down
TRINITY_DN11023_c0_g1	activator of 90 kDa heat shock protein ATPase homolog [Chenopodium quinoa]	0.936958	-0.0939441	0.750882	0.924836	no	down	1.40419	0.489741	0.224387	0.357799	no	up	1.34355	0.426054	0.352089	0.687351	no	up	0.880901	-0.182948	0.669397	0.856813	no	down	1.4227	0.508631	0.200391	0.699042	no	up	2.39302	1.25883	0.00303499	0.00794801	yes	up	1.92331	0.94359	0.0635148	0.117231	no	up	0.99836	-0.00236726	0.996228	0.998943	no	down
TRINITY_DN11026_c0_g1	uncharacterized protein LOC110786358 [Spinacia oleracea]	1.86178	0.896684	0.00602919	0.0699899	no	up	2.84005	1.50592	0.00245699	0.00707127	yes	up	1.72653	0.787876	0.164762	0.477843	no	up	0.730207	-0.453623	0.630032	0.835308	no	down	2.2343	1.15982	0.00500969	0.0904243	no	up	0.492027	-1.02319	0.0460309	0.0809624	no	down	1.15974	0.213805	0.782745	0.848678	no	up	0.17305	-2.53074	2.82e-05	0.000420952	yes	down
[truncated: 21,908 more rows]
[truncated: 9 more columns]

## Sheet: DEGs_FPKM
Gene_id	NR description	NaCl_1_L	NaCl_1_R	NaCl_1_S	NaCl_2_L	NaCl_2_R	NaCl_2_S	NaCl_3_L	NaCl_3_R	NaCl_3_S	ALK_1_L	ALK_1_R	ALK_1_S	ALK_2_L	ALK_2_R	ALK_2_S	ALK_3_L	ALK_3_R	ALK_3_S	CK_1_L	CN_1_R	CN_1_S	CN_2_L	CN_2_R	CN_2_S	CN_3_L	CN_3_R	CN_3_S	PEG_R_1	PEG_R_2	PEG_R_3	PEG_S_1	PEG_S_2	PEG_S_3	PEG_L_1	PEG_L_2	PEG_L_3		CN_R	PEG_R	NaCl_R	ALK_R	CN_S	PEG_S	NaCl_S	ALK_S	CN_L	PEG_L	NaCl_L
[truncated: 22,909 more rows]
[truncated: 1 more columns]
