# Supplementary material for: Transcriptional Profiling Analysis Providing Insights into the Harsh Environments Tolerance Mechanisms of Krascheninnikovia arborescens
Source: Int J Mol Sci. 2024 Nov 5;25(22):11891. doi: 10.3390/ijms252211891 (PMC11594238; doi:10.3390/ijms252211891)
Supplement: Supplementary file 1 [file ijms-25-11891-s001.zip › IJMS_Supplementary_final/Table S4_cluster_GO.xlsx]

## Sheet: Leaf
Cluster	Number	GO ID	Term Type	Description	Pvalue_corrected	Gene_ids
Cluster1	8	GO:0032544	BP	plastid translation	0.000250173	TRINITY_DN67652_c0_g2;TRINITY_DN67652_c0_g1;TRINITY_DN36129_c0_g1;TRINITY_DN6167_c0_g1;TRINITY_DN103644_c0_g2;TRINITY_DN12405_c0_g1;TRINITY_DN10158_c0_g1;TRINITY_DN17826_c0_g1
Cluster1	12	GO:0006270	BP	DNA replication initiation	0.000250173	TRINITY_DN2699_c2_g1;TRINITY_DN24853_c0_g2;TRINITY_DN12958_c0_g1;TRINITY_DN9378_c0_g1;TRINITY_DN1947_c0_g1;TRINITY_DN42134_c0_g2;TRINITY_DN6439_c0_g2;TRINITY_DN8264_c0_g1;TRINITY_DN2541_c0_g1;TRINITY_DN6871_c0_g1;TRINITY_DN4203_c0_g1;TRINITY_DN55260_c0_g2
Cluster1	21	GO:0007018	BP	microtubule-based movement	0.000250173	TRINITY_DN13619_c0_g1;TRINITY_DN500_c0_g3;TRINITY_DN25433_c0_g1;TRINITY_DN1191_c1_g3;TRINITY_DN7807_c0_g1;TRINITY_DN7843_c0_g1;TRINITY_DN8566_c0_g1;TRINITY_DN78173_c0_g1;TRINITY_DN2754_c0_g1;TRINITY_DN7228_c2_g1;TRINITY_DN15864_c0_g2;TRINITY_DN20762_c0_g1;TRINITY_DN30810_c0_g3;TRINITY_DN12167_c0_g1;TRINITY_DN10293_c0_g1;TRINITY_DN7820_c0_g1;TRINITY_DN131_c1_g1;TRINITY_DN3892_c0_g1;TRINITY_DN5066_…
Cluster1	22	GO:0009657	BP	plastid organization	0.000250173	TRINITY_DN36129_c0_g1;TRINITY_DN15914_c0_g1;TRINITY_DN103644_c0_g2;TRINITY_DN12405_c0_g1;TRINITY_DN5367_c0_g1;TRINITY_DN33462_c0_g1;TRINITY_DN10158_c0_g1;TRINITY_DN17623_c0_g1;TRINITY_DN16749_c0_g2;TRINITY_DN16449_c0_g1;TRINITY_DN6167_c0_g1;TRINITY_DN44843_c0_g3;TRINITY_DN38455_c0_g2;TRINITY_DN38328_c0_g1;TRINITY_DN67652_c0_g2;TRINITY_DN67652_c0_g1;TRINITY_DN12408_c0_g2;TRINITY_DN11945_c0_g1;TRIN…
Cluster1	27	GO:0051276	BP	chromosome organization	0.000250173	TRINITY_DN2355_c0_g2;TRINITY_DN16029_c0_g1;TRINITY_DN17643_c0_g1;TRINITY_DN178533_c0_g2;TRINITY_DN24853_c0_g2;TRINITY_DN26915_c0_g2;TRINITY_DN5148_c0_g1;TRINITY_DN177630_c0_g1;TRINITY_DN21442_c1_g1;TRINITY_DN2271_c0_g1;TRINITY_DN14091_c0_g1;TRINITY_DN15425_c0_g1;TRINITY_DN4986_c0_g3;TRINITY_DN7521_c0_g1;TRINITY_DN49363_c0_g2;TRINITY_DN42134_c0_g2;TRINITY_DN3671_c0_g1;TRINITY_DN9833_c0_g1;TRINITY_…
Cluster1	25	GO:0051301	BP	cell division	0.000250173	TRINITY_DN10273_c0_g2;TRINITY_DN20473_c0_g1;TRINITY_DN6871_c0_g1;TRINITY_DN177630_c0_g1;TRINITY_DN10680_c0_g1;TRINITY_DN2271_c0_g1;TRINITY_DN13172_c0_g1;TRINITY_DN2396_c1_g1;TRINITY_DN5458_c0_g1;TRINITY_DN45841_c0_g1;TRINITY_DN15206_c0_g1;TRINITY_DN7397_c0_g2;TRINITY_DN15425_c0_g1;TRINITY_DN16638_c0_g1;TRINITY_DN112857_c0_g3;TRINITY_DN2043_c0_g1;TRINITY_DN38328_c0_g1;TRINITY_DN4777_c0_g1;TRINITY_…
Cluster1	15	GO:0000725	BP	recombinational repair	0.000250173	TRINITY_DN24853_c0_g2;TRINITY_DN11141_c0_g1;TRINITY_DN2391_c3_g1;TRINITY_DN21339_c0_g1;TRINITY_DN5768_c0_g2;TRINITY_DN42134_c0_g2;TRINITY_DN9378_c0_g1;TRINITY_DN8264_c0_g1;TRINITY_DN9904_c0_g2;TRINITY_DN2541_c0_g1;TRINITY_DN3671_c0_g1;TRINITY_DN17524_c0_g1;TRINITY_DN55260_c0_g2;TRINITY_DN2408_c1_g2;TRINITY_DN6846_c0_g1
Cluster1	35	GO:1903047	BP	mitotic cell cycle process	0.000250173	TRINITY_DN24853_c0_g2;TRINITY_DN7228_c2_g1;TRINITY_DN20473_c0_g1;TRINITY_DN5148_c0_g1;TRINITY_DN177630_c0_g1;TRINITY_DN21442_c1_g1;TRINITY_DN14644_c0_g1;TRINITY_DN2271_c0_g1;TRINITY_DN13172_c0_g1;TRINITY_DN2396_c1_g1;TRINITY_DN7918_c0_g1;TRINITY_DN9378_c0_g1;TRINITY_DN15206_c0_g1;TRINITY_DN15425_c0_g1;TRINITY_DN16638_c0_g1;TRINITY_DN112857_c0_g3;TRINITY_DN2043_c0_g1;TRINITY_DN49363_c0_g2;TRINITY_…
Cluster1	34	GO:0007049	BP	cell cycle	0.000250173	TRINITY_DN10273_c0_g2;TRINITY_DN20473_c0_g1;TRINITY_DN177630_c0_g1;TRINITY_DN20053_c0_g1;TRINITY_DN33094_c0_g1;TRINITY_DN5458_c0_g1;TRINITY_DN1827_c0_g1;TRINITY_DN51729_c0_g1;TRINITY_DN7397_c0_g2;TRINITY_DN10593_c1_g1;TRINITY_DN16638_c0_g1;TRINITY_DN6846_c0_g1;TRINITY_DN4485_c0_g2;TRINITY_DN112857_c0_g3;TRINITY_DN7521_c0_g1;TRINITY_DN2043_c0_g1;TRINITY_DN49363_c0_g2;TRINITY_DN21665_c0_g1;TRINITY_…
Cluster1	21	GO:0006310	BP	DNA recombination	0.000250173	TRINITY_DN42134_c0_g2;TRINITY_DN24853_c0_g2;TRINITY_DN11141_c0_g1;TRINITY_DN9187_c0_g1;TRINITY_DN21339_c0_g1;TRINITY_DN2541_c0_g1;TRINITY_DN5352_c0_g1;TRINITY_DN9378_c0_g1;TRINITY_DN26915_c0_g2;TRINITY_DN178533_c0_g2;TRINITY_DN2391_c3_g1;TRINITY_DN5768_c0_g2;TRINITY_DN8264_c0_g1;TRINITY_DN14091_c0_g1;TRINITY_DN9904_c0_g2;TRINITY_DN4075_c0_g1;TRINITY_DN3671_c0_g1;TRINITY_DN17524_c0_g1;TRINITY_DN55…
Cluster1	21	GO:1903046	BP	meiotic cell cycle process	0.000250173	TRINITY_DN14091_c0_g1;TRINITY_DN52331_c0_g1;TRINITY_DN177630_c0_g1;TRINITY_DN20053_c0_g1;TRINITY_DN2391_c3_g1;TRINITY_DN74164_c0_g1;TRINITY_DN5352_c0_g1;TRINITY_DN31534_c0_g1;TRINITY_DN178533_c0_g2;TRINITY_DN21665_c0_g1;TRINITY_DN1827_c0_g1;TRINITY_DN3671_c0_g1;TRINITY_DN9833_c0_g1;TRINITY_DN21442_c1_g1;TRINITY_DN4075_c0_g1;TRINITY_DN104518_c0_g1;TRINITY_DN17524_c0_g1;TRINITY_DN23617_c0_g1;TRINIT…
Cluster1	15	GO:0046658	CC	anchored component of plasma membrane	0.000250173	TRINITY_DN71677_c1_g1;TRINITY_DN12210_c0_g3;TRINITY_DN22997_c0_g1;TRINITY_DN20022_c1_g2;TRINITY_DN23728_c0_g1;TRINITY_DN78419_c0_g1;TRINITY_DN6037_c2_g1;TRINITY_DN57650_c0_g1;TRINITY_DN15444_c0_g1;TRINITY_DN10381_c0_g1;TRINITY_DN53412_c0_g1;TRINITY_DN18674_c0_g1;TRINITY_DN22131_c0_g2;TRINITY_DN27267_c0_g1;TRINITY_DN6756_c0_g1
Cluster1	22	GO:0032993	CC	protein-DNA complex	0.000250173	TRINITY_DN13365_c0_g2;TRINITY_DN179_c2_g2;TRINITY_DN19557_c0_g1;TRINITY_DN1978_c0_g1;TRINITY_DN2887_c0_g1;TRINITY_DN702_c0_g2;TRINITY_DN4615_c0_g1;TRINITY_DN11750_c0_g1;TRINITY_DN179_c1_g1;TRINITY_DN179_c2_g3;TRINITY_DN12352_c0_g2;TRINITY_DN12352_c0_g3;TRINITY_DN12352_c0_g1;TRINITY_DN12352_c0_g4;TRINITY_DN14053_c0_g2;TRINITY_DN123672_c0_g1;TRINITY_DN55260_c0_g2;TRINITY_DN1111_c1_g3;TRINITY_DN5137…
Cluster1	23	GO:0009526	CC	plastid envelope	0.000250173	TRINITY_DN6212_c0_g1;TRINITY_DN64907_c0_g2;TRINITY_DN3293_c0_g2;TRINITY_DN41177_c0_g1;TRINITY_DN36129_c0_g1;TRINITY_DN15914_c0_g1;TRINITY_DN2506_c0_g1;TRINITY_DN33462_c0_g1;TRINITY_DN6527_c0_g1;TRINITY_DN23565_c0_g3;TRINITY_DN67652_c0_g2;TRINITY_DN16574_c0_g1;TRINITY_DN1017_c0_g2;TRINITY_DN79736_c1_g1;TRINITY_DN46230_c0_g2;TRINITY_DN12888_c0_g1;TRINITY_DN67652_c0_g1;TRINITY_DN15908_c2_g1;TRINITY_…
Cluster1	21	GO:0000786	CC	nucleosome	0.000250173	TRINITY_DN12352_c0_g2;TRINITY_DN12352_c0_g3;TRINITY_DN12352_c0_g1;TRINITY_DN13365_c0_g2;TRINITY_DN12352_c0_g4;TRINITY_DN51372_c0_g2;TRINITY_DN14053_c0_g2;TRINITY_DN19557_c0_g1;TRINITY_DN1978_c0_g1;TRINITY_DN1999_c0_g1;TRINITY_DN123672_c0_g1;TRINITY_DN2887_c0_g1;TRINITY_DN11750_c0_g1;TRINITY_DN179_c2_g2;TRINITY_DN702_c0_g2;TRINITY_DN4615_c0_g1;TRINITY_DN7627_c0_g1;TRINITY_DN179_c1_g1;TRINITY_DN179…
Cluster1	40	GO:0009570	CC	chloroplast stroma	0.000250173	TRINITY_DN398_c0_g1;TRINITY_DN16346_c0_g4;TRINITY_DN11559_c0_g2;TRINITY_DN3293_c0_g2;TRINITY_DN8855_c2_g2;TRINITY_DN41177_c0_g1;TRINITY_DN34841_c0_g1;TRINITY_DN36129_c0_g1;TRINITY_DN636_c0_g2;TRINITY_DN5954_c0_g2;TRINITY_DN1415_c0_g1;TRINITY_DN14924_c0_g5;TRINITY_DN3684_c0_g1;TRINITY_DN3651_c0_g2;TRINITY_DN22627_c0_g3;TRINITY_DN6527_c0_g1;TRINITY_DN23565_c0_g3;TRINITY_DN3866_c0_g1;TRINITY_DN4194_…
Cluster1	40	GO:0009532	CC	plastid stroma	0.000250173	TRINITY_DN398_c0_g1;TRINITY_DN16346_c0_g4;TRINITY_DN11559_c0_g2;TRINITY_DN3293_c0_g2;TRINITY_DN8855_c2_g2;TRINITY_DN41177_c0_g1;TRINITY_DN34841_c0_g1;TRINITY_DN36129_c0_g1;TRINITY_DN636_c0_g2;TRINITY_DN5954_c0_g2;TRINITY_DN1415_c0_g1;TRINITY_DN14924_c0_g5;TRINITY_DN3684_c0_g1;TRINITY_DN3651_c0_g2;TRINITY_DN22627_c0_g3;TRINITY_DN6527_c0_g1;TRINITY_DN23565_c0_g3;TRINITY_DN3866_c0_g1;TRINITY_DN4194_…
Cluster1	16	GO:0031225	CC	anchored component of membrane	0.000250173	TRINITY_DN71677_c1_g1;TRINITY_DN12210_c0_g3;TRINITY_DN22997_c0_g1;TRINITY_DN53412_c0_g1;TRINITY_DN23728_c0_g1;TRINITY_DN78419_c0_g1;TRINITY_DN6037_c2_g1;TRINITY_DN57650_c0_g1;TRINITY_DN15444_c0_g1;TRINITY_DN10381_c0_g1;TRINITY_DN19181_c1_g1;TRINITY_DN18674_c0_g1;TRINITY_DN22131_c0_g2;TRINITY_DN20022_c1_g2;TRINITY_DN27267_c0_g1;TRINITY_DN6756_c0_g1
Cluster1	8	GO:0003688	MF	DNA replication origin binding	0.000250173	TRINITY_DN24853_c0_g2;TRINITY_DN12958_c0_g1;TRINITY_DN6439_c0_g2;TRINITY_DN42134_c0_g2;TRINITY_DN9378_c0_g1;TRINITY_DN8264_c0_g1;TRINITY_DN2541_c0_g1;TRINITY_DN55260_c0_g2
Cluster1	21	GO:0003777	MF	microtubule motor activity	0.000250173	TRINITY_DN13619_c0_g1;TRINITY_DN500_c0_g3;TRINITY_DN25433_c0_g1;TRINITY_DN1191_c1_g3;TRINITY_DN7807_c0_g1;TRINITY_DN7843_c0_g1;TRINITY_DN8566_c0_g1;TRINITY_DN78173_c0_g1;TRINITY_DN2754_c0_g1;TRINITY_DN7228_c2_g1;TRINITY_DN15864_c0_g2;TRINITY_DN20762_c0_g1;TRINITY_DN30810_c0_g3;TRINITY_DN12167_c0_g1;TRINITY_DN10293_c0_g1;TRINITY_DN7820_c0_g1;TRINITY_DN131_c1_g1;TRINITY_DN3892_c0_g1;TRINITY_DN5066_…
Cluster1	32	GO:0005618	CC	cell wall	0.000254963	TRINITY_DN11182_c0_g1;TRINITY_DN9392_c0_g3;TRINITY_DN2264_c0_g1;TRINITY_DN8855_c2_g1;TRINITY_DN15115_c0_g1;TRINITY_DN86049_c0_g1;TRINITY_DN9068_c0_g1;TRINITY_DN6498_c0_g3;TRINITY_DN73148_c0_g1;TRINITY_DN32664_c0_g1;TRINITY_DN3189_c0_g1;TRINITY_DN599_c1_g1;TRINITY_DN5544_c0_g3;TRINITY_DN12698_c0_g1;TRINITY_DN5373_c0_g2;TRINITY_DN10029_c0_g1;TRINITY_DN7397_c0_g2;TRINITY_DN51614_c0_g3;TRINITY_DN1478…
Cluster1	31	GO:0008017	MF	microtubule binding	0.000254963	TRINITY_DN15864_c0_g2;TRINITY_DN22274_c0_g1;TRINITY_DN46891_c0_g1;TRINITY_DN131_c1_g1;TRINITY_DN5066_c0_g1;TRINITY_DN10293_c0_g1;TRINITY_DN7228_c2_g1;TRINITY_DN15126_c0_g1;TRINITY_DN78173_c0_g1;TRINITY_DN7918_c0_g1;TRINITY_DN7397_c0_g2;TRINITY_DN3892_c0_g1;TRINITY_DN6996_c0_g1;TRINITY_DN500_c0_g3;TRINITY_DN23027_c0_g1;TRINITY_DN25433_c0_g1;TRINITY_DN1717_c0_g1;TRINITY_DN7843_c0_g1;TRINITY_DN8566_…
Cluster1	11	GO:0044770	BP	cell cycle phase transition	0.000287176	TRINITY_DN112857_c0_g3;TRINITY_DN2043_c0_g1;TRINITY_DN2396_c1_g1;TRINITY_DN362_c0_g3;TRINITY_DN20473_c0_g1;TRINITY_DN5417_c0_g1;TRINITY_DN69955_c0_g1;TRINITY_DN10368_c0_g1;TRINITY_DN15206_c0_g1;TRINITY_DN33112_c0_g1;TRINITY_DN16638_c0_g1
Cluster1	11	GO:0044772	BP	mitotic cell cycle phase transition	0.000287176	TRINITY_DN112857_c0_g3;TRINITY_DN2043_c0_g1;TRINITY_DN2396_c1_g1;TRINITY_DN362_c0_g3;TRINITY_DN20473_c0_g1;TRINITY_DN5417_c0_g1;TRINITY_DN69955_c0_g1;TRINITY_DN10368_c0_g1;TRINITY_DN15206_c0_g1;TRINITY_DN33112_c0_g1;TRINITY_DN16638_c0_g1
Cluster1	54	GO:0022402	BP	cell cycle process	0.000287176	TRINITY_DN24853_c0_g2;TRINITY_DN17524_c0_g1;TRINITY_DN178533_c0_g2;TRINITY_DN20473_c0_g1;TRINITY_DN2541_c0_g1;TRINITY_DN5148_c0_g1;TRINITY_DN177630_c0_g1;TRINITY_DN21442_c1_g1;TRINITY_DN14644_c0_g1;TRINITY_DN55260_c0_g2;TRINITY_DN20053_c0_g1;TRINITY_DN2043_c0_g1;TRINITY_DN28103_c0_g2;TRINITY_DN2396_c1_g1;TRINITY_DN31534_c0_g1;TRINITY_DN1827_c0_g1;TRINITY_DN7228_c2_g1;TRINITY_DN3671_c0_g1;TRINITY_…
Cluster1	42	GO:0007017	BP	microtubule-based process	0.000287176	TRINITY_DN15864_c0_g2;TRINITY_DN22274_c0_g1;TRINITY_DN131_c1_g1;TRINITY_DN177630_c0_g1;TRINITY_DN5066_c0_g1;TRINITY_DN25433_c0_g1;TRINITY_DN14644_c0_g1;TRINITY_DN28103_c0_g2;TRINITY_DN1827_c0_g1;TRINITY_DN7228_c2_g1;TRINITY_DN7807_c0_g1;TRINITY_DN51729_c0_g1;TRINITY_DN7918_c0_g1;TRINITY_DN3892_c0_g1;TRINITY_DN6996_c0_g1;TRINITY_DN4986_c0_g3;TRINITY_DN14642_c0_g1;TRINITY_DN500_c0_g3;TRINITY_DN2302…
Cluster1	28	GO:0051726	BP	regulation of cell cycle	0.000287176	TRINITY_DN188409_c0_g2;TRINITY_DN41538_c0_g1;TRINITY_DN188409_c0_g1;TRINITY_DN20473_c0_g1;TRINITY_DN45517_c0_g1;TRINITY_DN21442_c1_g1;TRINITY_DN14644_c0_g1;TRINITY_DN33094_c0_g1;TRINITY_DN2396_c1_g1;TRINITY_DN45841_c0_g1;TRINITY_DN15206_c0_g1;TRINITY_DN16638_c0_g1;TRINITY_DN6846_c0_g1;TRINITY_DN112857_c0_g3;TRINITY_DN2043_c0_g1;TRINITY_DN24090_c0_g2;TRINITY_DN21665_c0_g1;TRINITY_DN6439_c0_g2;TRIN…
Cluster1	32	GO:0030312	CC	external encapsulating structure	0.000287176	TRINITY_DN11182_c0_g1;TRINITY_DN9392_c0_g3;TRINITY_DN2264_c0_g1;TRINITY_DN8855_c2_g1;TRINITY_DN15115_c0_g1;TRINITY_DN86049_c0_g1;TRINITY_DN9068_c0_g1;TRINITY_DN6498_c0_g3;TRINITY_DN73148_c0_g1;TRINITY_DN32664_c0_g1;TRINITY_DN3189_c0_g1;TRINITY_DN599_c1_g1;TRINITY_DN5544_c0_g3;TRINITY_DN12698_c0_g1;TRINITY_DN5373_c0_g2;TRINITY_DN10029_c0_g1;TRINITY_DN7397_c0_g2;TRINITY_DN51614_c0_g3;TRINITY_DN1478…
Cluster1	22	GO:0044815	CC	DNA packaging complex	0.000287176	TRINITY_DN13365_c0_g2;TRINITY_DN179_c2_g2;TRINITY_DN19557_c0_g1;TRINITY_DN1978_c0_g1;TRINITY_DN2887_c0_g1;TRINITY_DN702_c0_g2;TRINITY_DN4615_c0_g1;TRINITY_DN11750_c0_g1;TRINITY_DN179_c1_g1;TRINITY_DN179_c2_g3;TRINITY_DN15425_c0_g1;TRINITY_DN12352_c0_g2;TRINITY_DN12352_c0_g3;TRINITY_DN12352_c0_g1;TRINITY_DN12352_c0_g4;TRINITY_DN14053_c0_g2;TRINITY_DN123672_c0_g1;TRINITY_DN1111_c1_g3;TRINITY_DN5137…
Cluster1	24	GO:0046982	MF	protein heterodimerization activity	0.000287672	TRINITY_DN13365_c0_g2;TRINITY_DN179_c2_g2;TRINITY_DN19557_c0_g1;TRINITY_DN123672_c0_g1;TRINITY_DN178533_c0_g2;TRINITY_DN2887_c0_g1;TRINITY_DN702_c0_g2;TRINITY_DN4615_c0_g1;TRINITY_DN9951_c0_g2;TRINITY_DN39005_c0_g2;TRINITY_DN11750_c0_g1;TRINITY_DN179_c1_g1;TRINITY_DN179_c2_g3;TRINITY_DN4824_c4_g1;TRINITY_DN12352_c0_g2;TRINITY_DN12352_c0_g3;TRINITY_DN12352_c0_g1;TRINITY_DN12352_c0_g4;TRINITY_DN140…
Cluster1	17	GO:0065004	BP	protein-DNA complex assembly	0.0002901	TRINITY_DN8822_c0_g1;TRINITY_DN2391_c3_g1;TRINITY_DN12352_c0_g4;TRINITY_DN8264_c0_g1;TRINITY_DN14053_c0_g2;TRINITY_DN19557_c0_g1;TRINITY_DN51372_c0_g2;TRINITY_DN42134_c0_g2;TRINITY_DN11750_c0_g1;TRINITY_DN3671_c0_g1;TRINITY_DN9378_c0_g1;TRINITY_DN4615_c0_g1;TRINITY_DN14091_c0_g1;TRINITY_DN24853_c0_g2;TRINITY_DN2541_c0_g1;TRINITY_DN55260_c0_g2;TRINITY_DN7627_c0_g1
Cluster1	18	GO:0000272	BP	polysaccharide catabolic process	0.0002901	TRINITY_DN11575_c0_g1;TRINITY_DN9392_c0_g3;TRINITY_DN1054_c0_g1;TRINITY_DN12838_c0_g1;TRINITY_DN2620_c0_g2;TRINITY_DN21008_c0_g1;TRINITY_DN291_c0_g1;TRINITY_DN1412_c0_g5;TRINITY_DN115444_c0_g1;TRINITY_DN18188_c0_g1;TRINITY_DN10527_c0_g3;TRINITY_DN26029_c0_g2;TRINITY_DN3715_c1_g2;TRINITY_DN12052_c0_g1;TRINITY_DN49890_c1_g1;TRINITY_DN51614_c0_g3;TRINITY_DN17901_c0_g1;TRINITY_DN209_c0_g1
Cluster1	22	GO:0006928	BP	movement of cell or subcellular component	0.0002901	TRINITY_DN22274_c0_g1;TRINITY_DN131_c1_g1;TRINITY_DN5066_c0_g1;TRINITY_DN25433_c0_g1;TRINITY_DN7807_c0_g1;TRINITY_DN7228_c2_g1;TRINITY_DN3892_c0_g1;TRINITY_DN6996_c0_g1;TRINITY_DN500_c0_g3;TRINITY_DN10293_c0_g1;TRINITY_DN7843_c0_g1;TRINITY_DN8566_c0_g1;TRINITY_DN16449_c0_g1;TRINITY_DN78173_c0_g1;TRINITY_DN30810_c0_g3;TRINITY_DN12167_c0_g1;TRINITY_DN13619_c0_g1;TRINITY_DN1191_c1_g3;TRINITY_DN15864…
Cluster1	17	GO:0010564	BP	regulation of cell cycle process	0.0002901	TRINITY_DN9833_c0_g1;TRINITY_DN14644_c0_g1;TRINITY_DN59411_c0_g1;TRINITY_DN112857_c0_g3;TRINITY_DN33094_c0_g1;TRINITY_DN2396_c1_g1;TRINITY_DN7918_c0_g1;TRINITY_DN24090_c0_g2;TRINITY_DN41538_c0_g1;TRINITY_DN21665_c0_g1;TRINITY_DN45841_c0_g1;TRINITY_DN28103_c0_g2;TRINITY_DN6439_c0_g2;TRINITY_DN4075_c0_g1;TRINITY_DN17524_c0_g1;TRINITY_DN33112_c0_g1;TRINITY_DN21442_c1_g1
Cluster1	31	GO:0015631	MF	tubulin binding	0.0002901	TRINITY_DN15864_c0_g2;TRINITY_DN22274_c0_g1;TRINITY_DN46891_c0_g1;TRINITY_DN131_c1_g1;TRINITY_DN5066_c0_g1;TRINITY_DN10293_c0_g1;TRINITY_DN7228_c2_g1;TRINITY_DN15126_c0_g1;TRINITY_DN78173_c0_g1;TRINITY_DN7918_c0_g1;TRINITY_DN7397_c0_g2;TRINITY_DN3892_c0_g1;TRINITY_DN6996_c0_g1;TRINITY_DN500_c0_g3;TRINITY_DN23027_c0_g1;TRINITY_DN25433_c0_g1;TRINITY_DN1717_c0_g1;TRINITY_DN7843_c0_g1;TRINITY_DN8566_…
Cluster1	21	GO:0003774	MF	cytoskeletal motor activity	0.0002901	TRINITY_DN13619_c0_g1;TRINITY_DN500_c0_g3;TRINITY_DN22274_c0_g1;TRINITY_DN1191_c1_g3;TRINITY_DN15864_c0_g2;TRINITY_DN7843_c0_g1;TRINITY_DN8566_c0_g1;TRINITY_DN78173_c0_g1;TRINITY_DN6996_c0_g1;TRINITY_DN7228_c2_g1;TRINITY_DN7807_c0_g1;TRINITY_DN20762_c0_g1;TRINITY_DN30810_c0_g3;TRINITY_DN12167_c0_g1;TRINITY_DN10293_c0_g1;TRINITY_DN7820_c0_g1;TRINITY_DN131_c1_g1;TRINITY_DN3892_c0_g1;TRINITY_DN5066_…
Cluster1	16	GO:0003697	MF	single-stranded DNA binding	0.000294129	TRINITY_DN3417_c0_g1;TRINITY_DN24853_c0_g2;TRINITY_DN12958_c0_g1;TRINITY_DN74134_c0_g1;TRINITY_DN1947_c0_g1;TRINITY_DN42134_c0_g2;TRINITY_DN9378_c0_g1;TRINITY_DN8264_c0_g1;TRINITY_DN14091_c0_g1;TRINITY_DN16029_c0_g1;TRINITY_DN912_c0_g2;TRINITY_DN3671_c0_g1;TRINITY_DN2541_c0_g1;TRINITY_DN55260_c0_g2;TRINITY_DN2408_c1_g2;TRINITY_DN79736_c1_g1
Cluster1	24	GO:0031975	CC	envelope	0.000301713	TRINITY_DN6212_c0_g1;TRINITY_DN64907_c0_g2;TRINITY_DN3293_c0_g2;TRINITY_DN41177_c0_g1;TRINITY_DN36129_c0_g1;TRINITY_DN15914_c0_g1;TRINITY_DN2506_c0_g1;TRINITY_DN33462_c0_g1;TRINITY_DN16754_c0_g1;TRINITY_DN23565_c0_g3;TRINITY_DN6527_c0_g1;TRINITY_DN67652_c0_g2;TRINITY_DN16574_c0_g1;TRINITY_DN1017_c0_g2;TRINITY_DN79736_c1_g1;TRINITY_DN46230_c0_g2;TRINITY_DN12888_c0_g1;TRINITY_DN67652_c0_g1;TRINITY_…
Cluster1	24	GO:0031967	CC	organelle envelope	0.000301713	TRINITY_DN6212_c0_g1;TRINITY_DN64907_c0_g2;TRINITY_DN3293_c0_g2;TRINITY_DN41177_c0_g1;TRINITY_DN36129_c0_g1;TRINITY_DN15914_c0_g1;TRINITY_DN2506_c0_g1;TRINITY_DN33462_c0_g1;TRINITY_DN16754_c0_g1;TRINITY_DN23565_c0_g3;TRINITY_DN6527_c0_g1;TRINITY_DN67652_c0_g2;TRINITY_DN16574_c0_g1;TRINITY_DN1017_c0_g2;TRINITY_DN79736_c1_g1;TRINITY_DN46230_c0_g2;TRINITY_DN12888_c0_g1;TRINITY_DN67652_c0_g1;TRINITY_…
Cluster1	23	GO:0009941	CC	chloroplast envelope	0.000301894	TRINITY_DN6212_c0_g1;TRINITY_DN64907_c0_g2;TRINITY_DN3293_c0_g2;TRINITY_DN41177_c0_g1;TRINITY_DN36129_c0_g1;TRINITY_DN15914_c0_g1;TRINITY_DN2506_c0_g1;TRINITY_DN33462_c0_g1;TRINITY_DN6527_c0_g1;TRINITY_DN23565_c0_g3;TRINITY_DN67652_c0_g2;TRINITY_DN16574_c0_g1;TRINITY_DN1017_c0_g2;TRINITY_DN79736_c1_g1;TRINITY_DN46230_c0_g2;TRINITY_DN12888_c0_g1;TRINITY_DN67652_c0_g1;TRINITY_DN15908_c2_g1;TRINITY_…
Cluster1	9	GO:0005819	CC	spindle	0.000320433	TRINITY_DN4485_c0_g2;TRINITY_DN59411_c0_g1;TRINITY_DN23027_c0_g1;TRINITY_DN1717_c0_g1;TRINITY_DN8150_c0_g1;TRINITY_DN7918_c0_g1;TRINITY_DN5148_c0_g1;TRINITY_DN7397_c0_g2;TRINITY_DN4986_c0_g3
Cluster1	78	GO:0006996	BP	organelle organization	0.000333155	TRINITY_DN24853_c0_g2;TRINITY_DN7627_c0_g1;TRINITY_DN9904_c0_g2;TRINITY_DN25_c0_g2;TRINITY_DN178533_c0_g2;TRINITY_DN12405_c0_g1;TRINITY_DN67652_c0_g1;TRINITY_DN2355_c0_g2;TRINITY_DN43987_c0_g1;TRINITY_DN26915_c0_g2;TRINITY_DN5148_c0_g1;TRINITY_DN128828_c0_g2;TRINITY_DN177630_c0_g1;TRINITY_DN6578_c1_g1;TRINITY_DN21442_c1_g1;TRINITY_DN14644_c0_g1;TRINITY_DN17643_c0_g1;TRINITY_DN2391_c3_g1;TRINITY_D…
Cluster1	13	GO:0071103	BP	DNA conformation change	0.000349731	TRINITY_DN24853_c0_g2;TRINITY_DN7521_c0_g1;TRINITY_DN49363_c0_g2;TRINITY_DN15425_c0_g1;TRINITY_DN2355_c0_g2;TRINITY_DN42134_c0_g2;TRINITY_DN8264_c0_g1;TRINITY_DN2271_c0_g1;TRINITY_DN9904_c0_g2;TRINITY_DN23617_c0_g1;TRINITY_DN17643_c0_g1;TRINITY_DN2408_c1_g2;TRINITY_DN7627_c0_g1
Cluster1	57	GO:0005576	CC	extracellular region	0.000349731	TRINITY_DN26283_c0_g3;TRINITY_DN5837_c0_g1;TRINITY_DN11182_c0_g1;TRINITY_DN11339_c0_g3;TRINITY_DN463_c0_g1;TRINITY_DN135457_c0_g2;TRINITY_DN2620_c0_g2;TRINITY_DN14215_c0_g1;TRINITY_DN11710_c0_g1;TRINITY_DN2676_c0_g1;TRINITY_DN2264_c0_g1;TRINITY_DN4172_c0_g1;TRINITY_DN7291_c0_g1;TRINITY_DN6637_c2_g1;TRINITY_DN23929_c0_g1;TRINITY_DN3131_c0_g3;TRINITY_DN86049_c0_g1;TRINITY_DN5271_c0_g1;TRINITY_DN649…
Cluster1	27	GO:0005874	CC	microtubule	0.000353327	TRINITY_DN15864_c0_g2;TRINITY_DN46891_c0_g1;TRINITY_DN14644_c0_g1;TRINITY_DN28103_c0_g2;TRINITY_DN10593_c1_g3;TRINITY_DN7918_c0_g1;TRINITY_DN10593_c1_g4;TRINITY_DN7397_c0_g2;TRINITY_DN10593_c1_g1;TRINITY_DN4986_c0_g3;TRINITY_DN14642_c0_g1;TRINITY_DN23027_c0_g1;TRINITY_DN10293_c0_g1;TRINITY_DN1717_c0_g1;TRINITY_DN10593_c0_g1;TRINITY_DN59411_c0_g1;TRINITY_DN30810_c0_g3;TRINITY_DN38328_c0_g1;TRINITY…
Cluster1	8	GO:0051783	BP	regulation of nuclear division	0.000387051	TRINITY_DN112857_c0_g3;TRINITY_DN24090_c0_g2;TRINITY_DN580_c1_g1;TRINITY_DN21665_c0_g1;TRINITY_DN45841_c0_g1;TRINITY_DN9833_c0_g1;TRINITY_DN4075_c0_g1;TRINITY_DN21442_c1_g1
Cluster1	9	GO:0045490	BP	pectin catabolic process	0.000421697	TRINITY_DN9392_c0_g3;TRINITY_DN12838_c0_g1;TRINITY_DN291_c0_g1;TRINITY_DN26029_c0_g2;TRINITY_DN3715_c1_g2;TRINITY_DN115444_c0_g1;TRINITY_DN49890_c1_g1;TRINITY_DN51614_c0_g3;TRINITY_DN1054_c0_g1
Cluster1	6	GO:0000727	BP	double-strand break repair via break-induced replication	0.000442197	TRINITY_DN24853_c0_g2;TRINITY_DN42134_c0_g2;TRINITY_DN9378_c0_g1;TRINITY_DN8264_c0_g1;TRINITY_DN2541_c0_g1;TRINITY_DN55260_c0_g2
Cluster1	39	GO:0004553	MF	hydrolase activity, hydrolyzing O-glycosyl compounds	0.000463563	TRINITY_DN2620_c0_g2;TRINITY_DN69854_c0_g3;TRINITY_DN3131_c0_g3;TRINITY_DN15444_c0_g1;TRINITY_DN10381_c0_g1;TRINITY_DN8855_c2_g1;TRINITY_DN10527_c0_g3;TRINITY_DN9321_c0_g1;TRINITY_DN86049_c0_g1;TRINITY_DN9068_c0_g1;TRINITY_DN6498_c0_g3;TRINITY_DN20022_c1_g2;TRINITY_DN102857_c0_g3;TRINITY_DN21008_c0_g1;TRINITY_DN599_c1_g1;TRINITY_DN1412_c0_g5;TRINITY_DN5544_c0_g3;TRINITY_DN18674_c0_g1;TRINITY_DN91…
Cluster1	14	GO:0005694	CC	chromosome	0.000473962	TRINITY_DN2271_c0_g1;TRINITY_DN7521_c0_g1;TRINITY_DN13365_c0_g2;TRINITY_DN49363_c0_g2;TRINITY_DN15425_c0_g1;TRINITY_DN5352_c0_g1;TRINITY_DN21665_c0_g1;TRINITY_DN2355_c0_g2;TRINITY_DN14091_c0_g1;TRINITY_DN9904_c0_g2;TRINITY_DN4075_c0_g1;TRINITY_DN3671_c0_g1;TRINITY_DN17643_c0_g1;TRINITY_DN6846_c0_g1
Cluster1	68	GO:0009507	CC	chloroplast	0.000473962	TRINITY_DN11559_c0_g2;TRINITY_DN36943_c1_g1;TRINITY_DN9763_c2_g1;TRINITY_DN41833_c0_g4;TRINITY_DN3293_c0_g2;TRINITY_DN8855_c2_g2;TRINITY_DN2262_c1_g1;TRINITY_DN10052_c0_g1;TRINITY_DN22400_c0_g2;TRINITY_DN10389_c0_g1;TRINITY_DN9321_c0_g1;TRINITY_DN5045_c0_g1;TRINITY_DN67652_c0_g2;TRINITY_DN4979_c0_g1;TRINITY_DN7567_c0_g1;TRINITY_DN15864_c0_g2;TRINITY_DN124724_c0_g1;TRINITY_DN40_c0_g1;TRINITY_DN595…
Cluster1	38	GO:0006974	BP	cellular response to DNA damage stimulus	0.000524352	TRINITY_DN24853_c0_g2;TRINITY_DN7663_c1_g1;TRINITY_DN178533_c0_g2;TRINITY_DN13832_c0_g2;TRINITY_DN15444_c0_g2;TRINITY_DN9951_c0_g2;TRINITY_DN26915_c0_g2;TRINITY_DN2541_c0_g1;TRINITY_DN11141_c0_g1;TRINITY_DN3667_c0_g1;TRINITY_DN11162_c0_g2;TRINITY_DN33094_c0_g1;TRINITY_DN7456_c0_g2;TRINITY_DN17524_c0_g1;TRINITY_DN9378_c0_g1;TRINITY_DN104943_c0_g1;TRINITY_DN5768_c0_g2;TRINITY_DN14091_c0_g1;TRINITY_…
Cluster1	112	GO:0003677	MF	DNA binding	0.000526163	TRINITY_DN19557_c0_g1;TRINITY_DN13832_c0_g2;TRINITY_DN4615_c0_g1;TRINITY_DN9951_c0_g2;TRINITY_DN4203_c0_g1;TRINITY_DN45841_c0_g1;TRINITY_DN181235_c0_g1;TRINITY_DN3667_c0_g1;TRINITY_DN7456_c0_g2;TRINITY_DN15165_c0_g1;TRINITY_DN9378_c0_g1;TRINITY_DN1962_c0_g1;TRINITY_DN5135_c1_g1;TRINITY_DN12352_c0_g2;TRINITY_DN12352_c0_g3;TRINITY_DN12352_c0_g1;TRINITY_DN12352_c0_g4;TRINITY_DN21339_c0_g1;TRINITY_DN…
Cluster1	44	GO:0022414	BP	reproductive process	0.000598097	TRINITY_DN1303_c2_g1;TRINITY_DN178533_c0_g2;TRINITY_DN1827_c0_g1;TRINITY_DN19010_c0_g2;TRINITY_DN41177_c0_g1;TRINITY_DN177630_c0_g1;TRINITY_DN10680_c0_g1;TRINITY_DN21442_c1_g1;TRINITY_DN55260_c0_g2;TRINITY_DN20053_c0_g1;TRINITY_DN2391_c3_g1;TRINITY_DN31534_c0_g1;TRINITY_DN5954_c0_g2;TRINITY_DN1415_c0_g1;TRINITY_DN9090_c0_g3;TRINITY_DN27810_c0_g1;TRINITY_DN12698_c0_g1;TRINITY_DN14091_c0_g1;TRINITY…
Cluster1	27	GO:0099512	CC	supramolecular fiber	0.000598097	TRINITY_DN15864_c0_g2;TRINITY_DN46891_c0_g1;TRINITY_DN14644_c0_g1;TRINITY_DN28103_c0_g2;TRINITY_DN10593_c1_g3;TRINITY_DN7918_c0_g1;TRINITY_DN10593_c1_g4;TRINITY_DN7397_c0_g2;TRINITY_DN10593_c1_g1;TRINITY_DN4986_c0_g3;TRINITY_DN14642_c0_g1;TRINITY_DN23027_c0_g1;TRINITY_DN10293_c0_g1;TRINITY_DN1717_c0_g1;TRINITY_DN10593_c0_g1;TRINITY_DN59411_c0_g1;TRINITY_DN30810_c0_g3;TRINITY_DN38328_c0_g1;TRINITY…
Cluster1	27	GO:0099513	CC	polymeric cytoskeletal fiber	0.000598097	TRINITY_DN15864_c0_g2;TRINITY_DN46891_c0_g1;TRINITY_DN14644_c0_g1;TRINITY_DN28103_c0_g2;TRINITY_DN10593_c1_g3;TRINITY_DN7918_c0_g1;TRINITY_DN10593_c1_g4;TRINITY_DN7397_c0_g2;TRINITY_DN10593_c1_g1;TRINITY_DN4986_c0_g3;TRINITY_DN14642_c0_g1;TRINITY_DN23027_c0_g1;TRINITY_DN10293_c0_g1;TRINITY_DN1717_c0_g1;TRINITY_DN10593_c0_g1;TRINITY_DN59411_c0_g1;TRINITY_DN30810_c0_g3;TRINITY_DN38328_c0_g1;TRINITY…
Cluster1	27	GO:0099081	CC	supramolecular polymer	0.000598097	TRINITY_DN15864_c0_g2;TRINITY_DN46891_c0_g1;TRINITY_DN14644_c0_g1;TRINITY_DN28103_c0_g2;TRINITY_DN10593_c1_g3;TRINITY_DN7918_c0_g1;TRINITY_DN10593_c1_g4;TRINITY_DN7397_c0_g2;TRINITY_DN10593_c1_g1;TRINITY_DN4986_c0_g3;TRINITY_DN14642_c0_g1;TRINITY_DN23027_c0_g1;TRINITY_DN10293_c0_g1;TRINITY_DN1717_c0_g1;TRINITY_DN10593_c0_g1;TRINITY_DN59411_c0_g1;TRINITY_DN30810_c0_g3;TRINITY_DN38328_c0_g1;TRINITY…
Cluster1	10	GO:0045859	BP	regulation of protein kinase activity	0.000744538	TRINITY_DN7918_c0_g1;TRINITY_DN59411_c0_g1;TRINITY_DN2043_c0_g1;TRINITY_DN69955_c0_g1;TRINITY_DN362_c0_g3;TRINITY_DN5417_c0_g1;TRINITY_DN20473_c0_g1;TRINITY_DN15206_c0_g1;TRINITY_DN45517_c0_g1;TRINITY_DN16638_c0_g1
Cluster1	18	GO:0071824	BP	protein-DNA complex subunit organization	0.000744538	TRINITY_DN8822_c0_g1;TRINITY_DN8264_c0_g1;TRINITY_DN12352_c0_g4;TRINITY_DN51372_c0_g2;TRINITY_DN14053_c0_g2;TRINITY_DN19557_c0_g1;TRINITY_DN42134_c0_g2;TRINITY_DN11750_c0_g1;TRINITY_DN2391_c3_g1;TRINITY_DN9378_c0_g1;TRINITY_DN4615_c0_g1;TRINITY_DN9951_c0_g2;TRINITY_DN7627_c0_g1;TRINITY_DN24853_c0_g2;TRINITY_DN2541_c0_g1;TRINITY_DN3671_c0_g1;TRINITY_DN55260_c0_g2;TRINITY_DN14091_c0_g1
Cluster1	41	GO:0016798	MF	hydrolase activity, acting on glycosyl bonds	0.000747527	TRINITY_DN8968_c0_g1;TRINITY_DN2620_c0_g2;TRINITY_DN69854_c0_g3;TRINITY_DN2264_c0_g1;TRINITY_DN15444_c0_g1;TRINITY_DN10381_c0_g1;TRINITY_DN8855_c2_g1;TRINITY_DN10527_c0_g3;TRINITY_DN9321_c0_g1;TRINITY_DN86049_c0_g1;TRINITY_DN9068_c0_g1;TRINITY_DN6498_c0_g3;TRINITY_DN3131_c0_g3;TRINITY_DN20022_c1_g2;TRINITY_DN102857_c0_g3;TRINITY_DN21008_c0_g1;TRINITY_DN599_c1_g1;TRINITY_DN1412_c0_g5;TRINITY_DN554…
Cluster1	14	GO:0009658	BP	chloroplast organization	0.000925945	TRINITY_DN17623_c0_g1;TRINITY_DN15914_c0_g1;TRINITY_DN12408_c0_g2;TRINITY_DN11945_c0_g1;TRINITY_DN16449_c0_g1;TRINITY_DN16749_c0_g2;TRINITY_DN44843_c0_g3;TRINITY_DN38455_c0_g2;TRINITY_DN5367_c0_g1;TRINITY_DN33462_c0_g1;TRINITY_DN11816_c0_g2;TRINITY_DN189104_c0_g1;TRINITY_DN17826_c0_g1;TRINITY_DN38328_c0_g1
Cluster1	13	GO:0000724	BP	double-strand break repair via homologous recombination	0.000942537	TRINITY_DN24853_c0_g2;TRINITY_DN2391_c3_g1;TRINITY_DN21339_c0_g1;TRINITY_DN42134_c0_g2;TRINITY_DN9378_c0_g1;TRINITY_DN8264_c0_g1;TRINITY_DN9904_c0_g2;TRINITY_DN2541_c0_g1;TRINITY_DN3671_c0_g1;TRINITY_DN17524_c0_g1;TRINITY_DN55260_c0_g2;TRINITY_DN2408_c1_g2;TRINITY_DN6846_c0_g1
Cluster1	5	GO:0036388	BP	pre-replicative complex assembly	0.00100613	TRINITY_DN2541_c0_g1;TRINITY_DN8264_c0_g1;TRINITY_DN24853_c0_g2;TRINITY_DN9378_c0_g1;TRINITY_DN42134_c0_g2
Cluster1	5	GO:1902299	BP	pre-replicative complex assembly involved in cell cycle DNA replication	0.00100613	TRINITY_DN2541_c0_g1;TRINITY_DN8264_c0_g1;TRINITY_DN24853_c0_g2;TRINITY_DN9378_c0_g1;TRINITY_DN42134_c0_g2
Cluster1	5	GO:0006267	BP	pre-replicative complex assembly involved in nuclear cell cycle DNA replication	0.00100613	TRINITY_DN2541_c0_g1;TRINITY_DN8264_c0_g1;TRINITY_DN24853_c0_g2;TRINITY_DN9378_c0_g1;TRINITY_DN42134_c0_g2
Cluster1	31	GO:0099080	CC	supramolecular complex	0.00109238	TRINITY_DN15864_c0_g2;TRINITY_DN46891_c0_g1;TRINITY_DN177630_c0_g1;TRINITY_DN21442_c1_g1;TRINITY_DN14644_c0_g1;TRINITY_DN28103_c0_g2;TRINITY_DN10593_c1_g3;TRINITY_DN45841_c0_g1;TRINITY_DN10593_c1_g4;TRINITY_DN7397_c0_g2;TRINITY_DN10593_c1_g1;TRINITY_DN4986_c0_g3;TRINITY_DN14642_c0_g1;TRINITY_DN23027_c0_g1;TRINITY_DN10293_c0_g1;TRINITY_DN1717_c0_g1;TRINITY_DN10593_c0_g1;TRINITY_DN59411_c0_g1;TRINI…
Cluster1	35	GO:0006281	BP	DNA repair	0.00136021	TRINITY_DN24853_c0_g2;TRINITY_DN7663_c1_g1;TRINITY_DN178533_c0_g2;TRINITY_DN13832_c0_g2;TRINITY_DN15444_c0_g2;TRINITY_DN26915_c0_g2;TRINITY_DN2541_c0_g1;TRINITY_DN11141_c0_g1;TRINITY_DN3667_c0_g1;TRINITY_DN11162_c0_g2;TRINITY_DN7456_c0_g2;TRINITY_DN17524_c0_g1;TRINITY_DN9378_c0_g1;TRINITY_DN104943_c0_g1;TRINITY_DN5768_c0_g2;TRINITY_DN14091_c0_g1;TRINITY_DN39177_c0_g2;TRINITY_DN149763_c0_g1;TRINIT…
Cluster1	13	GO:0009505	CC	plant-type cell wall	0.00154759	TRINITY_DN3660_c0_g1;TRINITY_DN11182_c0_g1;TRINITY_DN111940_c0_g1;TRINITY_DN3189_c0_g1;TRINITY_DN599_c1_g1;TRINITY_DN6909_c0_g1;TRINITY_DN16946_c0_g1;TRINITY_DN7922_c0_g1;TRINITY_DN8855_c2_g1;TRINITY_DN12698_c0_g1;TRINITY_DN5373_c0_g2;TRINITY_DN43539_c0_g1;TRINITY_DN9068_c0_g1
Cluster1	12	GO:0051338	BP	regulation of transferase activity	0.00200293	TRINITY_DN7918_c0_g1;TRINITY_DN59411_c0_g1;TRINITY_DN2043_c0_g1;TRINITY_DN69955_c0_g1;TRINITY_DN362_c0_g3;TRINITY_DN20473_c0_g1;TRINITY_DN5417_c0_g1;TRINITY_DN580_c1_g1;TRINITY_DN15206_c0_g1;TRINITY_DN5569_c0_g1;TRINITY_DN45517_c0_g1;TRINITY_DN16638_c0_g1
Cluster1	7	GO:0006271	BP	DNA strand elongation involved in DNA replication	0.00200293	TRINITY_DN24853_c0_g2;TRINITY_DN3667_c0_g1;TRINITY_DN7663_c1_g1;TRINITY_DN12958_c0_g1;TRINITY_DN9378_c0_g1;TRINITY_DN9951_c0_g2;TRINITY_DN10779_c0_g2
Cluster1	7	GO:0022616	BP	DNA strand elongation	0.00200293	TRINITY_DN24853_c0_g2;TRINITY_DN3667_c0_g1;TRINITY_DN7663_c1_g1;TRINITY_DN12958_c0_g1;TRINITY_DN9378_c0_g1;TRINITY_DN9951_c0_g2;TRINITY_DN10779_c0_g2
Cluster1	34	GO:0008092	MF	cytoskeletal protein binding	0.00200293	TRINITY_DN15864_c0_g2;TRINITY_DN22274_c0_g1;TRINITY_DN46891_c0_g1;TRINITY_DN131_c1_g1;TRINITY_DN5066_c0_g1;TRINITY_DN25433_c0_g1;TRINITY_DN7918_c0_g1;TRINITY_DN7807_c0_g1;TRINITY_DN53408_c0_g1;TRINITY_DN7228_c2_g1;TRINITY_DN7397_c0_g2;TRINITY_DN3892_c0_g1;TRINITY_DN6996_c0_g1;TRINITY_DN2282_c0_g1;TRINITY_DN500_c0_g3;TRINITY_DN23027_c0_g1;TRINITY_DN10293_c0_g1;TRINITY_DN1717_c0_g1;TRINITY_DN7843_c…
Cluster1	25	GO:0005976	BP	polysaccharide metabolic process	0.00219422	TRINITY_DN9392_c0_g3;TRINITY_DN12838_c0_g1;TRINITY_DN2620_c0_g2;TRINITY_DN10527_c0_g3;TRINITY_DN9321_c0_g1;TRINITY_DN86049_c0_g1;TRINITY_DN6498_c0_g3;TRINITY_DN21008_c0_g1;TRINITY_DN1412_c0_g5;TRINITY_DN115444_c0_g1;TRINITY_DN209_c0_g1;TRINITY_DN34841_c0_g1;TRINITY_DN6498_c1_g1;TRINITY_DN17901_c0_g1;TRINITY_DN291_c0_g1;TRINITY_DN18188_c0_g1;TRINITY_DN11575_c0_g1;TRINITY_DN49890_c1_g1;TRINITY_DN10…
Cluster1	10	GO:0043549	BP	regulation of kinase activity	0.00240088	TRINITY_DN7918_c0_g1;TRINITY_DN59411_c0_g1;TRINITY_DN2043_c0_g1;TRINITY_DN69955_c0_g1;TRINITY_DN362_c0_g3;TRINITY_DN5417_c0_g1;TRINITY_DN20473_c0_g1;TRINITY_DN15206_c0_g1;TRINITY_DN45517_c0_g1;TRINITY_DN16638_c0_g1
Cluster1	5	GO:0000280	BP	nuclear division	0.00321949	TRINITY_DN8150_c0_g1;TRINITY_DN49431_c0_g1;TRINITY_DN21665_c0_g1;TRINITY_DN74164_c0_g1;TRINITY_DN2391_c3_g1
Cluster1	5	GO:0008574	MF	plus-end-directed microtubule motor activity	0.00321949	TRINITY_DN7843_c0_g1;TRINITY_DN131_c1_g1;TRINITY_DN500_c0_g3;TRINITY_DN2754_c0_g1;TRINITY_DN20762_c0_g1
Cluster1	12	GO:0008422	MF	beta-glucosidase activity	0.00345716	TRINITY_DN22997_c0_g1;TRINITY_DN20022_c1_g2;TRINITY_DN2620_c0_g2;TRINITY_DN6756_c0_g1;TRINITY_DN1412_c0_g5;TRINITY_DN15444_c0_g1;TRINITY_DN10381_c0_g1;TRINITY_DN18188_c0_g1;TRINITY_DN18674_c0_g1;TRINITY_DN22131_c0_g2;TRINITY_DN17901_c0_g1;TRINITY_DN5537_c0_g1
Cluster1	131	GO:0016043	BP	cellular component organization	0.00350173	TRINITY_DN16346_c0_g4;TRINITY_DN8822_c0_g1;TRINITY_DN9392_c0_g3;TRINITY_DN9904_c0_g2;TRINITY_DN19557_c0_g1;TRINITY_DN2355_c0_g2;TRINITY_DN9951_c0_g2;TRINITY_DN15115_c0_g1;TRINITY_DN177630_c0_g1;TRINITY_DN135488_c0_g2;TRINITY_DN21442_c1_g1;TRINITY_DN7496_c0_g1;TRINITY_DN7918_c0_g1;TRINITY_DN636_c0_g2;TRINITY_DN5954_c0_g2;TRINITY_DN53408_c0_g1;TRINITY_DN9378_c0_g1;TRINITY_DN33462_c0_g1;TRINITY_DN10…
Cluster1	8	GO:0000079	BP	regulation of cyclin-dependent protein serine/threonine kinase activity	0.00381541	TRINITY_DN2043_c0_g1;TRINITY_DN69955_c0_g1;TRINITY_DN362_c0_g3;TRINITY_DN5417_c0_g1;TRINITY_DN20473_c0_g1;TRINITY_DN15206_c0_g1;TRINITY_DN45517_c0_g1;TRINITY_DN16638_c0_g1
Cluster1	8	GO:1904029	BP	regulation of cyclin-dependent protein kinase activity	0.00381541	TRINITY_DN2043_c0_g1;TRINITY_DN69955_c0_g1;TRINITY_DN362_c0_g3;TRINITY_DN5417_c0_g1;TRINITY_DN20473_c0_g1;TRINITY_DN15206_c0_g1;TRINITY_DN45517_c0_g1;TRINITY_DN16638_c0_g1
Cluster1	11	GO:0007346	BP	regulation of mitotic cell cycle	0.00397955	TRINITY_DN9833_c0_g1;TRINITY_DN112857_c0_g3;TRINITY_DN2396_c1_g1;TRINITY_DN24090_c0_g2;TRINITY_DN188409_c0_g2;TRINITY_DN41538_c0_g1;TRINITY_DN188409_c0_g1;TRINITY_DN45841_c0_g1;TRINITY_DN6439_c0_g2;TRINITY_DN17524_c0_g1;TRINITY_DN21442_c1_g1
Cluster1	9	GO:0010393	BP	galacturonan metabolic process	0.0040523	TRINITY_DN9392_c0_g3;TRINITY_DN12838_c0_g1;TRINITY_DN291_c0_g1;TRINITY_DN26029_c0_g2;TRINITY_DN3715_c1_g2;TRINITY_DN115444_c0_g1;TRINITY_DN49890_c1_g1;TRINITY_DN51614_c0_g3;TRINITY_DN1054_c0_g1
Cluster1	9	GO:0045488	BP	pectin metabolic process	0.0040523	TRINITY_DN9392_c0_g3;TRINITY_DN12838_c0_g1;TRINITY_DN291_c0_g1;TRINITY_DN26029_c0_g2;TRINITY_DN3715_c1_g2;TRINITY_DN115444_c0_g1;TRINITY_DN49890_c1_g1;TRINITY_DN51614_c0_g3;TRINITY_DN1054_c0_g1
Cluster1	5	GO:0006272	BP	leading strand elongation	0.00457202	TRINITY_DN10779_c0_g2;TRINITY_DN9951_c0_g2;TRINITY_DN3667_c0_g1;TRINITY_DN7663_c1_g1;TRINITY_DN12958_c0_g1
Cluster1	17	GO:0071555	BP	cell wall organization	0.00472505	TRINITY_DN6498_c0_g3;TRINITY_DN73148_c0_g1;TRINITY_DN9392_c0_g3;TRINITY_DN5373_c0_g2;TRINITY_DN32664_c0_g1;TRINITY_DN12838_c0_g1;TRINITY_DN291_c0_g1;TRINITY_DN650_c1_g2;TRINITY_DN5954_c0_g2;TRINITY_DN4082_c0_g1;TRINITY_DN26029_c0_g2;TRINITY_DN15115_c0_g1;TRINITY_DN5899_c0_g3;TRINITY_DN6498_c1_g1;TRINITY_DN1054_c0_g1;TRINITY_DN86049_c0_g1;TRINITY_DN18457_c0_g1
Cluster1	7	GO:0042973	MF	glucan endo-1,3-beta-D-glucosidase activity	0.00506431	TRINITY_DN22997_c0_g1;TRINITY_DN20022_c1_g2;TRINITY_DN6756_c0_g1;TRINITY_DN15444_c0_g1;TRINITY_DN10381_c0_g1;TRINITY_DN18674_c0_g1;TRINITY_DN22131_c0_g2
Cluster1	10	GO:0007051	BP	spindle organization	0.00531595	TRINITY_DN14644_c0_g1;TRINITY_DN59411_c0_g1;TRINITY_DN7228_c2_g1;TRINITY_DN15126_c0_g1;TRINITY_DN1827_c0_g1;TRINITY_DN7918_c0_g1;TRINITY_DN28103_c0_g2;TRINITY_DN51729_c0_g1;TRINITY_DN177630_c0_g1;TRINITY_DN4986_c0_g3
Cluster1	5	GO:0051784	BP	negative regulation of nuclear division	0.00540172	TRINITY_DN45841_c0_g1;TRINITY_DN9833_c0_g1;TRINITY_DN24090_c0_g2;TRINITY_DN21442_c1_g1;TRINITY_DN4075_c0_g1
Cluster1	5	GO:0042555	CC	MCM complex	0.00540172	TRINITY_DN2541_c0_g1;TRINITY_DN8264_c0_g1;TRINITY_DN24853_c0_g2;TRINITY_DN9378_c0_g1;TRINITY_DN42134_c0_g2
Cluster1	14	GO:0006302	BP	double-strand break repair	0.00544928	TRINITY_DN24853_c0_g2;TRINITY_DN4481_c0_g1;TRINITY_DN21339_c0_g1;TRINITY_DN42134_c0_g2;TRINITY_DN9378_c0_g1;TRINITY_DN8264_c0_g1;TRINITY_DN2391_c3_g1;TRINITY_DN9904_c0_g2;TRINITY_DN2541_c0_g1;TRINITY_DN3671_c0_g1;TRINITY_DN17524_c0_g1;TRINITY_DN55260_c0_g2;TRINITY_DN2408_c1_g2;TRINITY_DN6846_c0_g1
Cluster1	4	GO:1902292	BP	cell cycle DNA replication initiation	0.00552843	TRINITY_DN9378_c0_g1;TRINITY_DN24853_c0_g2;TRINITY_DN12958_c0_g1;TRINITY_DN42134_c0_g2
Cluster1	4	GO:1902315	BP	nuclear cell cycle DNA replication initiation	0.00552843	TRINITY_DN9378_c0_g1;TRINITY_DN24853_c0_g2;TRINITY_DN12958_c0_g1;TRINITY_DN42134_c0_g2
Cluster1	4	GO:1902975	BP	mitotic DNA replication initiation	0.00552843	TRINITY_DN9378_c0_g1;TRINITY_DN24853_c0_g2;TRINITY_DN12958_c0_g1;TRINITY_DN42134_c0_g2
Cluster1	15	GO:0000226	BP	microtubule cytoskeleton organization	0.0060471	TRINITY_DN14644_c0_g1;TRINITY_DN59411_c0_g1;TRINITY_DN7228_c2_g1;TRINITY_DN15126_c0_g1;TRINITY_DN8150_c0_g1;TRINITY_DN1717_c0_g1;TRINITY_DN1827_c0_g1;TRINITY_DN7918_c0_g1;TRINITY_DN28103_c0_g2;TRINITY_DN51729_c0_g1;TRINITY_DN23027_c0_g1;TRINITY_DN177630_c0_g1;TRINITY_DN10593_c1_g1;TRINITY_DN4986_c0_g3;TRINITY_DN14642_c0_g1
Cluster1	8	GO:0071900	BP	regulation of protein serine/threonine kinase activity	0.00636269	TRINITY_DN2043_c0_g1;TRINITY_DN69955_c0_g1;TRINITY_DN362_c0_g3;TRINITY_DN5417_c0_g1;TRINITY_DN20473_c0_g1;TRINITY_DN15206_c0_g1;TRINITY_DN45517_c0_g1;TRINITY_DN16638_c0_g1
Cluster1	6	GO:0009262	BP	deoxyribonucleotide metabolic process	0.00661198	TRINITY_DN18474_c0_g1;TRINITY_DN164_c0_g2;TRINITY_DN32696_c0_g1;TRINITY_DN11570_c0_g2;TRINITY_DN14973_c0_g1;TRINITY_DN3190_c0_g2
Cluster1	6	GO:0035825	BP	homologous recombination	0.00733857	TRINITY_DN2391_c3_g1;TRINITY_DN178533_c0_g2;TRINITY_DN5352_c0_g1;TRINITY_DN14091_c0_g1;TRINITY_DN4075_c0_g1;TRINITY_DN3671_c0_g1
Cluster1	6	GO:0007131	BP	reciprocal meiotic recombination	0.00733857	TRINITY_DN2391_c3_g1;TRINITY_DN178533_c0_g2;TRINITY_DN5352_c0_g1;TRINITY_DN14091_c0_g1;TRINITY_DN4075_c0_g1;TRINITY_DN3671_c0_g1
Cluster1	6	GO:0140527	BP	reciprocal homologous recombination	0.00733857	TRINITY_DN2391_c3_g1;TRINITY_DN178533_c0_g2;TRINITY_DN5352_c0_g1;TRINITY_DN14091_c0_g1;TRINITY_DN4075_c0_g1;TRINITY_DN3671_c0_g1
Cluster1	5	GO:0008810	MF	cellulase activity	0.00733857	TRINITY_DN12052_c0_g1;TRINITY_DN11575_c0_g1;TRINITY_DN21008_c0_g1;TRINITY_DN10527_c0_g3;TRINITY_DN209_c0_g1
Cluster1	9	GO:0009251	BP	glucan catabolic process	0.00821415	TRINITY_DN2620_c0_g2;TRINITY_DN21008_c0_g1;TRINITY_DN1412_c0_g5;TRINITY_DN18188_c0_g1;TRINITY_DN10527_c0_g3;TRINITY_DN12052_c0_g1;TRINITY_DN209_c0_g1;TRINITY_DN17901_c0_g1;TRINITY_DN11575_c0_g1
Cluster1	25	GO:0003690	MF	double-stranded DNA binding	0.010279	TRINITY_DN24853_c0_g2;TRINITY_DN409_c0_g1;TRINITY_DN1947_c0_g1;TRINITY_DN26915_c0_g2;TRINITY_DN22675_c0_g1;TRINITY_DN5992_c0_g2;TRINITY_DN7456_c0_g2;TRINITY_DN15165_c0_g1;TRINITY_DN9378_c0_g1;TRINITY_DN14091_c0_g1;TRINITY_DN27634_c0_g1;TRINITY_DN10519_c0_g1;TRINITY_DN17623_c0_g1;TRINITY_DN42134_c0_g2;TRINITY_DN3671_c0_g1;TRINITY_DN6439_c0_g2;TRINITY_DN8264_c0_g1;TRINITY_DN2541_c0_g1;TRINITY_DN552…
Cluster1	10	GO:1901987	BP	regulation of cell cycle phase transition	0.0109412	TRINITY_DN9833_c0_g1;TRINITY_DN112857_c0_g3;TRINITY_DN33094_c0_g1;TRINITY_DN2396_c1_g1;TRINITY_DN41538_c0_g1;TRINITY_DN45841_c0_g1;TRINITY_DN6439_c0_g2;TRINITY_DN4075_c0_g1;TRINITY_DN17524_c0_g1;TRINITY_DN21442_c1_g1
Cluster1	17	GO:0031399	BP	regulation of protein modification process	0.0109991	TRINITY_DN95836_c0_g3;TRINITY_DN59411_c0_g1;TRINITY_DN7918_c0_g1;TRINITY_DN138884_c0_g1;TRINITY_DN15786_c0_g2;TRINITY_DN2043_c0_g1;TRINITY_DN362_c0_g3;TRINITY_DN20473_c0_g1;TRINITY_DN5417_c0_g1;TRINITY_DN69955_c0_g1;TRINITY_DN580_c1_g1;TRINITY_DN9187_c0_g1;TRINITY_DN15206_c0_g1;TRINITY_DN5569_c0_g1;TRINITY_DN45517_c0_g1;TRINITY_DN16638_c0_g1;TRINITY_DN6846_c0_g1
Cluster1	73	GO:0009536	CC	plastid	0.0116666	TRINITY_DN16346_c0_g4;TRINITY_DN11559_c0_g2;TRINITY_DN36943_c1_g1;TRINITY_DN9763_c2_g1;TRINITY_DN41833_c0_g4;TRINITY_DN3293_c0_g2;TRINITY_DN8855_c2_g2;TRINITY_DN13832_c0_g2;TRINITY_DN2262_c1_g1;TRINITY_DN10052_c0_g1;TRINITY_DN22400_c0_g2;TRINITY_DN10389_c0_g1;TRINITY_DN9321_c0_g1;TRINITY_DN5045_c0_g1;TRINITY_DN3504_c0_g2;TRINITY_DN67652_c0_g2;TRINITY_DN4979_c0_g1;TRINITY_DN7567_c0_g1;TRINITY_DN15…
Cluster1	4	GO:0000793	CC	condensed chromosome	0.0116666	TRINITY_DN3671_c0_g1;TRINITY_DN15425_c0_g1;TRINITY_DN14091_c0_g1;TRINITY_DN5352_c0_g1
Cluster1	4	GO:0030570	MF	pectate lyase activity	0.0116666	TRINITY_DN115444_c0_g1;TRINITY_DN49890_c1_g1;TRINITY_DN51614_c0_g3;TRINITY_DN3715_c1_g2
Cluster1	16	GO:0006260	BP	DNA replication	0.0127479	TRINITY_DN3417_c0_g1;TRINITY_DN55260_c0_g2;TRINITY_DN3667_c0_g1;TRINITY_DN7663_c1_g1;TRINITY_DN12958_c0_g1;TRINITY_DN6439_c0_g2;TRINITY_DN10779_c0_g2;TRINITY_DN104943_c0_g1;TRINITY_DN5929_c0_g2;TRINITY_DN13832_c0_g2;TRINITY_DN8264_c0_g1;TRINITY_DN9904_c0_g2;TRINITY_DN4203_c0_g1;TRINITY_DN2699_c2_g1;TRINITY_DN164_c0_g2;TRINITY_DN2408_c1_g2
Cluster1	8	GO:0010948	BP	negative regulation of cell cycle process	0.0131875	TRINITY_DN33094_c0_g1;TRINITY_DN24090_c0_g2;TRINITY_DN9833_c0_g1;TRINITY_DN45841_c0_g1;TRINITY_DN6439_c0_g2;TRINITY_DN4075_c0_g1;TRINITY_DN17524_c0_g1;TRINITY_DN21442_c1_g1
Cluster1	10	GO:0001932	BP	regulation of protein phosphorylation	0.0131875	TRINITY_DN7918_c0_g1;TRINITY_DN59411_c0_g1;TRINITY_DN2043_c0_g1;TRINITY_DN69955_c0_g1;TRINITY_DN362_c0_g3;TRINITY_DN5417_c0_g1;TRINITY_DN20473_c0_g1;TRINITY_DN15206_c0_g1;TRINITY_DN45517_c0_g1;TRINITY_DN16638_c0_g1
Cluster1	5	GO:0009263	BP	deoxyribonucleotide biosynthetic process	0.0132715	TRINITY_DN14973_c0_g1;TRINITY_DN164_c0_g2;TRINITY_DN11570_c0_g2;TRINITY_DN32696_c0_g1;TRINITY_DN3190_c0_g2
Cluster1	18	GO:0071554	BP	cell wall organization or biogenesis	0.0132715	TRINITY_DN6498_c0_g3;TRINITY_DN12210_c0_g3;TRINITY_DN73148_c0_g1;TRINITY_DN9392_c0_g3;TRINITY_DN5373_c0_g2;TRINITY_DN32664_c0_g1;TRINITY_DN12838_c0_g1;TRINITY_DN291_c0_g1;TRINITY_DN650_c1_g2;TRINITY_DN5954_c0_g2;TRINITY_DN4082_c0_g1;TRINITY_DN26029_c0_g2;TRINITY_DN15115_c0_g1;TRINITY_DN5899_c0_g3;TRINITY_DN6498_c1_g1;TRINITY_DN1054_c0_g1;TRINITY_DN86049_c0_g1;TRINITY_DN18457_c0_g1
Cluster1	15	GO:0031226	CC	intrinsic component of plasma membrane	0.0132715	TRINITY_DN71677_c1_g1;TRINITY_DN12210_c0_g3;TRINITY_DN22997_c0_g1;TRINITY_DN20022_c1_g2;TRINITY_DN78419_c0_g1;TRINITY_DN6037_c2_g1;TRINITY_DN6756_c0_g1;TRINITY_DN15444_c0_g1;TRINITY_DN23728_c0_g1;TRINITY_DN53412_c0_g1;TRINITY_DN18674_c0_g1;TRINITY_DN57650_c0_g1;TRINITY_DN22131_c0_g2;TRINITY_DN10381_c0_g1;TRINITY_DN27267_c0_g1
Cluster1	23	GO:0042170	CC	plastid membrane	0.0136485	TRINITY_DN43091_c0_g3;TRINITY_DN23554_c1_g1;TRINITY_DN6212_c0_g1;TRINITY_DN3378_c0_g2;TRINITY_DN7979_c0_g3;TRINITY_DN22702_c0_g1;TRINITY_DN4693_c0_g1;TRINITY_DN12408_c0_g2;TRINITY_DN23173_c0_g1;TRINITY_DN12405_c0_g1;TRINITY_DN33462_c0_g1;TRINITY_DN16749_c0_g2;TRINITY_DN6167_c0_g1;TRINITY_DN1741_c0_g1;TRINITY_DN40_c0_g1;TRINITY_DN2053_c0_g2;TRINITY_DN58158_c0_g1;TRINITY_DN26462_c0_g1;TRINITY_DN351…
Cluster1	14	GO:0015926	MF	glucosidase activity	0.0139136	TRINITY_DN22997_c0_g1;TRINITY_DN20022_c1_g2;TRINITY_DN102857_c0_g3;TRINITY_DN6756_c0_g1;TRINITY_DN17901_c0_g1;TRINITY_DN1412_c0_g5;TRINITY_DN69854_c0_g3;TRINITY_DN15444_c0_g1;TRINITY_DN10381_c0_g1;TRINITY_DN18188_c0_g1;TRINITY_DN18674_c0_g1;TRINITY_DN22131_c0_g2;TRINITY_DN2620_c0_g2;TRINITY_DN5537_c0_g1
Cluster1	5	GO:0045005	BP	DNA-dependent DNA replication maintenance of fidelity	0.0148826	TRINITY_DN3671_c0_g1;TRINITY_DN10779_c0_g2;TRINITY_DN23834_c0_g1;TRINITY_DN178533_c0_g2;TRINITY_DN33094_c0_g1
Cluster1	5	GO:0006268	BP	DNA unwinding involved in DNA replication	0.0148826	TRINITY_DN8264_c0_g1;TRINITY_DN24853_c0_g2;TRINITY_DN2408_c1_g2;TRINITY_DN9904_c0_g2;TRINITY_DN42134_c0_g2
Cluster1	7	GO:0061982	BP	meiosis I cell cycle process	0.0148826	TRINITY_DN2391_c3_g1;TRINITY_DN178533_c0_g2;TRINITY_DN21665_c0_g1;TRINITY_DN5352_c0_g1;TRINITY_DN4075_c0_g1;TRINITY_DN104518_c0_g1;TRINITY_DN23617_c0_g1
Cluster1	7	GO:0000075	BP	cell cycle checkpoint signaling	0.0159186	TRINITY_DN33094_c0_g1;TRINITY_DN9833_c0_g1;TRINITY_DN45841_c0_g1;TRINITY_DN6439_c0_g2;TRINITY_DN4075_c0_g1;TRINITY_DN17524_c0_g1;TRINITY_DN21442_c1_g1
Cluster1	7	GO:1901988	BP	negative regulation of cell cycle phase transition	0.0159186	TRINITY_DN33094_c0_g1;TRINITY_DN9833_c0_g1;TRINITY_DN45841_c0_g1;TRINITY_DN6439_c0_g2;TRINITY_DN4075_c0_g1;TRINITY_DN17524_c0_g1;TRINITY_DN21442_c1_g1
Cluster1	7	GO:0016538	MF	cyclin-dependent protein serine/threonine kinase regulator activity	0.0159186	TRINITY_DN2043_c0_g1;TRINITY_DN69955_c0_g1;TRINITY_DN362_c0_g3;TRINITY_DN5417_c0_g1;TRINITY_DN20473_c0_g1;TRINITY_DN15206_c0_g1;TRINITY_DN16638_c0_g1
Cluster1	5	GO:0006323	BP	DNA packaging	0.0164991	TRINITY_DN49363_c0_g2;TRINITY_DN15425_c0_g1;TRINITY_DN2271_c0_g1;TRINITY_DN7521_c0_g1;TRINITY_DN7627_c0_g1
Cluster1	5	GO:0030261	BP	chromosome condensation	0.0164991	TRINITY_DN49363_c0_g2;TRINITY_DN15425_c0_g1;TRINITY_DN2271_c0_g1;TRINITY_DN7521_c0_g1;TRINITY_DN7627_c0_g1
Cluster1	4	GO:0098813	BP	nuclear chromosome segregation	0.0164991	TRINITY_DN5148_c0_g1;TRINITY_DN23617_c0_g1;TRINITY_DN177630_c0_g1;TRINITY_DN4986_c0_g3
Cluster1	6	GO:0042575	CC	DNA polymerase complex	0.0164991	TRINITY_DN2699_c2_g1;TRINITY_DN12958_c0_g1;TRINITY_DN104943_c0_g1;TRINITY_DN9951_c0_g2;TRINITY_DN4203_c0_g1;TRINITY_DN10779_c0_g2
Cluster1	137	GO:0071840	BP	cellular component organization or biogenesis	0.0170798	TRINITY_DN6551_c0_g2;TRINITY_DN8822_c0_g1;TRINITY_DN9392_c0_g3;TRINITY_DN9904_c0_g2;TRINITY_DN16346_c0_g4;TRINITY_DN19557_c0_g1;TRINITY_DN4615_c0_g1;TRINITY_DN9951_c0_g2;TRINITY_DN15115_c0_g1;TRINITY_DN177630_c0_g1;TRINITY_DN135488_c0_g2;TRINITY_DN21442_c1_g1;TRINITY_DN7496_c0_g1;TRINITY_DN7918_c0_g1;TRINITY_DN636_c0_g2;TRINITY_DN5954_c0_g2;TRINITY_DN53408_c0_g1;TRINITY_DN9378_c0_g1;TRINITY_DN334…
Cluster1	8	GO:0045786	BP	negative regulation of cell cycle	0.0170798	TRINITY_DN33094_c0_g1;TRINITY_DN24090_c0_g2;TRINITY_DN9833_c0_g1;TRINITY_DN45841_c0_g1;TRINITY_DN6439_c0_g2;TRINITY_DN4075_c0_g1;TRINITY_DN17524_c0_g1;TRINITY_DN21442_c1_g1
Cluster1	3	GO:0090735	BP	DNA repair complex assembly	0.0179012	TRINITY_DN3671_c0_g1;TRINITY_DN2391_c3_g1;TRINITY_DN14091_c0_g1
Cluster1	3	GO:0000730	BP	DNA recombinase assembly	0.0179012	TRINITY_DN3671_c0_g1;TRINITY_DN2391_c3_g1;TRINITY_DN14091_c0_g1
Cluster1	3	GO:0004566	MF	beta-glucuronidase activity	0.0179012	TRINITY_DN8855_c2_g1;TRINITY_DN111940_c0_g1;TRINITY_DN9068_c0_g1
Cluster1	8	GO:0000307	CC	cyclin-dependent protein kinase holoenzyme complex	0.0179745	TRINITY_DN2043_c0_g1;TRINITY_DN2396_c1_g1;TRINITY_DN362_c0_g3;TRINITY_DN5417_c0_g1;TRINITY_DN69955_c0_g1;TRINITY_DN20473_c0_g1;TRINITY_DN15206_c0_g1;TRINITY_DN16638_c0_g1
Cluster1	4	GO:0007140	BP	male meiotic nuclear division	0.0192483	TRINITY_DN49431_c0_g1;TRINITY_DN21665_c0_g1;TRINITY_DN74164_c0_g1;TRINITY_DN2391_c3_g1
Cluster1	4	GO:0140013	BP	meiotic nuclear division	0.0192483	TRINITY_DN49431_c0_g1;TRINITY_DN21665_c0_g1;TRINITY_DN74164_c0_g1;TRINITY_DN2391_c3_g1
Cluster1	10	GO:0015979	BP	photosynthesis	0.0194179	TRINITY_DN4693_c0_g1;TRINITY_DN3801_c0_g5;TRINITY_DN21741_c0_g1;TRINITY_DN90861_c0_g1;TRINITY_DN36943_c1_g1;TRINITY_DN12436_c0_g1;TRINITY_DN6851_c1_g1;TRINITY_DN40_c0_g1;TRINITY_DN16596_c0_g2;TRINITY_DN11444_c0_g1
Cluster1	8	GO:1901990	BP	regulation of mitotic cell cycle phase transition	0.0197479	TRINITY_DN9833_c0_g1;TRINITY_DN112857_c0_g3;TRINITY_DN2396_c1_g1;TRINITY_DN41538_c0_g1;TRINITY_DN45841_c0_g1;TRINITY_DN6439_c0_g2;TRINITY_DN17524_c0_g1;TRINITY_DN21442_c1_g1
Cluster1	34	GO:0046983	MF	protein dimerization activity	0.0199068	TRINITY_DN13365_c0_g2;TRINITY_DN179_c2_g2;TRINITY_DN19557_c0_g1;TRINITY_DN123672_c0_g1;TRINITY_DN178533_c0_g2;TRINITY_DN2887_c0_g1;TRINITY_DN84524_c0_g3;TRINITY_DN702_c0_g2;TRINITY_DN4615_c0_g1;TRINITY_DN9951_c0_g2;TRINITY_DN100155_c0_g2;TRINITY_DN39005_c0_g2;TRINITY_DN181235_c0_g1;TRINITY_DN11948_c0_g1;TRINITY_DN11750_c0_g1;TRINITY_DN10533_c0_g2;TRINITY_DN54094_c1_g3;TRINITY_DN179_c1_g1;TRINITY_…
Cluster1	6	GO:0045930	BP	negative regulation of mitotic cell cycle	0.0201255	TRINITY_DN24090_c0_g2;TRINITY_DN9833_c0_g1;TRINITY_DN45841_c0_g1;TRINITY_DN6439_c0_g2;TRINITY_DN17524_c0_g1;TRINITY_DN21442_c1_g1
Cluster1	6	GO:0033044	BP	regulation of chromosome organization	0.0201255	TRINITY_DN112857_c0_g3;TRINITY_DN42134_c0_g2;TRINITY_DN45841_c0_g1;TRINITY_DN9833_c0_g1;TRINITY_DN33112_c0_g1;TRINITY_DN21442_c1_g1
Cluster1	5	GO:0070192	BP	chromosome organization involved in meiotic cell cycle	0.0221354	TRINITY_DN3671_c0_g1;TRINITY_DN9833_c0_g1;TRINITY_DN178533_c0_g2;TRINITY_DN21442_c1_g1;TRINITY_DN14091_c0_g1
Cluster1	4	GO:2001251	BP	negative regulation of chromosome organization	0.0221354	TRINITY_DN45841_c0_g1;TRINITY_DN9833_c0_g1;TRINITY_DN21442_c1_g1;TRINITY_DN42134_c0_g2
Cluster1	5	GO:0016762	MF	xyloglucan:xyloglucosyl transferase activity	0.0221354	TRINITY_DN6498_c0_g3;TRINITY_DN73148_c0_g1;TRINITY_DN6498_c1_g1;TRINITY_DN86049_c0_g1;TRINITY_DN650_c1_g2
Cluster1	17	GO:0045229	BP	external encapsulating structure organization	0.0223661	TRINITY_DN6498_c0_g3;TRINITY_DN73148_c0_g1;TRINITY_DN9392_c0_g3;TRINITY_DN5373_c0_g2;TRINITY_DN32664_c0_g1;TRINITY_DN12838_c0_g1;TRINITY_DN291_c0_g1;TRINITY_DN650_c1_g2;TRINITY_DN5954_c0_g2;TRINITY_DN4082_c0_g1;TRINITY_DN26029_c0_g2;TRINITY_DN15115_c0_g1;TRINITY_DN5899_c0_g3;TRINITY_DN6498_c1_g1;TRINITY_DN1054_c0_g1;TRINITY_DN86049_c0_g1;TRINITY_DN18457_c0_g1
Cluster1	7	GO:0007052	BP	mitotic spindle organization	0.022489	TRINITY_DN14644_c0_g1;TRINITY_DN59411_c0_g1;TRINITY_DN7918_c0_g1;TRINITY_DN7228_c2_g1;TRINITY_DN28103_c0_g2;TRINITY_DN177630_c0_g1;TRINITY_DN4986_c0_g3
Cluster1	7	GO:1902850	BP	microtubule cytoskeleton organization involved in mitosis	0.022489	TRINITY_DN14644_c0_g1;TRINITY_DN59411_c0_g1;TRINITY_DN7918_c0_g1;TRINITY_DN7228_c2_g1;TRINITY_DN28103_c0_g2;TRINITY_DN177630_c0_g1;TRINITY_DN4986_c0_g3
Cluster1	5	GO:0033045	BP	regulation of sister chromatid segregation	0.0237455	TRINITY_DN45841_c0_g1;TRINITY_DN9833_c0_g1;TRINITY_DN112857_c0_g3;TRINITY_DN33112_c0_g1;TRINITY_DN21442_c1_g1
Cluster1	5	GO:1905818	BP	regulation of chromosome separation	0.0237455	TRINITY_DN45841_c0_g1;TRINITY_DN9833_c0_g1;TRINITY_DN112857_c0_g3;TRINITY_DN33112_c0_g1;TRINITY_DN21442_c1_g1
Cluster1	5	GO:0051983	BP	regulation of chromosome segregation	0.0237455	TRINITY_DN45841_c0_g1;TRINITY_DN9833_c0_g1;TRINITY_DN112857_c0_g3;TRINITY_DN33112_c0_g1;TRINITY_DN21442_c1_g1
Cluster1	5	GO:0010965	BP	regulation of mitotic sister chromatid separation	0.0237455	TRINITY_DN45841_c0_g1;TRINITY_DN9833_c0_g1;TRINITY_DN112857_c0_g3;TRINITY_DN33112_c0_g1;TRINITY_DN21442_c1_g1
Cluster1	10	GO:0042325	BP	regulation of phosphorylation	0.0239273	TRINITY_DN7918_c0_g1;TRINITY_DN59411_c0_g1;TRINITY_DN2043_c0_g1;TRINITY_DN69955_c0_g1;TRINITY_DN362_c0_g3;TRINITY_DN5417_c0_g1;TRINITY_DN20473_c0_g1;TRINITY_DN15206_c0_g1;TRINITY_DN45517_c0_g1;TRINITY_DN16638_c0_g1
Cluster1	4	GO:0045839	BP	negative regulation of mitotic nuclear division	0.025081	TRINITY_DN45841_c0_g1;TRINITY_DN9833_c0_g1;TRINITY_DN24090_c0_g2;TRINITY_DN21442_c1_g1
Cluster1	5	GO:0051275	BP	beta-glucan catabolic process	0.026507	TRINITY_DN12052_c0_g1;TRINITY_DN21008_c0_g1;TRINITY_DN10527_c0_g3;TRINITY_DN209_c0_g1;TRINITY_DN11575_c0_g1
Cluster1	5	GO:0030245	BP	cellulose catabolic process	0.026507	TRINITY_DN12052_c0_g1;TRINITY_DN21008_c0_g1;TRINITY_DN10527_c0_g3;TRINITY_DN209_c0_g1;TRINITY_DN11575_c0_g1
Cluster1	3	GO:0019953	BP	sexual reproduction	0.030515	TRINITY_DN36042_c0_g1;TRINITY_DN29453_c0_g1;TRINITY_DN12698_c0_g1
Cluster1	3	GO:0044703	BP	multi-organism reproductive process	0.030515	TRINITY_DN36042_c0_g1;TRINITY_DN29453_c0_g1;TRINITY_DN12698_c0_g1
Cluster1	3	GO:0072686	CC	mitotic spindle	0.030515	TRINITY_DN7918_c0_g1;TRINITY_DN5148_c0_g1;TRINITY_DN59411_c0_g1
Cluster1	16	GO:0044042	BP	glucan metabolic process	0.0308337	TRINITY_DN6498_c0_g3;TRINITY_DN34841_c0_g1;TRINITY_DN2620_c0_g2;TRINITY_DN21008_c0_g1;TRINITY_DN17901_c0_g1;TRINITY_DN650_c1_g2;TRINITY_DN1412_c0_g5;TRINITY_DN18188_c0_g1;TRINITY_DN10527_c0_g3;TRINITY_DN11575_c0_g1;TRINITY_DN73148_c0_g1;TRINITY_DN12052_c0_g1;TRINITY_DN6498_c1_g1;TRINITY_DN9321_c0_g1;TRINITY_DN86049_c0_g1;TRINITY_DN209_c0_g1
Cluster1	5	GO:0007088	BP	regulation of mitotic nuclear division	0.0325189	TRINITY_DN45841_c0_g1;TRINITY_DN9833_c0_g1;TRINITY_DN112857_c0_g3;TRINITY_DN24090_c0_g2;TRINITY_DN21442_c1_g1
Cluster1	8	GO:0048285	BP	organelle fission	0.0348225	TRINITY_DN8150_c0_g1;TRINITY_DN2391_c3_g1;TRINITY_DN74164_c0_g1;TRINITY_DN21665_c0_g1;TRINITY_DN44843_c0_g3;TRINITY_DN38455_c0_g2;TRINITY_DN49431_c0_g1;TRINITY_DN38328_c0_g1
Cluster1	5	GO:0009654	CC	photosystem II oxygen evolving complex	0.0360891	TRINITY_DN21741_c0_g1;TRINITY_DN11444_c0_g1;TRINITY_DN4693_c0_g1;TRINITY_DN36943_c1_g1;TRINITY_DN3801_c0_g5
Cluster1	3	GO:0009211	BP	pyrimidine deoxyribonucleoside triphosphate metabolic process	0.0393045	TRINITY_DN18474_c0_g1;TRINITY_DN14973_c0_g1;TRINITY_DN3190_c0_g2
Cluster1	2	GO:0070601	BP	centromeric sister chromatid cohesion	0.0414178	TRINITY_DN9833_c0_g1;TRINITY_DN21442_c1_g1
Cluster1	2	GO:0090143	BP	nucleoid organization	0.0414178	TRINITY_DN38455_c0_g2;TRINITY_DN44843_c0_g3
Cluster1	2	GO:0051754	BP	meiotic sister chromatid cohesion, centromeric	0.0414178	TRINITY_DN9833_c0_g1;TRINITY_DN21442_c1_g1
Cluster1	4	GO:0080167	BP	response to karrikin	0.0440831	TRINITY_DN2676_c0_g1;TRINITY_DN53665_c0_g1;TRINITY_DN6909_c0_g1;TRINITY_DN26435_c0_g1
Cluster1	4	GO:0000018	BP	regulation of DNA recombination	0.0440831	TRINITY_DN104518_c0_g1;TRINITY_DN26915_c0_g2;TRINITY_DN21665_c0_g1;TRINITY_DN7627_c0_g1
Cluster1	4	GO:0005871	CC	kinesin complex	0.0440831	TRINITY_DN15864_c0_g2;TRINITY_DN13619_c0_g1;TRINITY_DN2754_c0_g1;TRINITY_DN1191_c1_g3
Cluster1	4	GO:0017108	MF	5'-flap endonuclease activity	0.0440831	TRINITY_DN39177_c0_g2;TRINITY_DN23834_c0_g1;TRINITY_DN6578_c1_g1;TRINITY_DN11162_c0_g2
Cluster1	6	GO:0022412	BP	cellular process involved in reproduction in multicellular organism	0.0451781	TRINITY_DN2391_c3_g1;TRINITY_DN74164_c0_g1;TRINITY_DN31534_c0_g1;TRINITY_DN21665_c0_g1;TRINITY_DN49431_c0_g1;TRINITY_DN5238_c0_g3
Cluster1	7	GO:0042545	BP	cell wall modification	0.0456037	TRINITY_DN9392_c0_g3;TRINITY_DN12838_c0_g1;TRINITY_DN291_c0_g1;TRINITY_DN5954_c0_g2;TRINITY_DN26029_c0_g2;TRINITY_DN18457_c0_g1;TRINITY_DN1054_c0_g1
Cluster1	5	GO:1901991	BP	negative regulation of mitotic cell cycle phase transition	0.0465464	TRINITY_DN45841_c0_g1;TRINITY_DN17524_c0_g1;TRINITY_DN9833_c0_g1;TRINITY_DN6439_c0_g2;TRINITY_DN21442_c1_g1
Cluster1	5	GO:0010411	BP	xyloglucan metabolic process	0.0465464	TRINITY_DN6498_c0_g3;TRINITY_DN73148_c0_g1;TRINITY_DN6498_c1_g1;TRINITY_DN86049_c0_g1;TRINITY_DN650_c1_g2
Cluster2	5	GO:0000234	MF	phosphoethanolamine N-methyltransferase activity	0.000411708	TRINITY_DN4396_c0_g1;TRINITY_DN15137_c1_g2;TRINITY_DN29447_c0_g1;TRINITY_DN6151_c1_g1;TRINITY_DN13453_c0_g2
Cluster2	8	GO:0043752	MF	adenosylcobinamide kinase activity	0.000411708	TRINITY_DN87951_c0_g1;TRINITY_DN8405_c0_g1;TRINITY_DN15980_c0_g1;TRINITY_DN7399_c1_g1;TRINITY_DN18525_c0_g1;TRINITY_DN4685_c0_g2;TRINITY_DN1619_c0_g1;TRINITY_DN15825_c0_g1
Cluster2	10	GO:0043621	MF	protein self-association	0.000411708	TRINITY_DN48256_c0_g1;TRINITY_DN2148_c0_g1;TRINITY_DN4201_c0_g1;TRINITY_DN22130_c0_g1;TRINITY_DN3387_c0_g1;TRINITY_DN3833_c0_g2;TRINITY_DN4365_c3_g1;TRINITY_DN23712_c0_g1;TRINITY_DN4248_c9_g1;TRINITY_DN1849_c0_g1
Cluster2	12	GO:0000302	BP	response to reactive oxygen species	0.000543954	TRINITY_DN13723_c0_g1;TRINITY_DN24689_c0_g1;TRINITY_DN48256_c0_g1;TRINITY_DN2148_c0_g1;TRINITY_DN4201_c0_g1;TRINITY_DN22130_c0_g1;TRINITY_DN3387_c0_g1;TRINITY_DN3833_c0_g2;TRINITY_DN4365_c3_g1;TRINITY_DN23712_c0_g1;TRINITY_DN4248_c9_g1;TRINITY_DN1849_c0_g1
Cluster2	11	GO:0042542	BP	response to hydrogen peroxide	0.000543954	TRINITY_DN13723_c0_g1;TRINITY_DN48256_c0_g1;TRINITY_DN2148_c0_g1;TRINITY_DN4201_c0_g1;TRINITY_DN22130_c0_g1;TRINITY_DN3387_c0_g1;TRINITY_DN3833_c0_g2;TRINITY_DN4365_c3_g1;TRINITY_DN23712_c0_g1;TRINITY_DN4248_c9_g1;TRINITY_DN1849_c0_g1
Cluster2	5	GO:0006656	BP	phosphatidylcholine biosynthetic process	0.000543954	TRINITY_DN4396_c0_g1;TRINITY_DN15137_c1_g2;TRINITY_DN29447_c0_g1;TRINITY_DN6151_c1_g1;TRINITY_DN13453_c0_g2
Cluster2	11	GO:0051259	BP	protein complex oligomerization	0.000543954	TRINITY_DN82729_c0_g1;TRINITY_DN48256_c0_g1;TRINITY_DN2148_c0_g1;TRINITY_DN4201_c0_g1;TRINITY_DN22130_c0_g1;TRINITY_DN3387_c0_g1;TRINITY_DN3833_c0_g2;TRINITY_DN4365_c3_g1;TRINITY_DN23712_c0_g1;TRINITY_DN4248_c9_g1;TRINITY_DN1849_c0_g1
Cluster2	18	GO:0009408	BP	response to heat	0.000543954	TRINITY_DN3672_c0_g1;TRINITY_DN48256_c0_g1;TRINITY_DN16641_c0_g3;TRINITY_DN4365_c3_g1;TRINITY_DN2148_c0_g1;TRINITY_DN7115_c0_g1;TRINITY_DN3387_c0_g1;TRINITY_DN4201_c0_g1;TRINITY_DN22130_c0_g1;TRINITY_DN9620_c0_g1;TRINITY_DN5602_c2_g1;TRINITY_DN3833_c0_g2;TRINITY_DN639_c0_g1;TRINITY_DN23712_c0_g1;TRINITY_DN7513_c0_g2;TRINITY_DN8_c0_g2;TRINITY_DN4248_c9_g1;TRINITY_DN1849_c0_g1
Cluster2	204	GO:0016021	CC	integral component of membrane	0.000543954	TRINITY_DN78374_c0_g2;TRINITY_DN8515_c0_g1;TRINITY_DN14079_c0_g1;TRINITY_DN24264_c0_g1;TRINITY_DN3233_c0_g1;TRINITY_DN8022_c0_g1;TRINITY_DN9850_c1_g1;TRINITY_DN16395_c1_g1;TRINITY_DN6889_c0_g1;TRINITY_DN40050_c0_g1;TRINITY_DN37261_c0_g1;TRINITY_DN13297_c0_g1;TRINITY_DN76680_c0_g1;TRINITY_DN9708_c0_g1;TRINITY_DN1879_c2_g1;TRINITY_DN6360_c0_g2;TRINITY_DN48256_c0_g1;TRINITY_DN14446_c0_g1;TRINITY_DN3…
Cluster2	206	GO:0031224	CC	intrinsic component of membrane	0.000543954	TRINITY_DN78374_c0_g2;TRINITY_DN8515_c0_g1;TRINITY_DN14079_c0_g1;TRINITY_DN24264_c0_g1;TRINITY_DN3233_c0_g1;TRINITY_DN8022_c0_g1;TRINITY_DN9850_c1_g1;TRINITY_DN16395_c1_g1;TRINITY_DN6889_c0_g1;TRINITY_DN40050_c0_g1;TRINITY_DN37261_c0_g1;TRINITY_DN13297_c0_g1;TRINITY_DN76680_c0_g1;TRINITY_DN9708_c0_g1;TRINITY_DN1879_c2_g1;TRINITY_DN6360_c0_g2;TRINITY_DN48256_c0_g1;TRINITY_DN14446_c0_g1;TRINITY_DN3…
Cluster2	20	GO:0008194	MF	UDP-glycosyltransferase activity	0.000543954	TRINITY_DN30999_c0_g1;TRINITY_DN1865_c0_g1;TRINITY_DN11995_c0_g1;TRINITY_DN19792_c0_g1;TRINITY_DN17136_c0_g1;TRINITY_DN38844_c0_g1;TRINITY_DN2380_c0_g1;TRINITY_DN26144_c0_g1;TRINITY_DN3293_c0_g1;TRINITY_DN73_c0_g1;TRINITY_DN8921_c0_g1;TRINITY_DN1370_c0_g3;TRINITY_DN28685_c0_g1;TRINITY_DN15050_c0_g1;TRINITY_DN38623_c0_g1;TRINITY_DN4444_c0_g1;TRINITY_DN6203_c1_g2;TRINITY_DN16511_c0_g2;TRINITY_DN137…
Cluster2	21	GO:0005506	MF	iron ion binding	0.000543954	TRINITY_DN11561_c0_g2;TRINITY_DN123722_c0_g1;TRINITY_DN10761_c0_g1;TRINITY_DN8988_c0_g1;TRINITY_DN26825_c0_g1;TRINITY_DN2297_c0_g2;TRINITY_DN6599_c1_g1;TRINITY_DN18764_c0_g1;TRINITY_DN24361_c0_g2;TRINITY_DN12321_c0_g1;TRINITY_DN211_c2_g1;TRINITY_DN21174_c0_g1;TRINITY_DN16232_c0_g1;TRINITY_DN2932_c0_g2;TRINITY_DN3235_c0_g1;TRINITY_DN1818_c2_g1;TRINITY_DN7806_c1_g1;TRINITY_DN31570_c0_g1;TRINITY_DN4…
Cluster2	6	GO:0080043	MF	quercetin 3-O-glucosyltransferase activity	0.000696178	TRINITY_DN3293_c0_g1;TRINITY_DN1370_c0_g3;TRINITY_DN15050_c0_g1;TRINITY_DN38623_c0_g1;TRINITY_DN6203_c1_g2;TRINITY_DN73_c0_g1
Cluster2	6	GO:0080044	MF	quercetin 7-O-glucosyltransferase activity	0.000696178	TRINITY_DN3293_c0_g1;TRINITY_DN1370_c0_g3;TRINITY_DN15050_c0_g1;TRINITY_DN38623_c0_g1;TRINITY_DN6203_c1_g2;TRINITY_DN73_c0_g1
Cluster2	21	GO:0010035	BP	response to inorganic substance	0.00102823	TRINITY_DN18656_c0_g1;TRINITY_DN13723_c0_g1;TRINITY_DN2157_c1_g2;TRINITY_DN48256_c0_g1;TRINITY_DN4455_c0_g1;TRINITY_DN10827_c2_g1;TRINITY_DN2380_c0_g1;TRINITY_DN2148_c0_g1;TRINITY_DN18077_c0_g1;TRINITY_DN4201_c0_g1;TRINITY_DN16071_c0_g1;TRINITY_DN22130_c0_g1;TRINITY_DN1849_c0_g1;TRINITY_DN3387_c0_g1;TRINITY_DN3833_c0_g2;TRINITY_DN4365_c3_g1;TRINITY_DN23712_c0_g1;TRINITY_DN16641_c0_g3;TRINITY_DN46…
Cluster2	21	GO:0016705	MF	oxidoreductase activity, acting on paired donors, with incorporation or reduction of molecular oxygen	0.00113088	TRINITY_DN11561_c0_g2;TRINITY_DN5333_c1_g1;TRINITY_DN7940_c0_g1;TRINITY_DN8988_c0_g1;TRINITY_DN16071_c0_g1;TRINITY_DN2297_c0_g2;TRINITY_DN6599_c1_g1;TRINITY_DN24361_c0_g2;TRINITY_DN123722_c0_g1;TRINITY_DN12321_c0_g1;TRINITY_DN211_c2_g1;TRINITY_DN21174_c0_g1;TRINITY_DN16232_c0_g1;TRINITY_DN2932_c0_g2;TRINITY_DN3235_c0_g1;TRINITY_DN1818_c2_g1;TRINITY_DN7806_c1_g1;TRINITY_DN13253_c0_g1;TRINITY_DN315…
Cluster2	20	GO:0009266	BP	response to temperature stimulus	0.00117765	TRINITY_DN13723_c0_g1;TRINITY_DN23712_c0_g1;TRINITY_DN48256_c0_g1;TRINITY_DN16641_c0_g3;TRINITY_DN2148_c0_g1;TRINITY_DN7115_c0_g1;TRINITY_DN3387_c0_g1;TRINITY_DN1818_c0_g1;TRINITY_DN4201_c0_g1;TRINITY_DN22130_c0_g1;TRINITY_DN9620_c0_g1;TRINITY_DN5602_c2_g1;TRINITY_DN3833_c0_g2;TRINITY_DN8_c0_g2;TRINITY_DN639_c0_g1;TRINITY_DN3672_c0_g1;TRINITY_DN7513_c0_g2;TRINITY_DN4365_c3_g1;TRINITY_DN4248_c9_g1…
Cluster2	19	GO:0006979	BP	response to oxidative stress	0.00147654	TRINITY_DN13723_c0_g1;TRINITY_DN2157_c1_g2;TRINITY_DN24689_c0_g1;TRINITY_DN48256_c0_g1;TRINITY_DN6022_c0_g1;TRINITY_DN1412_c0_g2;TRINITY_DN1412_c0_g3;TRINITY_DN2148_c0_g1;TRINITY_DN4201_c0_g1;TRINITY_DN16071_c0_g1;TRINITY_DN22130_c0_g1;TRINITY_DN8678_c0_g1;TRINITY_DN4248_c9_g1;TRINITY_DN3387_c0_g1;TRINITY_DN3833_c0_g2;TRINITY_DN4365_c3_g1;TRINITY_DN23712_c0_g1;TRINITY_DN29243_c0_g1;TRINITY_DN1849…
Cluster2	21	GO:1901700	BP	response to oxygen-containing compound	0.0022977	TRINITY_DN13723_c0_g1;TRINITY_DN4455_c0_g1;TRINITY_DN2157_c1_g2;TRINITY_DN23712_c0_g1;TRINITY_DN48256_c0_g1;TRINITY_DN12807_c0_g1;TRINITY_DN10827_c2_g1;TRINITY_DN2380_c0_g1;TRINITY_DN50772_c0_g1;TRINITY_DN2148_c0_g1;TRINITY_DN3387_c0_g1;TRINITY_DN4201_c0_g1;TRINITY_DN16071_c0_g1;TRINITY_DN22130_c0_g1;TRINITY_DN24689_c0_g1;TRINITY_DN34498_c0_g1;TRINITY_DN3833_c0_g2;TRINITY_DN4365_c3_g1;TRINITY_DN1…
Cluster2	13	GO:0009651	BP	response to salt stress	0.00508934	TRINITY_DN13723_c0_g1;TRINITY_DN472_c0_g1;TRINITY_DN48256_c0_g1;TRINITY_DN12807_c0_g1;TRINITY_DN2148_c0_g1;TRINITY_DN4201_c0_g1;TRINITY_DN22130_c0_g1;TRINITY_DN3387_c0_g1;TRINITY_DN3833_c0_g2;TRINITY_DN4365_c3_g1;TRINITY_DN23712_c0_g1;TRINITY_DN4248_c9_g1;TRINITY_DN1849_c0_g1
Cluster2	4	GO:0051119	MF	sugar transmembrane transporter activity	0.00530846	TRINITY_DN82729_c0_g1;TRINITY_DN13744_c0_g2;TRINITY_DN9408_c0_g1;TRINITY_DN1041_c1_g1
Cluster2	5	GO:0046470	BP	phosphatidylcholine metabolic process	0.00574913	TRINITY_DN4396_c0_g1;TRINITY_DN15137_c1_g2;TRINITY_DN29447_c0_g1;TRINITY_DN6151_c1_g1;TRINITY_DN13453_c0_g2
Cluster2	17	GO:0004497	MF	monooxygenase activity	0.00670128	TRINITY_DN11561_c0_g2;TRINITY_DN123722_c0_g1;TRINITY_DN7940_c0_g1;TRINITY_DN2297_c0_g2;TRINITY_DN6599_c1_g1;TRINITY_DN24361_c0_g2;TRINITY_DN12321_c0_g1;TRINITY_DN211_c2_g1;TRINITY_DN21174_c0_g1;TRINITY_DN16232_c0_g1;TRINITY_DN16071_c0_g1;TRINITY_DN3235_c0_g1;TRINITY_DN1818_c2_g1;TRINITY_DN13253_c0_g1;TRINITY_DN31570_c0_g1;TRINITY_DN10761_c0_g1;TRINITY_DN43314_c0_g1
Cluster2	10	GO:0035251	MF	UDP-glucosyltransferase activity	0.00770794	TRINITY_DN38844_c0_g1;TRINITY_DN2380_c0_g1;TRINITY_DN1865_c0_g1;TRINITY_DN3293_c0_g1;TRINITY_DN1370_c0_g3;TRINITY_DN15050_c0_g1;TRINITY_DN38623_c0_g1;TRINITY_DN4444_c0_g1;TRINITY_DN6203_c1_g2;TRINITY_DN73_c0_g1
Cluster2	21	GO:0020037	MF	heme binding	0.00784589	TRINITY_DN2320_c0_g1;TRINITY_DN11561_c0_g2;TRINITY_DN123722_c0_g1;TRINITY_DN1412_c0_g3;TRINITY_DN6599_c1_g1;TRINITY_DN2297_c0_g2;TRINITY_DN6022_c0_g1;TRINITY_DN1412_c0_g2;TRINITY_DN24361_c0_g2;TRINITY_DN12321_c0_g1;TRINITY_DN21174_c0_g1;TRINITY_DN16232_c0_g1;TRINITY_DN2932_c0_g2;TRINITY_DN565_c0_g1;TRINITY_DN8678_c0_g1;TRINITY_DN1818_c2_g1;TRINITY_DN7806_c1_g1;TRINITY_DN31570_c0_g1;TRINITY_DN1076…
Cluster2	11	GO:0046527	MF	glucosyltransferase activity	0.00807734	TRINITY_DN15050_c0_g1;TRINITY_DN38844_c0_g1;TRINITY_DN2380_c0_g1;TRINITY_DN1865_c0_g1;TRINITY_DN3293_c0_g1;TRINITY_DN1370_c0_g3;TRINITY_DN51142_c0_g1;TRINITY_DN38623_c0_g1;TRINITY_DN4444_c0_g1;TRINITY_DN6203_c1_g2;TRINITY_DN73_c0_g1
Cluster2	32	GO:0009628	BP	response to abiotic stimulus	0.00951151	TRINITY_DN2380_c0_g1;TRINITY_DN2148_c0_g1;TRINITY_DN11458_c0_g1;TRINITY_DN8_c0_g2;TRINITY_DN3387_c0_g1;TRINITY_DN4365_c3_g1;TRINITY_DN15085_c0_g3;TRINITY_DN2840_c0_g1;TRINITY_DN13723_c0_g1;TRINITY_DN2157_c1_g2;TRINITY_DN23712_c0_g1;TRINITY_DN48256_c0_g1;TRINITY_DN4455_c0_g1;TRINITY_DN7115_c0_g1;TRINITY_DN1818_c0_g1;TRINITY_DN53591_c0_g1;TRINITY_DN472_c0_g1;TRINITY_DN141168_c0_g1;TRINITY_DN22130_c…
Cluster2	22	GO:0046906	MF	tetrapyrrole binding	0.00955574	TRINITY_DN24361_c0_g2;TRINITY_DN12321_c0_g1;TRINITY_DN565_c0_g1;TRINITY_DN1818_c2_g1;TRINITY_DN43314_c0_g1;TRINITY_DN2932_c0_g2;TRINITY_DN6022_c0_g1;TRINITY_DN1412_c0_g2;TRINITY_DN1412_c0_g3;TRINITY_DN31570_c0_g1;TRINITY_DN10761_c0_g1;TRINITY_DN2320_c0_g1;TRINITY_DN6530_c0_g1;TRINITY_DN21174_c0_g1;TRINITY_DN16232_c0_g1;TRINITY_DN8678_c0_g1;TRINITY_DN7806_c1_g1;TRINITY_DN11561_c0_g2;TRINITY_DN1237…
Cluster2	34	GO:0042221	BP	response to chemical	0.00962475	TRINITY_DN18656_c0_g1;TRINITY_DN2548_c0_g1;TRINITY_DN2380_c0_g1;TRINITY_DN2148_c0_g1;TRINITY_DN3387_c0_g1;TRINITY_DN4365_c3_g1;TRINITY_DN15085_c0_g3;TRINITY_DN4675_c0_g1;TRINITY_DN8527_c0_g1;TRINITY_DN13723_c0_g1;TRINITY_DN2157_c1_g2;TRINITY_DN48256_c0_g1;TRINITY_DN4455_c0_g1;TRINITY_DN18077_c0_g1;TRINITY_DN22738_c0_g1;TRINITY_DN6933_c2_g3;TRINITY_DN11658_c0_g1;TRINITY_DN34498_c0_g1;TRINITY_DN246…
Cluster2	13	GO:0006970	BP	response to osmotic stress	0.0114358	TRINITY_DN13723_c0_g1;TRINITY_DN472_c0_g1;TRINITY_DN48256_c0_g1;TRINITY_DN12807_c0_g1;TRINITY_DN2148_c0_g1;TRINITY_DN4201_c0_g1;TRINITY_DN22130_c0_g1;TRINITY_DN3387_c0_g1;TRINITY_DN3833_c0_g2;TRINITY_DN4365_c3_g1;TRINITY_DN23712_c0_g1;TRINITY_DN4248_c9_g1;TRINITY_DN1849_c0_g1
Cluster2	4	GO:0008378	MF	galactosyltransferase activity	0.0195669	TRINITY_DN2157_c1_g2;TRINITY_DN13750_c0_g1;TRINITY_DN11995_c0_g1;TRINITY_DN26144_c0_g1
Cluster2	2	GO:0050830	BP	defense response to Gram-positive bacterium	0.01999	TRINITY_DN40385_c0_g1;TRINITY_DN125550_c0_g1
Cluster2	26	GO:0008610	BP	lipid biosynthetic process	0.0239947	TRINITY_DN4396_c0_g1;TRINITY_DN10605_c0_g1;TRINITY_DN1845_c0_g1;TRINITY_DN10605_c0_g3;TRINITY_DN45157_c0_g1;TRINITY_DN4369_c0_g1;TRINITY_DN17459_c0_g1;TRINITY_DN40913_c0_g1;TRINITY_DN6360_c0_g2;TRINITY_DN3350_c0_g1;TRINITY_DN11754_c0_g3;TRINITY_DN1818_c0_g1;TRINITY_DN4062_c0_g1;TRINITY_DN6151_c1_g1;TRINITY_DN5333_c1_g1;TRINITY_DN7940_c0_g1;TRINITY_DN3350_c0_g2;TRINITY_DN15309_c0_g1;TRINITY_DN1375…
Cluster2	3	GO:0051996	MF	squalene synthase activity	0.0264651	TRINITY_DN2072_c2_g1;TRINITY_DN3350_c0_g2;TRINITY_DN3350_c0_g1
Cluster2	3	GO:0004310	MF	farnesyl-diphosphate farnesyltransferase activity	0.0264651	TRINITY_DN2072_c2_g1;TRINITY_DN3350_c0_g2;TRINITY_DN3350_c0_g1
Cluster2	19	GO:0051082	MF	unfolded protein binding	0.0302833	TRINITY_DN877_c0_g3;TRINITY_DN48256_c0_g1;TRINITY_DN2548_c0_g1;TRINITY_DN9082_c0_g1;TRINITY_DN7631_c0_g2;TRINITY_DN2148_c0_g1;TRINITY_DN6933_c2_g3;TRINITY_DN3387_c0_g1;TRINITY_DN8_c0_g2;TRINITY_DN4201_c0_g1;TRINITY_DN22130_c0_g1;TRINITY_DN5602_c2_g1;TRINITY_DN3833_c0_g2;TRINITY_DN4365_c3_g1;TRINITY_DN23712_c0_g1;TRINITY_DN16641_c0_g3;TRINITY_DN82101_c1_g3;TRINITY_DN4248_c9_g1;TRINITY_DN1849_c0_g1
Cluster2	7	GO:0031225	CC	anchored component of membrane	0.0354686	TRINITY_DN3635_c0_g1;TRINITY_DN11676_c0_g1;TRINITY_DN17602_c1_g2;TRINITY_DN36732_c0_g1;TRINITY_DN9693_c0_g1;TRINITY_DN4693_c1_g1;TRINITY_DN49890_c0_g1
Cluster2	2	GO:0047216	MF	inositol 3-alpha-galactosyltransferase activity	0.0357621	TRINITY_DN11995_c0_g1;TRINITY_DN26144_c0_g1
Cluster2	24	GO:0016757	MF	glycosyltransferase activity	0.0357621	TRINITY_DN30999_c0_g1;TRINITY_DN11995_c0_g1;TRINITY_DN19792_c0_g1;TRINITY_DN17136_c0_g1;TRINITY_DN38844_c0_g1;TRINITY_DN2380_c0_g1;TRINITY_DN1865_c0_g1;TRINITY_DN11848_c0_g1;TRINITY_DN15050_c0_g1;TRINITY_DN38623_c0_g1;TRINITY_DN16511_c0_g2;TRINITY_DN8921_c0_g1;TRINITY_DN2157_c1_g2;TRINITY_DN73_c0_g1;TRINITY_DN4444_c0_g1;TRINITY_DN6203_c1_g2;TRINITY_DN254552_c0_g1;TRINITY_DN28685_c0_g1;TRINITY_DN3…
Cluster2	16	GO:0016758	MF	hexosyltransferase activity	0.0370862	TRINITY_DN51142_c0_g1;TRINITY_DN2157_c1_g2;TRINITY_DN11995_c0_g1;TRINITY_DN15050_c0_g1;TRINITY_DN38844_c0_g1;TRINITY_DN2380_c0_g1;TRINITY_DN26144_c0_g1;TRINITY_DN3293_c0_g1;TRINITY_DN1370_c0_g3;TRINITY_DN4520_c1_g1;TRINITY_DN38623_c0_g1;TRINITY_DN4444_c0_g1;TRINITY_DN6203_c1_g2;TRINITY_DN13750_c0_g1;TRINITY_DN1865_c0_g1;TRINITY_DN73_c0_g1
Cluster2	4	GO:0015144	MF	carbohydrate transmembrane transporter activity	0.0433095	TRINITY_DN82729_c0_g1;TRINITY_DN13744_c0_g2;TRINITY_DN9408_c0_g1;TRINITY_DN1041_c1_g1
Cluster2	4	GO:0016802	MF	trialkylsulfonium hydrolase activity	0.0468083	TRINITY_DN43388_c0_g1;TRINITY_DN48656_c0_g1;TRINITY_DN113980_c0_g1;TRINITY_DN43388_c0_g2
Cluster2	4	GO:0004013	MF	adenosylhomocysteinase activity	0.0468083	TRINITY_DN43388_c0_g1;TRINITY_DN48656_c0_g1;TRINITY_DN113980_c0_g1;TRINITY_DN43388_c0_g2
Cluster2	4	GO:0102337	MF	3-oxo-cerotoyl-CoA synthase activity	0.0496232	TRINITY_DN10605_c0_g1;TRINITY_DN10605_c0_g3;TRINITY_DN6360_c0_g2;TRINITY_DN1818_c0_g1
Cluster2	4	GO:0102336	MF	3-oxo-arachidoyl-CoA synthase activity	0.0496232	TRINITY_DN10605_c0_g1;TRINITY_DN10605_c0_g3;TRINITY_DN6360_c0_g2;TRINITY_DN1818_c0_g1
Cluster2	4	GO:0102338	MF	3-oxo-lignoceronyl-CoA synthase activity	0.0496232	TRINITY_DN10605_c0_g1;TRINITY_DN10605_c0_g3;TRINITY_DN6360_c0_g2;TRINITY_DN1818_c0_g1
Cluster2	4	GO:0102756	MF	very-long-chain 3-ketoacyl-CoA synthase activity	0.0496232	TRINITY_DN10605_c0_g1;TRINITY_DN10605_c0_g3;TRINITY_DN6360_c0_g2;TRINITY_DN1818_c0_g1
Cluster3	5	GO:0016602	CC	CCAAT-binding factor complex	0.000681518	TRINITY_DN4894_c0_g1;TRINITY_DN71421_c0_g1;TRINITY_DN35001_c0_g1;TRINITY_DN3484_c2_g1;TRINITY_DN2774_c0_g2
Cluster3	196	GO:0016021	CC	integral component of membrane	0.000681518	TRINITY_DN3266_c1_g4;TRINITY_DN20516_c0_g1;TRINITY_DN3783_c0_g1;TRINITY_DN10174_c0_g1;TRINITY_DN29593_c0_g1;TRINITY_DN1244_c1_g3;TRINITY_DN36902_c0_g1;TRINITY_DN1064_c1_g1;TRINITY_DN3877_c1_g1;TRINITY_DN97668_c0_g1;TRINITY_DN4582_c0_g2;TRINITY_DN20442_c1_g4;TRINITY_DN11410_c0_g2;TRINITY_DN11597_c0_g3;TRINITY_DN450_c0_g1;TRINITY_DN16109_c0_g1;TRINITY_DN15309_c1_g1;TRINITY_DN6919_c0_g1;TRINITY_DN16…
Cluster3	198	GO:0031224	CC	intrinsic component of membrane	0.000681518	TRINITY_DN3266_c1_g4;TRINITY_DN20516_c0_g1;TRINITY_DN3783_c0_g1;TRINITY_DN10174_c0_g1;TRINITY_DN29593_c0_g1;TRINITY_DN1244_c1_g3;TRINITY_DN36902_c0_g1;TRINITY_DN1064_c1_g1;TRINITY_DN3877_c1_g1;TRINITY_DN97668_c0_g1;TRINITY_DN4582_c0_g2;TRINITY_DN20442_c1_g4;TRINITY_DN11410_c0_g2;TRINITY_DN11597_c0_g3;TRINITY_DN450_c0_g1;TRINITY_DN16109_c0_g1;TRINITY_DN15309_c1_g1;TRINITY_DN6919_c0_g1;TRINITY_DN16…
Cluster3	13	GO:0000987	MF	cis-regulatory region sequence-specific DNA binding	0.000681518	TRINITY_DN2774_c0_g2;TRINITY_DN22016_c0_g1;TRINITY_DN71421_c0_g1;TRINITY_DN2226_c0_g1;TRINITY_DN3484_c2_g1;TRINITY_DN727_c0_g1;TRINITY_DN8817_c0_g1;TRINITY_DN4894_c0_g1;TRINITY_DN57338_c0_g1;TRINITY_DN38703_c0_g1;TRINITY_DN1312_c0_g1;TRINITY_DN7183_c0_g1;TRINITY_DN8185_c0_g1
Cluster3	19	GO:0000976	MF	transcription cis-regulatory region binding	0.000681518	TRINITY_DN2774_c0_g2;TRINITY_DN4273_c0_g4;TRINITY_DN22016_c0_g1;TRINITY_DN71421_c0_g1;TRINITY_DN2226_c0_g1;TRINITY_DN3484_c2_g1;TRINITY_DN2622_c0_g1;TRINITY_DN727_c0_g1;TRINITY_DN8817_c0_g1;TRINITY_DN4894_c0_g1;TRINITY_DN3721_c0_g1;TRINITY_DN5106_c0_g1;TRINITY_DN57338_c0_g1;TRINITY_DN38703_c0_g1;TRINITY_DN1312_c0_g1;TRINITY_DN12694_c0_g1;TRINITY_DN7183_c0_g1;TRINITY_DN8185_c0_g1;TRINITY_DN37540_c…
Cluster3	19	GO:0001067	MF	transcription regulatory region nucleic acid binding	0.000681518	TRINITY_DN2774_c0_g2;TRINITY_DN4273_c0_g4;TRINITY_DN22016_c0_g1;TRINITY_DN71421_c0_g1;TRINITY_DN2226_c0_g1;TRINITY_DN3484_c2_g1;TRINITY_DN2622_c0_g1;TRINITY_DN727_c0_g1;TRINITY_DN8817_c0_g1;TRINITY_DN4894_c0_g1;TRINITY_DN3721_c0_g1;TRINITY_DN5106_c0_g1;TRINITY_DN57338_c0_g1;TRINITY_DN38703_c0_g1;TRINITY_DN1312_c0_g1;TRINITY_DN12694_c0_g1;TRINITY_DN7183_c0_g1;TRINITY_DN8185_c0_g1;TRINITY_DN37540_c…
Cluster3	12	GO:0000978	MF	RNA polymerase II cis-regulatory region sequence-specific DNA binding	0.000681518	TRINITY_DN2774_c0_g2;TRINITY_DN22016_c0_g1;TRINITY_DN71421_c0_g1;TRINITY_DN2226_c0_g1;TRINITY_DN3484_c2_g1;TRINITY_DN727_c0_g1;TRINITY_DN8817_c0_g1;TRINITY_DN4894_c0_g1;TRINITY_DN7183_c0_g1;TRINITY_DN38703_c0_g1;TRINITY_DN1312_c0_g1;TRINITY_DN8185_c0_g1
Cluster3	28	GO:0043565	MF	sequence-specific DNA binding	0.000681518	TRINITY_DN71421_c0_g1;TRINITY_DN53516_c0_g1;TRINITY_DN19254_c0_g2;TRINITY_DN8817_c0_g1;TRINITY_DN5106_c0_g1;TRINITY_DN57338_c0_g1;TRINITY_DN38703_c0_g1;TRINITY_DN12694_c0_g1;TRINITY_DN4273_c0_g4;TRINITY_DN22016_c0_g1;TRINITY_DN3320_c1_g1;TRINITY_DN2622_c0_g1;TRINITY_DN7183_c0_g1;TRINITY_DN71691_c0_g1;TRINITY_DN8185_c0_g1;TRINITY_DN37540_c0_g1;TRINITY_DN56405_c0_g2;TRINITY_DN2226_c0_g1;TRINITY_DN2…
Cluster3	14	GO:0000977	MF	RNA polymerase II transcription regulatory region sequence-specific DNA binding	0.000681518	TRINITY_DN2774_c0_g2;TRINITY_DN22016_c0_g1;TRINITY_DN71421_c0_g1;TRINITY_DN2226_c0_g1;TRINITY_DN3484_c2_g1;TRINITY_DN2622_c0_g1;TRINITY_DN727_c0_g1;TRINITY_DN8817_c0_g1;TRINITY_DN4894_c0_g1;TRINITY_DN5106_c0_g1;TRINITY_DN7183_c0_g1;TRINITY_DN38703_c0_g1;TRINITY_DN1312_c0_g1;TRINITY_DN8185_c0_g1
Cluster3	33	GO:0003700	MF	DNA-binding transcription factor activity	0.000681518	TRINITY_DN1046_c0_g1;TRINITY_DN71421_c0_g1;TRINITY_DN53516_c0_g1;TRINITY_DN10013_c0_g1;TRINITY_DN18690_c0_g1;TRINITY_DN19254_c0_g2;TRINITY_DN8817_c0_g1;TRINITY_DN38703_c0_g1;TRINITY_DN12694_c0_g1;TRINITY_DN10544_c3_g1;TRINITY_DN2774_c0_g2;TRINITY_DN4273_c0_g4;TRINITY_DN22016_c0_g1;TRINITY_DN3320_c1_g1;TRINITY_DN51583_c1_g1;TRINITY_DN2622_c0_g1;TRINITY_DN7183_c0_g1;TRINITY_DN71691_c0_g1;TRINITY_DN…
Cluster3	19	GO:1990837	MF	sequence-specific double-stranded DNA binding	0.000681518	TRINITY_DN2774_c0_g2;TRINITY_DN4273_c0_g4;TRINITY_DN22016_c0_g1;TRINITY_DN71421_c0_g1;TRINITY_DN2226_c0_g1;TRINITY_DN3484_c2_g1;TRINITY_DN2622_c0_g1;TRINITY_DN727_c0_g1;TRINITY_DN8817_c0_g1;TRINITY_DN4894_c0_g1;TRINITY_DN3721_c0_g1;TRINITY_DN5106_c0_g1;TRINITY_DN57338_c0_g1;TRINITY_DN38703_c0_g1;TRINITY_DN1312_c0_g1;TRINITY_DN12694_c0_g1;TRINITY_DN7183_c0_g1;TRINITY_DN8185_c0_g1;TRINITY_DN37540_c…
Cluster3	13	GO:0000981	MF	DNA-binding transcription factor activity, RNA polymerase II-specific	0.000681518	TRINITY_DN2774_c0_g2;TRINITY_DN1046_c0_g1;TRINITY_DN22016_c0_g1;TRINITY_DN71421_c0_g1;TRINITY_DN53516_c0_g1;TRINITY_DN2226_c0_g1;TRINITY_DN3484_c2_g1;TRINITY_DN2894_c0_g1;TRINITY_DN4894_c0_g1;TRINITY_DN7183_c0_g1;TRINITY_DN727_c0_g1;TRINITY_DN1312_c0_g1;TRINITY_DN38703_c0_g1
Cluster3	35	GO:0140110	MF	transcription regulator activity	0.000681518	TRINITY_DN1046_c0_g1;TRINITY_DN71421_c0_g1;TRINITY_DN53516_c0_g1;TRINITY_DN10013_c0_g1;TRINITY_DN18690_c0_g1;TRINITY_DN19254_c0_g2;TRINITY_DN8817_c0_g1;TRINITY_DN38703_c0_g1;TRINITY_DN12694_c0_g1;TRINITY_DN10544_c3_g1;TRINITY_DN2774_c0_g2;TRINITY_DN4273_c0_g4;TRINITY_DN22016_c0_g1;TRINITY_DN3320_c1_g1;TRINITY_DN51583_c1_g1;TRINITY_DN2622_c0_g1;TRINITY_DN7183_c0_g1;TRINITY_DN71691_c0_g1;TRINITY_DN…
Cluster3	9	GO:0046915	MF	transition metal ion transmembrane transporter activity	0.000681518	TRINITY_DN5043_c1_g1;TRINITY_DN5001_c0_g1;TRINITY_DN16492_c0_g1;TRINITY_DN9482_c0_g1;TRINITY_DN2815_c0_g1;TRINITY_DN9334_c0_g1;TRINITY_DN1509_c5_g1;TRINITY_DN6496_c0_g1;TRINITY_DN1392_c0_g1
Cluster3	19	GO:0003690	MF	double-stranded DNA binding	0.000681518	TRINITY_DN2774_c0_g2;TRINITY_DN4273_c0_g4;TRINITY_DN22016_c0_g1;TRINITY_DN71421_c0_g1;TRINITY_DN2226_c0_g1;TRINITY_DN3484_c2_g1;TRINITY_DN2622_c0_g1;TRINITY_DN727_c0_g1;TRINITY_DN8817_c0_g1;TRINITY_DN4894_c0_g1;TRINITY_DN3721_c0_g1;TRINITY_DN5106_c0_g1;TRINITY_DN57338_c0_g1;TRINITY_DN38703_c0_g1;TRINITY_DN1312_c0_g1;TRINITY_DN12694_c0_g1;TRINITY_DN7183_c0_g1;TRINITY_DN8185_c0_g1;TRINITY_DN37540_c…
Cluster3	5	GO:0005385	MF	zinc ion transmembrane transporter activity	0.00115167	TRINITY_DN5043_c1_g1;TRINITY_DN9334_c0_g1;TRINITY_DN16492_c0_g1;TRINITY_DN5001_c0_g1;TRINITY_DN1392_c0_g1
Cluster3	35	GO:0006355	BP	regulation of transcription, DNA-templated	0.00132976	TRINITY_DN71421_c0_g1;TRINITY_DN53516_c0_g1;TRINITY_DN3346_c0_g1;TRINITY_DN727_c0_g1;TRINITY_DN8817_c0_g1;TRINITY_DN5106_c0_g1;TRINITY_DN1761_c0_g1;TRINITY_DN38703_c0_g1;TRINITY_DN12694_c0_g1;TRINITY_DN2774_c0_g2;TRINITY_DN22016_c0_g1;TRINITY_DN3320_c1_g1;TRINITY_DN15872_c0_g1;TRINITY_DN992_c3_g1;TRINITY_DN2622_c0_g1;TRINITY_DN7183_c0_g1;TRINITY_DN1137_c0_g3;TRINITY_DN36941_c0_g1;TRINITY_DN10416_…
Cluster3	35	GO:1903506	BP	regulation of nucleic acid-templated transcription	0.00132976	TRINITY_DN71421_c0_g1;TRINITY_DN53516_c0_g1;TRINITY_DN3346_c0_g1;TRINITY_DN727_c0_g1;TRINITY_DN8817_c0_g1;TRINITY_DN5106_c0_g1;TRINITY_DN1761_c0_g1;TRINITY_DN38703_c0_g1;TRINITY_DN12694_c0_g1;TRINITY_DN2774_c0_g2;TRINITY_DN22016_c0_g1;TRINITY_DN3320_c1_g1;TRINITY_DN15872_c0_g1;TRINITY_DN992_c3_g1;TRINITY_DN2622_c0_g1;TRINITY_DN7183_c0_g1;TRINITY_DN1137_c0_g3;TRINITY_DN36941_c0_g1;TRINITY_DN10416_…
Cluster3	35	GO:2001141	BP	regulation of RNA biosynthetic process	0.00132976	TRINITY_DN71421_c0_g1;TRINITY_DN53516_c0_g1;TRINITY_DN3346_c0_g1;TRINITY_DN727_c0_g1;TRINITY_DN8817_c0_g1;TRINITY_DN5106_c0_g1;TRINITY_DN1761_c0_g1;TRINITY_DN38703_c0_g1;TRINITY_DN12694_c0_g1;TRINITY_DN2774_c0_g2;TRINITY_DN22016_c0_g1;TRINITY_DN3320_c1_g1;TRINITY_DN15872_c0_g1;TRINITY_DN992_c3_g1;TRINITY_DN2622_c0_g1;TRINITY_DN7183_c0_g1;TRINITY_DN1137_c0_g3;TRINITY_DN36941_c0_g1;TRINITY_DN10416_…
Cluster3	58	GO:0022857	MF	transmembrane transporter activity	0.00162613	TRINITY_DN3266_c1_g4;TRINITY_DN5001_c0_g1;TRINITY_DN9207_c0_g2;TRINITY_DN10174_c0_g1;TRINITY_DN52856_c0_g1;TRINITY_DN6821_c0_g1;TRINITY_DN2815_c0_g1;TRINITY_DN73668_c0_g1;TRINITY_DN425_c0_g1;TRINITY_DN1813_c0_g1;TRINITY_DN19971_c0_g1;TRINITY_DN19971_c0_g2;TRINITY_DN4582_c0_g2;TRINITY_DN2337_c1_g2;TRINITY_DN1392_c0_g1;TRINITY_DN256_c0_g1;TRINITY_DN32496_c0_g1;TRINITY_DN168_c0_g1;TRINITY_DN39666_c0…
Cluster3	59	GO:0005215	MF	transporter activity	0.00332668	TRINITY_DN661_c0_g1;TRINITY_DN3266_c1_g4;TRINITY_DN5001_c0_g1;TRINITY_DN9207_c0_g2;TRINITY_DN10174_c0_g1;TRINITY_DN52856_c0_g1;TRINITY_DN6821_c0_g1;TRINITY_DN2815_c0_g1;TRINITY_DN73668_c0_g1;TRINITY_DN425_c0_g1;TRINITY_DN1813_c0_g1;TRINITY_DN19971_c0_g1;TRINITY_DN19971_c0_g2;TRINITY_DN4582_c0_g2;TRINITY_DN2337_c1_g2;TRINITY_DN1392_c0_g1;TRINITY_DN256_c0_g1;TRINITY_DN32496_c0_g1;TRINITY_DN168_c0_g…
Cluster3	35	GO:0051252	BP	regulation of RNA metabolic process	0.00563268	TRINITY_DN71421_c0_g1;TRINITY_DN53516_c0_g1;TRINITY_DN3346_c0_g1;TRINITY_DN727_c0_g1;TRINITY_DN8817_c0_g1;TRINITY_DN5106_c0_g1;TRINITY_DN1761_c0_g1;TRINITY_DN38703_c0_g1;TRINITY_DN12694_c0_g1;TRINITY_DN2774_c0_g2;TRINITY_DN22016_c0_g1;TRINITY_DN3320_c1_g1;TRINITY_DN15872_c0_g1;TRINITY_DN992_c3_g1;TRINITY_DN2622_c0_g1;TRINITY_DN7183_c0_g1;TRINITY_DN1137_c0_g3;TRINITY_DN36941_c0_g1;TRINITY_DN10416_…
Cluster3	36	GO:0019219	BP	regulation of nucleobase-containing compound metabolic process	0.00745178	TRINITY_DN24175_c0_g3;TRINITY_DN71421_c0_g1;TRINITY_DN53516_c0_g1;TRINITY_DN3346_c0_g1;TRINITY_DN727_c0_g1;TRINITY_DN8817_c0_g1;TRINITY_DN5106_c0_g1;TRINITY_DN1761_c0_g1;TRINITY_DN38703_c0_g1;TRINITY_DN12694_c0_g1;TRINITY_DN2774_c0_g2;TRINITY_DN22016_c0_g1;TRINITY_DN3320_c1_g1;TRINITY_DN15872_c0_g1;TRINITY_DN992_c3_g1;TRINITY_DN2622_c0_g1;TRINITY_DN7183_c0_g1;TRINITY_DN1137_c0_g3;TRINITY_DN36941_…
Cluster3	54	GO:0003677	MF	DNA binding	0.00803103	TRINITY_DN5716_c1_g1;TRINITY_DN1046_c0_g1;TRINITY_DN3721_c0_g1;TRINITY_DN24175_c0_g3;TRINITY_DN71421_c0_g1;TRINITY_DN53516_c0_g1;TRINITY_DN3346_c0_g1;TRINITY_DN7805_c1_g1;TRINITY_DN19254_c0_g2;TRINITY_DN51583_c1_g1;TRINITY_DN6608_c0_g1;TRINITY_DN1761_c0_g1;TRINITY_DN38703_c0_g1;TRINITY_DN12694_c0_g1;TRINITY_DN727_c0_g1;TRINITY_DN10544_c3_g1;TRINITY_DN4273_c0_g4;TRINITY_DN15710_c0_g2;TRINITY_DN220…
Cluster3	40	GO:2000112	BP	regulation of cellular macromolecule biosynthetic process	0.00891414	TRINITY_DN12975_c0_g1;TRINITY_DN24175_c0_g3;TRINITY_DN71421_c0_g1;TRINITY_DN53516_c0_g1;TRINITY_DN3346_c0_g1;TRINITY_DN727_c0_g1;TRINITY_DN8817_c0_g1;TRINITY_DN5106_c0_g1;TRINITY_DN1761_c0_g1;TRINITY_DN38703_c0_g1;TRINITY_DN12694_c0_g1;TRINITY_DN2774_c0_g2;TRINITY_DN2603_c0_g1;TRINITY_DN22016_c0_g1;TRINITY_DN3320_c1_g1;TRINITY_DN15872_c0_g1;TRINITY_DN992_c3_g1;TRINITY_DN2622_c0_g1;TRINITY_DN7183_…
Cluster3	10	GO:0015849	BP	organic acid transport	0.00901303	TRINITY_DN44944_c0_g1;TRINITY_DN52856_c0_g1;TRINITY_DN2851_c0_g1;TRINITY_DN1064_c1_g1;TRINITY_DN267_c0_g1;TRINITY_DN34796_c1_g1;TRINITY_DN4523_c0_g1;TRINITY_DN1707_c0_g1;TRINITY_DN18_c1_g1;TRINITY_DN1707_c0_g2
Cluster3	40	GO:0010556	BP	regulation of macromolecule biosynthetic process	0.00901303	TRINITY_DN12975_c0_g1;TRINITY_DN24175_c0_g3;TRINITY_DN71421_c0_g1;TRINITY_DN53516_c0_g1;TRINITY_DN3346_c0_g1;TRINITY_DN727_c0_g1;TRINITY_DN8817_c0_g1;TRINITY_DN5106_c0_g1;TRINITY_DN1761_c0_g1;TRINITY_DN38703_c0_g1;TRINITY_DN12694_c0_g1;TRINITY_DN2774_c0_g2;TRINITY_DN2603_c0_g1;TRINITY_DN22016_c0_g1;TRINITY_DN3320_c1_g1;TRINITY_DN15872_c0_g1;TRINITY_DN992_c3_g1;TRINITY_DN2622_c0_g1;TRINITY_DN7183_…
Cluster3	15	GO:0046873	MF	metal ion transmembrane transporter activity	0.0113131	TRINITY_DN6770_c0_g1;TRINITY_DN5043_c1_g1;TRINITY_DN5001_c0_g1;TRINITY_DN9207_c0_g2;TRINITY_DN1509_c5_g1;TRINITY_DN4582_c0_g2;TRINITY_DN16492_c0_g1;TRINITY_DN9482_c0_g1;TRINITY_DN2815_c0_g1;TRINITY_DN9334_c0_g1;TRINITY_DN425_c0_g1;TRINITY_DN40944_c0_g1;TRINITY_DN6496_c0_g1;TRINITY_DN3967_c1_g1;TRINITY_DN1392_c0_g1
Cluster3	6	GO:0042545	BP	cell wall modification	0.0122411	TRINITY_DN566_c0_g2;TRINITY_DN9392_c0_g1;TRINITY_DN17118_c0_g1;TRINITY_DN4208_c0_g1;TRINITY_DN8613_c0_g2;TRINITY_DN1509_c0_g1
Cluster3	8	GO:0006865	BP	amino acid transport	0.0126393	TRINITY_DN44944_c0_g1;TRINITY_DN52856_c0_g1;TRINITY_DN2851_c0_g1;TRINITY_DN1064_c1_g1;TRINITY_DN4523_c0_g1;TRINITY_DN1707_c0_g1;TRINITY_DN18_c1_g1;TRINITY_DN1707_c0_g2
Cluster3	4	GO:0071577	BP	zinc ion transmembrane transport	0.0145422	TRINITY_DN5043_c1_g1;TRINITY_DN9334_c0_g1;TRINITY_DN16492_c0_g1;TRINITY_DN5001_c0_g1
Cluster3	8	GO:0090575	CC	RNA polymerase II transcription regulator complex	0.0146413	TRINITY_DN2774_c0_g2;TRINITY_DN15710_c0_g2;TRINITY_DN71421_c0_g1;TRINITY_DN3484_c2_g1;TRINITY_DN2142_c0_g2;TRINITY_DN4894_c0_g1;TRINITY_DN6608_c0_g1;TRINITY_DN35001_c0_g1
Cluster3	40	GO:0031326	BP	regulation of cellular biosynthetic process	0.0162897	TRINITY_DN12975_c0_g1;TRINITY_DN24175_c0_g3;TRINITY_DN71421_c0_g1;TRINITY_DN53516_c0_g1;TRINITY_DN3346_c0_g1;TRINITY_DN727_c0_g1;TRINITY_DN8817_c0_g1;TRINITY_DN5106_c0_g1;TRINITY_DN1761_c0_g1;TRINITY_DN38703_c0_g1;TRINITY_DN12694_c0_g1;TRINITY_DN2774_c0_g2;TRINITY_DN2603_c0_g1;TRINITY_DN22016_c0_g1;TRINITY_DN3320_c1_g1;TRINITY_DN15872_c0_g1;TRINITY_DN992_c3_g1;TRINITY_DN2622_c0_g1;TRINITY_DN7183_…
Cluster3	40	GO:0009889	BP	regulation of biosynthetic process	0.0166779	TRINITY_DN12975_c0_g1;TRINITY_DN24175_c0_g3;TRINITY_DN71421_c0_g1;TRINITY_DN53516_c0_g1;TRINITY_DN3346_c0_g1;TRINITY_DN727_c0_g1;TRINITY_DN8817_c0_g1;TRINITY_DN5106_c0_g1;TRINITY_DN1761_c0_g1;TRINITY_DN38703_c0_g1;TRINITY_DN12694_c0_g1;TRINITY_DN2774_c0_g2;TRINITY_DN2603_c0_g1;TRINITY_DN22016_c0_g1;TRINITY_DN3320_c1_g1;TRINITY_DN15872_c0_g1;TRINITY_DN992_c3_g1;TRINITY_DN2622_c0_g1;TRINITY_DN7183_…
Cluster3	4	GO:0006829	BP	zinc ion transport	0.0176442	TRINITY_DN5043_c1_g1;TRINITY_DN9334_c0_g1;TRINITY_DN16492_c0_g1;TRINITY_DN5001_c0_g1
Cluster3	2	GO:0047268	MF	galactinol-raffinose galactosyltransferase activity	0.0189442	TRINITY_DN9882_c0_g2;TRINITY_DN9882_c0_g1
Cluster3	6	GO:0048731	BP	system development	0.0265319	TRINITY_DN566_c0_g2;TRINITY_DN1416_c3_g2;TRINITY_DN3346_c0_g1;TRINITY_DN9782_c0_g1;TRINITY_DN4035_c0_g1;TRINITY_DN10544_c3_g1
Cluster3	3	GO:0000822	MF	inositol hexakisphosphate binding	0.034304	TRINITY_DN595_c2_g1;TRINITY_DN7230_c0_g1;TRINITY_DN1507_c0_g2
Cluster3	2	GO:0015603	MF	iron chelate transmembrane transporter activity	0.035793	TRINITY_DN26670_c0_g1;TRINITY_DN1266_c0_g1
Cluster3	2	GO:0051980	MF	iron-nicotianamine transmembrane transporter activity	0.035793	TRINITY_DN26670_c0_g1;TRINITY_DN1266_c0_g1
Cluster3	21	GO:0005576	CC	extracellular region	0.0411754	TRINITY_DN173209_c0_g2;TRINITY_DN10282_c0_g3;TRINITY_DN173209_c0_g1;TRINITY_DN8068_c0_g1;TRINITY_DN9392_c0_g1;TRINITY_DN16314_c0_g3;TRINITY_DN1504_c2_g2;TRINITY_DN7667_c0_g1;TRINITY_DN86099_c0_g1;TRINITY_DN11905_c0_g2;TRINITY_DN29931_c0_g2;TRINITY_DN2795_c0_g1;TRINITY_DN34796_c1_g1;TRINITY_DN9722_c0_g1;TRINITY_DN3_c1_g1;TRINITY_DN2191_c0_g1;TRINITY_DN65222_c0_g1;TRINITY_DN26351_c0_g1;TRINITY_DN69…
Cluster3	47	GO:0005886	CC	plasma membrane	0.0434423	TRINITY_DN2643_c0_g1;TRINITY_DN37969_c0_g2;TRINITY_DN111270_c0_g1;TRINITY_DN11410_c0_g2;TRINITY_DN5001_c0_g1;TRINITY_DN10174_c0_g1;TRINITY_DN52856_c0_g1;TRINITY_DN8750_c0_g1;TRINITY_DN147_c0_g1;TRINITY_DN10130_c0_g1;TRINITY_DN73668_c0_g1;TRINITY_DN1064_c1_g1;TRINITY_DN22273_c0_g1;TRINITY_DN6770_c0_g1;TRINITY_DN1707_c0_g1;TRINITY_DN1707_c0_g2;TRINITY_DN11597_c0_g3;TRINITY_DN10820_c0_g1;TRINITY_DN4…
Cluster3	4	GO:0045330	MF	aspartyl esterase activity	0.0475062	TRINITY_DN17118_c0_g1;TRINITY_DN4208_c0_g1;TRINITY_DN8613_c0_g2;TRINITY_DN9392_c0_g1
Cluster4	9	GO:1901072	BP	glucosamine-containing compound catabolic process	0.000189617	TRINITY_DN128810_c0_g1;TRINITY_DN9193_c0_g1;TRINITY_DN2542_c0_g2;TRINITY_DN4739_c0_g3;TRINITY_DN4739_c0_g2;TRINITY_DN250_c0_g1;TRINITY_DN182_c0_g2;TRINITY_DN21610_c0_g1;TRINITY_DN195692_c0_g1
Cluster4	9	GO:0006032	BP	chitin catabolic process	0.000189617	TRINITY_DN128810_c0_g1;TRINITY_DN9193_c0_g1;TRINITY_DN2542_c0_g2;TRINITY_DN4739_c0_g3;TRINITY_DN4739_c0_g2;TRINITY_DN250_c0_g1;TRINITY_DN182_c0_g2;TRINITY_DN21610_c0_g1;TRINITY_DN195692_c0_g1
Cluster4	9	GO:0046348	BP	amino sugar catabolic process	0.000189617	TRINITY_DN128810_c0_g1;TRINITY_DN9193_c0_g1;TRINITY_DN2542_c0_g2;TRINITY_DN4739_c0_g3;TRINITY_DN4739_c0_g2;TRINITY_DN250_c0_g1;TRINITY_DN182_c0_g2;TRINITY_DN21610_c0_g1;TRINITY_DN195692_c0_g1
Cluster4	9	GO:0006026	BP	aminoglycan catabolic process	0.000189617	TRINITY_DN128810_c0_g1;TRINITY_DN9193_c0_g1;TRINITY_DN2542_c0_g2;TRINITY_DN4739_c0_g3;TRINITY_DN4739_c0_g2;TRINITY_DN250_c0_g1;TRINITY_DN182_c0_g2;TRINITY_DN21610_c0_g1;TRINITY_DN195692_c0_g1
Cluster4	9	GO:0006030	BP	chitin metabolic process	0.000189617	TRINITY_DN128810_c0_g1;TRINITY_DN9193_c0_g1;TRINITY_DN2542_c0_g2;TRINITY_DN4739_c0_g3;TRINITY_DN4739_c0_g2;TRINITY_DN250_c0_g1;TRINITY_DN182_c0_g2;TRINITY_DN21610_c0_g1;TRINITY_DN195692_c0_g1
Cluster4	8	GO:0019199	MF	transmembrane receptor protein kinase activity	0.000189617	TRINITY_DN680_c0_g1;TRINITY_DN100658_c0_g1;TRINITY_DN680_c1_g2;TRINITY_DN8228_c0_g1;TRINITY_DN8344_c1_g2;TRINITY_DN907_c0_g1;TRINITY_DN2043_c1_g1;TRINITY_DN6089_c0_g2
Cluster4	9	GO:1901071	BP	glucosamine-containing compound metabolic process	0.000243166	TRINITY_DN128810_c0_g1;TRINITY_DN9193_c0_g1;TRINITY_DN2542_c0_g2;TRINITY_DN4739_c0_g3;TRINITY_DN4739_c0_g2;TRINITY_DN250_c0_g1;TRINITY_DN182_c0_g2;TRINITY_DN21610_c0_g1;TRINITY_DN195692_c0_g1
Cluster4	9	GO:0004568	MF	chitinase activity	0.000243166	TRINITY_DN128810_c0_g1;TRINITY_DN9193_c0_g1;TRINITY_DN2542_c0_g2;TRINITY_DN4739_c0_g3;TRINITY_DN4739_c0_g2;TRINITY_DN250_c0_g1;TRINITY_DN182_c0_g2;TRINITY_DN21610_c0_g1;TRINITY_DN195692_c0_g1
Cluster4	20	GO:0060089	MF	molecular transducer activity	0.000332273	TRINITY_DN680_c0_g1;TRINITY_DN100658_c0_g1;TRINITY_DN2043_c1_g1;TRINITY_DN1367_c0_g1;TRINITY_DN680_c1_g2;TRINITY_DN8228_c0_g1;TRINITY_DN85453_c0_g1;TRINITY_DN4572_c0_g1;TRINITY_DN20638_c0_g2;TRINITY_DN12980_c0_g1;TRINITY_DN54188_c0_g1;TRINITY_DN47084_c0_g1;TRINITY_DN12558_c0_g1;TRINITY_DN8344_c1_g2;TRINITY_DN879_c0_g1;TRINITY_DN907_c0_g1;TRINITY_DN2002_c0_g1;TRINITY_DN45808_c0_g1;TRINITY_DN21313_…
Cluster4	9	GO:0006022	BP	aminoglycan metabolic process	0.00036208	TRINITY_DN128810_c0_g1;TRINITY_DN9193_c0_g1;TRINITY_DN2542_c0_g2;TRINITY_DN4739_c0_g3;TRINITY_DN4739_c0_g2;TRINITY_DN250_c0_g1;TRINITY_DN182_c0_g2;TRINITY_DN21610_c0_g1;TRINITY_DN195692_c0_g1
Cluster4	21	GO:0098542	BP	defense response to other organism	0.000425223	TRINITY_DN7063_c0_g2;TRINITY_DN15729_c0_g1;TRINITY_DN680_c0_g1;TRINITY_DN100658_c0_g1;TRINITY_DN1857_c0_g1;TRINITY_DN52292_c0_g1;TRINITY_DN7346_c0_g1;TRINITY_DN680_c1_g2;TRINITY_DN8228_c0_g1;TRINITY_DN2043_c1_g1;TRINITY_DN95696_c1_g1;TRINITY_DN8344_c1_g2;TRINITY_DN9978_c0_g2;TRINITY_DN45808_c0_g1;TRINITY_DN8135_c0_g1;TRINITY_DN70285_c0_g2;TRINITY_DN5545_c0_g1;TRINITY_DN11089_c0_g1;TRINITY_DN1119_…
Cluster4	21	GO:0006955	BP	immune response	0.000425223	TRINITY_DN7063_c0_g2;TRINITY_DN15729_c0_g1;TRINITY_DN680_c0_g1;TRINITY_DN100658_c0_g1;TRINITY_DN1857_c0_g1;TRINITY_DN52292_c0_g1;TRINITY_DN7346_c0_g1;TRINITY_DN680_c1_g2;TRINITY_DN8228_c0_g1;TRINITY_DN2043_c1_g1;TRINITY_DN95696_c1_g1;TRINITY_DN8344_c1_g2;TRINITY_DN9978_c0_g2;TRINITY_DN45808_c0_g1;TRINITY_DN8135_c0_g1;TRINITY_DN70285_c0_g2;TRINITY_DN5545_c0_g1;TRINITY_DN11089_c0_g1;TRINITY_DN1119_…
Cluster4	16	GO:0046777	BP	protein autophosphorylation	0.000425223	TRINITY_DN54188_c0_g1;TRINITY_DN1924_c0_g1;TRINITY_DN1857_c0_g1;TRINITY_DN1510_c0_g1;TRINITY_DN11906_c0_g1;TRINITY_DN19123_c0_g1;TRINITY_DN1662_c0_g1;TRINITY_DN1511_c0_g2;TRINITY_DN72039_c1_g1;TRINITY_DN6903_c1_g2;TRINITY_DN126190_c0_g1;TRINITY_DN30134_c0_g1;TRINITY_DN5545_c0_g1;TRINITY_DN36838_c0_g1;TRINITY_DN45808_c0_g1;TRINITY_DN24025_c0_g1
Cluster4	21	GO:0002376	BP	immune system process	0.000425223	TRINITY_DN7063_c0_g2;TRINITY_DN15729_c0_g1;TRINITY_DN680_c0_g1;TRINITY_DN100658_c0_g1;TRINITY_DN1857_c0_g1;TRINITY_DN52292_c0_g1;TRINITY_DN7346_c0_g1;TRINITY_DN680_c1_g2;TRINITY_DN8228_c0_g1;TRINITY_DN2043_c1_g1;TRINITY_DN95696_c1_g1;TRINITY_DN8344_c1_g2;TRINITY_DN9978_c0_g2;TRINITY_DN45808_c0_g1;TRINITY_DN8135_c0_g1;TRINITY_DN70285_c0_g2;TRINITY_DN5545_c0_g1;TRINITY_DN11089_c0_g1;TRINITY_DN1119_…
Cluster4	46	GO:0006952	BP	defense response	0.000425223	TRINITY_DN5962_c0_g1;TRINITY_DN22736_c0_g1;TRINITY_DN14170_c0_g1;TRINITY_DN8228_c0_g1;TRINITY_DN7940_c3_g1;TRINITY_DN100658_c0_g1;TRINITY_DN70285_c0_g2;TRINITY_DN15098_c0_g1;TRINITY_DN2517_c0_g1;TRINITY_DN2043_c1_g1;TRINITY_DN195692_c0_g1;TRINITY_DN23801_c0_g1;TRINITY_DN113962_c0_g1;TRINITY_DN155602_c0_g1;TRINITY_DN1367_c0_g1;TRINITY_DN7346_c0_g1;TRINITY_DN45808_c0_g1;TRINITY_DN95696_c1_g1;TRINIT…
Cluster4	15	GO:0042742	BP	defense response to bacterium	0.000425223	TRINITY_DN680_c0_g1;TRINITY_DN100658_c0_g1;TRINITY_DN1857_c0_g1;TRINITY_DN52292_c0_g1;TRINITY_DN7346_c0_g1;TRINITY_DN680_c1_g2;TRINITY_DN8228_c0_g1;TRINITY_DN2043_c1_g1;TRINITY_DN95696_c1_g1;TRINITY_DN8344_c1_g2;TRINITY_DN1119_c1_g2;TRINITY_DN5545_c0_g1;TRINITY_DN70285_c0_g2;TRINITY_DN5962_c0_g1;TRINITY_DN24025_c0_g1
Cluster4	23	GO:0043207	BP	response to external biotic stimulus	0.000425223	TRINITY_DN2043_c1_g1;TRINITY_DN8228_c0_g1;TRINITY_DN70285_c0_g2;TRINITY_DN45808_c0_g1;TRINITY_DN7346_c0_g1;TRINITY_DN17422_c0_g1;TRINITY_DN5962_c0_g1;TRINITY_DN95696_c1_g1;TRINITY_DN1119_c1_g2;TRINITY_DN8344_c1_g2;TRINITY_DN24025_c0_g1;TRINITY_DN680_c0_g1;TRINITY_DN100658_c0_g1;TRINITY_DN5545_c0_g1;TRINITY_DN8135_c0_g1;TRINITY_DN11089_c0_g1;TRINITY_DN7063_c0_g2;TRINITY_DN54188_c0_g1;TRINITY_DN185…
Cluster4	7	GO:0002229	BP	defense response to oomycetes	0.000425223	TRINITY_DN680_c0_g1;TRINITY_DN100658_c0_g1;TRINITY_DN680_c1_g2;TRINITY_DN8228_c0_g1;TRINITY_DN2043_c1_g1;TRINITY_DN8344_c1_g2;TRINITY_DN5962_c0_g1
Cluster4	7	GO:0002239	BP	response to oomycetes	0.000425223	TRINITY_DN680_c0_g1;TRINITY_DN100658_c0_g1;TRINITY_DN680_c1_g2;TRINITY_DN8228_c0_g1;TRINITY_DN2043_c1_g1;TRINITY_DN8344_c1_g2;TRINITY_DN5962_c0_g1
Cluster4	22	GO:0051707	BP	response to other organism	0.000425223	TRINITY_DN2043_c1_g1;TRINITY_DN8228_c0_g1;TRINITY_DN70285_c0_g2;TRINITY_DN45808_c0_g1;TRINITY_DN7346_c0_g1;TRINITY_DN17422_c0_g1;TRINITY_DN5962_c0_g1;TRINITY_DN95696_c1_g1;TRINITY_DN1119_c1_g2;TRINITY_DN8344_c1_g2;TRINITY_DN24025_c0_g1;TRINITY_DN680_c0_g1;TRINITY_DN100658_c0_g1;TRINITY_DN5545_c0_g1;TRINITY_DN8135_c0_g1;TRINITY_DN11089_c0_g1;TRINITY_DN7063_c0_g2;TRINITY_DN1857_c0_g1;TRINITY_DN5229…
Cluster4	15	GO:0009617	BP	response to bacterium	0.000425223	TRINITY_DN680_c0_g1;TRINITY_DN100658_c0_g1;TRINITY_DN1857_c0_g1;TRINITY_DN52292_c0_g1;TRINITY_DN7346_c0_g1;TRINITY_DN680_c1_g2;TRINITY_DN8228_c0_g1;TRINITY_DN2043_c1_g1;TRINITY_DN95696_c1_g1;TRINITY_DN8344_c1_g2;TRINITY_DN1119_c1_g2;TRINITY_DN5545_c0_g1;TRINITY_DN70285_c0_g2;TRINITY_DN5962_c0_g1;TRINITY_DN24025_c0_g1
Cluster4	22	GO:0044419	BP	biological process involved in interspecies interaction between organisms	0.000425223	TRINITY_DN2043_c1_g1;TRINITY_DN8228_c0_g1;TRINITY_DN70285_c0_g2;TRINITY_DN45808_c0_g1;TRINITY_DN7346_c0_g1;TRINITY_DN17422_c0_g1;TRINITY_DN5962_c0_g1;TRINITY_DN95696_c1_g1;TRINITY_DN1119_c1_g2;TRINITY_DN8344_c1_g2;TRINITY_DN24025_c0_g1;TRINITY_DN680_c0_g1;TRINITY_DN100658_c0_g1;TRINITY_DN5545_c0_g1;TRINITY_DN8135_c0_g1;TRINITY_DN11089_c0_g1;TRINITY_DN7063_c0_g2;TRINITY_DN1857_c0_g1;TRINITY_DN5229…
Cluster4	24	GO:0009607	BP	response to biotic stimulus	0.000425223	TRINITY_DN2043_c1_g1;TRINITY_DN8228_c0_g1;TRINITY_DN70285_c0_g2;TRINITY_DN45808_c0_g1;TRINITY_DN7346_c0_g1;TRINITY_DN17422_c0_g1;TRINITY_DN5962_c0_g1;TRINITY_DN95696_c1_g1;TRINITY_DN1119_c1_g2;TRINITY_DN8344_c1_g2;TRINITY_DN24025_c0_g1;TRINITY_DN680_c0_g1;TRINITY_DN100658_c0_g1;TRINITY_DN5545_c0_g1;TRINITY_DN8135_c0_g1;TRINITY_DN11089_c0_g1;TRINITY_DN7063_c0_g2;TRINITY_DN54188_c0_g1;TRINITY_DN185…
Cluster4	41	GO:0005576	CC	extracellular region	0.000425223	TRINITY_DN9584_c0_g1;TRINITY_DN31568_c0_g1;TRINITY_DN1455_c1_g1;TRINITY_DN21676_c0_g1;TRINITY_DN5985_c1_g1;TRINITY_DN7023_c1_g1;TRINITY_DN2494_c0_g2;TRINITY_DN7533_c0_g4;TRINITY_DN11244_c2_g1;TRINITY_DN2870_c2_g1;TRINITY_DN14760_c0_g1;TRINITY_DN230350_c0_g1;TRINITY_DN4739_c0_g3;TRINITY_DN4739_c0_g2;TRINITY_DN95696_c1_g1;TRINITY_DN36_c0_g1;TRINITY_DN4355_c2_g2;TRINITY_DN6089_c0_g2;TRINITY_DN456_c1…
Cluster4	75	GO:0005886	CC	plasma membrane	0.000425223	TRINITY_DN8342_c0_g1;TRINITY_DN2043_c1_g1;TRINITY_DN4762_c0_g1;TRINITY_DN17812_c0_g1;TRINITY_DN100658_c0_g1;TRINITY_DN12558_c0_g1;TRINITY_DN1511_c0_g2;TRINITY_DN2339_c0_g1;TRINITY_DN13940_c1_g1;TRINITY_DN47084_c0_g1;TRINITY_DN760_c0_g1;TRINITY_DN10112_c0_g1;TRINITY_DN3001_c0_g1;TRINITY_DN2643_c4_g1;TRINITY_DN441_c0_g1;TRINITY_DN8307_c0_g2;TRINITY_DN54489_c1_g1;TRINITY_DN5518_c0_g1;TRINITY_DN1924_…
Cluster4	286	GO:0031224	CC	intrinsic component of membrane	0.000425223	TRINITY_DN2648_c2_g1;TRINITY_DN101619_c0_g2;TRINITY_DN6182_c0_g1;TRINITY_DN18521_c0_g1;TRINITY_DN35932_c0_g1;TRINITY_DN2592_c0_g2;TRINITY_DN3250_c0_g3;TRINITY_DN5754_c0_g1;TRINITY_DN8342_c0_g1;TRINITY_DN2708_c0_g1;TRINITY_DN48231_c0_g2;TRINITY_DN6376_c0_g1;TRINITY_DN9396_c0_g1;TRINITY_DN3719_c0_g1;TRINITY_DN474_c0_g3;TRINITY_DN1449_c0_g1;TRINITY_DN120555_c0_g1;TRINITY_DN2517_c0_g1;TRINITY_DN441_c…
Cluster4	7	GO:0004675	MF	transmembrane receptor protein serine/threonine kinase activity	0.000425223	TRINITY_DN680_c0_g1;TRINITY_DN100658_c0_g1;TRINITY_DN680_c1_g2;TRINITY_DN8228_c0_g1;TRINITY_DN8344_c1_g2;TRINITY_DN907_c0_g1;TRINITY_DN2043_c1_g1
Cluster4	19	GO:0038023	MF	signaling receptor activity	0.000425223	TRINITY_DN680_c0_g1;TRINITY_DN100658_c0_g1;TRINITY_DN2043_c1_g1;TRINITY_DN1367_c0_g1;TRINITY_DN680_c1_g2;TRINITY_DN8228_c0_g1;TRINITY_DN4572_c0_g1;TRINITY_DN2002_c0_g1;TRINITY_DN20638_c0_g2;TRINITY_DN12980_c0_g1;TRINITY_DN54188_c0_g1;TRINITY_DN47084_c0_g1;TRINITY_DN12558_c0_g1;TRINITY_DN8344_c1_g2;TRINITY_DN879_c0_g1;TRINITY_DN907_c0_g1;TRINITY_DN45808_c0_g1;TRINITY_DN21313_c0_g2;TRINITY_DN6089_c…
Cluster4	38	GO:0046906	MF	tetrapyrrole binding	0.000425223	TRINITY_DN9584_c0_g1;TRINITY_DN18_c0_g1;TRINITY_DN2708_c0_g1;TRINITY_DN7023_c1_g1;TRINITY_DN2494_c0_g2;TRINITY_DN474_c0_g3;TRINITY_DN11244_c2_g1;TRINITY_DN11478_c0_g2;TRINITY_DN5983_c2_g2;TRINITY_DN4405_c0_g1;TRINITY_DN16955_c0_g2;TRINITY_DN36_c0_g1;TRINITY_DN15024_c0_g1;TRINITY_DN78451_c0_g5;TRINITY_DN4405_c1_g1;TRINITY_DN456_c1_g1;TRINITY_DN18931_c0_g1;TRINITY_DN5259_c0_g1;TRINITY_DN14760_c0_g1…
Cluster4	10	GO:0008061	MF	chitin binding	0.000425223	TRINITY_DN128810_c0_g1;TRINITY_DN9193_c0_g1;TRINITY_DN2542_c0_g2;TRINITY_DN4739_c0_g3;TRINITY_DN4739_c0_g2;TRINITY_DN250_c0_g1;TRINITY_DN182_c0_g2;TRINITY_DN21610_c0_g1;TRINITY_DN2481_c0_g1;TRINITY_DN195692_c0_g1
Cluster4	25	GO:0005506	MF	iron ion binding	0.000425223	TRINITY_DN18_c0_g1;TRINITY_DN49147_c0_g2;TRINITY_DN474_c0_g3;TRINITY_DN11478_c0_g2;TRINITY_DN5983_c2_g2;TRINITY_DN4405_c0_g1;TRINITY_DN16955_c0_g2;TRINITY_DN78451_c0_g5;TRINITY_DN4405_c1_g1;TRINITY_DN18931_c0_g1;TRINITY_DN5259_c0_g1;TRINITY_DN5983_c0_g1;TRINITY_DN431_c1_g1;TRINITY_DN14592_c0_g2;TRINITY_DN12973_c0_g1;TRINITY_DN3033_c1_g2;TRINITY_DN11150_c0_g1;TRINITY_DN5596_c0_g1;TRINITY_DN1569_c0…
Cluster4	37	GO:0020037	MF	heme binding	0.000425223	TRINITY_DN9584_c0_g1;TRINITY_DN18_c0_g1;TRINITY_DN2708_c0_g1;TRINITY_DN7023_c1_g1;TRINITY_DN2494_c0_g2;TRINITY_DN474_c0_g3;TRINITY_DN11244_c2_g1;TRINITY_DN11478_c0_g2;TRINITY_DN5983_c2_g2;TRINITY_DN4405_c0_g1;TRINITY_DN16955_c0_g2;TRINITY_DN36_c0_g1;TRINITY_DN15024_c0_g1;TRINITY_DN78451_c0_g5;TRINITY_DN4405_c1_g1;TRINITY_DN456_c1_g1;TRINITY_DN18931_c0_g1;TRINITY_DN5259_c0_g1;TRINITY_DN14760_c0_g1…
Cluster4	10	GO:0008171	MF	O-methyltransferase activity	0.000425223	TRINITY_DN1379_c0_g1;TRINITY_DN518_c0_g5;TRINITY_DN12535_c0_g1;TRINITY_DN14680_c0_g1;TRINITY_DN8536_c1_g1;TRINITY_DN14384_c0_g2;TRINITY_DN10175_c0_g1;TRINITY_DN521_c0_g3;TRINITY_DN521_c0_g2;TRINITY_DN2007_c0_g1
Cluster4	24	GO:0004497	MF	monooxygenase activity	0.000425223	TRINITY_DN18_c0_g1;TRINITY_DN49147_c0_g2;TRINITY_DN474_c0_g3;TRINITY_DN16524_c0_g1;TRINITY_DN11478_c0_g2;TRINITY_DN5983_c2_g2;TRINITY_DN4405_c0_g1;TRINITY_DN16955_c0_g2;TRINITY_DN78451_c0_g5;TRINITY_DN18931_c0_g1;TRINITY_DN5259_c0_g1;TRINITY_DN5983_c0_g1;TRINITY_DN431_c1_g1;TRINITY_DN12973_c0_g1;TRINITY_DN3033_c1_g2;TRINITY_DN1569_c0_g3;TRINITY_DN11150_c0_g1;TRINITY_DN28228_c0_g1;TRINITY_DN5158_c…
Cluster4	89	GO:0016773	MF	phosphotransferase activity, alcohol group as acceptor	0.000425223	TRINITY_DN8342_c0_g1;TRINITY_DN6182_c0_g1;TRINITY_DN8228_c0_g1;TRINITY_DN85453_c0_g1;TRINITY_DN3919_c0_g1;TRINITY_DN1924_c0_g1;TRINITY_DN44447_c0_g1;TRINITY_DN1433_c0_g1;TRINITY_DN252_c0_g1;TRINITY_DN65073_c0_g1;TRINITY_DN24498_c0_g1;TRINITY_DN24904_c1_g1;TRINITY_DN5545_c0_g1;TRINITY_DN24025_c0_g1;TRINITY_DN7254_c0_g1;TRINITY_DN31558_c0_g1;TRINITY_DN70971_c0_g1;TRINITY_DN907_c0_g1;TRINITY_DN46268…
Cluster4	84	GO:0004672	MF	protein kinase activity	0.000425223	TRINITY_DN1228_c0_g1;TRINITY_DN8342_c0_g1;TRINITY_DN252_c0_g1;TRINITY_DN23225_c0_g1;TRINITY_DN26270_c0_g1;TRINITY_DN6182_c0_g1;TRINITY_DN4762_c0_g1;TRINITY_DN255_c1_g1;TRINITY_DN100658_c0_g1;TRINITY_DN12558_c0_g1;TRINITY_DN1511_c0_g2;TRINITY_DN85453_c0_g1;TRINITY_DN21553_c0_g1;TRINITY_DN699_c0_g2;TRINITY_DN7254_c0_g1;TRINITY_DN38627_c0_g2;TRINITY_DN49480_c0_g1;TRINITY_DN28533_c1_g1;TRINITY_DN4580…
Cluster4	54	GO:0004674	MF	protein serine/threonine kinase activity	0.000425223	TRINITY_DN8342_c0_g1;TRINITY_DN23225_c0_g1;TRINITY_DN4762_c0_g1;TRINITY_DN10744_c0_g1;TRINITY_DN1662_c0_g1;TRINITY_DN8228_c0_g1;TRINITY_DN1511_c0_g2;TRINITY_DN9476_c0_g2;TRINITY_DN2043_c1_g1;TRINITY_DN54489_c1_g1;TRINITY_DN1924_c0_g1;TRINITY_DN12224_c0_g1;TRINITY_DN1510_c0_g1;TRINITY_DN1468_c0_g2;TRINITY_DN10393_c0_g1;TRINITY_DN120173_c0_g1;TRINITY_DN70252_c0_g1;TRINITY_DN252_c0_g1;TRINITY_DN3593…
Cluster4	97	GO:0016301	MF	kinase activity	0.000425223	TRINITY_DN8342_c0_g1;TRINITY_DN6182_c0_g1;TRINITY_DN8228_c0_g1;TRINITY_DN85453_c0_g1;TRINITY_DN3919_c0_g1;TRINITY_DN1924_c0_g1;TRINITY_DN44447_c0_g1;TRINITY_DN1433_c0_g1;TRINITY_DN252_c0_g1;TRINITY_DN65073_c0_g1;TRINITY_DN24498_c0_g1;TRINITY_DN24904_c1_g1;TRINITY_DN5545_c0_g1;TRINITY_DN24025_c0_g1;TRINITY_DN7254_c0_g1;TRINITY_DN31558_c0_g1;TRINITY_DN70971_c0_g1;TRINITY_DN995_c0_g1;TRINITY_DN907_c…
Cluster4	8	GO:0004888	MF	transmembrane signaling receptor activity	0.000425223	TRINITY_DN680_c0_g1;TRINITY_DN100658_c0_g1;TRINITY_DN680_c1_g2;TRINITY_DN8228_c0_g1;TRINITY_DN8344_c1_g2;TRINITY_DN907_c0_g1;TRINITY_DN2043_c1_g1;TRINITY_DN6089_c0_g2
Cluster4	195	GO:0016740	MF	transferase activity	0.000425223	TRINITY_DN1039_c0_g1;TRINITY_DN101619_c0_g2;TRINITY_DN6182_c0_g1;TRINITY_DN18521_c0_g1;TRINITY_DN5143_c1_g1;TRINITY_DN8228_c0_g1;TRINITY_DN25458_c0_g1;TRINITY_DN28049_c0_g1;TRINITY_DN6376_c0_g1;TRINITY_DN9396_c0_g1;TRINITY_DN16085_c0_g2;TRINITY_DN49480_c0_g1;TRINITY_DN3919_c0_g1;TRINITY_DN28687_c0_g1;TRINITY_DN1924_c0_g1;TRINITY_DN35855_c1_g2;TRINITY_DN44447_c0_g1;TRINITY_DN1433_c0_g1;TRINITY_DN1…
Cluster4	284	GO:0016021	CC	integral component of membrane	0.000434896	TRINITY_DN2648_c2_g1;TRINITY_DN101619_c0_g2;TRINITY_DN6182_c0_g1;TRINITY_DN18521_c0_g1;TRINITY_DN35932_c0_g1;TRINITY_DN2592_c0_g2;TRINITY_DN3250_c0_g3;TRINITY_DN5754_c0_g1;TRINITY_DN8342_c0_g1;TRINITY_DN2708_c0_g1;TRINITY_DN48231_c0_g2;TRINITY_DN6376_c0_g1;TRINITY_DN9396_c0_g1;TRINITY_DN3719_c0_g1;TRINITY_DN474_c0_g3;TRINITY_DN1449_c0_g1;TRINITY_DN120555_c0_g1;TRINITY_DN2517_c0_g1;TRINITY_DN441_c…
Cluster4	27	GO:0030246	MF	carbohydrate binding	0.0008741	TRINITY_DN24498_c0_g1;TRINITY_DN8342_c0_g1;TRINITY_DN39329_c0_g1;TRINITY_DN42656_c0_g2;TRINITY_DN9299_c0_g2;TRINITY_DN28533_c1_g1;TRINITY_DN2043_c1_g1;TRINITY_DN8307_c0_g2;TRINITY_DN54489_c1_g1;TRINITY_DN12224_c0_g1;TRINITY_DN18555_c0_g1;TRINITY_DN36975_c0_g1;TRINITY_DN13397_c0_g1;TRINITY_DN8292_c1_g1;TRINITY_DN8344_c1_g2;TRINITY_DN17812_c0_g1;TRINITY_DN680_c0_g1;TRINITY_DN100658_c0_g1;TRINITY_DN…
Cluster4	9	GO:0006040	BP	amino sugar metabolic process	0.000933544	TRINITY_DN128810_c0_g1;TRINITY_DN9193_c0_g1;TRINITY_DN2542_c0_g2;TRINITY_DN4739_c0_g3;TRINITY_DN4739_c0_g2;TRINITY_DN250_c0_g1;TRINITY_DN182_c0_g2;TRINITY_DN21610_c0_g1;TRINITY_DN195692_c0_g1
Cluster4	15	GO:0048046	CC	apoplast	0.00120315	TRINITY_DN3179_c2_g1;TRINITY_DN31568_c0_g1;TRINITY_DN32104_c0_g1;TRINITY_DN1455_c1_g1;TRINITY_DN17000_c0_g3;TRINITY_DN3179_c0_g1;TRINITY_DN5504_c1_g1;TRINITY_DN21676_c0_g1;TRINITY_DN2912_c0_g2;TRINITY_DN95696_c1_g1;TRINITY_DN9210_c0_g1;TRINITY_DN8135_c0_g1;TRINITY_DN34249_c0_g1;TRINITY_DN230350_c0_g1;TRINITY_DN2870_c2_g1
Cluster4	24	GO:0016705	MF	oxidoreductase activity, acting on paired donors, with incorporation or reduction of molecular oxygen	0.00120315	TRINITY_DN18_c0_g1;TRINITY_DN474_c0_g3;TRINITY_DN11478_c0_g2;TRINITY_DN5983_c2_g2;TRINITY_DN978_c2_g1;TRINITY_DN4405_c0_g1;TRINITY_DN16955_c0_g2;TRINITY_DN78451_c0_g5;TRINITY_DN4405_c1_g1;TRINITY_DN18931_c0_g1;TRINITY_DN5259_c0_g1;TRINITY_DN5983_c0_g1;TRINITY_DN431_c1_g1;TRINITY_DN12973_c0_g1;TRINITY_DN3033_c1_g2;TRINITY_DN11150_c0_g1;TRINITY_DN5596_c0_g1;TRINITY_DN1569_c0_g3;TRINITY_DN5158_c0_g3…
Cluster4	27	GO:0006468	BP	protein phosphorylation	0.00139079	TRINITY_DN8342_c0_g1;TRINITY_DN19123_c0_g1;TRINITY_DN1662_c0_g1;TRINITY_DN1511_c0_g2;TRINITY_DN45808_c0_g1;TRINITY_DN54489_c1_g1;TRINITY_DN1924_c0_g1;TRINITY_DN12224_c0_g1;TRINITY_DN1510_c0_g1;TRINITY_DN10744_c0_g1;TRINITY_DN24498_c0_g1;TRINITY_DN72039_c1_g1;TRINITY_DN36838_c0_g1;TRINITY_DN17812_c0_g1;TRINITY_DN70971_c0_g1;TRINITY_DN5545_c0_g1;TRINITY_DN126190_c0_g1;TRINITY_DN30134_c0_g1;TRINITY_…
Cluster4	12	GO:0042744	BP	hydrogen peroxide catabolic process	0.00159927	TRINITY_DN52580_c0_g1;TRINITY_DN9584_c0_g1;TRINITY_DN4254_c0_g1;TRINITY_DN11244_c2_g1;TRINITY_DN14760_c0_g1;TRINITY_DN7023_c1_g1;TRINITY_DN2494_c0_g2;TRINITY_DN36_c0_g1;TRINITY_DN456_c1_g1;TRINITY_DN7147_c0_g1;TRINITY_DN11720_c0_g1;TRINITY_DN15024_c0_g1
Cluster4	12	GO:0009072	BP	aromatic amino acid family metabolic process	0.00240668	TRINITY_DN9998_c0_g1;TRINITY_DN1234_c0_g1;TRINITY_DN4885_c1_g1;TRINITY_DN24316_c0_g1;TRINITY_DN4042_c0_g1;TRINITY_DN434_c1_g1;TRINITY_DN1595_c0_g1;TRINITY_DN4780_c0_g1;TRINITY_DN54095_c0_g1;TRINITY_DN7074_c0_g1;TRINITY_DN25458_c0_g1;TRINITY_DN30326_c0_g1
Cluster4	12	GO:0042743	BP	hydrogen peroxide metabolic process	0.00247766	TRINITY_DN52580_c0_g1;TRINITY_DN9584_c0_g1;TRINITY_DN4254_c0_g1;TRINITY_DN11244_c2_g1;TRINITY_DN14760_c0_g1;TRINITY_DN7023_c1_g1;TRINITY_DN2494_c0_g2;TRINITY_DN36_c0_g1;TRINITY_DN456_c1_g1;TRINITY_DN7147_c0_g1;TRINITY_DN11720_c0_g1;TRINITY_DN15024_c0_g1
Cluster4	10	GO:0004364	MF	glutathione transferase activity	0.00314981	TRINITY_DN377_c4_g1;TRINITY_DN5713_c0_g1;TRINITY_DN10214_c0_g1;TRINITY_DN39025_c0_g2;TRINITY_DN15606_c0_g2;TRINITY_DN3549_c0_g2;TRINITY_DN24316_c0_g1;TRINITY_DN28523_c0_g1;TRINITY_DN15281_c0_g1;TRINITY_DN9789_c0_g1
Cluster4	20	GO:0005618	CC	cell wall	0.0071034	TRINITY_DN52580_c0_g1;TRINITY_DN3179_c2_g1;TRINITY_DN14760_c0_g1;TRINITY_DN11244_c2_g1;TRINITY_DN9210_c0_g1;TRINITY_DN31568_c0_g1;TRINITY_DN32104_c0_g1;TRINITY_DN1455_c1_g1;TRINITY_DN3179_c0_g1;TRINITY_DN5504_c1_g1;TRINITY_DN21676_c0_g1;TRINITY_DN2699_c7_g1;TRINITY_DN456_c1_g1;TRINITY_DN22884_c0_g1;TRINITY_DN4355_c2_g2;TRINITY_DN18941_c0_g2;TRINITY_DN7023_c1_g1;TRINITY_DN34249_c0_g1;TRINITY_DN230…
Cluster4	9	GO:0030145	MF	manganese ion binding	0.00736367	TRINITY_DN3179_c2_g1;TRINITY_DN31568_c0_g1;TRINITY_DN32104_c0_g1;TRINITY_DN1455_c1_g1;TRINITY_DN3179_c0_g1;TRINITY_DN21676_c0_g1;TRINITY_DN9210_c0_g1;TRINITY_DN34249_c0_g1;TRINITY_DN230350_c0_g1
Cluster4	32	GO:0016310	BP	phosphorylation	0.00780005	TRINITY_DN24498_c0_g1;TRINITY_DN8342_c0_g1;TRINITY_DN19123_c0_g1;TRINITY_DN1662_c0_g1;TRINITY_DN1511_c0_g2;TRINITY_DN85453_c0_g1;TRINITY_DN45808_c0_g1;TRINITY_DN54489_c1_g1;TRINITY_DN1924_c0_g1;TRINITY_DN12224_c0_g1;TRINITY_DN1510_c0_g1;TRINITY_DN10744_c0_g1;TRINITY_DN13397_c0_g1;TRINITY_DN8292_c1_g1;TRINITY_DN72039_c1_g1;TRINITY_DN36838_c0_g1;TRINITY_DN17812_c0_g1;TRINITY_DN70971_c0_g1;TRINITY_D…
Cluster4	20	GO:0030312	CC	external encapsulating structure	0.00857779	TRINITY_DN52580_c0_g1;TRINITY_DN3179_c2_g1;TRINITY_DN14760_c0_g1;TRINITY_DN11244_c2_g1;TRINITY_DN9210_c0_g1;TRINITY_DN31568_c0_g1;TRINITY_DN32104_c0_g1;TRINITY_DN1455_c1_g1;TRINITY_DN3179_c0_g1;TRINITY_DN5504_c1_g1;TRINITY_DN21676_c0_g1;TRINITY_DN2699_c7_g1;TRINITY_DN456_c1_g1;TRINITY_DN22884_c0_g1;TRINITY_DN4355_c2_g2;TRINITY_DN18941_c0_g2;TRINITY_DN7023_c1_g1;TRINITY_DN34249_c0_g1;TRINITY_DN230…
Cluster4	3	GO:0090729	MF	toxin activity	0.00879895	TRINITY_DN23801_c0_g1;TRINITY_DN2517_c0_g1;TRINITY_DN9092_c0_g1
Cluster4	13	GO:0072593	BP	reactive oxygen species metabolic process	0.0095036	TRINITY_DN52580_c0_g1;TRINITY_DN9584_c0_g1;TRINITY_DN4254_c0_g1;TRINITY_DN11244_c2_g1;TRINITY_DN14760_c0_g1;TRINITY_DN7023_c1_g1;TRINITY_DN2494_c0_g2;TRINITY_DN36_c0_g1;TRINITY_DN456_c1_g1;TRINITY_DN11089_c0_g1;TRINITY_DN7147_c0_g1;TRINITY_DN11720_c0_g1;TRINITY_DN15024_c0_g1
Cluster4	30	GO:0016757	MF	glycosyltransferase activity	0.0103477	TRINITY_DN1039_c0_g1;TRINITY_DN18521_c0_g1;TRINITY_DN97_c0_g4;TRINITY_DN10237_c0_g1;TRINITY_DN28049_c0_g1;TRINITY_DN13940_c1_g1;TRINITY_DN2229_c0_g1;TRINITY_DN760_c0_g1;TRINITY_DN10237_c0_g2;TRINITY_DN27741_c0_g2;TRINITY_DN5705_c0_g1;TRINITY_DN90862_c0_g1;TRINITY_DN41687_c0_g1;TRINITY_DN28687_c0_g1;TRINITY_DN92077_c0_g1;TRINITY_DN6007_c0_g1;TRINITY_DN3369_c1_g1;TRINITY_DN29076_c0_g1;TRINITY_DN291…
Cluster4	10	GO:0030247	MF	polysaccharide binding	0.0109112	TRINITY_DN54489_c1_g1;TRINITY_DN8342_c0_g1;TRINITY_DN12224_c0_g1;TRINITY_DN39329_c0_g1;TRINITY_DN6574_c6_g1;TRINITY_DN36975_c0_g1;TRINITY_DN6388_c0_g2;TRINITY_DN24498_c0_g1;TRINITY_DN28533_c1_g1;TRINITY_DN13397_c0_g1
Cluster4	97	GO:0016491	MF	oxidoreductase activity	0.0109112	TRINITY_DN9584_c0_g1;TRINITY_DN1508_c0_g1;TRINITY_DN2912_c0_g2;TRINITY_DN7023_c1_g1;TRINITY_DN2494_c0_g2;TRINITY_DN474_c0_g3;TRINITY_DN1449_c0_g1;TRINITY_DN4835_c0_g2;TRINITY_DN16955_c0_g2;TRINITY_DN36_c0_g1;TRINITY_DN6203_c1_g1;TRINITY_DN4171_c0_g1;TRINITY_DN978_c2_g1;TRINITY_DN6892_c1_g1;TRINITY_DN1187_c0_g2;TRINITY_DN26431_c0_g1;TRINITY_DN14592_c0_g2;TRINITY_DN16524_c0_g1;TRINITY_DN4405_c1_g1;…
Cluster4	9	GO:1901136	BP	carbohydrate derivative catabolic process	0.0120875	TRINITY_DN128810_c0_g1;TRINITY_DN9193_c0_g1;TRINITY_DN2542_c0_g2;TRINITY_DN4739_c0_g3;TRINITY_DN4739_c0_g2;TRINITY_DN250_c0_g1;TRINITY_DN182_c0_g2;TRINITY_DN21610_c0_g1;TRINITY_DN195692_c0_g1
Cluster4	9	GO:0044036	BP	cell wall macromolecule metabolic process	0.0131797	TRINITY_DN101619_c0_g2;TRINITY_DN128810_c0_g1;TRINITY_DN18579_c0_g1;TRINITY_DN5504_c1_g1;TRINITY_DN250_c0_g1;TRINITY_DN182_c0_g2;TRINITY_DN21610_c0_g1;TRINITY_DN195692_c0_g1;TRINITY_DN90862_c0_g1
Cluster4	10	GO:0071949	MF	FAD binding	0.0136424	TRINITY_DN4835_c0_g2;TRINITY_DN12566_c0_g1;TRINITY_DN2873_c1_g3;TRINITY_DN28228_c0_g1;TRINITY_DN15841_c0_g1;TRINITY_DN1222_c0_g1;TRINITY_DN14592_c0_g2;TRINITY_DN11627_c0_g1;TRINITY_DN16524_c0_g1;TRINITY_DN3211_c0_g1
Cluster4	16	GO:0008194	MF	UDP-glycosyltransferase activity	0.0148835	TRINITY_DN1039_c0_g1;TRINITY_DN2648_c0_g1;TRINITY_DN10237_c0_g2;TRINITY_DN10237_c0_g1;TRINITY_DN191613_c0_g1;TRINITY_DN92077_c0_g1;TRINITY_DN14663_c1_g2;TRINITY_DN13940_c1_g1;TRINITY_DN4135_c0_g1;TRINITY_DN2229_c0_g1;TRINITY_DN2220_c1_g1;TRINITY_DN29138_c0_g1;TRINITY_DN97_c0_g4;TRINITY_DN27741_c0_g2;TRINITY_DN5705_c0_g1;TRINITY_DN760_c0_g1
Cluster4	6	GO:0009808	BP	lignin metabolic process	0.0172244	TRINITY_DN1379_c0_g1;TRINITY_DN518_c0_g5;TRINITY_DN8536_c1_g1;TRINITY_DN14384_c0_g2;TRINITY_DN2912_c0_g2;TRINITY_DN2870_c2_g1
Cluster4	100	GO:0016772	MF	transferase activity, transferring phosphorus-containing groups	0.0187959	TRINITY_DN8342_c0_g1;TRINITY_DN6182_c0_g1;TRINITY_DN8228_c0_g1;TRINITY_DN85453_c0_g1;TRINITY_DN3919_c0_g1;TRINITY_DN1924_c0_g1;TRINITY_DN44447_c0_g1;TRINITY_DN1433_c0_g1;TRINITY_DN252_c0_g1;TRINITY_DN65073_c0_g1;TRINITY_DN24498_c0_g1;TRINITY_DN24904_c1_g1;TRINITY_DN5545_c0_g1;TRINITY_DN24025_c0_g1;TRINITY_DN4171_c0_g1;TRINITY_DN7254_c0_g1;TRINITY_DN31558_c0_g1;TRINITY_DN70971_c0_g1;TRINITY_DN995_…
Cluster4	3	GO:0042409	MF	caffeoyl-CoA O-methyltransferase activity	0.0198924	TRINITY_DN14384_c0_g2;TRINITY_DN1379_c0_g1;TRINITY_DN518_c0_g5
Cluster4	25	GO:0009605	BP	response to external stimulus	0.0210106	TRINITY_DN45808_c0_g1;TRINITY_DN8228_c0_g1;TRINITY_DN100658_c0_g1;TRINITY_DN70285_c0_g2;TRINITY_DN2043_c1_g1;TRINITY_DN7346_c0_g1;TRINITY_DN17422_c0_g1;TRINITY_DN5962_c0_g1;TRINITY_DN95696_c1_g1;TRINITY_DN1119_c1_g2;TRINITY_DN8344_c1_g2;TRINITY_DN24025_c0_g1;TRINITY_DN680_c0_g1;TRINITY_DN33281_c0_g1;TRINITY_DN5545_c0_g1;TRINITY_DN8135_c0_g1;TRINITY_DN11089_c0_g1;TRINITY_DN7063_c0_g2;TRINITY_DN541…
Cluster4	407	GO:0003824	MF	catalytic activity	0.0210106	TRINITY_DN23132_c0_g1;TRINITY_DN28049_c0_g1;TRINITY_DN474_c0_g3;TRINITY_DN2517_c0_g1;TRINITY_DN3919_c0_g1;TRINITY_DN4835_c0_g2;TRINITY_DN35855_c1_g2;TRINITY_DN1839_c0_g1;TRINITY_DN16955_c0_g2;TRINITY_DN36_c0_g1;TRINITY_DN24498_c0_g1;TRINITY_DN5794_c1_g2;TRINITY_DN23853_c0_g1;TRINITY_DN14085_c0_g1;TRINITY_DN749_c0_g1;TRINITY_DN20544_c0_g2;TRINITY_DN5590_c1_g1;TRINITY_DN46470_c0_g1;TRINITY_DN22884_…
Cluster4	2	GO:0004657	MF	proline dehydrogenase activity	0.02263	TRINITY_DN167898_c0_g1;TRINITY_DN11627_c0_g1
Cluster4	4	GO:0010427	MF	abscisic acid binding	0.028962	TRINITY_DN20638_c0_g2;TRINITY_DN879_c0_g1;TRINITY_DN4572_c0_g1;TRINITY_DN1367_c0_g1
Cluster4	11	GO:0006749	BP	glutathione metabolic process	0.0292548	TRINITY_DN377_c4_g1;TRINITY_DN5713_c0_g1;TRINITY_DN191_c1_g1;TRINITY_DN10214_c0_g1;TRINITY_DN39025_c0_g2;TRINITY_DN15606_c0_g2;TRINITY_DN3549_c0_g2;TRINITY_DN24316_c0_g1;TRINITY_DN28523_c0_g1;TRINITY_DN15281_c0_g1;TRINITY_DN9789_c0_g1
Cluster4	7	GO:0044550	BP	secondary metabolite biosynthetic process	0.0293833	TRINITY_DN1379_c0_g1;TRINITY_DN4885_c1_g1;TRINITY_DN3711_c0_g1;TRINITY_DN13248_c1_g1;TRINITY_DN518_c0_g5;TRINITY_DN8536_c1_g1;TRINITY_DN14384_c0_g2
Cluster4	25	GO:0003700	MF	DNA-binding transcription factor activity	0.0300248	TRINITY_DN7940_c3_g1;TRINITY_DN25152_c0_g1;TRINITY_DN2770_c0_g1;TRINITY_DN2837_c1_g1;TRINITY_DN6490_c0_g1;TRINITY_DN5962_c0_g1;TRINITY_DN3244_c2_g1;TRINITY_DN9412_c0_g1;TRINITY_DN2552_c0_g1;TRINITY_DN16308_c0_g1;TRINITY_DN25800_c0_g1;TRINITY_DN15098_c0_g1;TRINITY_DN6883_c0_g1;TRINITY_DN115171_c0_g1;TRINITY_DN38996_c0_g1;TRINITY_DN9457_c0_g1;TRINITY_DN3361_c0_g1;TRINITY_DN6703_c0_g3;TRINITY_DN2075…
Cluster4	3	GO:0019187	MF	beta-1,4-mannosyltransferase activity	0.0302025	TRINITY_DN13940_c1_g1;TRINITY_DN191613_c0_g1;TRINITY_DN760_c0_g1
Cluster4	3	GO:0051753	MF	mannan synthase activity	0.0302025	TRINITY_DN13940_c1_g1;TRINITY_DN191613_c0_g1;TRINITY_DN760_c0_g1
Cluster4	4	GO:0019840	MF	isoprenoid binding	0.0315942	TRINITY_DN20638_c0_g2;TRINITY_DN879_c0_g1;TRINITY_DN4572_c0_g1;TRINITY_DN1367_c0_g1
Cluster4	7	GO:0048029	MF	monosaccharide binding	0.0397121	TRINITY_DN8292_c5_g1;TRINITY_DN18555_c0_g1;TRINITY_DN9299_c0_g2;TRINITY_DN8292_c1_g1;TRINITY_DN333_c1_g2;TRINITY_DN43563_c0_g1;TRINITY_DN3919_c0_g1
Cluster4	26	GO:0016798	MF	hydrolase activity, acting on glycosyl bonds	0.039994	TRINITY_DN1604_c0_g1;TRINITY_DN2517_c0_g1;TRINITY_DN195692_c0_g1;TRINITY_DN10798_c0_g2;TRINITY_DN10798_c0_g1;TRINITY_DN4739_c0_g3;TRINITY_DN4739_c0_g2;TRINITY_DN23801_c0_g1;TRINITY_DN11373_c0_g2;TRINITY_DN2184_c0_g1;TRINITY_DN21610_c0_g1;TRINITY_DN128810_c0_g1;TRINITY_DN9092_c0_g1;TRINITY_DN2699_c7_g1;TRINITY_DN9193_c0_g1;TRINITY_DN22884_c0_g1;TRINITY_DN182_c0_g2;TRINITY_DN5525_c0_g3;TRINITY_DN55…
Cluster4	4	GO:0009813	BP	flavonoid biosynthetic process	0.0427269	TRINITY_DN8536_c1_g1;TRINITY_DN13248_c1_g1;TRINITY_DN2648_c0_g1;TRINITY_DN29138_c0_g1
Cluster4	4	GO:0042562	MF	hormone binding	0.0427269	TRINITY_DN20638_c0_g2;TRINITY_DN879_c0_g1;TRINITY_DN4572_c0_g1;TRINITY_DN1367_c0_g1
Cluster5	15	GO:0009521	CC	photosystem	0.00040197	TRINITY_DN24849_c0_g1;TRINITY_DN7862_c0_g1;TRINITY_DN36985_c0_g1;TRINITY_DN5142_c0_g1;TRINITY_DN14137_c0_g1;TRINITY_DN5319_c1_g1;TRINITY_DN455_c0_g1;TRINITY_DN15885_c0_g1;TRINITY_DN22488_c0_g1;TRINITY_DN174617_c0_g1;TRINITY_DN5547_c1_g1;TRINITY_DN217_c0_g1;TRINITY_DN16074_c0_g1;TRINITY_DN9752_c0_g2;TRINITY_DN41464_c0_g1
Cluster5	11	GO:0009522	CC	photosystem I	0.00040197	TRINITY_DN24849_c0_g1;TRINITY_DN7862_c0_g1;TRINITY_DN14137_c0_g1;TRINITY_DN5319_c1_g1;TRINITY_DN455_c0_g1;TRINITY_DN22488_c0_g1;TRINITY_DN5547_c1_g1;TRINITY_DN217_c0_g1;TRINITY_DN16074_c0_g1;TRINITY_DN9752_c0_g2;TRINITY_DN41464_c0_g1
Cluster5	36	GO:0009535	CC	chloroplast thylakoid membrane	0.00040197	TRINITY_DN5084_c0_g2;TRINITY_DN6673_c0_g1;TRINITY_DN455_c0_g1;TRINITY_DN139393_c0_g1;TRINITY_DN91_c3_g1;TRINITY_DN5319_c0_g1;TRINITY_DN228499_c0_g1;TRINITY_DN5205_c1_g1;TRINITY_DN7862_c0_g1;TRINITY_DN174617_c0_g1;TRINITY_DN4647_c0_g3;TRINITY_DN14137_c0_g1;TRINITY_DN39996_c0_g1;TRINITY_DN8719_c0_g1;TRINITY_DN13662_c0_g3;TRINITY_DN5547_c1_g1;TRINITY_DN41464_c0_g1;TRINITY_DN24849_c0_g1;TRINITY_DN531…
Cluster5	36	GO:0055035	CC	plastid thylakoid membrane	0.00040197	TRINITY_DN5084_c0_g2;TRINITY_DN6673_c0_g1;TRINITY_DN455_c0_g1;TRINITY_DN139393_c0_g1;TRINITY_DN91_c3_g1;TRINITY_DN5319_c0_g1;TRINITY_DN228499_c0_g1;TRINITY_DN5205_c1_g1;TRINITY_DN7862_c0_g1;TRINITY_DN174617_c0_g1;TRINITY_DN4647_c0_g3;TRINITY_DN14137_c0_g1;TRINITY_DN39996_c0_g1;TRINITY_DN8719_c0_g1;TRINITY_DN13662_c0_g3;TRINITY_DN5547_c1_g1;TRINITY_DN41464_c0_g1;TRINITY_DN24849_c0_g1;TRINITY_DN531…
Cluster5	7	GO:0009654	CC	photosystem II oxygen evolving complex	0.00040197	TRINITY_DN7110_c0_g2;TRINITY_DN5142_c0_g1;TRINITY_DN139393_c0_g1;TRINITY_DN54522_c0_g1;TRINITY_DN10212_c0_g1;TRINITY_DN35689_c0_g1;TRINITY_DN11444_c1_g1
Cluster5	5	GO:0031977	CC	thylakoid lumen	0.00040197	TRINITY_DN28412_c1_g1;TRINITY_DN23517_c0_g2;TRINITY_DN34734_c0_g1;TRINITY_DN7110_c0_g2;TRINITY_DN11444_c1_g1
Cluster5	37	GO:0042651	CC	thylakoid membrane	0.00040197	TRINITY_DN5084_c0_g2;TRINITY_DN6673_c0_g1;TRINITY_DN455_c0_g1;TRINITY_DN139393_c0_g1;TRINITY_DN91_c3_g1;TRINITY_DN5319_c0_g1;TRINITY_DN228499_c0_g1;TRINITY_DN5205_c1_g1;TRINITY_DN7862_c0_g1;TRINITY_DN174617_c0_g1;TRINITY_DN4647_c0_g3;TRINITY_DN53183_c0_g1;TRINITY_DN14137_c0_g1;TRINITY_DN39996_c0_g1;TRINITY_DN8719_c0_g1;TRINITY_DN13662_c0_g3;TRINITY_DN5547_c1_g1;TRINITY_DN41464_c0_g1;TRINITY_DN248…
Cluster5	37	GO:0034357	CC	photosynthetic membrane	0.00040197	TRINITY_DN5084_c0_g2;TRINITY_DN6673_c0_g1;TRINITY_DN455_c0_g1;TRINITY_DN139393_c0_g1;TRINITY_DN91_c3_g1;TRINITY_DN5319_c0_g1;TRINITY_DN228499_c0_g1;TRINITY_DN5205_c1_g1;TRINITY_DN7862_c0_g1;TRINITY_DN174617_c0_g1;TRINITY_DN4647_c0_g3;TRINITY_DN53183_c0_g1;TRINITY_DN14137_c0_g1;TRINITY_DN39996_c0_g1;TRINITY_DN8719_c0_g1;TRINITY_DN13662_c0_g3;TRINITY_DN5547_c1_g1;TRINITY_DN41464_c0_g1;TRINITY_DN248…
Cluster5	7	GO:0016168	MF	chlorophyll binding	0.00040197	TRINITY_DN14137_c0_g1;TRINITY_DN455_c0_g1;TRINITY_DN22488_c0_g1;TRINITY_DN5547_c1_g1;TRINITY_DN16074_c0_g1;TRINITY_DN9752_c0_g2;TRINITY_DN41464_c0_g1
Cluster5	10	GO:0009523	CC	photosystem II	0.000500317	TRINITY_DN36985_c0_g1;TRINITY_DN5142_c0_g1;TRINITY_DN14137_c0_g1;TRINITY_DN455_c0_g1;TRINITY_DN15885_c0_g1;TRINITY_DN174617_c0_g1;TRINITY_DN5547_c1_g1;TRINITY_DN16074_c0_g1;TRINITY_DN9752_c0_g2;TRINITY_DN41464_c0_g1
Cluster5	24	GO:0015979	BP	photosynthesis	0.000669482	TRINITY_DN6673_c0_g1;TRINITY_DN6904_c0_g2;TRINITY_DN139393_c0_g1;TRINITY_DN91_c3_g1;TRINITY_DN5319_c0_g1;TRINITY_DN5205_c1_g1;TRINITY_DN7862_c0_g1;TRINITY_DN7110_c0_g2;TRINITY_DN12515_c0_g1;TRINITY_DN13662_c0_g3;TRINITY_DN35689_c0_g1;TRINITY_DN24849_c0_g1;TRINITY_DN5319_c1_g1;TRINITY_DN36985_c0_g1;TRINITY_DN15885_c0_g1;TRINITY_DN54522_c0_g1;TRINITY_DN174617_c0_g1;TRINITY_DN10212_c0_g1;TRINITY_DN3…
Cluster5	6	GO:0009765	BP	photosynthesis, light harvesting	0.00068887	TRINITY_DN14137_c0_g1;TRINITY_DN455_c0_g1;TRINITY_DN5547_c1_g1;TRINITY_DN16074_c0_g1;TRINITY_DN9752_c0_g2;TRINITY_DN41464_c0_g1
Cluster5	41	GO:0042170	CC	plastid membrane	0.000793417	TRINITY_DN5084_c0_g2;TRINITY_DN6673_c0_g1;TRINITY_DN455_c0_g1;TRINITY_DN139393_c0_g1;TRINITY_DN91_c3_g1;TRINITY_DN5319_c0_g1;TRINITY_DN17665_c0_g1;TRINITY_DN5205_c1_g1;TRINITY_DN7862_c0_g1;TRINITY_DN174617_c0_g1;TRINITY_DN4647_c0_g3;TRINITY_DN228499_c0_g1;TRINITY_DN14137_c0_g1;TRINITY_DN39996_c0_g1;TRINITY_DN8719_c0_g1;TRINITY_DN13662_c0_g3;TRINITY_DN5547_c1_g1;TRINITY_DN6204_c0_g1;TRINITY_DN4146…
Cluster5	4	GO:0031978	CC	plastid thylakoid lumen	0.000908223	TRINITY_DN28412_c1_g1;TRINITY_DN23517_c0_g2;TRINITY_DN34734_c0_g1;TRINITY_DN11444_c1_g1
Cluster5	4	GO:0009543	CC	chloroplast thylakoid lumen	0.000908223	TRINITY_DN28412_c1_g1;TRINITY_DN23517_c0_g2;TRINITY_DN34734_c0_g1;TRINITY_DN11444_c1_g1
Cluster5	34	GO:0098796	CC	membrane protein complex	0.000908223	TRINITY_DN54310_c0_g1;TRINITY_DN6449_c0_g1;TRINITY_DN455_c0_g1;TRINITY_DN139393_c0_g1;TRINITY_DN91_c3_g1;TRINITY_DN9014_c0_g1;TRINITY_DN5319_c0_g1;TRINITY_DN217_c0_g1;TRINITY_DN5205_c1_g1;TRINITY_DN7862_c0_g1;TRINITY_DN174617_c0_g1;TRINITY_DN10301_c0_g1;TRINITY_DN14137_c0_g1;TRINITY_DN52897_c0_g1;TRINITY_DN15436_c0_g2;TRINITY_DN35689_c0_g1;TRINITY_DN5547_c1_g1;TRINITY_DN41464_c0_g1;TRINITY_DN2484…
Cluster5	11	GO:0009579	CC	thylakoid	0.000908223	TRINITY_DN5907_c0_g1;TRINITY_DN174617_c0_g1;TRINITY_DN14238_c0_g1;TRINITY_DN6109_c0_g2;TRINITY_DN27582_c0_g1;TRINITY_DN39996_c0_g1;TRINITY_DN34734_c0_g1;TRINITY_DN958_c0_g3;TRINITY_DN3758_c0_g1;TRINITY_DN228499_c0_g1;TRINITY_DN24406_c0_g2
Cluster5	11	GO:0005622	CC	intracellular anatomical structure	0.000908223	TRINITY_DN5907_c0_g1;TRINITY_DN174617_c0_g1;TRINITY_DN14238_c0_g1;TRINITY_DN6109_c0_g2;TRINITY_DN27582_c0_g1;TRINITY_DN39996_c0_g1;TRINITY_DN34734_c0_g1;TRINITY_DN958_c0_g3;TRINITY_DN3758_c0_g1;TRINITY_DN228499_c0_g1;TRINITY_DN24406_c0_g2
Cluster5	34	GO:0009507	CC	chloroplast	0.000909192	TRINITY_DN73786_c0_g1;TRINITY_DN13424_c0_g1;TRINITY_DN17847_c0_g1;TRINITY_DN36112_c0_g2;TRINITY_DN217_c0_g1;TRINITY_DN41301_c0_g1;TRINITY_DN4647_c0_g3;TRINITY_DN2142_c1_g1;TRINITY_DN13741_c0_g2;TRINITY_DN53183_c0_g1;TRINITY_DN12515_c0_g1;TRINITY_DN175329_c0_g1;TRINITY_DN20574_c0_g1;TRINITY_DN24849_c0_g1;TRINITY_DN13169_c0_g2;TRINITY_DN15598_c0_g1;TRINITY_DN27158_c0_g2;TRINITY_DN22488_c0_g1;TRINIT…
Cluster5	49	GO:0031090	CC	organelle membrane	0.00108453	TRINITY_DN5084_c0_g2;TRINITY_DN6673_c0_g1;TRINITY_DN455_c0_g1;TRINITY_DN2529_c0_g1;TRINITY_DN139393_c0_g1;TRINITY_DN91_c3_g1;TRINITY_DN5319_c0_g1;TRINITY_DN17665_c0_g1;TRINITY_DN21069_c0_g1;TRINITY_DN7862_c0_g1;TRINITY_DN174617_c0_g1;TRINITY_DN4647_c0_g3;TRINITY_DN228499_c0_g1;TRINITY_DN5205_c1_g1;TRINITY_DN14137_c0_g1;TRINITY_DN52897_c0_g1;TRINITY_DN8719_c0_g1;TRINITY_DN5099_c0_g1;TRINITY_DN5547…
Cluster5	3	GO:0098807	CC	chloroplast thylakoid membrane protein complex	0.0021338	TRINITY_DN24849_c0_g1;TRINITY_DN7862_c0_g1;TRINITY_DN5142_c0_g1
Cluster5	9	GO:0042440	BP	pigment metabolic process	0.00302368	TRINITY_DN6673_c0_g1;TRINITY_DN1240_c0_g1;TRINITY_DN13424_c0_g1;TRINITY_DN6904_c0_g2;TRINITY_DN12515_c0_g1;TRINITY_DN6775_c0_g1;TRINITY_DN12573_c0_g1;TRINITY_DN7018_c0_g2;TRINITY_DN10527_c0_g1
Cluster5	143	GO:0031224	CC	intrinsic component of membrane	0.00426232	TRINITY_DN11959_c0_g1;TRINITY_DN10985_c0_g1;TRINITY_DN20137_c0_g1;TRINITY_DN91_c3_g1;TRINITY_DN2846_c0_g1;TRINITY_DN215940_c0_g1;TRINITY_DN5159_c2_g1;TRINITY_DN2781_c1_g2;TRINITY_DN14468_c0_g3;TRINITY_DN6449_c0_g1;TRINITY_DN13662_c0_g3;TRINITY_DN11015_c0_g1;TRINITY_DN48980_c2_g1;TRINITY_DN8325_c0_g2;TRINITY_DN3283_c1_g1;TRINITY_DN6204_c0_g1;TRINITY_DN53745_c0_g1;TRINITY_DN36985_c0_g1;TRINITY_DN42…
Cluster5	142	GO:0016021	CC	integral component of membrane	0.00517095	TRINITY_DN11959_c0_g1;TRINITY_DN10985_c0_g1;TRINITY_DN20137_c0_g1;TRINITY_DN91_c3_g1;TRINITY_DN2846_c0_g1;TRINITY_DN215940_c0_g1;TRINITY_DN5159_c2_g1;TRINITY_DN2781_c1_g2;TRINITY_DN14468_c0_g3;TRINITY_DN6449_c0_g1;TRINITY_DN13662_c0_g3;TRINITY_DN11015_c0_g1;TRINITY_DN48980_c2_g1;TRINITY_DN8325_c0_g2;TRINITY_DN3283_c1_g1;TRINITY_DN6204_c0_g1;TRINITY_DN53745_c0_g1;TRINITY_DN36985_c0_g1;TRINITY_DN42…
Cluster5	36	GO:0009536	CC	plastid	0.00540576	TRINITY_DN73786_c0_g1;TRINITY_DN13424_c0_g1;TRINITY_DN17847_c0_g1;TRINITY_DN36112_c0_g2;TRINITY_DN217_c0_g1;TRINITY_DN7121_c0_g1;TRINITY_DN41301_c0_g1;TRINITY_DN4647_c0_g3;TRINITY_DN2142_c1_g1;TRINITY_DN13741_c0_g2;TRINITY_DN53183_c0_g1;TRINITY_DN12515_c0_g1;TRINITY_DN175329_c0_g1;TRINITY_DN20574_c0_g1;TRINITY_DN24849_c0_g1;TRINITY_DN13169_c0_g2;TRINITY_DN15598_c0_g1;TRINITY_DN14109_c0_g1;TRINITY…
Cluster5	8	GO:0046148	BP	pigment biosynthetic process	0.00750755	TRINITY_DN6673_c0_g1;TRINITY_DN1240_c0_g1;TRINITY_DN13424_c0_g1;TRINITY_DN6904_c0_g2;TRINITY_DN6775_c0_g1;TRINITY_DN12573_c0_g1;TRINITY_DN7018_c0_g2;TRINITY_DN10527_c0_g1
Cluster5	13	GO:0009570	CC	chloroplast stroma	0.0093336	TRINITY_DN5084_c0_g2;TRINITY_DN15598_c0_g1;TRINITY_DN64419_c0_g1;TRINITY_DN978_c0_g1;TRINITY_DN7914_c0_g1;TRINITY_DN4627_c0_g3;TRINITY_DN7110_c0_g2;TRINITY_DN34734_c0_g1;TRINITY_DN234_c3_g1;TRINITY_DN11444_c1_g1;TRINITY_DN24406_c0_g2;TRINITY_DN6743_c1_g1;TRINITY_DN6224_c0_g1
Cluster5	13	GO:0009532	CC	plastid stroma	0.0093336	TRINITY_DN5084_c0_g2;TRINITY_DN15598_c0_g1;TRINITY_DN64419_c0_g1;TRINITY_DN978_c0_g1;TRINITY_DN7914_c0_g1;TRINITY_DN4627_c0_g3;TRINITY_DN7110_c0_g2;TRINITY_DN34734_c0_g1;TRINITY_DN234_c3_g1;TRINITY_DN11444_c1_g1;TRINITY_DN24406_c0_g2;TRINITY_DN6743_c1_g1;TRINITY_DN6224_c0_g1
Cluster5	3	GO:0009538	CC	photosystem I reaction center	0.0158033	TRINITY_DN5319_c0_g1;TRINITY_DN54310_c0_g1;TRINITY_DN5205_c1_g1
Cluster5	5	GO:0015995	BP	chlorophyll biosynthetic process	0.0165119	TRINITY_DN6673_c0_g1;TRINITY_DN12573_c0_g1;TRINITY_DN6904_c0_g2;TRINITY_DN6775_c0_g1;TRINITY_DN7018_c0_g2
Cluster5	4	GO:0009768	BP	photosynthesis, light harvesting in photosystem I	0.0165119	TRINITY_DN5547_c1_g1;TRINITY_DN14137_c0_g1;TRINITY_DN9752_c0_g2;TRINITY_DN16074_c0_g1
Cluster5	4	GO:0009767	BP	photosynthetic electron transport chain	0.0189332	TRINITY_DN1896_c0_g1;TRINITY_DN217_c0_g1;TRINITY_DN7110_c0_g2;TRINITY_DN7862_c0_g1
Cluster5	81	GO:0016020	CC	membrane	0.0189332	TRINITY_DN6172_c0_g1;TRINITY_DN64419_c0_g1;TRINITY_DN10985_c0_g1;TRINITY_DN14137_c0_g1;TRINITY_DN23266_c0_g1;TRINITY_DN240_c0_g1;TRINITY_DN455_c0_g1;TRINITY_DN1106_c0_g1;TRINITY_DN6673_c0_g1;TRINITY_DN139393_c0_g1;TRINITY_DN91_c3_g1;TRINITY_DN5084_c0_g2;TRINITY_DN61344_c0_g1;TRINITY_DN18604_c0_g1;TRINITY_DN5319_c0_g1;TRINITY_DN17665_c0_g1;TRINITY_DN21069_c0_g1;TRINITY_DN4699_c0_g1;TRINITY_DN17461…
Cluster5	6	GO:0019898	CC	extrinsic component of membrane	0.0198171	TRINITY_DN7110_c0_g2;TRINITY_DN139393_c0_g1;TRINITY_DN54522_c0_g1;TRINITY_DN10212_c0_g1;TRINITY_DN35689_c0_g1;TRINITY_DN11444_c1_g1
Cluster5	2	GO:0010206	BP	photosystem II repair	0.0308708	TRINITY_DN23517_c0_g2;TRINITY_DN16213_c0_g1
Cluster5	3	GO:0010207	BP	photosystem II assembly	0.0317222	TRINITY_DN28412_c1_g1;TRINITY_DN5142_c0_g1;TRINITY_DN5066_c0_g2
Cluster5	3	GO:0042548	BP	regulation of photosynthesis, light reaction	0.0362643	TRINITY_DN15885_c0_g1;TRINITY_DN7862_c0_g1;TRINITY_DN5142_c0_g1
Cluster5	7	GO:0018298	BP	protein-chromophore linkage	0.0370143	TRINITY_DN14137_c0_g1;TRINITY_DN455_c0_g1;TRINITY_DN22488_c0_g1;TRINITY_DN5547_c1_g1;TRINITY_DN16074_c0_g1;TRINITY_DN9752_c0_g2;TRINITY_DN41464_c0_g1
Cluster5	3	GO:0043467	BP	regulation of generation of precursor metabolites and energy	0.0406714	TRINITY_DN15885_c0_g1;TRINITY_DN7862_c0_g1;TRINITY_DN5142_c0_g1
Cluster5	2	GO:0043036	CC	starch grain	0.0458815	TRINITY_DN6224_c0_g1;TRINITY_DN15598_c0_g1
Cluster5	2	GO:0030093	CC	chloroplast photosystem I	0.0458815	TRINITY_DN24849_c0_g1;TRINITY_DN7862_c0_g1
Cluster5	6	GO:0006778	BP	porphyrin-containing compound metabolic process	0.0494117	TRINITY_DN6673_c0_g1;TRINITY_DN6904_c0_g2;TRINITY_DN12515_c0_g1;TRINITY_DN6775_c0_g1;TRINITY_DN12573_c0_g1;TRINITY_DN7018_c0_g2
Cluster6	173	GO:0031224	CC	intrinsic component of membrane	0.000708714	TRINITY_DN4274_c0_g1;TRINITY_DN1287_c0_g1;TRINITY_DN2743_c0_g1;TRINITY_DN7092_c0_g1;TRINITY_DN13867_c0_g1;TRINITY_DN171747_c0_g1;TRINITY_DN36455_c0_g1;TRINITY_DN463_c1_g1;TRINITY_DN3108_c0_g1;TRINITY_DN48073_c0_g1;TRINITY_DN7088_c0_g1;TRINITY_DN4331_c0_g1;TRINITY_DN3221_c0_g1;TRINITY_DN7180_c0_g2;TRINITY_DN31217_c0_g1;TRINITY_DN2301_c0_g1;TRINITY_DN6481_c0_g1;TRINITY_DN7590_c0_g1;TRINITY_DN4297_c…
Cluster6	27	GO:0043565	MF	sequence-specific DNA binding	0.000708714	TRINITY_DN1469_c2_g1;TRINITY_DN10463_c0_g1;TRINITY_DN1178_c0_g1;TRINITY_DN5786_c0_g1;TRINITY_DN1137_c3_g1;TRINITY_DN18204_c0_g1;TRINITY_DN363_c2_g1;TRINITY_DN9141_c0_g4;TRINITY_DN9141_c0_g3;TRINITY_DN4055_c0_g1;TRINITY_DN48314_c0_g1;TRINITY_DN36969_c0_g1;TRINITY_DN705_c0_g1;TRINITY_DN8219_c0_g1;TRINITY_DN4705_c1_g1;TRINITY_DN14272_c1_g1;TRINITY_DN20966_c1_g1;TRINITY_DN18956_c0_g1;TRINITY_DN66383_…
Cluster6	29	GO:0140110	MF	transcription regulator activity	0.000708714	TRINITY_DN1469_c2_g1;TRINITY_DN1178_c0_g1;TRINITY_DN5786_c0_g1;TRINITY_DN1137_c3_g1;TRINITY_DN18204_c0_g1;TRINITY_DN16557_c0_g1;TRINITY_DN41439_c0_g1;TRINITY_DN363_c2_g1;TRINITY_DN9141_c0_g4;TRINITY_DN9141_c0_g3;TRINITY_DN2723_c0_g2;TRINITY_DN4055_c0_g1;TRINITY_DN48314_c0_g1;TRINITY_DN36969_c0_g1;TRINITY_DN8219_c0_g1;TRINITY_DN4705_c1_g1;TRINITY_DN14493_c0_g1;TRINITY_DN14272_c1_g1;TRINITY_DN60811…
Cluster6	27	GO:0003700	MF	DNA-binding transcription factor activity	0.000708714	TRINITY_DN1469_c2_g1;TRINITY_DN1178_c0_g1;TRINITY_DN5786_c0_g1;TRINITY_DN1137_c3_g1;TRINITY_DN18204_c0_g1;TRINITY_DN16557_c0_g1;TRINITY_DN41439_c0_g1;TRINITY_DN363_c2_g1;TRINITY_DN9141_c0_g4;TRINITY_DN9141_c0_g3;TRINITY_DN2723_c0_g2;TRINITY_DN4055_c0_g1;TRINITY_DN48314_c0_g1;TRINITY_DN36969_c0_g1;TRINITY_DN8219_c0_g1;TRINITY_DN4705_c1_g1;TRINITY_DN14493_c0_g1;TRINITY_DN14272_c1_g1;TRINITY_DN60811…
Cluster6	171	GO:0016021	CC	integral component of membrane	0.000756065	TRINITY_DN4274_c0_g1;TRINITY_DN1287_c0_g1;TRINITY_DN2743_c0_g1;TRINITY_DN7092_c0_g1;TRINITY_DN13867_c0_g1;TRINITY_DN171747_c0_g1;TRINITY_DN36455_c0_g1;TRINITY_DN463_c1_g1;TRINITY_DN3108_c0_g1;TRINITY_DN48073_c0_g1;TRINITY_DN7088_c0_g1;TRINITY_DN4331_c0_g1;TRINITY_DN3221_c0_g1;TRINITY_DN7180_c0_g2;TRINITY_DN31217_c0_g1;TRINITY_DN2301_c0_g1;TRINITY_DN6481_c0_g1;TRINITY_DN7590_c0_g1;TRINITY_DN4297_c…
Cluster6	5	GO:0015294	MF	solute:cation symporter activity	0.00340358	TRINITY_DN463_c1_g1;TRINITY_DN27459_c0_g1;TRINITY_DN13667_c0_g1;TRINITY_DN13667_c0_g2;TRINITY_DN735_c0_g1
Cluster6	3	GO:0005350	MF	pyrimidine nucleobase transmembrane transporter activity	0.00412589	TRINITY_DN13667_c0_g1;TRINITY_DN13667_c0_g2;TRINITY_DN735_c0_g1
Cluster6	3	GO:0015210	MF	uracil transmembrane transporter activity	0.00412589	TRINITY_DN13667_c0_g1;TRINITY_DN13667_c0_g2;TRINITY_DN735_c0_g1
Cluster6	43	GO:0004672	MF	protein kinase activity	0.00519465	TRINITY_DN235_c0_g1;TRINITY_DN13867_c0_g1;TRINITY_DN2085_c0_g1;TRINITY_DN9547_c1_g1;TRINITY_DN732_c0_g1;TRINITY_DN23730_c0_g1;TRINITY_DN30004_c0_g1;TRINITY_DN171747_c0_g1;TRINITY_DN44033_c0_g1;TRINITY_DN8181_c0_g2;TRINITY_DN3222_c0_g2;TRINITY_DN7180_c0_g1;TRINITY_DN31217_c0_g1;TRINITY_DN56197_c0_g1;TRINITY_DN2301_c0_g1;TRINITY_DN20010_c0_g1;TRINITY_DN27552_c0_g2;TRINITY_DN13668_c0_g1;TRINITY_DN87…
Cluster6	44	GO:0005886	CC	plasma membrane	0.00634566	TRINITY_DN27459_c0_g1;TRINITY_DN36384_c0_g1;TRINITY_DN2743_c0_g1;TRINITY_DN2085_c0_g1;TRINITY_DN19384_c0_g1;TRINITY_DN33249_c0_g1;TRINITY_DN463_c1_g1;TRINITY_DN8181_c0_g2;TRINITY_DN40459_c0_g2;TRINITY_DN22808_c1_g1;TRINITY_DN12341_c0_g2;TRINITY_DN10276_c0_g1;TRINITY_DN27552_c0_g2;TRINITY_DN6481_c0_g1;TRINITY_DN88846_c0_g3;TRINITY_DN7531_c0_g2;TRINITY_DN87_c0_g1;TRINITY_DN4935_c0_g1;TRINITY_DN3506…
Cluster6	3	GO:0015205	MF	nucleobase transmembrane transporter activity	0.00943262	TRINITY_DN13667_c0_g1;TRINITY_DN13667_c0_g2;TRINITY_DN735_c0_g1
Cluster6	16	GO:0043531	MF	ADP binding	0.0103046	TRINITY_DN8961_c0_g1;TRINITY_DN34788_c0_g1;TRINITY_DN13874_c0_g1;TRINITY_DN143705_c0_g1;TRINITY_DN23587_c0_g1;TRINITY_DN27783_c0_g1;TRINITY_DN4358_c0_g1;TRINITY_DN23332_c1_g1;TRINITY_DN138254_c0_g1;TRINITY_DN6597_c0_g2;TRINITY_DN7478_c0_g1;TRINITY_DN18933_c1_g1;TRINITY_DN2732_c0_g1;TRINITY_DN2732_c0_g2;TRINITY_DN2732_c0_g3;TRINITY_DN12233_c0_g1
Cluster6	8	GO:0016298	MF	lipase activity	0.0116172	TRINITY_DN13474_c0_g1;TRINITY_DN15836_c0_g1;TRINITY_DN13762_c1_g1;TRINITY_DN77625_c0_g1;TRINITY_DN4408_c1_g1;TRINITY_DN4947_c0_g2;TRINITY_DN3949_c0_g2;TRINITY_DN3949_c0_g1
Cluster6	4	GO:0032450	MF	maltose alpha-glucosidase activity	0.0118638	TRINITY_DN17037_c0_g1;TRINITY_DN91039_c0_g2;TRINITY_DN18190_c0_g2;TRINITY_DN478_c2_g1
Cluster6	4	GO:0004558	MF	alpha-1,4-glucosidase activity	0.0118638	TRINITY_DN17037_c0_g1;TRINITY_DN91039_c0_g2;TRINITY_DN18190_c0_g2;TRINITY_DN478_c2_g1
Cluster6	4	GO:0015295	MF	solute:proton symporter activity	0.0158718	TRINITY_DN463_c1_g1;TRINITY_DN27459_c0_g1;TRINITY_DN13667_c0_g1;TRINITY_DN13667_c0_g2
Cluster6	17	GO:0030246	MF	carbohydrate binding	0.0174137	TRINITY_DN2561_c0_g1;TRINITY_DN6678_c0_g2;TRINITY_DN11587_c0_g1;TRINITY_DN91039_c0_g2;TRINITY_DN2085_c0_g1;TRINITY_DN9547_c1_g1;TRINITY_DN18190_c0_g2;TRINITY_DN3227_c0_g1;TRINITY_DN3561_c1_g1;TRINITY_DN13867_c0_g1;TRINITY_DN27552_c0_g2;TRINITY_DN478_c2_g1;TRINITY_DN17037_c0_g1;TRINITY_DN4935_c0_g1;TRINITY_DN20010_c0_g1;TRINITY_DN8181_c0_g2;TRINITY_DN20966_c1_g1
Cluster6	14	GO:0030312	CC	external encapsulating structure	0.0228002	TRINITY_DN5097_c1_g3;TRINITY_DN48625_c0_g1;TRINITY_DN1784_c0_g4;TRINITY_DN9816_c0_g1;TRINITY_DN3494_c0_g1;TRINITY_DN9172_c0_g1;TRINITY_DN24047_c0_g1;TRINITY_DN8862_c1_g1;TRINITY_DN1706_c0_g1;TRINITY_DN18448_c0_g1;TRINITY_DN29931_c0_g1;TRINITY_DN7381_c0_g2;TRINITY_DN2181_c0_g1;TRINITY_DN29397_c0_g1
Cluster6	2	GO:0005355	MF	glucose transmembrane transporter activity	0.0302272	TRINITY_DN463_c1_g1;TRINITY_DN27459_c0_g1
Cluster6	2	GO:0015149	MF	hexose transmembrane transporter activity	0.0302272	TRINITY_DN463_c1_g1;TRINITY_DN27459_c0_g1
Cluster6	44	GO:0003677	MF	DNA binding	0.0362318	TRINITY_DN1469_c2_g1;TRINITY_DN10463_c0_g1;TRINITY_DN1178_c0_g1;TRINITY_DN5786_c0_g1;TRINITY_DN1137_c3_g1;TRINITY_DN729_c0_g1;TRINITY_DN2033_c0_g1;TRINITY_DN18204_c0_g1;TRINITY_DN16557_c0_g1;TRINITY_DN363_c2_g1;TRINITY_DN9141_c0_g4;TRINITY_DN9141_c0_g3;TRINITY_DN2723_c0_g2;TRINITY_DN4055_c0_g1;TRINITY_DN48314_c0_g1;TRINITY_DN44897_c0_g1;TRINITY_DN36969_c0_g1;TRINITY_DN7057_c0_g1;TRINITY_DN8219_c0…
Cluster6	10	GO:0000976	MF	transcription cis-regulatory region binding	0.0406721	TRINITY_DN1469_c2_g1;TRINITY_DN1137_c3_g1;TRINITY_DN20288_c0_g2;TRINITY_DN60811_c0_g1;TRINITY_DN705_c0_g1;TRINITY_DN11058_c0_g1;TRINITY_DN9141_c0_g4;TRINITY_DN55759_c0_g2;TRINITY_DN14272_c1_g1;TRINITY_DN20966_c1_g1
Cluster6	10	GO:0001067	MF	transcription regulatory region nucleic acid binding	0.0406721	TRINITY_DN1469_c2_g1;TRINITY_DN1137_c3_g1;TRINITY_DN20288_c0_g2;TRINITY_DN60811_c0_g1;TRINITY_DN705_c0_g1;TRINITY_DN11058_c0_g1;TRINITY_DN9141_c0_g4;TRINITY_DN55759_c0_g2;TRINITY_DN14272_c1_g1;TRINITY_DN20966_c1_g1

## Sheet: Stem
Cluster	Number	GO ID	Term Type	Description	Pvalue_corrected	Gene_ids
Cluster1	17	GO:0016998	BP	cell wall macromolecule catabolic process	0.000465346	TRINITY_DN2923_c0_g1;TRINITY_DN3901_c0_g1;TRINITY_DN189402_c0_g1;TRINITY_DN44652_c0_g1;TRINITY_DN141043_c0_g1;TRINITY_DN182_c1_g1;TRINITY_DN3494_c0_g1;TRINITY_DN182_c0_g2;TRINITY_DN197460_c0_g1;TRINITY_DN3148_c1_g1;TRINITY_DN250_c0_g1;TRINITY_DN160871_c0_g1;TRINITY_DN14808_c0_g1;TRINITY_DN24755_c0_g1;TRINITY_DN21610_c0_g1;TRINITY_DN180865_c1_g1;TRINITY_DN195692_c0_g1
Cluster1	18	GO:1901071	BP	glucosamine-containing compound metabolic process	0.000465346	TRINITY_DN3901_c0_g1;TRINITY_DN189402_c0_g1;TRINITY_DN44652_c0_g1;TRINITY_DN9193_c0_g1;TRINITY_DN182_c1_g1;TRINITY_DN2542_c0_g2;TRINITY_DN182_c0_g2;TRINITY_DN4739_c0_g3;TRINITY_DN4739_c0_g2;TRINITY_DN3148_c1_g1;TRINITY_DN250_c0_g1;TRINITY_DN160871_c0_g1;TRINITY_DN2191_c0_g1;TRINITY_DN14808_c0_g1;TRINITY_DN197460_c0_g1;TRINITY_DN21610_c0_g1;TRINITY_DN180865_c1_g1;TRINITY_DN195692_c0_g1
Cluster1	28	GO:0000272	BP	polysaccharide catabolic process	0.000465346	TRINITY_DN2923_c0_g1;TRINITY_DN189402_c0_g1;TRINITY_DN9392_c0_g3;TRINITY_DN47151_c2_g1;TRINITY_DN18350_c0_g1;TRINITY_DN24755_c0_g1;TRINITY_DN180865_c1_g1;TRINITY_DN195692_c0_g1;TRINITY_DN9150_c0_g1;TRINITY_DN992_c0_g1;TRINITY_DN65734_c0_g1;TRINITY_DN32937_c0_g1;TRINITY_DN197460_c0_g1;TRINITY_DN4973_c1_g1;TRINITY_DN18467_c0_g1;TRINITY_DN3148_c1_g1;TRINITY_DN9454_c0_g2;TRINITY_DN18188_c0_g1;TRINITY…
Cluster1	18	GO:0006022	BP	aminoglycan metabolic process	0.000465346	TRINITY_DN3901_c0_g1;TRINITY_DN189402_c0_g1;TRINITY_DN44652_c0_g1;TRINITY_DN9193_c0_g1;TRINITY_DN182_c1_g1;TRINITY_DN2542_c0_g2;TRINITY_DN182_c0_g2;TRINITY_DN4739_c0_g3;TRINITY_DN4739_c0_g2;TRINITY_DN3148_c1_g1;TRINITY_DN250_c0_g1;TRINITY_DN160871_c0_g1;TRINITY_DN2191_c0_g1;TRINITY_DN14808_c0_g1;TRINITY_DN197460_c0_g1;TRINITY_DN21610_c0_g1;TRINITY_DN180865_c1_g1;TRINITY_DN195692_c0_g1
Cluster1	18	GO:1901072	BP	glucosamine-containing compound catabolic process	0.000465346	TRINITY_DN3901_c0_g1;TRINITY_DN189402_c0_g1;TRINITY_DN44652_c0_g1;TRINITY_DN9193_c0_g1;TRINITY_DN182_c1_g1;TRINITY_DN2542_c0_g2;TRINITY_DN182_c0_g2;TRINITY_DN4739_c0_g3;TRINITY_DN4739_c0_g2;TRINITY_DN3148_c1_g1;TRINITY_DN250_c0_g1;TRINITY_DN160871_c0_g1;TRINITY_DN2191_c0_g1;TRINITY_DN14808_c0_g1;TRINITY_DN197460_c0_g1;TRINITY_DN21610_c0_g1;TRINITY_DN180865_c1_g1;TRINITY_DN195692_c0_g1
Cluster1	18	GO:0006032	BP	chitin catabolic process	0.000465346	TRINITY_DN3901_c0_g1;TRINITY_DN189402_c0_g1;TRINITY_DN44652_c0_g1;TRINITY_DN9193_c0_g1;TRINITY_DN182_c1_g1;TRINITY_DN2542_c0_g2;TRINITY_DN182_c0_g2;TRINITY_DN4739_c0_g3;TRINITY_DN4739_c0_g2;TRINITY_DN3148_c1_g1;TRINITY_DN250_c0_g1;TRINITY_DN160871_c0_g1;TRINITY_DN2191_c0_g1;TRINITY_DN14808_c0_g1;TRINITY_DN197460_c0_g1;TRINITY_DN21610_c0_g1;TRINITY_DN180865_c1_g1;TRINITY_DN195692_c0_g1
Cluster1	18	GO:0046348	BP	amino sugar catabolic process	0.000465346	TRINITY_DN3901_c0_g1;TRINITY_DN189402_c0_g1;TRINITY_DN44652_c0_g1;TRINITY_DN9193_c0_g1;TRINITY_DN182_c1_g1;TRINITY_DN2542_c0_g2;TRINITY_DN182_c0_g2;TRINITY_DN4739_c0_g3;TRINITY_DN4739_c0_g2;TRINITY_DN3148_c1_g1;TRINITY_DN250_c0_g1;TRINITY_DN160871_c0_g1;TRINITY_DN2191_c0_g1;TRINITY_DN14808_c0_g1;TRINITY_DN197460_c0_g1;TRINITY_DN21610_c0_g1;TRINITY_DN180865_c1_g1;TRINITY_DN195692_c0_g1
Cluster1	18	GO:0006026	BP	aminoglycan catabolic process	0.000465346	TRINITY_DN3901_c0_g1;TRINITY_DN189402_c0_g1;TRINITY_DN44652_c0_g1;TRINITY_DN9193_c0_g1;TRINITY_DN182_c1_g1;TRINITY_DN2542_c0_g2;TRINITY_DN182_c0_g2;TRINITY_DN4739_c0_g3;TRINITY_DN4739_c0_g2;TRINITY_DN3148_c1_g1;TRINITY_DN250_c0_g1;TRINITY_DN160871_c0_g1;TRINITY_DN2191_c0_g1;TRINITY_DN14808_c0_g1;TRINITY_DN197460_c0_g1;TRINITY_DN21610_c0_g1;TRINITY_DN180865_c1_g1;TRINITY_DN195692_c0_g1
Cluster1	18	GO:0006030	BP	chitin metabolic process	0.000465346	TRINITY_DN3901_c0_g1;TRINITY_DN189402_c0_g1;TRINITY_DN44652_c0_g1;TRINITY_DN9193_c0_g1;TRINITY_DN182_c1_g1;TRINITY_DN2542_c0_g2;TRINITY_DN182_c0_g2;TRINITY_DN4739_c0_g3;TRINITY_DN4739_c0_g2;TRINITY_DN3148_c1_g1;TRINITY_DN250_c0_g1;TRINITY_DN160871_c0_g1;TRINITY_DN2191_c0_g1;TRINITY_DN14808_c0_g1;TRINITY_DN197460_c0_g1;TRINITY_DN21610_c0_g1;TRINITY_DN180865_c1_g1;TRINITY_DN195692_c0_g1
Cluster1	22	GO:1901136	BP	carbohydrate derivative catabolic process	0.000465346	TRINITY_DN3901_c0_g1;TRINITY_DN189402_c0_g1;TRINITY_DN160871_c0_g1;TRINITY_DN2191_c0_g1;TRINITY_DN93700_c0_g1;TRINITY_DN180865_c1_g1;TRINITY_DN195692_c0_g1;TRINITY_DN2765_c0_g2;TRINITY_DN4739_c0_g3;TRINITY_DN4739_c0_g2;TRINITY_DN21610_c0_g1;TRINITY_DN10513_c0_g1;TRINITY_DN14808_c0_g1;TRINITY_DN3148_c1_g1;TRINITY_DN9193_c0_g1;TRINITY_DN182_c0_g2;TRINITY_DN182_c1_g1;TRINITY_DN44652_c0_g1;TRINITY_DN…
Cluster1	18	GO:0006040	BP	amino sugar metabolic process	0.000465346	TRINITY_DN3901_c0_g1;TRINITY_DN189402_c0_g1;TRINITY_DN44652_c0_g1;TRINITY_DN9193_c0_g1;TRINITY_DN182_c1_g1;TRINITY_DN2542_c0_g2;TRINITY_DN182_c0_g2;TRINITY_DN4739_c0_g3;TRINITY_DN4739_c0_g2;TRINITY_DN3148_c1_g1;TRINITY_DN250_c0_g1;TRINITY_DN160871_c0_g1;TRINITY_DN2191_c0_g1;TRINITY_DN14808_c0_g1;TRINITY_DN197460_c0_g1;TRINITY_DN21610_c0_g1;TRINITY_DN180865_c1_g1;TRINITY_DN195692_c0_g1
Cluster1	46	GO:0009755	BP	hormone-mediated signaling pathway	0.000465346	TRINITY_DN235_c0_g3;TRINITY_DN7940_c3_g1;TRINITY_DN2176_c0_g1;TRINITY_DN2816_c0_g1;TRINITY_DN1338_c1_g2;TRINITY_DN2319_c0_g1;TRINITY_DN100590_c0_g1;TRINITY_DN392_c4_g1;TRINITY_DN2770_c0_g1;TRINITY_DN5121_c1_g1;TRINITY_DN5314_c0_g1;TRINITY_DN6242_c0_g1;TRINITY_DN2723_c0_g2;TRINITY_DN1367_c0_g1;TRINITY_DN15085_c3_g1;TRINITY_DN130926_c0_g1;TRINITY_DN852_c0_g1;TRINITY_DN1097_c0_g1;TRINITY_DN3531_c0_g…
Cluster1	44	GO:0005976	BP	polysaccharide metabolic process	0.000465346	TRINITY_DN2923_c0_g1;TRINITY_DN101619_c0_g2;TRINITY_DN189402_c0_g1;TRINITY_DN9392_c0_g3;TRINITY_DN3310_c0_g3;TRINITY_DN47151_c2_g1;TRINITY_DN13940_c1_g1;TRINITY_DN760_c0_g1;TRINITY_DN18350_c0_g1;TRINITY_DN24755_c0_g1;TRINITY_DN27741_c0_g2;TRINITY_DN180865_c1_g1;TRINITY_DN195692_c0_g1;TRINITY_DN9150_c0_g1;TRINITY_DN992_c0_g1;TRINITY_DN65734_c0_g1;TRINITY_DN7568_c0_g1;TRINITY_DN3494_c0_g1;TRINITY_D…
Cluster1	76	GO:0005576	CC	extracellular region	0.000465346	TRINITY_DN1462_c0_g1;TRINITY_DN3289_c0_g1;TRINITY_DN1462_c0_g2;TRINITY_DN31568_c0_g1;TRINITY_DN18024_c0_g1;TRINITY_DN1455_c1_g1;TRINITY_DN36384_c0_g1;TRINITY_DN16251_c0_g1;TRINITY_DN47151_c2_g1;TRINITY_DN15285_c0_g1;TRINITY_DN7023_c1_g1;TRINITY_DN6637_c1_g2;TRINITY_DN992_c0_g1;TRINITY_DN2923_c0_g1;TRINITY_DN2191_c0_g1;TRINITY_DN52584_c0_g2;TRINITY_DN24755_c0_g1;TRINITY_DN29397_c0_g1;TRINITY_DN698…
Cluster1	20	GO:0004568	MF	chitinase activity	0.000465346	TRINITY_DN3901_c0_g1;TRINITY_DN189402_c0_g1;TRINITY_DN44652_c0_g1;TRINITY_DN18024_c0_g1;TRINITY_DN9193_c0_g1;TRINITY_DN182_c1_g1;TRINITY_DN2542_c0_g2;TRINITY_DN182_c0_g2;TRINITY_DN19604_c0_g1;TRINITY_DN4739_c0_g3;TRINITY_DN4739_c0_g2;TRINITY_DN3148_c1_g1;TRINITY_DN250_c0_g1;TRINITY_DN160871_c0_g1;TRINITY_DN2191_c0_g1;TRINITY_DN14808_c0_g1;TRINITY_DN197460_c0_g1;TRINITY_DN21610_c0_g1;TRINITY_DN180…
Cluster1	21	GO:0008061	MF	chitin binding	0.000465346	TRINITY_DN197460_c0_g1;TRINITY_DN3901_c0_g1;TRINITY_DN189402_c0_g1;TRINITY_DN3148_c1_g1;TRINITY_DN9193_c0_g1;TRINITY_DN182_c1_g1;TRINITY_DN2542_c0_g2;TRINITY_DN182_c0_g2;TRINITY_DN165240_c1_g1;TRINITY_DN4739_c0_g3;TRINITY_DN4739_c0_g2;TRINITY_DN68943_c0_g3;TRINITY_DN250_c0_g1;TRINITY_DN160871_c0_g1;TRINITY_DN44652_c0_g1;TRINITY_DN2191_c0_g1;TRINITY_DN14808_c0_g1;TRINITY_DN125550_c0_g1;TRINITY_DN2…
Cluster1	44	GO:0008194	MF	UDP-glycosyltransferase activity	0.000465346	TRINITY_DN1039_c0_g1;TRINITY_DN97_c0_g1;TRINITY_DN30999_c0_g1;TRINITY_DN11995_c0_g1;TRINITY_DN10237_c0_g2;TRINITY_DN10237_c0_g1;TRINITY_DN14447_c0_g1;TRINITY_DN1370_c1_g1;TRINITY_DN12385_c0_g1;TRINITY_DN28480_c0_g1;TRINITY_DN13940_c1_g1;TRINITY_DN2229_c0_g1;TRINITY_DN760_c0_g1;TRINITY_DN12299_c0_g1;TRINITY_DN97_c0_g4;TRINITY_DN3577_c1_g1;TRINITY_DN2312_c0_g1;TRINITY_DN27741_c0_g2;TRINITY_DN5705_c…
Cluster1	51	GO:0004497	MF	monooxygenase activity	0.000465346	TRINITY_DN7401_c0_g2;TRINITY_DN5142_c2_g1;TRINITY_DN18_c0_g1;TRINITY_DN13462_c0_g1;TRINITY_DN7030_c0_g1;TRINITY_DN21326_c0_g4;TRINITY_DN2363_c0_g1;TRINITY_DN49147_c0_g2;TRINITY_DN88672_c0_g2;TRINITY_DN22678_c0_g1;TRINITY_DN58239_c0_g2;TRINITY_DN12973_c0_g1;TRINITY_DN11478_c0_g2;TRINITY_DN5983_c2_g2;TRINITY_DN22687_c0_g1;TRINITY_DN4405_c0_g1;TRINITY_DN5098_c0_g1;TRINITY_DN16955_c0_g2;TRINITY_DN174…
Cluster1	70	GO:0004553	MF	hydrolase activity, hydrolyzing O-glycosyl compounds	0.000465346	TRINITY_DN2923_c0_g1;TRINITY_DN3901_c0_g1;TRINITY_DN189402_c0_g1;TRINITY_DN15300_c0_g2;TRINITY_DN2266_c0_g1;TRINITY_DN2184_c0_g1;TRINITY_DN1604_c0_g1;TRINITY_DN47151_c2_g1;TRINITY_DN20238_c0_g1;TRINITY_DN10511_c0_g1;TRINITY_DN160871_c0_g1;TRINITY_DN53546_c0_g1;TRINITY_DN2191_c0_g1;TRINITY_DN24755_c0_g1;TRINITY_DN21846_c0_g2;TRINITY_DN32937_c0_g1;TRINITY_DN11392_c0_g1;TRINITY_DN377_c1_g1;TRINITY_D…
Cluster1	79	GO:0016798	MF	hydrolase activity, acting on glycosyl bonds	0.000465346	TRINITY_DN2923_c0_g1;TRINITY_DN3901_c0_g1;TRINITY_DN189402_c0_g1;TRINITY_DN15300_c0_g2;TRINITY_DN2266_c0_g1;TRINITY_DN992_c0_g1;TRINITY_DN1604_c0_g1;TRINITY_DN29989_c0_g1;TRINITY_DN47151_c2_g1;TRINITY_DN20238_c0_g1;TRINITY_DN2184_c0_g1;TRINITY_DN160871_c0_g1;TRINITY_DN18190_c0_g2;TRINITY_DN2191_c0_g1;TRINITY_DN24755_c0_g1;TRINITY_DN39568_c0_g2;TRINITY_DN21846_c0_g2;TRINITY_DN32937_c0_g1;TRINITY_D…
Cluster1	90	GO:0003700	MF	DNA-binding transcription factor activity	0.000465346	TRINITY_DN8886_c0_g1;TRINITY_DN6196_c0_g1;TRINITY_DN2770_c0_g1;TRINITY_DN14928_c0_g1;TRINITY_DN30627_c0_g1;TRINITY_DN55759_c0_g2;TRINITY_DN10897_c0_g1;TRINITY_DN6242_c0_g1;TRINITY_DN2552_c0_g1;TRINITY_DN16308_c0_g1;TRINITY_DN25800_c0_g1;TRINITY_DN9363_c0_g1;TRINITY_DN14072_c0_g1;TRINITY_DN49718_c0_g1;TRINITY_DN8285_c0_g2;TRINITY_DN6938_c0_g1;TRINITY_DN18956_c0_g1;TRINITY_DN81305_c0_g1;TRINITY_DN6…
Cluster1	100	GO:0140110	MF	transcription regulator activity	0.000465346	TRINITY_DN8886_c0_g1;TRINITY_DN6196_c0_g1;TRINITY_DN2770_c0_g1;TRINITY_DN14928_c0_g1;TRINITY_DN30627_c0_g1;TRINITY_DN55759_c0_g2;TRINITY_DN10897_c0_g1;TRINITY_DN6242_c0_g1;TRINITY_DN2552_c0_g1;TRINITY_DN16308_c0_g1;TRINITY_DN25800_c0_g1;TRINITY_DN9363_c0_g1;TRINITY_DN14072_c0_g1;TRINITY_DN49718_c0_g1;TRINITY_DN8285_c0_g2;TRINITY_DN6938_c0_g1;TRINITY_DN18956_c0_g1;TRINITY_DN81305_c0_g1;TRINITY_DN6…
Cluster1	63	GO:0020037	MF	heme binding	0.000465346	TRINITY_DN7401_c0_g2;TRINITY_DN5142_c2_g1;TRINITY_DN5708_c0_g1;TRINITY_DN53076_c0_g1;TRINITY_DN18_c0_g1;TRINITY_DN4405_c1_g1;TRINITY_DN7030_c0_g1;TRINITY_DN14239_c0_g1;TRINITY_DN2708_c0_g1;TRINITY_DN5931_c0_g1;TRINITY_DN7023_c1_g1;TRINITY_DN456_c1_g1;TRINITY_DN52584_c0_g2;TRINITY_DN6984_c6_g1;TRINITY_DN58239_c0_g2;TRINITY_DN12973_c0_g1;TRINITY_DN11478_c0_g2;TRINITY_DN5983_c2_g2;TRINITY_DN16643_c0…
Cluster1	50	GO:0015291	MF	secondary active transmembrane transporter activity	0.000465346	TRINITY_DN27459_c0_g1;TRINITY_DN5335_c0_g1;TRINITY_DN61283_c0_g1;TRINITY_DN3126_c0_g1;TRINITY_DN9125_c1_g2;TRINITY_DN18222_c1_g1;TRINITY_DN3719_c0_g1;TRINITY_DN9300_c0_g1;TRINITY_DN13667_c0_g2;TRINITY_DN2005_c0_g2;TRINITY_DN9023_c0_g1;TRINITY_DN463_c1_g1;TRINITY_DN5314_c0_g1;TRINITY_DN32496_c0_g1;TRINITY_DN46780_c0_g1;TRINITY_DN882_c0_g1;TRINITY_DN11377_c0_g1;TRINITY_DN7819_c0_g2;TRINITY_DN11084_…
Cluster1	50	GO:0005506	MF	iron ion binding	0.000493903	TRINITY_DN7401_c0_g2;TRINITY_DN5142_c2_g1;TRINITY_DN18_c0_g1;TRINITY_DN4405_c1_g1;TRINITY_DN13462_c0_g1;TRINITY_DN7030_c0_g1;TRINITY_DN14239_c0_g1;TRINITY_DN2363_c0_g1;TRINITY_DN49147_c0_g2;TRINITY_DN22678_c0_g1;TRINITY_DN58239_c0_g2;TRINITY_DN12973_c0_g1;TRINITY_DN11478_c0_g2;TRINITY_DN5983_c2_g2;TRINITY_DN29945_c0_g2;TRINITY_DN4405_c0_g1;TRINITY_DN5098_c0_g1;TRINITY_DN9249_c0_g2;TRINITY_DN16955…
Cluster1	143	GO:0005975	BP	carbohydrate metabolic process	0.000496445	TRINITY_DN2923_c0_g1;TRINITY_DN3901_c0_g1;TRINITY_DN9392_c0_g3;TRINITY_DN2266_c0_g1;TRINITY_DN1604_c0_g1;TRINITY_DN322_c0_g1;TRINITY_DN101619_c0_g2;TRINITY_DN20238_c0_g1;TRINITY_DN9651_c0_g1;TRINITY_DN160871_c0_g1;TRINITY_DN18190_c0_g2;TRINITY_DN53199_c0_g1;TRINITY_DN3919_c0_g1;TRINITY_DN3567_c0_g1;TRINITY_DN4013_c0_g1;TRINITY_DN5502_c0_g1;TRINITY_DN8302_c0_g1;TRINITY_DN14123_c0_g1;TRINITY_DN2115…
Cluster1	20	GO:0044036	BP	cell wall macromolecule metabolic process	0.000496445	TRINITY_DN6498_c1_g1;TRINITY_DN2923_c0_g1;TRINITY_DN3901_c0_g1;TRINITY_DN189402_c0_g1;TRINITY_DN44652_c0_g1;TRINITY_DN141043_c0_g1;TRINITY_DN182_c1_g1;TRINITY_DN3494_c0_g1;TRINITY_DN182_c0_g2;TRINITY_DN101619_c0_g2;TRINITY_DN3148_c1_g1;TRINITY_DN250_c0_g1;TRINITY_DN160871_c0_g1;TRINITY_DN14808_c0_g1;TRINITY_DN197460_c0_g1;TRINITY_DN21610_c0_g1;TRINITY_DN195692_c0_g1;TRINITY_DN24755_c0_g1;TRINITY_…
Cluster1	55	GO:0016705	MF	oxidoreductase activity, acting on paired donors, with incorporation or reduction of molecular oxygen	0.000496445	TRINITY_DN7401_c0_g2;TRINITY_DN5142_c2_g1;TRINITY_DN18_c0_g1;TRINITY_DN4405_c1_g1;TRINITY_DN7030_c0_g1;TRINITY_DN3561_c0_g1;TRINITY_DN14239_c0_g1;TRINITY_DN2363_c0_g1;TRINITY_DN88672_c0_g2;TRINITY_DN22678_c0_g1;TRINITY_DN58239_c0_g2;TRINITY_DN12973_c0_g1;TRINITY_DN11478_c0_g2;TRINITY_DN5983_c2_g2;TRINITY_DN18931_c0_g1;TRINITY_DN6414_c0_g1;TRINITY_DN22687_c0_g1;TRINITY_DN29945_c0_g2;TRINITY_DN4405…
Cluster1	792	GO:0016021	CC	integral component of membrane	0.000523404	TRINITY_DN2648_c2_g1;TRINITY_DN2743_c0_g1;TRINITY_DN3250_c0_g3;TRINITY_DN5754_c0_g1;TRINITY_DN38319_c0_g2;TRINITY_DN3108_c0_g2;TRINITY_DN463_c1_g1;TRINITY_DN2517_c0_g1;TRINITY_DN76680_c0_g1;TRINITY_DN4835_c0_g2;TRINITY_DN3221_c0_g1;TRINITY_DN27438_c1_g1;TRINITY_DN16955_c0_g2;TRINITY_DN1723_c5_g1;TRINITY_DN6979_c0_g1;TRINITY_DN7590_c0_g1;TRINITY_DN9282_c1_g1;TRINITY_DN7801_c0_g1;TRINITY_DN27325_c0…
Cluster1	796	GO:0031224	CC	intrinsic component of membrane	0.000529138	TRINITY_DN2648_c2_g1;TRINITY_DN2743_c0_g1;TRINITY_DN3250_c0_g3;TRINITY_DN5754_c0_g1;TRINITY_DN38319_c0_g2;TRINITY_DN3108_c0_g2;TRINITY_DN463_c1_g1;TRINITY_DN2517_c0_g1;TRINITY_DN76680_c0_g1;TRINITY_DN4835_c0_g2;TRINITY_DN3221_c0_g1;TRINITY_DN27438_c1_g1;TRINITY_DN16955_c0_g2;TRINITY_DN1723_c5_g1;TRINITY_DN6979_c0_g1;TRINITY_DN7590_c0_g1;TRINITY_DN9282_c1_g1;TRINITY_DN7801_c0_g1;TRINITY_DN27325_c0…
Cluster1	72	GO:0006952	BP	defense response	0.000533711	TRINITY_DN7940_c3_g1;TRINITY_DN189402_c0_g1;TRINITY_DN9722_c0_g1;TRINITY_DN14170_c0_g1;TRINITY_DN1367_c0_g1;TRINITY_DN5490_c0_g1;TRINITY_DN6637_c1_g2;TRINITY_DN392_c0_g1;TRINITY_DN9487_c0_g1;TRINITY_DN160871_c0_g1;TRINITY_DN11089_c0_g1;TRINITY_DN70285_c0_g2;TRINITY_DN15098_c0_g1;TRINITY_DN2517_c0_g1;TRINITY_DN45808_c0_g1;TRINITY_DN180865_c1_g1;TRINITY_DN195692_c0_g1;TRINITY_DN72335_c0_g1;TRINITY_…
Cluster1	173	GO:0005886	CC	plasma membrane	0.000533711	TRINITY_DN8342_c0_g1;TRINITY_DN7190_c0_g1;TRINITY_DN2743_c0_g1;TRINITY_DN4935_c0_g1;TRINITY_DN10112_c0_g1;TRINITY_DN27683_c0_g1;TRINITY_DN463_c1_g1;TRINITY_DN5689_c0_g1;TRINITY_DN441_c0_g1;TRINITY_DN32600_c0_g2;TRINITY_DN31517_c0_g4;TRINITY_DN1924_c0_g1;TRINITY_DN9690_c1_g1;TRINITY_DN1560_c0_g1;TRINITY_DN5098_c0_g1;TRINITY_DN112981_c0_g5;TRINITY_DN3531_c0_g1;TRINITY_DN16999_c0_g2;TRINITY_DN3141_c…
Cluster1	21	GO:0015293	MF	symporter activity	0.000533711	TRINITY_DN13667_c0_g2;TRINITY_DN9125_c1_g2;TRINITY_DN27459_c0_g1;TRINITY_DN10571_c0_g1;TRINITY_DN176370_c1_g1;TRINITY_DN5314_c0_g1;TRINITY_DN1516_c0_g2;TRINITY_DN13667_c0_g1;TRINITY_DN74509_c0_g2;TRINITY_DN95_c0_g1;TRINITY_DN52655_c0_g1;TRINITY_DN3531_c0_g1;TRINITY_DN11084_c0_g1;TRINITY_DN882_c0_g1;TRINITY_DN641_c1_g2;TRINITY_DN615_c0_g1;TRINITY_DN463_c1_g1;TRINITY_DN8110_c0_g1;TRINITY_DN10379_c0…
Cluster1	22	GO:0016298	MF	lipase activity	0.000533711	TRINITY_DN10577_c1_g1;TRINITY_DN6239_c0_g1;TRINITY_DN2848_c0_g1;TRINITY_DN18736_c0_g1;TRINITY_DN16911_c0_g1;TRINITY_DN27683_c0_g1;TRINITY_DN5689_c0_g1;TRINITY_DN15836_c0_g1;TRINITY_DN4408_c1_g1;TRINITY_DN5619_c0_g1;TRINITY_DN6419_c0_g1;TRINITY_DN13474_c0_g1;TRINITY_DN24180_c0_g1;TRINITY_DN4947_c0_g2;TRINITY_DN3949_c0_g1;TRINITY_DN105_c0_g1;TRINITY_DN93255_c0_g1;TRINITY_DN1942_c0_g1;TRINITY_DN1376…
Cluster1	63	GO:0046906	MF	tetrapyrrole binding	0.00062187	TRINITY_DN7401_c0_g2;TRINITY_DN5142_c2_g1;TRINITY_DN5708_c0_g1;TRINITY_DN53076_c0_g1;TRINITY_DN18_c0_g1;TRINITY_DN4405_c1_g1;TRINITY_DN7030_c0_g1;TRINITY_DN14239_c0_g1;TRINITY_DN2708_c0_g1;TRINITY_DN5931_c0_g1;TRINITY_DN7023_c1_g1;TRINITY_DN456_c1_g1;TRINITY_DN52584_c0_g2;TRINITY_DN6984_c6_g1;TRINITY_DN58239_c0_g2;TRINITY_DN12973_c0_g1;TRINITY_DN11478_c0_g2;TRINITY_DN5983_c2_g2;TRINITY_DN16643_c0…
Cluster1	190	GO:0022857	MF	transmembrane transporter activity	0.000847463	TRINITY_DN26745_c0_g1;TRINITY_DN12308_c0_g1;TRINITY_DN18222_c1_g1;TRINITY_DN1483_c0_g3;TRINITY_DN165762_c0_g1;TRINITY_DN13667_c0_g2;TRINITY_DN189_c0_g2;TRINITY_DN3108_c0_g2;TRINITY_DN463_c1_g1;TRINITY_DN3998_c0_g1;TRINITY_DN441_c0_g1;TRINITY_DN46780_c0_g1;TRINITY_DN3531_c0_g1;TRINITY_DN16999_c0_g2;TRINITY_DN10379_c0_g1;TRINITY_DN7801_c0_g1;TRINITY_DN14578_c0_g1;TRINITY_DN3156_c0_g1;TRINITY_DN1632…
Cluster1	197	GO:0005215	MF	transporter activity	0.00102797	TRINITY_DN26745_c0_g1;TRINITY_DN12308_c0_g1;TRINITY_DN18222_c1_g1;TRINITY_DN1483_c0_g3;TRINITY_DN165762_c0_g1;TRINITY_DN13667_c0_g2;TRINITY_DN189_c0_g2;TRINITY_DN4099_c3_g1;TRINITY_DN463_c1_g1;TRINITY_DN3998_c0_g1;TRINITY_DN441_c0_g1;TRINITY_DN46780_c0_g1;TRINITY_DN1784_c0_g1;TRINITY_DN3531_c0_g1;TRINITY_DN16999_c0_g2;TRINITY_DN10379_c0_g1;TRINITY_DN7801_c0_g1;TRINITY_DN14578_c0_g1;TRINITY_DN5599…
Cluster1	8	GO:0019840	MF	isoprenoid binding	0.00123833	TRINITY_DN9690_c1_g1;TRINITY_DN1367_c0_g1;TRINITY_DN130926_c0_g1;TRINITY_DN4572_c0_g1;TRINITY_DN3234_c0_g1;TRINITY_DN879_c0_g1;TRINITY_DN4572_c1_g1;TRINITY_DN2629_c0_g1
Cluster1	19	GO:0009734	BP	auxin-activated signaling pathway	0.00123843	TRINITY_DN6242_c0_g1;TRINITY_DN9125_c1_g2;TRINITY_DN10571_c0_g1;TRINITY_DN2319_c0_g1;TRINITY_DN5314_c0_g1;TRINITY_DN100590_c0_g1;TRINITY_DN15085_c3_g1;TRINITY_DN852_c0_g1;TRINITY_DN1338_c1_g2;TRINITY_DN8110_c0_g1;TRINITY_DN1097_c0_g1;TRINITY_DN4763_c0_g1;TRINITY_DN3531_c0_g1;TRINITY_DN11084_c0_g1;TRINITY_DN392_c4_g1;TRINITY_DN21330_c0_g1;TRINITY_DN5812_c0_g1;TRINITY_DN10379_c0_g1;TRINITY_DN20445_…
Cluster1	73	GO:0016757	MF	glycosyltransferase activity	0.00151029	TRINITY_DN1039_c0_g1;TRINITY_DN97_c0_g1;TRINITY_DN30999_c0_g1;TRINITY_DN10785_c0_g3;TRINITY_DN10237_c0_g2;TRINITY_DN10237_c0_g1;TRINITY_DN14447_c0_g1;TRINITY_DN3102_c0_g1;TRINITY_DN28480_c0_g1;TRINITY_DN28049_c0_g1;TRINITY_DN9556_c0_g1;TRINITY_DN13940_c1_g1;TRINITY_DN11995_c0_g1;TRINITY_DN2229_c0_g1;TRINITY_DN760_c0_g1;TRINITY_DN12385_c0_g1;TRINITY_DN129599_c0_g1;TRINITY_DN16511_c0_g2;TRINITY_DN3…
Cluster1	24	GO:0015926	MF	glucosidase activity	0.00196318	TRINITY_DN91039_c0_g2;TRINITY_DN15300_c0_g2;TRINITY_DN47151_c2_g1;TRINITY_DN20238_c0_g1;TRINITY_DN24755_c0_g1;TRINITY_DN21846_c0_g2;TRINITY_DN3567_c0_g1;TRINITY_DN10798_c0_g2;TRINITY_DN9150_c0_g1;TRINITY_DN10798_c0_g1;TRINITY_DN692_c0_g1;TRINITY_DN992_c0_g1;TRINITY_DN18190_c0_g2;TRINITY_DN65734_c0_g1;TRINITY_DN11373_c0_g2;TRINITY_DN32937_c0_g1;TRINITY_DN18467_c0_g1;TRINITY_DN18188_c0_g1;TRINITY_D…
Cluster1	18	GO:0008422	MF	beta-glucosidase activity	0.00199744	TRINITY_DN3567_c0_g1;TRINITY_DN10798_c0_g2;TRINITY_DN2765_c0_g2;TRINITY_DN9150_c0_g1;TRINITY_DN10798_c0_g1;TRINITY_DN1213_c0_g3;TRINITY_DN692_c0_g1;TRINITY_DN992_c0_g1;TRINITY_DN18467_c0_g1;TRINITY_DN32937_c0_g1;TRINITY_DN65734_c0_g1;TRINITY_DN18188_c0_g1;TRINITY_DN47151_c2_g1;TRINITY_DN6756_c0_g2;TRINITY_DN5525_c0_g3;TRINITY_DN24755_c0_g1;TRINITY_DN21846_c0_g2;TRINITY_DN25445_c0_g1
Cluster1	9	GO:0019212	MF	phosphatase inhibitor activity	0.00205498	TRINITY_DN9690_c1_g1;TRINITY_DN1367_c0_g1;TRINITY_DN130926_c0_g1;TRINITY_DN4572_c0_g1;TRINITY_DN78236_c0_g2;TRINITY_DN2242_c0_g1;TRINITY_DN879_c0_g1;TRINITY_DN4572_c1_g1;TRINITY_DN2629_c0_g1
Cluster1	8	GO:0042562	MF	hormone binding	0.00232203	TRINITY_DN9690_c1_g1;TRINITY_DN1367_c0_g1;TRINITY_DN130926_c0_g1;TRINITY_DN4572_c0_g1;TRINITY_DN3234_c0_g1;TRINITY_DN879_c0_g1;TRINITY_DN4572_c1_g1;TRINITY_DN2629_c0_g1
Cluster1	6	GO:0080163	BP	regulation of protein serine/threonine phosphatase activity	0.00285997	TRINITY_DN9690_c1_g1;TRINITY_DN1367_c0_g1;TRINITY_DN130926_c0_g1;TRINITY_DN4572_c0_g1;TRINITY_DN879_c0_g1;TRINITY_DN2629_c0_g1
Cluster1	9	GO:0019199	MF	transmembrane receptor protein kinase activity	0.00291681	TRINITY_DN100658_c0_g1;TRINITY_DN907_c0_g1;TRINITY_DN680_c1_g2;TRINITY_DN2056_c0_g2;TRINITY_DN136_c1_g1;TRINITY_DN8344_c1_g2;TRINITY_DN4935_c0_g1;TRINITY_DN2043_c1_g1;TRINITY_DN6089_c0_g2
Cluster1	8	GO:0015295	MF	solute:proton symporter activity	0.00342153	TRINITY_DN27459_c0_g1;TRINITY_DN13667_c0_g1;TRINITY_DN74509_c0_g2;TRINITY_DN13667_c0_g2;TRINITY_DN882_c0_g1;TRINITY_DN615_c0_g1;TRINITY_DN463_c1_g1;TRINITY_DN176370_c1_g1
Cluster1	4	GO:0015505	MF	uracil:cation symporter activity	0.00585271	TRINITY_DN176370_c1_g1;TRINITY_DN615_c0_g1;TRINITY_DN13667_c0_g1;TRINITY_DN13667_c0_g2
Cluster1	4	GO:0005274	MF	allantoin:proton symporter activity	0.00585271	TRINITY_DN176370_c1_g1;TRINITY_DN615_c0_g1;TRINITY_DN13667_c0_g1;TRINITY_DN13667_c0_g2
Cluster1	4	GO:0015391	MF	nucleobase:cation symporter activity	0.00585271	TRINITY_DN176370_c1_g1;TRINITY_DN615_c0_g1;TRINITY_DN13667_c0_g1;TRINITY_DN13667_c0_g2
Cluster1	44	GO:0016052	BP	carbohydrate catabolic process	0.00590242	TRINITY_DN2923_c0_g1;TRINITY_DN189402_c0_g1;TRINITY_DN9392_c0_g3;TRINITY_DN18350_c0_g1;TRINITY_DN47151_c2_g1;TRINITY_DN1458_c0_g1;TRINITY_DN49147_c0_g2;TRINITY_DN24755_c0_g1;TRINITY_DN53199_c0_g1;TRINITY_DN3919_c0_g1;TRINITY_DN180865_c1_g1;TRINITY_DN195692_c0_g1;TRINITY_DN20198_c0_g1;TRINITY_DN9150_c0_g1;TRINITY_DN4013_c0_g1;TRINITY_DN992_c0_g1;TRINITY_DN65734_c0_g1;TRINITY_DN10135_c0_g1;TRINITY_…
Cluster1	17	GO:0015079	MF	potassium ion transmembrane transporter activity	0.0060995	TRINITY_DN1571_c0_g1;TRINITY_DN15550_c0_g1;TRINITY_DN7384_c0_g1;TRINITY_DN22035_c0_g1;TRINITY_DN37374_c0_g1;TRINITY_DN2500_c1_g1;TRINITY_DN24613_c0_g1;TRINITY_DN4954_c0_g1;TRINITY_DN32318_c0_g1;TRINITY_DN4582_c0_g1;TRINITY_DN135_c0_g1;TRINITY_DN24541_c0_g1;TRINITY_DN12502_c1_g1;TRINITY_DN3982_c0_g1;TRINITY_DN5116_c5_g1;TRINITY_DN1026_c0_g1;TRINITY_DN1342_c1_g1
Cluster1	7	GO:0006012	BP	galactose metabolic process	0.00644384	TRINITY_DN4990_c0_g1;TRINITY_DN11995_c0_g1;TRINITY_DN11687_c0_g1;TRINITY_DN3632_c0_g1;TRINITY_DN9651_c0_g1;TRINITY_DN191_c0_g2;TRINITY_DN8302_c0_g1
Cluster1	7	GO:0010427	MF	abscisic acid binding	0.00644384	TRINITY_DN9690_c1_g1;TRINITY_DN1367_c0_g1;TRINITY_DN130926_c0_g1;TRINITY_DN4572_c0_g1;TRINITY_DN879_c0_g1;TRINITY_DN4572_c1_g1;TRINITY_DN2629_c0_g1
Cluster1	27	GO:0038023	MF	signaling receptor activity	0.00645723	TRINITY_DN7077_c2_g1;TRINITY_DN47084_c0_g1;TRINITY_DN2572_c0_g1;TRINITY_DN2043_c1_g1;TRINITY_DN9690_c1_g1;TRINITY_DN4423_c0_g1;TRINITY_DN130926_c0_g1;TRINITY_DN45808_c0_g1;TRINITY_DN879_c0_g1;TRINITY_DN4572_c1_g1;TRINITY_DN2629_c0_g1;TRINITY_DN901_c0_g1;TRINITY_DN4935_c0_g1;TRINITY_DN2071_c0_g1;TRINITY_DN6089_c0_g2;TRINITY_DN100658_c0_g1;TRINITY_DN21313_c0_g2;TRINITY_DN4572_c0_g1;TRINITY_DN136_c1…
Cluster1	10	GO:0043178	MF	alcohol binding	0.00645723	TRINITY_DN27325_c0_g1;TRINITY_DN1367_c0_g1;TRINITY_DN130926_c0_g1;TRINITY_DN4572_c0_g1;TRINITY_DN1338_c1_g2;TRINITY_DN879_c0_g1;TRINITY_DN7230_c0_g1;TRINITY_DN4572_c1_g1;TRINITY_DN2629_c0_g1;TRINITY_DN9690_c1_g1
Cluster1	258	GO:0016491	MF	oxidoreductase activity	0.00695885	TRINITY_DN138_c0_g1;TRINITY_DN5983_c2_g1;TRINITY_DN13910_c0_g1;TRINITY_DN5142_c2_g1;TRINITY_DN8928_c0_g1;TRINITY_DN1508_c0_g1;TRINITY_DN2912_c0_g2;TRINITY_DN12351_c0_g1;TRINITY_DN896_c0_g4;TRINITY_DN6712_c0_g1;TRINITY_DN52584_c0_g2;TRINITY_DN190121_c0_g2;TRINITY_DN1449_c0_g1;TRINITY_DN463_c1_g1;TRINITY_DN38279_c0_g1;TRINITY_DN6984_c6_g1;TRINITY_DN4835_c0_g2;TRINITY_DN13324_c0_g1;TRINITY_DN347_c0_…
Cluster1	69	GO:0042578	MF	phosphoric ester hydrolase activity	0.00796059	TRINITY_DN4922_c0_g1;TRINITY_DN1171_c0_g1;TRINITY_DN4709_c1_g1;TRINITY_DN9087_c0_g1;TRINITY_DN27530_c0_g3;TRINITY_DN16251_c0_g1;TRINITY_DN10980_c0_g1;TRINITY_DN11018_c0_g1;TRINITY_DN7934_c0_g3;TRINITY_DN13670_c0_g3;TRINITY_DN5233_c0_g1;TRINITY_DN32635_c0_g1;TRINITY_DN32635_c0_g2;TRINITY_DN6239_c0_g1;TRINITY_DN11288_c0_g1;TRINITY_DN15147_c0_g1;TRINITY_DN17610_c0_g1;TRINITY_DN3661_c0_g2;TRINITY_DN5…
Cluster1	8	GO:0004864	MF	protein phosphatase inhibitor activity	0.00885085	TRINITY_DN9690_c1_g1;TRINITY_DN1367_c0_g1;TRINITY_DN130926_c0_g1;TRINITY_DN4572_c0_g1;TRINITY_DN78236_c0_g2;TRINITY_DN879_c0_g1;TRINITY_DN4572_c1_g1;TRINITY_DN2629_c0_g1
Cluster1	4	GO:0005350	MF	pyrimidine nucleobase transmembrane transporter activity	0.00923233	TRINITY_DN176370_c1_g1;TRINITY_DN615_c0_g1;TRINITY_DN13667_c0_g1;TRINITY_DN13667_c0_g2
Cluster1	4	GO:0015210	MF	uracil transmembrane transporter activity	0.00923233	TRINITY_DN176370_c1_g1;TRINITY_DN615_c0_g1;TRINITY_DN13667_c0_g1;TRINITY_DN13667_c0_g2
Cluster1	8	GO:0010921	BP	regulation of phosphatase activity	0.0136796	TRINITY_DN1367_c0_g1;TRINITY_DN9690_c1_g1;TRINITY_DN130926_c0_g1;TRINITY_DN4572_c0_g1;TRINITY_DN2242_c0_g1;TRINITY_DN14379_c0_g2;TRINITY_DN879_c0_g1;TRINITY_DN2629_c0_g1
Cluster1	8	GO:0080043	MF	quercetin 3-O-glucosyltransferase activity	0.0136796	TRINITY_DN1370_c0_g3;TRINITY_DN14281_c0_g1;TRINITY_DN73_c0_g2;TRINITY_DN2229_c0_g1;TRINITY_DN2220_c1_g1;TRINITY_DN109048_c0_g1;TRINITY_DN22567_c0_g1;TRINITY_DN5705_c0_g1
Cluster1	8	GO:0080044	MF	quercetin 7-O-glucosyltransferase activity	0.0136796	TRINITY_DN1370_c0_g3;TRINITY_DN14281_c0_g1;TRINITY_DN73_c0_g2;TRINITY_DN2229_c0_g1;TRINITY_DN2220_c1_g1;TRINITY_DN109048_c0_g1;TRINITY_DN22567_c0_g1;TRINITY_DN5705_c0_g1
Cluster1	4	GO:0009696	BP	salicylic acid metabolic process	0.0143359	TRINITY_DN29685_c0_g1;TRINITY_DN616_c0_g1;TRINITY_DN73484_c0_g1;TRINITY_DN72079_c0_g1
Cluster1	52	GO:0043565	MF	sequence-specific DNA binding	0.0155616	TRINITY_DN304_c0_g1;TRINITY_DN1057_c0_g1;TRINITY_DN11058_c0_g1;TRINITY_DN4402_c0_g1;TRINITY_DN9457_c0_g1;TRINITY_DN38703_c0_g1;TRINITY_DN120761_c0_g3;TRINITY_DN25152_c0_g1;TRINITY_DN2837_c1_g1;TRINITY_DN6490_c0_g1;TRINITY_DN30627_c0_g1;TRINITY_DN18956_c0_g1;TRINITY_DN9412_c0_g1;TRINITY_DN2552_c0_g1;TRINITY_DN1024_c0_g1;TRINITY_DN13352_c0_g4;TRINITY_DN14072_c0_g1;TRINITY_DN49718_c0_g1;TRINITY_DN82…
Cluster1	8	GO:0015294	MF	solute:cation symporter activity	0.0155616	TRINITY_DN27459_c0_g1;TRINITY_DN13667_c0_g1;TRINITY_DN74509_c0_g2;TRINITY_DN13667_c0_g2;TRINITY_DN882_c0_g1;TRINITY_DN615_c0_g1;TRINITY_DN463_c1_g1;TRINITY_DN176370_c1_g1
Cluster1	27	GO:0060089	MF	molecular transducer activity	0.01643	TRINITY_DN7077_c2_g1;TRINITY_DN47084_c0_g1;TRINITY_DN2572_c0_g1;TRINITY_DN2043_c1_g1;TRINITY_DN9690_c1_g1;TRINITY_DN4423_c0_g1;TRINITY_DN130926_c0_g1;TRINITY_DN45808_c0_g1;TRINITY_DN879_c0_g1;TRINITY_DN4572_c1_g1;TRINITY_DN2629_c0_g1;TRINITY_DN901_c0_g1;TRINITY_DN4935_c0_g1;TRINITY_DN2071_c0_g1;TRINITY_DN6089_c0_g2;TRINITY_DN100658_c0_g1;TRINITY_DN21313_c0_g2;TRINITY_DN4572_c0_g1;TRINITY_DN136_c1…
Cluster1	18	GO:0031406	MF	carboxylic acid binding	0.0168282	TRINITY_DN5140_c0_g1;TRINITY_DN3561_c1_g1;TRINITY_DN1367_c0_g1;TRINITY_DN9690_c1_g1;TRINITY_DN4572_c1_g1;TRINITY_DN9299_c0_g2;TRINITY_DN130926_c0_g1;TRINITY_DN4572_c0_g1;TRINITY_DN16709_c0_g1;TRINITY_DN9251_c0_g1;TRINITY_DN333_c1_g2;TRINITY_DN643_c0_g2;TRINITY_DN43563_c0_g1;TRINITY_DN2629_c0_g1;TRINITY_DN879_c0_g1;TRINITY_DN1676_c1_g1;TRINITY_DN12626_c0_g1;TRINITY_DN328_c1_g1
Cluster1	7	GO:0033500	BP	carbohydrate homeostasis	0.0174626	TRINITY_DN631_c0_g1;TRINITY_DN20198_c0_g1;TRINITY_DN11498_c0_g1;TRINITY_DN8292_c5_g1;TRINITY_DN8292_c1_g1;TRINITY_DN3919_c0_g1;TRINITY_DN15442_c0_g1
Cluster1	9	GO:0006813	BP	potassium ion transport	0.0178099	TRINITY_DN1571_c0_g1;TRINITY_DN32318_c0_g1;TRINITY_DN24613_c0_g1;TRINITY_DN4954_c0_g1;TRINITY_DN135_c0_g1;TRINITY_DN7384_c0_g1;TRINITY_DN12502_c1_g1;TRINITY_DN5116_c5_g1;TRINITY_DN3428_c0_g1
Cluster1	3	GO:0005697	CC	telomerase holoenzyme complex	0.0185939	TRINITY_DN729_c0_g1;TRINITY_DN2096_c0_g1;TRINITY_DN161740_c0_g2
Cluster1	11	GO:0033293	MF	monocarboxylic acid binding	0.0202113	TRINITY_DN4572_c1_g1;TRINITY_DN1367_c0_g1;TRINITY_DN130926_c0_g1;TRINITY_DN4572_c0_g1;TRINITY_DN9690_c1_g1;TRINITY_DN879_c0_g1;TRINITY_DN643_c0_g2;TRINITY_DN2629_c0_g1;TRINITY_DN9251_c0_g1;TRINITY_DN1676_c1_g1;TRINITY_DN12626_c0_g1
Cluster1	57	GO:0009605	BP	response to external stimulus	0.0233377	TRINITY_DN8207_c0_g1;TRINITY_DN16251_c0_g1;TRINITY_DN12308_c0_g1;TRINITY_DN16256_c0_g1;TRINITY_DN5490_c0_g1;TRINITY_DN33281_c0_g1;TRINITY_DN4522_c0_g1;TRINITY_DN70285_c0_g2;TRINITY_DN15085_c3_g1;TRINITY_DN2043_c1_g1;TRINITY_DN3442_c0_g1;TRINITY_DN347_c0_g1;TRINITY_DN7346_c0_g1;TRINITY_DN26785_c0_g1;TRINITY_DN4296_c0_g1;TRINITY_DN17422_c0_g1;TRINITY_DN10320_c0_g2;TRINITY_DN45808_c0_g1;TRINITY_DN91…
Cluster1	7	GO:0005992	BP	trehalose biosynthetic process	0.0233377	TRINITY_DN1323_c1_g1;TRINITY_DN14123_c0_g1;TRINITY_DN17890_c0_g1;TRINITY_DN40224_c0_g1;TRINITY_DN21324_c0_g1;TRINITY_DN5502_c0_g1;TRINITY_DN32972_c0_g1
Cluster1	7	GO:0004675	MF	transmembrane receptor protein serine/threonine kinase activity	0.0233377	TRINITY_DN100658_c0_g1;TRINITY_DN907_c0_g1;TRINITY_DN680_c1_g2;TRINITY_DN2056_c0_g2;TRINITY_DN8344_c1_g2;TRINITY_DN4935_c0_g1;TRINITY_DN2043_c1_g1
Cluster1	15	GO:0030145	MF	manganese ion binding	0.0250024	TRINITY_DN1462_c0_g1;TRINITY_DN1455_c1_g1;TRINITY_DN1462_c0_g2;TRINITY_DN31568_c0_g1;TRINITY_DN3179_c0_g1;TRINITY_DN3179_c0_g2;TRINITY_DN32104_c0_g1;TRINITY_DN11018_c0_g1;TRINITY_DN21676_c0_g1;TRINITY_DN9210_c0_g1;TRINITY_DN1152_c2_g1;TRINITY_DN18448_c0_g1;TRINITY_DN486_c0_g1;TRINITY_DN34249_c0_g1;TRINITY_DN29397_c0_g1
Cluster1	179	GO:0016773	MF	phosphotransferase activity, alcohol group as acceptor	0.025167	TRINITY_DN9584_c0_g2;TRINITY_DN7077_c2_g1;TRINITY_DN7190_c0_g1;TRINITY_DN110087_c0_g1;TRINITY_DN8342_c0_g1;TRINITY_DN9651_c0_g1;TRINITY_DN6939_c0_g1;TRINITY_DN13867_c0_g1;TRINITY_DN24796_c0_g1;TRINITY_DN5739_c0_g1;TRINITY_DN6131_c0_g1;TRINITY_DN3919_c0_g1;TRINITY_DN78049_c0_g1;TRINITY_DN31517_c0_g4;TRINITY_DN1924_c0_g1;TRINITY_DN6182_c0_g1;TRINITY_DN252_c0_g1;TRINITY_DN13668_c0_g1;TRINITY_DN8169_…
Cluster1	16	GO:0006865	BP	amino acid transport	0.0270699	TRINITY_DN9125_c1_g2;TRINITY_DN49_c0_g1;TRINITY_DN10571_c0_g1;TRINITY_DN5314_c0_g1;TRINITY_DN2851_c0_g1;TRINITY_DN10509_c0_g2;TRINITY_DN20870_c0_g1;TRINITY_DN3531_c0_g1;TRINITY_DN11084_c0_g1;TRINITY_DN19077_c1_g1;TRINITY_DN10112_c0_g1;TRINITY_DN1707_c0_g1;TRINITY_DN23256_c0_g2;TRINITY_DN8110_c0_g1;TRINITY_DN10379_c0_g1;TRINITY_DN20445_c0_g1
Cluster1	4	GO:0015205	MF	nucleobase transmembrane transporter activity	0.0277866	TRINITY_DN176370_c1_g1;TRINITY_DN615_c0_g1;TRINITY_DN13667_c0_g1;TRINITY_DN13667_c0_g2
Cluster1	7	GO:0042752	BP	regulation of circadian rhythm	0.0301694	TRINITY_DN37397_c0_g1;TRINITY_DN11498_c0_g1;TRINITY_DN584_c0_g1;TRINITY_DN14790_c0_g1;TRINITY_DN8607_c0_g1;TRINITY_DN33393_c0_g2;TRINITY_DN2071_c0_g1
Cluster1	6	GO:0005385	MF	zinc ion transmembrane transporter activity	0.0347367	TRINITY_DN14321_c0_g1;TRINITY_DN5001_c0_g1;TRINITY_DN6640_c0_g1;TRINITY_DN9334_c0_g1;TRINITY_DN4040_c0_g1;TRINITY_DN4219_c0_g1
Cluster1	13	GO:0009705	CC	plant-type vacuole membrane	0.0370974	TRINITY_DN17042_c0_g1;TRINITY_DN4751_c0_g1;TRINITY_DN31778_c0_g1;TRINITY_DN2500_c1_g1;TRINITY_DN882_c0_g1;TRINITY_DN8743_c0_g1;TRINITY_DN1921_c1_g1;TRINITY_DN3108_c0_g2;TRINITY_DN7384_c0_g1;TRINITY_DN14360_c0_g1;TRINITY_DN1026_c0_g1;TRINITY_DN441_c0_g1;TRINITY_DN7982_c0_g1
Cluster1	18	GO:0071949	MF	FAD binding	0.0378456	TRINITY_DN4835_c0_g2;TRINITY_DN12566_c0_g1;TRINITY_DN2873_c1_g3;TRINITY_DN5869_c0_g1;TRINITY_DN576_c2_g1;TRINITY_DN14592_c0_g2;TRINITY_DN624_c1_g1;TRINITY_DN66162_c0_g1;TRINITY_DN1808_c0_g1;TRINITY_DN15841_c0_g1;TRINITY_DN31360_c0_g1;TRINITY_DN9251_c0_g1;TRINITY_DN643_c0_g2;TRINITY_DN11627_c0_g1;TRINITY_DN20402_c1_g1;TRINITY_DN16524_c0_g1;TRINITY_DN12626_c0_g1;TRINITY_DN2071_c0_g1
Cluster1	7	GO:0043666	BP	regulation of phosphoprotein phosphatase activity	0.0393381	TRINITY_DN1367_c0_g1;TRINITY_DN9690_c1_g1;TRINITY_DN130926_c0_g1;TRINITY_DN4572_c0_g1;TRINITY_DN14379_c0_g2;TRINITY_DN879_c0_g1;TRINITY_DN2629_c0_g1
Cluster1	5	GO:0051119	MF	sugar transmembrane transporter activity	0.0409397	TRINITY_DN82729_c0_g1;TRINITY_DN16783_c0_g1;TRINITY_DN463_c1_g1;TRINITY_DN27459_c0_g1;TRINITY_DN13744_c0_g2
Cluster1	15	GO:0042594	BP	response to starvation	0.041563	TRINITY_DN33281_c0_g1;TRINITY_DN32600_c0_g2;TRINITY_DN10760_c0_g1;TRINITY_DN11498_c0_g1;TRINITY_DN26785_c0_g1;TRINITY_DN16251_c0_g1;TRINITY_DN4522_c0_g1;TRINITY_DN91435_c0_g1;TRINITY_DN16256_c0_g1;TRINITY_DN7230_c0_g1;TRINITY_DN22385_c0_g1;TRINITY_DN4837_c0_g1;TRINITY_DN9498_c0_g1;TRINITY_DN4296_c0_g1;TRINITY_DN7517_c0_g1
Cluster1	153	GO:0004672	MF	protein kinase activity	0.041563	TRINITY_DN9584_c0_g2;TRINITY_DN7077_c2_g1;TRINITY_DN7190_c0_g1;TRINITY_DN110087_c0_g1;TRINITY_DN8342_c0_g1;TRINITY_DN6939_c0_g1;TRINITY_DN13867_c0_g1;TRINITY_DN24796_c0_g1;TRINITY_DN5739_c0_g1;TRINITY_DN6131_c0_g1;TRINITY_DN31517_c0_g4;TRINITY_DN1924_c0_g1;TRINITY_DN6182_c0_g1;TRINITY_DN252_c0_g1;TRINITY_DN13668_c0_g1;TRINITY_DN8169_c0_g1;TRINITY_DN901_c0_g1;TRINITY_DN24904_c1_g1;TRINITY_DN6815_c…
Cluster1	7	GO:0005991	BP	trehalose metabolic process	0.0439876	TRINITY_DN1323_c1_g1;TRINITY_DN14123_c0_g1;TRINITY_DN17890_c0_g1;TRINITY_DN40224_c0_g1;TRINITY_DN21324_c0_g1;TRINITY_DN5502_c0_g1;TRINITY_DN32972_c0_g1
Cluster1	197	GO:0009056	BP	catabolic process	0.0439876	TRINITY_DN2923_c0_g1;TRINITY_DN3901_c0_g1;TRINITY_DN81275_c0_g1;TRINITY_DN9392_c0_g3;TRINITY_DN5140_c0_g1;TRINITY_DN2743_c0_g1;TRINITY_DN1338_c1_g2;TRINITY_DN10320_c0_g2;TRINITY_DN7023_c1_g1;TRINITY_DN8704_c0_g1;TRINITY_DN7381_c0_g2;TRINITY_DN27683_c0_g1;TRINITY_DN1449_c0_g1;TRINITY_DN20176_c0_g1;TRINITY_DN5689_c0_g1;TRINITY_DN3919_c0_g1;TRINITY_DN347_c0_g1;TRINITY_DN4013_c0_g1;TRINITY_DN6022_c0_…
Cluster1	17	GO:0031667	BP	response to nutrient levels	0.0470746	TRINITY_DN91435_c0_g1;TRINITY_DN33281_c0_g1;TRINITY_DN347_c0_g1;TRINITY_DN32600_c0_g2;TRINITY_DN10760_c0_g1;TRINITY_DN11498_c0_g1;TRINITY_DN26785_c0_g1;TRINITY_DN16251_c0_g1;TRINITY_DN4522_c0_g1;TRINITY_DN3442_c0_g1;TRINITY_DN16256_c0_g1;TRINITY_DN7230_c0_g1;TRINITY_DN22385_c0_g1;TRINITY_DN4837_c0_g1;TRINITY_DN9498_c0_g1;TRINITY_DN4296_c0_g1;TRINITY_DN7517_c0_g1
Cluster1	486	GO:0016740	MF	transferase activity	0.0474143	TRINITY_DN6715_c1_g1;TRINITY_DN2743_c0_g1;TRINITY_DN11459_c0_g1;TRINITY_DN110087_c0_g1;TRINITY_DN28049_c0_g1;TRINITY_DN4980_c0_g1;TRINITY_DN10785_c0_g3;TRINITY_DN20652_c0_g1;TRINITY_DN6131_c0_g1;TRINITY_DN3919_c0_g1;TRINITY_DN35855_c1_g2;TRINITY_DN14281_c0_g1;TRINITY_DN8169_c0_g1;TRINITY_DN5273_c0_g2;TRINITY_DN23853_c0_g1;TRINITY_DN3427_c0_g1;TRINITY_DN81191_c0_g1;TRINITY_DN33041_c0_g1;TRINITY_DN…
Cluster1	4	GO:0019187	MF	beta-1,4-mannosyltransferase activity	0.0482237	TRINITY_DN13940_c1_g1;TRINITY_DN30314_c0_g1;TRINITY_DN30314_c0_g2;TRINITY_DN760_c0_g1
Cluster1	4	GO:0051753	MF	mannan synthase activity	0.0482237	TRINITY_DN13940_c1_g1;TRINITY_DN30314_c0_g1;TRINITY_DN30314_c0_g2;TRINITY_DN760_c0_g1
Cluster2	196	GO:0031224	CC	intrinsic component of membrane	0.000774499	TRINITY_DN8515_c0_g1;TRINITY_DN17136_c0_g1;TRINITY_DN39124_c0_g1;TRINITY_DN1244_c1_g3;TRINITY_DN15076_c0_g1;TRINITY_DN1064_c1_g1;TRINITY_DN7472_c1_g1;TRINITY_DN3877_c1_g1;TRINITY_DN1546_c0_g1;TRINITY_DN474_c0_g3;TRINITY_DN20516_c0_g1;TRINITY_DN120555_c0_g1;TRINITY_DN23391_c0_g1;TRINITY_DN39967_c0_g1;TRINITY_DN256_c0_g1;TRINITY_DN13511_c0_g1;TRINITY_DN877_c0_g1;TRINITY_DN20233_c0_g1;TRINITY_DN5183…
Cluster2	14	GO:0000987	MF	cis-regulatory region sequence-specific DNA binding	0.000774499	TRINITY_DN7904_c0_g2;TRINITY_DN22016_c0_g1;TRINITY_DN3484_c2_g1;TRINITY_DN727_c0_g1;TRINITY_DN4894_c0_g1;TRINITY_DN5135_c0_g3;TRINITY_DN57338_c0_g1;TRINITY_DN2376_c0_g1;TRINITY_DN21527_c0_g1;TRINITY_DN11479_c0_g1;TRINITY_DN7183_c0_g1;TRINITY_DN8185_c0_g1;TRINITY_DN19870_c0_g1;TRINITY_DN5135_c0_g5
Cluster2	17	GO:1990837	MF	sequence-specific double-stranded DNA binding	0.000774499	TRINITY_DN7904_c0_g2;TRINITY_DN254_c0_g1;TRINITY_DN22016_c0_g1;TRINITY_DN16827_c0_g1;TRINITY_DN1617_c0_g1;TRINITY_DN3484_c2_g1;TRINITY_DN5135_c0_g5;TRINITY_DN4894_c0_g1;TRINITY_DN5135_c0_g3;TRINITY_DN57338_c0_g1;TRINITY_DN2376_c0_g1;TRINITY_DN11479_c0_g1;TRINITY_DN7183_c0_g1;TRINITY_DN8185_c0_g1;TRINITY_DN19870_c0_g1;TRINITY_DN727_c0_g1;TRINITY_DN21527_c0_g1
Cluster2	32	GO:0003700	MF	DNA-binding transcription factor activity	0.000774499	TRINITY_DN2866_c0_g1;TRINITY_DN10952_c1_g1;TRINITY_DN3484_c2_g1;TRINITY_DN727_c0_g1;TRINITY_DN18306_c0_g1;TRINITY_DN16828_c0_g1;TRINITY_DN363_c2_g1;TRINITY_DN1786_c0_g2;TRINITY_DN22016_c0_g1;TRINITY_DN3320_c1_g1;TRINITY_DN16827_c0_g1;TRINITY_DN7620_c0_g1;TRINITY_DN7183_c0_g1;TRINITY_DN2376_c0_g1;TRINITY_DN11479_c0_g1;TRINITY_DN2704_c1_g1;TRINITY_DN8185_c0_g1;TRINITY_DN5565_c1_g1;TRINITY_DN254_c0_…
Cluster2	17	GO:0000976	MF	transcription cis-regulatory region binding	0.000774499	TRINITY_DN7904_c0_g2;TRINITY_DN254_c0_g1;TRINITY_DN22016_c0_g1;TRINITY_DN16827_c0_g1;TRINITY_DN1617_c0_g1;TRINITY_DN3484_c2_g1;TRINITY_DN5135_c0_g5;TRINITY_DN4894_c0_g1;TRINITY_DN5135_c0_g3;TRINITY_DN57338_c0_g1;TRINITY_DN2376_c0_g1;TRINITY_DN11479_c0_g1;TRINITY_DN7183_c0_g1;TRINITY_DN8185_c0_g1;TRINITY_DN19870_c0_g1;TRINITY_DN727_c0_g1;TRINITY_DN21527_c0_g1
Cluster2	17	GO:0001067	MF	transcription regulatory region nucleic acid binding	0.000774499	TRINITY_DN7904_c0_g2;TRINITY_DN254_c0_g1;TRINITY_DN22016_c0_g1;TRINITY_DN16827_c0_g1;TRINITY_DN1617_c0_g1;TRINITY_DN3484_c2_g1;TRINITY_DN5135_c0_g5;TRINITY_DN4894_c0_g1;TRINITY_DN5135_c0_g3;TRINITY_DN57338_c0_g1;TRINITY_DN2376_c0_g1;TRINITY_DN11479_c0_g1;TRINITY_DN7183_c0_g1;TRINITY_DN8185_c0_g1;TRINITY_DN19870_c0_g1;TRINITY_DN727_c0_g1;TRINITY_DN21527_c0_g1
Cluster2	27	GO:0046906	MF	tetrapyrrole binding	0.000774499	TRINITY_DN41687_c1_g1;TRINITY_DN3599_c0_g1;TRINITY_DN52759_c1_g1;TRINITY_DN17207_c0_g1;TRINITY_DN256_c0_g1;TRINITY_DN22702_c0_g1;TRINITY_DN3007_c0_g1;TRINITY_DN2433_c1_g2;TRINITY_DN2804_c0_g2;TRINITY_DN474_c0_g3;TRINITY_DN40251_c0_g2;TRINITY_DN10761_c0_g1;TRINITY_DN24361_c0_g2;TRINITY_DN24208_c0_g3;TRINITY_DN21339_c0_g1;TRINITY_DN21174_c0_g1;TRINITY_DN3899_c0_g1;TRINITY_DN175_c0_g2;TRINITY_DN7337…
Cluster2	11	GO:0000978	MF	RNA polymerase II cis-regulatory region sequence-specific DNA binding	0.000774499	TRINITY_DN7904_c0_g2;TRINITY_DN22016_c0_g1;TRINITY_DN3484_c2_g1;TRINITY_DN727_c0_g1;TRINITY_DN4894_c0_g1;TRINITY_DN7183_c0_g1;TRINITY_DN2376_c0_g1;TRINITY_DN11479_c0_g1;TRINITY_DN8185_c0_g1;TRINITY_DN19870_c0_g1;TRINITY_DN21527_c0_g1
Cluster2	20	GO:0004497	MF	monooxygenase activity	0.000774499	TRINITY_DN17668_c1_g2;TRINITY_DN24361_c0_g2;TRINITY_DN24208_c0_g3;TRINITY_DN3007_c0_g1;TRINITY_DN1569_c0_g1;TRINITY_DN2433_c1_g2;TRINITY_DN1337_c0_g2;TRINITY_DN41687_c1_g1;TRINITY_DN21174_c0_g1;TRINITY_DN7536_c0_g1;TRINITY_DN3599_c0_g1;TRINITY_DN175_c0_g2;TRINITY_DN52759_c1_g1;TRINITY_DN21032_c0_g1;TRINITY_DN21257_c0_g1;TRINITY_DN2804_c0_g2;TRINITY_DN474_c0_g3;TRINITY_DN40251_c0_g2;TRINITY_DN3339…
Cluster2	12	GO:0000977	MF	RNA polymerase II transcription regulatory region sequence-specific DNA binding	0.000774499	TRINITY_DN7904_c0_g2;TRINITY_DN254_c0_g1;TRINITY_DN22016_c0_g1;TRINITY_DN3484_c2_g1;TRINITY_DN727_c0_g1;TRINITY_DN4894_c0_g1;TRINITY_DN7183_c0_g1;TRINITY_DN2376_c0_g1;TRINITY_DN11479_c0_g1;TRINITY_DN8185_c0_g1;TRINITY_DN19870_c0_g1;TRINITY_DN21527_c0_g1
Cluster2	28	GO:0043565	MF	sequence-specific DNA binding	0.000774499	TRINITY_DN16827_c0_g1;TRINITY_DN727_c0_g1;TRINITY_DN183825_c0_g1;TRINITY_DN57338_c0_g1;TRINITY_DN18306_c0_g1;TRINITY_DN16828_c0_g1;TRINITY_DN363_c2_g1;TRINITY_DN1786_c0_g2;TRINITY_DN22016_c0_g1;TRINITY_DN3320_c1_g1;TRINITY_DN7183_c0_g1;TRINITY_DN2376_c0_g1;TRINITY_DN11479_c0_g1;TRINITY_DN8185_c0_g1;TRINITY_DN5565_c1_g1;TRINITY_DN254_c0_g1;TRINITY_DN1617_c0_g1;TRINITY_DN2894_c0_g1;TRINITY_DN4894_c…
Cluster2	36	GO:0140110	MF	transcription regulator activity	0.000774499	TRINITY_DN2866_c0_g1;TRINITY_DN16827_c0_g1;TRINITY_DN3484_c2_g1;TRINITY_DN727_c0_g1;TRINITY_DN18306_c0_g1;TRINITY_DN16828_c0_g1;TRINITY_DN363_c2_g1;TRINITY_DN1786_c0_g2;TRINITY_DN22016_c0_g1;TRINITY_DN3320_c1_g1;TRINITY_DN10952_c1_g1;TRINITY_DN7620_c0_g1;TRINITY_DN7183_c0_g1;TRINITY_DN2376_c0_g1;TRINITY_DN11479_c0_g1;TRINITY_DN2704_c1_g1;TRINITY_DN8185_c0_g1;TRINITY_DN5565_c1_g1;TRINITY_DN254_c0_…
Cluster2	24	GO:0020037	MF	heme binding	0.000774499	TRINITY_DN24361_c0_g2;TRINITY_DN3599_c0_g1;TRINITY_DN52759_c1_g1;TRINITY_DN17207_c0_g1;TRINITY_DN256_c0_g1;TRINITY_DN3007_c0_g1;TRINITY_DN2433_c1_g2;TRINITY_DN2804_c0_g2;TRINITY_DN474_c0_g3;TRINITY_DN40251_c0_g2;TRINITY_DN10761_c0_g1;TRINITY_DN41687_c1_g1;TRINITY_DN24208_c0_g3;TRINITY_DN21339_c0_g1;TRINITY_DN21174_c0_g1;TRINITY_DN3899_c0_g1;TRINITY_DN175_c0_g2;TRINITY_DN7337_c0_g1;TRINITY_DN8678_…
Cluster2	192	GO:0016021	CC	integral component of membrane	0.000834542	TRINITY_DN8515_c0_g1;TRINITY_DN17136_c0_g1;TRINITY_DN39124_c0_g1;TRINITY_DN1244_c1_g3;TRINITY_DN15076_c0_g1;TRINITY_DN1064_c1_g1;TRINITY_DN7472_c1_g1;TRINITY_DN3877_c1_g1;TRINITY_DN1546_c0_g1;TRINITY_DN474_c0_g3;TRINITY_DN20516_c0_g1;TRINITY_DN120555_c0_g1;TRINITY_DN23391_c0_g1;TRINITY_DN39967_c0_g1;TRINITY_DN256_c0_g1;TRINITY_DN13511_c0_g1;TRINITY_DN877_c0_g1;TRINITY_DN20233_c0_g1;TRINITY_DN5183…
Cluster2	9	GO:0031225	CC	anchored component of membrane	0.00128395	TRINITY_DN3635_c0_g1;TRINITY_DN51834_c0_g1;TRINITY_DN9693_c0_g1;TRINITY_DN7652_c0_g1;TRINITY_DN53412_c0_g1;TRINITY_DN33755_c0_g1;TRINITY_DN49890_c0_g1;TRINITY_DN1473_c0_g2;TRINITY_DN27267_c0_g1
Cluster2	17	GO:0005976	BP	polysaccharide metabolic process	0.00164716	TRINITY_DN10487_c0_g1;TRINITY_DN12334_c0_g1;TRINITY_DN5370_c0_g2;TRINITY_DN6956_c0_g1;TRINITY_DN3715_c1_g2;TRINITY_DN88617_c0_g5;TRINITY_DN6445_c0_g1;TRINITY_DN4748_c0_g1;TRINITY_DN1592_c0_g1;TRINITY_DN100646_c0_g1;TRINITY_DN31315_c0_g1;TRINITY_DN200076_c0_g1;TRINITY_DN7392_c0_g1;TRINITY_DN14148_c0_g1;TRINITY_DN26351_c0_g1;TRINITY_DN23458_c0_g1;TRINITY_DN1054_c0_g1
Cluster2	18	GO:0003690	MF	double-stranded DNA binding	0.00205008	TRINITY_DN4894_c0_g1;TRINITY_DN254_c0_g1;TRINITY_DN22016_c0_g1;TRINITY_DN16827_c0_g1;TRINITY_DN1617_c0_g1;TRINITY_DN3484_c2_g1;TRINITY_DN2376_c0_g1;TRINITY_DN727_c0_g1;TRINITY_DN7904_c0_g2;TRINITY_DN5135_c0_g3;TRINITY_DN57338_c0_g1;TRINITY_DN5135_c0_g5;TRINITY_DN11479_c0_g1;TRINITY_DN7183_c0_g1;TRINITY_DN8185_c0_g1;TRINITY_DN448_c0_g1;TRINITY_DN19870_c0_g1;TRINITY_DN21527_c0_g1
Cluster2	20	GO:0016705	MF	oxidoreductase activity, acting on paired donors, with incorporation or reduction of molecular oxygen	0.002156	TRINITY_DN17668_c1_g2;TRINITY_DN24361_c0_g2;TRINITY_DN24208_c0_g3;TRINITY_DN3007_c0_g1;TRINITY_DN1569_c0_g1;TRINITY_DN1337_c0_g2;TRINITY_DN41687_c1_g1;TRINITY_DN21174_c0_g1;TRINITY_DN7536_c0_g1;TRINITY_DN3599_c0_g1;TRINITY_DN175_c0_g2;TRINITY_DN52759_c1_g1;TRINITY_DN21032_c0_g1;TRINITY_DN21257_c0_g1;TRINITY_DN2804_c0_g2;TRINITY_DN474_c0_g3;TRINITY_DN40251_c0_g2;TRINITY_DN2433_c1_g2;TRINITY_DN5733…
Cluster2	18	GO:0005506	MF	iron ion binding	0.00509842	TRINITY_DN17668_c1_g2;TRINITY_DN24361_c0_g2;TRINITY_DN24208_c0_g3;TRINITY_DN3007_c0_g1;TRINITY_DN1569_c0_g1;TRINITY_DN1718_c0_g1;TRINITY_DN41687_c1_g1;TRINITY_DN21174_c0_g1;TRINITY_DN3599_c0_g1;TRINITY_DN175_c0_g2;TRINITY_DN52759_c1_g1;TRINITY_DN21032_c0_g1;TRINITY_DN21257_c0_g1;TRINITY_DN2804_c0_g2;TRINITY_DN474_c0_g3;TRINITY_DN40251_c0_g2;TRINITY_DN2433_c1_g2;TRINITY_DN10761_c0_g1
Cluster2	11	GO:0000981	MF	DNA-binding transcription factor activity, RNA polymerase II-specific	0.00673083	TRINITY_DN7904_c0_g2;TRINITY_DN22016_c0_g1;TRINITY_DN3484_c2_g1;TRINITY_DN2894_c0_g1;TRINITY_DN4894_c0_g1;TRINITY_DN7183_c0_g1;TRINITY_DN2376_c0_g1;TRINITY_DN1786_c0_g2;TRINITY_DN19870_c0_g1;TRINITY_DN727_c0_g1;TRINITY_DN21527_c0_g1
Cluster2	23	GO:0016747	MF	acyltransferase activity, transferring groups other than amino-acyl groups	0.00710926	TRINITY_DN1786_c0_g1;TRINITY_DN59058_c0_g1;TRINITY_DN23391_c0_g1;TRINITY_DN109049_c0_g1;TRINITY_DN11875_c0_g1;TRINITY_DN254034_c0_g1;TRINITY_DN11390_c0_g1;TRINITY_DN146_c0_g2;TRINITY_DN8602_c3_g1;TRINITY_DN3812_c0_g1;TRINITY_DN20260_c0_g2;TRINITY_DN45877_c0_g1;TRINITY_DN80348_c1_g2;TRINITY_DN7427_c0_g1;TRINITY_DN15296_c0_g1;TRINITY_DN13248_c0_g1;TRINITY_DN10366_c0_g1;TRINITY_DN25595_c0_g1;TRINITY…
Cluster2	10	GO:0031047	BP	gene silencing by RNA	0.00839564	TRINITY_DN20981_c0_g1;TRINITY_DN62026_c0_g1;TRINITY_DN63109_c0_g2;TRINITY_DN140_c0_g1;TRINITY_DN41744_c0_g1;TRINITY_DN1191_c0_g2;TRINITY_DN74898_c1_g1;TRINITY_DN4496_c1_g1;TRINITY_DN6342_c0_g3;TRINITY_DN3336_c1_g1
Cluster2	55	GO:0003677	MF	DNA binding	0.0155434	TRINITY_DN190465_c0_g1;TRINITY_DN18306_c0_g1;TRINITY_DN24175_c0_g3;TRINITY_DN16827_c0_g1;TRINITY_DN3484_c2_g1;TRINITY_DN482_c1_g2;TRINITY_DN727_c0_g1;TRINITY_DN183825_c0_g1;TRINITY_DN8354_c0_g1;TRINITY_DN57338_c0_g1;TRINITY_DN8648_c0_g2;TRINITY_DN16828_c0_g1;TRINITY_DN363_c2_g1;TRINITY_DN1786_c0_g2;TRINITY_DN59840_c0_g2;TRINITY_DN15710_c0_g2;TRINITY_DN22016_c0_g1;TRINITY_DN3320_c1_g1;TRINITY_DN18…
Cluster2	18	GO:0043531	MF	ADP binding	0.0165777	TRINITY_DN153_c0_g2;TRINITY_DN6678_c1_g1;TRINITY_DN8849_c0_g1;TRINITY_DN7662_c0_g1;TRINITY_DN39207_c0_g1;TRINITY_DN24477_c0_g1;TRINITY_DN29863_c0_g1;TRINITY_DN7482_c0_g4;TRINITY_DN905_c0_g1;TRINITY_DN19844_c0_g1;TRINITY_DN8940_c0_g1;TRINITY_DN9873_c0_g1;TRINITY_DN34454_c0_g1;TRINITY_DN18933_c1_g1;TRINITY_DN19215_c0_g1;TRINITY_DN2732_c0_g1;TRINITY_DN23587_c0_g1;TRINITY_DN15451_c0_g2
Cluster2	48	GO:0010468	BP	regulation of gene expression	0.0203805	TRINITY_DN20981_c0_g1;TRINITY_DN190465_c0_g1;TRINITY_DN2866_c0_g1;TRINITY_DN16827_c0_g1;TRINITY_DN140_c0_g1;TRINITY_DN727_c0_g1;TRINITY_DN183825_c0_g1;TRINITY_DN5135_c0_g3;TRINITY_DN59840_c0_g2;TRINITY_DN3336_c1_g1;TRINITY_DN13416_c0_g1;TRINITY_DN22016_c0_g1;TRINITY_DN3320_c1_g1;TRINITY_DN20853_c0_g1;TRINITY_DN1191_c0_g2;TRINITY_DN27813_c0_g1;TRINITY_DN7183_c0_g1;TRINITY_DN2376_c0_g1;TRINITY_DN11…
Cluster2	9	GO:0000272	BP	polysaccharide catabolic process	0.025506	TRINITY_DN5370_c0_g2;TRINITY_DN31315_c0_g1;TRINITY_DN6956_c0_g1;TRINITY_DN100646_c0_g1;TRINITY_DN3715_c1_g2;TRINITY_DN14148_c0_g1;TRINITY_DN26351_c0_g1;TRINITY_DN23458_c0_g1;TRINITY_DN1054_c0_g1
Cluster2	32	GO:0006355	BP	regulation of transcription, DNA-templated	0.0260358	TRINITY_DN190465_c0_g1;TRINITY_DN2866_c0_g1;TRINITY_DN16827_c0_g1;TRINITY_DN727_c0_g1;TRINITY_DN183825_c0_g1;TRINITY_DN59840_c0_g2;TRINITY_DN13416_c0_g1;TRINITY_DN22016_c0_g1;TRINITY_DN3320_c1_g1;TRINITY_DN27813_c0_g1;TRINITY_DN7183_c0_g1;TRINITY_DN2376_c0_g1;TRINITY_DN11479_c0_g1;TRINITY_DN2704_c1_g1;TRINITY_DN8185_c0_g1;TRINITY_DN5565_c1_g1;TRINITY_DN254_c0_g1;TRINITY_DN21339_c0_g1;TRINITY_DN16…
Cluster2	32	GO:1903506	BP	regulation of nucleic acid-templated transcription	0.0260358	TRINITY_DN190465_c0_g1;TRINITY_DN2866_c0_g1;TRINITY_DN16827_c0_g1;TRINITY_DN727_c0_g1;TRINITY_DN183825_c0_g1;TRINITY_DN59840_c0_g2;TRINITY_DN13416_c0_g1;TRINITY_DN22016_c0_g1;TRINITY_DN3320_c1_g1;TRINITY_DN27813_c0_g1;TRINITY_DN7183_c0_g1;TRINITY_DN2376_c0_g1;TRINITY_DN11479_c0_g1;TRINITY_DN2704_c1_g1;TRINITY_DN8185_c0_g1;TRINITY_DN5565_c1_g1;TRINITY_DN254_c0_g1;TRINITY_DN21339_c0_g1;TRINITY_DN16…
Cluster2	32	GO:2001141	BP	regulation of RNA biosynthetic process	0.0260358	TRINITY_DN190465_c0_g1;TRINITY_DN2866_c0_g1;TRINITY_DN16827_c0_g1;TRINITY_DN727_c0_g1;TRINITY_DN183825_c0_g1;TRINITY_DN59840_c0_g2;TRINITY_DN13416_c0_g1;TRINITY_DN22016_c0_g1;TRINITY_DN3320_c1_g1;TRINITY_DN27813_c0_g1;TRINITY_DN7183_c0_g1;TRINITY_DN2376_c0_g1;TRINITY_DN11479_c0_g1;TRINITY_DN2704_c1_g1;TRINITY_DN8185_c0_g1;TRINITY_DN5565_c1_g1;TRINITY_DN254_c0_g1;TRINITY_DN21339_c0_g1;TRINITY_DN16…
Cluster2	11	GO:0016458	BP	gene silencing	0.0327621	TRINITY_DN20981_c0_g1;TRINITY_DN62026_c0_g1;TRINITY_DN63109_c0_g2;TRINITY_DN140_c0_g1;TRINITY_DN41744_c0_g1;TRINITY_DN1191_c0_g2;TRINITY_DN74898_c1_g1;TRINITY_DN1131_c2_g1;TRINITY_DN4496_c1_g1;TRINITY_DN6342_c0_g3;TRINITY_DN3336_c1_g1
Cluster2	33	GO:0051252	BP	regulation of RNA metabolic process	0.0466597	TRINITY_DN190465_c0_g1;TRINITY_DN2866_c0_g1;TRINITY_DN16827_c0_g1;TRINITY_DN727_c0_g1;TRINITY_DN183825_c0_g1;TRINITY_DN59840_c0_g2;TRINITY_DN13416_c0_g1;TRINITY_DN22016_c0_g1;TRINITY_DN3320_c1_g1;TRINITY_DN27813_c0_g1;TRINITY_DN7183_c0_g1;TRINITY_DN2376_c0_g1;TRINITY_DN11479_c0_g1;TRINITY_DN2704_c1_g1;TRINITY_DN8185_c0_g1;TRINITY_DN2014_c0_g2;TRINITY_DN5565_c1_g1;TRINITY_DN254_c0_g1;TRINITY_DN213…
Cluster3	152	GO:0006518	BP	peptide metabolic process	0.00139701	TRINITY_DN19569_c0_g1;TRINITY_DN12121_c1_g1;TRINITY_DN19909_c1_g3;TRINITY_DN19909_c1_g4;TRINITY_DN33320_c0_g1;TRINITY_DN67344_c0_g1;TRINITY_DN17496_c0_g1;TRINITY_DN1123_c0_g2;TRINITY_DN45866_c0_g1;TRINITY_DN240500_c0_g1;TRINITY_DN200215_c0_g1;TRINITY_DN197697_c0_g2;TRINITY_DN113324_c0_g2;TRINITY_DN255411_c0_g1;TRINITY_DN230512_c0_g1;TRINITY_DN93954_c0_g1;TRINITY_DN106118_c0_g1;TRINITY_DN48131_c0_…
Cluster3	148	GO:0006412	BP	translation	0.00139701	TRINITY_DN19569_c0_g1;TRINITY_DN12121_c1_g1;TRINITY_DN19909_c1_g3;TRINITY_DN19909_c1_g4;TRINITY_DN33320_c0_g1;TRINITY_DN67344_c0_g1;TRINITY_DN17496_c0_g1;TRINITY_DN1123_c0_g2;TRINITY_DN45866_c0_g1;TRINITY_DN240500_c0_g1;TRINITY_DN200215_c0_g1;TRINITY_DN197697_c0_g2;TRINITY_DN113324_c0_g2;TRINITY_DN255411_c0_g1;TRINITY_DN230512_c0_g1;TRINITY_DN93954_c0_g1;TRINITY_DN106118_c0_g1;TRINITY_DN48131_c0_…
Cluster3	155	GO:0043603	BP	cellular amide metabolic process	0.00139701	TRINITY_DN19569_c0_g1;TRINITY_DN12121_c1_g1;TRINITY_DN19909_c1_g3;TRINITY_DN19909_c1_g4;TRINITY_DN33320_c0_g1;TRINITY_DN67344_c0_g1;TRINITY_DN17496_c0_g1;TRINITY_DN1123_c0_g2;TRINITY_DN45866_c0_g1;TRINITY_DN240500_c0_g1;TRINITY_DN200215_c0_g1;TRINITY_DN197697_c0_g2;TRINITY_DN113324_c0_g2;TRINITY_DN255411_c0_g1;TRINITY_DN230512_c0_g1;TRINITY_DN93954_c0_g1;TRINITY_DN106118_c0_g1;TRINITY_DN48131_c0_…
Cluster3	152	GO:0043604	BP	amide biosynthetic process	0.00139701	TRINITY_DN19569_c0_g1;TRINITY_DN12121_c1_g1;TRINITY_DN19909_c1_g3;TRINITY_DN19909_c1_g4;TRINITY_DN33320_c0_g1;TRINITY_DN67344_c0_g1;TRINITY_DN17496_c0_g1;TRINITY_DN1123_c0_g2;TRINITY_DN45866_c0_g1;TRINITY_DN240500_c0_g1;TRINITY_DN200215_c0_g1;TRINITY_DN197697_c0_g2;TRINITY_DN113324_c0_g2;TRINITY_DN255411_c0_g1;TRINITY_DN230512_c0_g1;TRINITY_DN93954_c0_g1;TRINITY_DN106118_c0_g1;TRINITY_DN48131_c0_…
Cluster3	149	GO:0043043	BP	peptide biosynthetic process	0.00139701	TRINITY_DN19569_c0_g1;TRINITY_DN12121_c1_g1;TRINITY_DN19909_c1_g3;TRINITY_DN19909_c1_g4;TRINITY_DN33320_c0_g1;TRINITY_DN67344_c0_g1;TRINITY_DN17496_c0_g1;TRINITY_DN1123_c0_g2;TRINITY_DN45866_c0_g1;TRINITY_DN240500_c0_g1;TRINITY_DN200215_c0_g1;TRINITY_DN197697_c0_g2;TRINITY_DN113324_c0_g2;TRINITY_DN255411_c0_g1;TRINITY_DN230512_c0_g1;TRINITY_DN93954_c0_g1;TRINITY_DN106118_c0_g1;TRINITY_DN48131_c0_…
Cluster3	176	GO:0044271	BP	cellular nitrogen compound biosynthetic process	0.00139701	TRINITY_DN19569_c0_g1;TRINITY_DN3359_c0_g2;TRINITY_DN19909_c1_g3;TRINITY_DN19909_c1_g4;TRINITY_DN10388_c0_g1;TRINITY_DN33320_c0_g1;TRINITY_DN67344_c0_g1;TRINITY_DN17496_c0_g1;TRINITY_DN8074_c0_g2;TRINITY_DN12121_c1_g1;TRINITY_DN11750_c0_g1;TRINITY_DN45866_c0_g1;TRINITY_DN240500_c0_g1;TRINITY_DN200215_c0_g1;TRINITY_DN197697_c0_g2;TRINITY_DN113324_c0_g2;TRINITY_DN255411_c0_g1;TRINITY_DN230512_c0_g1…
Cluster3	172	GO:0034645	BP	cellular macromolecule biosynthetic process	0.00139701	TRINITY_DN19569_c0_g1;TRINITY_DN3359_c0_g2;TRINITY_DN93386_c0_g2;TRINITY_DN19909_c1_g3;TRINITY_DN19909_c1_g4;TRINITY_DN33320_c0_g1;TRINITY_DN67344_c0_g1;TRINITY_DN17496_c0_g1;TRINITY_DN12121_c1_g1;TRINITY_DN4203_c0_g1;TRINITY_DN1123_c0_g2;TRINITY_DN906_c0_g2;TRINITY_DN104943_c0_g1;TRINITY_DN906_c0_g1;TRINITY_DN45866_c0_g1;TRINITY_DN240500_c0_g1;TRINITY_DN200215_c0_g1;TRINITY_DN6449_c0_g1;TRINITY_…
Cluster3	178	GO:0009059	BP	macromolecule biosynthetic process	0.00139701	TRINITY_DN19569_c0_g1;TRINITY_DN3359_c0_g2;TRINITY_DN3031_c0_g1;TRINITY_DN93386_c0_g2;TRINITY_DN19909_c1_g3;TRINITY_DN19909_c1_g4;TRINITY_DN33320_c0_g1;TRINITY_DN67344_c0_g1;TRINITY_DN17496_c0_g1;TRINITY_DN8074_c0_g2;TRINITY_DN4203_c0_g1;TRINITY_DN12121_c1_g1;TRINITY_DN906_c0_g2;TRINITY_DN11750_c0_g1;TRINITY_DN906_c0_g1;TRINITY_DN45866_c0_g1;TRINITY_DN240500_c0_g1;TRINITY_DN200215_c0_g1;TRINITY_D…
Cluster3	174	GO:1901566	BP	organonitrogen compound biosynthetic process	0.00139701	TRINITY_DN19569_c0_g1;TRINITY_DN12121_c1_g1;TRINITY_DN19909_c1_g3;TRINITY_DN19909_c1_g4;TRINITY_DN10388_c0_g1;TRINITY_DN33320_c0_g1;TRINITY_DN67344_c0_g1;TRINITY_DN17496_c0_g1;TRINITY_DN1123_c0_g2;TRINITY_DN45866_c0_g1;TRINITY_DN240500_c0_g1;TRINITY_DN200215_c0_g1;TRINITY_DN197697_c0_g2;TRINITY_DN113324_c0_g2;TRINITY_DN255411_c0_g1;TRINITY_DN230512_c0_g1;TRINITY_DN93954_c0_g1;TRINITY_DN106118_c0_…
Cluster3	231	GO:0009058	BP	biosynthetic process	0.00139701	TRINITY_DN19569_c0_g1;TRINITY_DN3359_c0_g2;TRINITY_DN3031_c0_g1;TRINITY_DN93386_c0_g2;TRINITY_DN19909_c1_g3;TRINITY_DN19909_c1_g4;TRINITY_DN204675_c0_g1;TRINITY_DN6565_c0_g2;TRINITY_DN33320_c0_g1;TRINITY_DN67344_c0_g1;TRINITY_DN17496_c0_g1;TRINITY_DN8074_c0_g2;TRINITY_DN4203_c0_g1;TRINITY_DN12121_c1_g1;TRINITY_DN169237_c0_g3;TRINITY_DN46835_c0_g1;TRINITY_DN11750_c0_g1;TRINITY_DN906_c0_g1;TRINITY_…
Cluster3	18	GO:0000028	BP	ribosomal small subunit assembly	0.00139701	TRINITY_DN13950_c0_g1;TRINITY_DN250628_c0_g1;TRINITY_DN37937_c0_g1;TRINITY_DN808_c0_g1;TRINITY_DN10655_c0_g2;TRINITY_DN10655_c0_g3;TRINITY_DN240500_c0_g1;TRINITY_DN81796_c0_g2;TRINITY_DN2976_c0_g1;TRINITY_DN2419_c0_g1;TRINITY_DN5527_c0_g1;TRINITY_DN245736_c0_g1;TRINITY_DN808_c1_g1;TRINITY_DN12843_c0_g1;TRINITY_DN37135_c0_g1;TRINITY_DN18992_c0_g1;TRINITY_DN32094_c0_g1;TRINITY_DN46131_c0_g3
Cluster3	223	GO:0044249	BP	cellular biosynthetic process	0.00139701	TRINITY_DN19569_c0_g1;TRINITY_DN3359_c0_g2;TRINITY_DN169237_c0_g3;TRINITY_DN93386_c0_g2;TRINITY_DN19909_c1_g3;TRINITY_DN19909_c1_g4;TRINITY_DN204675_c0_g1;TRINITY_DN6565_c0_g2;TRINITY_DN33320_c0_g1;TRINITY_DN67344_c0_g1;TRINITY_DN17496_c0_g1;TRINITY_DN8074_c0_g2;TRINITY_DN4203_c0_g1;TRINITY_DN12121_c1_g1;TRINITY_DN13365_c0_g2;TRINITY_DN906_c0_g2;TRINITY_DN11750_c0_g1;TRINITY_DN906_c0_g1;TRINITY_D…
Cluster3	46	GO:0022627	CC	cytosolic small ribosomal subunit	0.00139701	TRINITY_DN74852_c0_g1;TRINITY_DN3973_c0_g1;TRINITY_DN66178_c0_g1;TRINITY_DN10655_c0_g2;TRINITY_DN19909_c1_g3;TRINITY_DN12843_c0_g1;TRINITY_DN48131_c0_g1;TRINITY_DN85098_c0_g1;TRINITY_DN37135_c0_g1;TRINITY_DN113324_c0_g2;TRINITY_DN217067_c0_g1;TRINITY_DN240102_c0_g1;TRINITY_DN222271_c0_g1;TRINITY_DN88451_c1_g1;TRINITY_DN81796_c0_g2;TRINITY_DN144668_c0_g2;TRINITY_DN240500_c0_g1;TRINITY_DN18992_c0_g…
Cluster3	64	GO:0022625	CC	cytosolic large ribosomal subunit	0.00139701	TRINITY_DN57906_c0_g1;TRINITY_DN19569_c0_g1;TRINITY_DN20753_c0_g1;TRINITY_DN64403_c0_g1;TRINITY_DN93386_c0_g2;TRINITY_DN144790_c0_g5;TRINITY_DN12226_c0_g1;TRINITY_DN241831_c0_g1;TRINITY_DN70557_c0_g1;TRINITY_DN4435_c0_g1;TRINITY_DN3747_c0_g1;TRINITY_DN4053_c0_g2;TRINITY_DN39400_c0_g1;TRINITY_DN9960_c0_g1;TRINITY_DN125933_c0_g1;TRINITY_DN67270_c0_g1;TRINITY_DN1123_c0_g2;TRINITY_DN72111_c0_g1;TRINI…
Cluster3	49	GO:0015935	CC	small ribosomal subunit	0.00139701	TRINITY_DN74852_c0_g1;TRINITY_DN3973_c0_g1;TRINITY_DN66178_c0_g1;TRINITY_DN10655_c0_g2;TRINITY_DN19909_c1_g3;TRINITY_DN12843_c0_g1;TRINITY_DN48131_c0_g1;TRINITY_DN85098_c0_g1;TRINITY_DN37135_c0_g1;TRINITY_DN113324_c0_g2;TRINITY_DN217067_c0_g1;TRINITY_DN240102_c0_g1;TRINITY_DN222271_c0_g1;TRINITY_DN88451_c1_g1;TRINITY_DN81796_c0_g2;TRINITY_DN144668_c0_g2;TRINITY_DN240500_c0_g1;TRINITY_DN2178_c0_g1…
Cluster3	66	GO:0015934	CC	large ribosomal subunit	0.00139701	TRINITY_DN57906_c0_g1;TRINITY_DN19569_c0_g1;TRINITY_DN20753_c0_g1;TRINITY_DN64403_c0_g1;TRINITY_DN93386_c0_g2;TRINITY_DN144790_c0_g5;TRINITY_DN12226_c0_g1;TRINITY_DN241831_c0_g1;TRINITY_DN70557_c0_g1;TRINITY_DN4435_c0_g1;TRINITY_DN3747_c0_g1;TRINITY_DN4053_c0_g2;TRINITY_DN39400_c0_g1;TRINITY_DN9960_c0_g1;TRINITY_DN18858_c0_g1;TRINITY_DN67270_c0_g1;TRINITY_DN1123_c0_g2;TRINITY_DN72111_c0_g1;TRINIT…
Cluster3	132	GO:0005840	CC	ribosome	0.00139701	TRINITY_DN19569_c0_g1;TRINITY_DN12121_c1_g1;TRINITY_DN19909_c1_g3;TRINITY_DN218448_c0_g1;TRINITY_DN19909_c1_g4;TRINITY_DN33320_c0_g1;TRINITY_DN67344_c0_g1;TRINITY_DN1123_c0_g2;TRINITY_DN906_c0_g2;TRINITY_DN906_c0_g1;TRINITY_DN45866_c0_g1;TRINITY_DN240500_c0_g1;TRINITY_DN200215_c0_g1;TRINITY_DN18992_c0_g1;TRINITY_DN113324_c0_g2;TRINITY_DN255411_c0_g1;TRINITY_DN230512_c0_g1;TRINITY_DN93954_c0_g1;TR…
Cluster3	115	GO:0044391	CC	ribosomal subunit	0.00139701	TRINITY_DN19569_c0_g1;TRINITY_DN93386_c0_g2;TRINITY_DN19909_c1_g3;TRINITY_DN19909_c1_g4;TRINITY_DN33320_c0_g1;TRINITY_DN45866_c0_g1;TRINITY_DN240500_c0_g1;TRINITY_DN18992_c0_g1;TRINITY_DN113324_c0_g2;TRINITY_DN245087_c0_g1;TRINITY_DN25596_c0_g2;TRINITY_DN93954_c0_g1;TRINITY_DN106118_c0_g1;TRINITY_DN48131_c0_g1;TRINITY_DN98290_c0_g2;TRINITY_DN40907_c0_g1;TRINITY_DN37135_c0_g1;TRINITY_DN32094_c0_g1…
Cluster3	151	GO:0043228	CC	non-membrane-bounded organelle	0.00139701	TRINITY_DN19569_c0_g1;TRINITY_DN12121_c1_g1;TRINITY_DN19909_c1_g3;TRINITY_DN218448_c0_g1;TRINITY_DN19909_c1_g4;TRINITY_DN237_c0_g1;TRINITY_DN67344_c0_g1;TRINITY_DN6703_c0_g1;TRINITY_DN851_c0_g2;TRINITY_DN1123_c0_g2;TRINITY_DN906_c0_g2;TRINITY_DN906_c0_g1;TRINITY_DN45866_c0_g1;TRINITY_DN240500_c0_g1;TRINITY_DN200215_c0_g1;TRINITY_DN18992_c0_g1;TRINITY_DN113324_c0_g2;TRINITY_DN6425_c4_g1;TRINITY_DN…
Cluster3	151	GO:0043232	CC	intracellular non-membrane-bounded organelle	0.00139701	TRINITY_DN19569_c0_g1;TRINITY_DN12121_c1_g1;TRINITY_DN19909_c1_g3;TRINITY_DN218448_c0_g1;TRINITY_DN19909_c1_g4;TRINITY_DN237_c0_g1;TRINITY_DN67344_c0_g1;TRINITY_DN6703_c0_g1;TRINITY_DN851_c0_g2;TRINITY_DN1123_c0_g2;TRINITY_DN906_c0_g2;TRINITY_DN906_c0_g1;TRINITY_DN45866_c0_g1;TRINITY_DN240500_c0_g1;TRINITY_DN200215_c0_g1;TRINITY_DN18992_c0_g1;TRINITY_DN113324_c0_g2;TRINITY_DN6425_c4_g1;TRINITY_DN…
Cluster3	122	GO:1990904	CC	ribonucleoprotein complex	0.00139701	TRINITY_DN19569_c0_g1;TRINITY_DN93386_c0_g2;TRINITY_DN19909_c1_g3;TRINITY_DN19909_c1_g4;TRINITY_DN33320_c0_g1;TRINITY_DN203508_c0_g1;TRINITY_DN45866_c0_g1;TRINITY_DN240500_c0_g1;TRINITY_DN18992_c0_g1;TRINITY_DN113324_c0_g2;TRINITY_DN245087_c0_g1;TRINITY_DN25596_c0_g2;TRINITY_DN93954_c0_g1;TRINITY_DN106118_c0_g1;TRINITY_DN48131_c0_g1;TRINITY_DN9985_c0_g1;TRINITY_DN98290_c0_g2;TRINITY_DN40907_c0_g1…
Cluster3	156	GO:0005198	MF	structural molecule activity	0.00139701	TRINITY_DN19569_c0_g1;TRINITY_DN12121_c1_g1;TRINITY_DN93386_c0_g2;TRINITY_DN19909_c1_g3;TRINITY_DN19909_c1_g4;TRINITY_DN33320_c0_g1;TRINITY_DN67344_c0_g1;TRINITY_DN1123_c0_g2;TRINITY_DN906_c0_g2;TRINITY_DN906_c0_g1;TRINITY_DN45866_c0_g1;TRINITY_DN240500_c0_g1;TRINITY_DN200215_c0_g1;TRINITY_DN18992_c0_g1;TRINITY_DN113324_c0_g2;TRINITY_DN245087_c0_g1;TRINITY_DN230512_c0_g1;TRINITY_DN93954_c0_g1;TRI…
Cluster3	153	GO:0003735	MF	structural constituent of ribosome	0.00139701	TRINITY_DN19569_c0_g1;TRINITY_DN12121_c1_g1;TRINITY_DN93386_c0_g2;TRINITY_DN19909_c1_g3;TRINITY_DN19909_c1_g4;TRINITY_DN33320_c0_g1;TRINITY_DN67344_c0_g1;TRINITY_DN1123_c0_g2;TRINITY_DN906_c0_g2;TRINITY_DN906_c0_g1;TRINITY_DN45866_c0_g1;TRINITY_DN240500_c0_g1;TRINITY_DN200215_c0_g1;TRINITY_DN18992_c0_g1;TRINITY_DN113324_c0_g2;TRINITY_DN255411_c0_g1;TRINITY_DN230512_c0_g1;TRINITY_DN93954_c0_g1;TRI…
Cluster3	227	GO:1901576	BP	organic substance biosynthetic process	0.00145283	TRINITY_DN19569_c0_g1;TRINITY_DN3359_c0_g2;TRINITY_DN3031_c0_g1;TRINITY_DN93386_c0_g2;TRINITY_DN19909_c1_g3;TRINITY_DN19909_c1_g4;TRINITY_DN204675_c0_g1;TRINITY_DN6565_c0_g2;TRINITY_DN33320_c0_g1;TRINITY_DN67344_c0_g1;TRINITY_DN17496_c0_g1;TRINITY_DN8074_c0_g2;TRINITY_DN4203_c0_g1;TRINITY_DN12121_c1_g1;TRINITY_DN169237_c0_g3;TRINITY_DN46835_c0_g1;TRINITY_DN11750_c0_g1;TRINITY_DN906_c0_g1;TRINITY_…
Cluster3	175	GO:0044267	BP	cellular protein metabolic process	0.00145666	TRINITY_DN19569_c0_g1;TRINITY_DN12121_c1_g1;TRINITY_DN19909_c1_g3;TRINITY_DN25020_c0_g1;TRINITY_DN19909_c1_g4;TRINITY_DN2846_c0_g2;TRINITY_DN33320_c0_g1;TRINITY_DN67344_c0_g1;TRINITY_DN25761_c0_g1;TRINITY_DN17496_c0_g1;TRINITY_DN1123_c0_g2;TRINITY_DN45866_c0_g1;TRINITY_DN240500_c0_g1;TRINITY_DN200215_c0_g1;TRINITY_DN197697_c0_g2;TRINITY_DN113324_c0_g2;TRINITY_DN33462_c0_g1;TRINITY_DN255411_c0_g1;…
Cluster3	238	GO:0034641	BP	cellular nitrogen compound metabolic process	0.00228637	TRINITY_DN7573_c0_g1;TRINITY_DN19569_c0_g1;TRINITY_DN14831_c0_g1;TRINITY_DN3359_c0_g2;TRINITY_DN19909_c1_g3;TRINITY_DN28345_c0_g1;TRINITY_DN19909_c1_g4;TRINITY_DN10388_c0_g1;TRINITY_DN33320_c0_g1;TRINITY_DN67344_c0_g1;TRINITY_DN1481_c0_g1;TRINITY_DN17496_c0_g1;TRINITY_DN8074_c0_g2;TRINITY_DN4203_c0_g1;TRINITY_DN12121_c1_g1;TRINITY_DN11750_c0_g1;TRINITY_DN45866_c0_g1;TRINITY_DN27201_c0_g1;TRINITY_…
Cluster3	236	GO:0044260	BP	cellular macromolecule metabolic process	0.00318303	TRINITY_DN19569_c0_g1;TRINITY_DN14831_c0_g1;TRINITY_DN3359_c0_g2;TRINITY_DN93386_c0_g2;TRINITY_DN19909_c1_g3;TRINITY_DN28345_c0_g1;TRINITY_DN25020_c0_g1;TRINITY_DN19909_c1_g4;TRINITY_DN5706_c2_g1;TRINITY_DN2846_c0_g2;TRINITY_DN33320_c0_g1;TRINITY_DN67344_c0_g1;TRINITY_DN25761_c0_g1;TRINITY_DN1481_c0_g1;TRINITY_DN17496_c0_g1;TRINITY_DN12121_c1_g1;TRINITY_DN4203_c0_g1;TRINITY_DN1123_c0_g2;TRINITY_D…
Cluster3	7	GO:0005853	CC	eukaryotic translation elongation factor 1 complex	0.00374552	TRINITY_DN13505_c0_g2;TRINITY_DN13505_c0_g1;TRINITY_DN34644_c0_g1;TRINITY_DN104097_c0_g1;TRINITY_DN417_c3_g1;TRINITY_DN38924_c0_g2;TRINITY_DN4691_c0_g1
Cluster3	17	GO:0006414	BP	translational elongation	0.00399698	TRINITY_DN906_c0_g2;TRINITY_DN72111_c0_g1;TRINITY_DN906_c0_g1;TRINITY_DN4335_c0_g1;TRINITY_DN13505_c0_g2;TRINITY_DN13505_c0_g1;TRINITY_DN4335_c0_g2;TRINITY_DN93386_c0_g2;TRINITY_DN34644_c0_g1;TRINITY_DN203508_c0_g1;TRINITY_DN38924_c0_g2;TRINITY_DN50776_c0_g1;TRINITY_DN417_c3_g1;TRINITY_DN100424_c0_g1;TRINITY_DN5238_c0_g3;TRINITY_DN100424_c0_g2;TRINITY_DN4691_c0_g1
Cluster3	185	GO:0019538	BP	protein metabolic process	0.00744863	TRINITY_DN19569_c0_g1;TRINITY_DN12121_c1_g1;TRINITY_DN19909_c1_g3;TRINITY_DN25020_c0_g1;TRINITY_DN19909_c1_g4;TRINITY_DN2846_c0_g2;TRINITY_DN33320_c0_g1;TRINITY_DN67344_c0_g1;TRINITY_DN25761_c0_g1;TRINITY_DN17496_c0_g1;TRINITY_DN1123_c0_g2;TRINITY_DN45866_c0_g1;TRINITY_DN240500_c0_g1;TRINITY_DN5211_c1_g1;TRINITY_DN197697_c0_g2;TRINITY_DN113324_c0_g2;TRINITY_DN33462_c0_g1;TRINITY_DN255411_c0_g1;TR…
Cluster3	11	GO:0009734	BP	auxin-activated signaling pathway	0.00838173	TRINITY_DN1649_c0_g2;TRINITY_DN1341_c0_g1;TRINITY_DN8610_c0_g2;TRINITY_DN22738_c0_g1;TRINITY_DN84076_c0_g1;TRINITY_DN23472_c0_g1;TRINITY_DN40_c0_g2;TRINITY_DN1714_c0_g2;TRINITY_DN1661_c0_g1;TRINITY_DN18_c1_g2;TRINITY_DN1247_c3_g1
Cluster3	6	GO:0008175	MF	tRNA methyltransferase activity	0.0396969	TRINITY_DN7329_c0_g1;TRINITY_DN64500_c0_g1;TRINITY_DN28345_c0_g1;TRINITY_DN12678_c0_g1;TRINITY_DN59059_c0_g1;TRINITY_DN8073_c0_g1
Cluster4	12	GO:0006270	BP	DNA replication initiation	0.000458321	TRINITY_DN2699_c2_g1;TRINITY_DN9565_c0_g1;TRINITY_DN24853_c0_g2;TRINITY_DN12958_c0_g1;TRINITY_DN6439_c0_g2;TRINITY_DN1947_c0_g1;TRINITY_DN42134_c0_g2;TRINITY_DN9378_c0_g1;TRINITY_DN8264_c0_g1;TRINITY_DN2541_c0_g1;TRINITY_DN6871_c0_g1;TRINITY_DN6_c0_g2
Cluster4	25	GO:1903046	BP	meiotic cell cycle process	0.000458321	TRINITY_DN1221_c0_g2;TRINITY_DN9932_c0_g2;TRINITY_DN177630_c0_g1;TRINITY_DN15020_c0_g1;TRINITY_DN21442_c1_g1;TRINITY_DN4854_c1_g4;TRINITY_DN22467_c1_g2;TRINITY_DN31534_c0_g1;TRINITY_DN10112_c1_g1;TRINITY_DN1827_c0_g1;TRINITY_DN4986_c0_g3;TRINITY_DN8603_c0_g1;TRINITY_DN74164_c0_g1;TRINITY_DN21665_c0_g1;TRINITY_DN9833_c0_g1;TRINITY_DN4075_c0_g1;TRINITY_DN17524_c0_g1;TRINITY_DN21408_c0_g4;TRINITY_DN…
Cluster4	16	GO:0071103	BP	DNA conformation change	0.000458321	TRINITY_DN24853_c0_g2;TRINITY_DN12588_c0_g1;TRINITY_DN22467_c1_g2;TRINITY_DN49363_c0_g2;TRINITY_DN2769_c0_g1;TRINITY_DN78236_c0_g1;TRINITY_DN42134_c0_g2;TRINITY_DN21092_c0_g1;TRINITY_DN8264_c0_g1;TRINITY_DN7627_c0_g1;TRINITY_DN5633_c0_g1;TRINITY_DN7521_c0_g1;TRINITY_DN23617_c0_g1;TRINITY_DN15425_c0_g1;TRINITY_DN6830_c0_g1;TRINITY_DN2408_c1_g2
Cluster4	22	GO:0006928	BP	movement of cell or subcellular component	0.000458321	TRINITY_DN15864_c0_g2;TRINITY_DN22274_c0_g1;TRINITY_DN3073_c1_g1;TRINITY_DN197943_c0_g1;TRINITY_DN131_c1_g1;TRINITY_DN2132_c0_g1;TRINITY_DN16442_c0_g1;TRINITY_DN1785_c0_g2;TRINITY_DN14854_c0_g1;TRINITY_DN6996_c0_g1;TRINITY_DN1590_c0_g1;TRINITY_DN25433_c0_g1;TRINITY_DN8566_c0_g1;TRINITY_DN13619_c0_g1;TRINITY_DN30810_c0_g3;TRINITY_DN78173_c0_g1;TRINITY_DN1191_c1_g3;TRINITY_DN1393_c0_g1;TRINITY_DN78…
Cluster4	33	GO:0051276	BP	chromosome organization	0.000458321	TRINITY_DN24853_c0_g2;TRINITY_DN1127_c0_g1;TRINITY_DN2769_c0_g1;TRINITY_DN23470_c2_g1;TRINITY_DN26915_c0_g2;TRINITY_DN9932_c0_g2;TRINITY_DN45007_c0_g1;TRINITY_DN177630_c0_g1;TRINITY_DN6830_c0_g1;TRINITY_DN21442_c1_g1;TRINITY_DN4854_c1_g4;TRINITY_DN22467_c1_g2;TRINITY_DN12588_c0_g1;TRINITY_DN78236_c0_g1;TRINITY_DN996_c0_g1;TRINITY_DN10112_c1_g1;TRINITY_DN20472_c0_g2;TRINITY_DN15425_c0_g1;TRINITY_D…
Cluster4	27	GO:0006310	BP	DNA recombination	0.000458321	TRINITY_DN24853_c0_g2;TRINITY_DN996_c0_g1;TRINITY_DN2769_c0_g1;TRINITY_DN23470_c2_g1;TRINITY_DN26915_c0_g2;TRINITY_DN2541_c0_g1;TRINITY_DN9932_c0_g2;TRINITY_DN6830_c0_g1;TRINITY_DN4084_c0_g1;TRINITY_DN4854_c1_g4;TRINITY_DN9378_c0_g1;TRINITY_DN1127_c0_g1;TRINITY_DN5768_c0_g2;TRINITY_DN23674_c0_g2;TRINITY_DN1966_c0_g1;TRINITY_DN13485_c0_g1;TRINITY_DN42134_c0_g2;TRINITY_DN8264_c0_g1;TRINITY_DN4075_c…
Cluster4	30	GO:1903047	BP	mitotic cell cycle process	0.000458321	TRINITY_DN24853_c0_g2;TRINITY_DN6259_c0_g1;TRINITY_DN20473_c0_g1;TRINITY_DN69955_c0_g1;TRINITY_DN177630_c0_g1;TRINITY_DN21442_c1_g1;TRINITY_DN4446_c0_g3;TRINITY_DN4854_c1_g4;TRINITY_DN22467_c1_g2;TRINITY_DN10112_c1_g1;TRINITY_DN7918_c0_g1;TRINITY_DN9378_c0_g1;TRINITY_DN12143_c0_g1;TRINITY_DN6_c0_g2;TRINITY_DN16638_c0_g1;TRINITY_DN8603_c0_g1;TRINITY_DN49363_c0_g2;TRINITY_DN42134_c0_g2;TRINITY_DN64…
Cluster4	54	GO:0022402	BP	cell cycle process	0.000458321	TRINITY_DN1221_c0_g2;TRINITY_DN24853_c0_g2;TRINITY_DN6439_c0_g2;TRINITY_DN6259_c0_g1;TRINITY_DN20473_c0_g1;TRINITY_DN5290_c0_g1;TRINITY_DN17524_c0_g1;TRINITY_DN20525_c0_g1;TRINITY_DN9932_c0_g2;TRINITY_DN177630_c0_g1;TRINITY_DN15020_c0_g1;TRINITY_DN21442_c1_g1;TRINITY_DN4446_c0_g3;TRINITY_DN4854_c1_g4;TRINITY_DN22467_c1_g2;TRINITY_DN5633_c0_g1;TRINITY_DN31534_c0_g1;TRINITY_DN10112_c1_g1;TRINITY_DN…
Cluster4	21	GO:0007018	BP	microtubule-based movement	0.000458321	TRINITY_DN3073_c1_g1;TRINITY_DN13619_c0_g1;TRINITY_DN2132_c0_g1;TRINITY_DN25433_c0_g1;TRINITY_DN1191_c1_g3;TRINITY_DN16442_c0_g1;TRINITY_DN7820_c0_g1;TRINITY_DN1785_c0_g2;TRINITY_DN8566_c0_g1;TRINITY_DN1393_c0_g1;TRINITY_DN78173_c0_g1;TRINITY_DN2754_c0_g1;TRINITY_DN7807_c0_g1;TRINITY_DN20762_c0_g1;TRINITY_DN30810_c0_g3;TRINITY_DN197943_c0_g1;TRINITY_DN14854_c0_g1;TRINITY_DN131_c1_g1;TRINITY_DN158…
Cluster4	18	GO:0000725	BP	recombinational repair	0.000458321	TRINITY_DN24853_c0_g2;TRINITY_DN4854_c1_g4;TRINITY_DN5768_c0_g2;TRINITY_DN286_c0_g1;TRINITY_DN23674_c0_g2;TRINITY_DN17524_c0_g1;TRINITY_DN23470_c2_g1;TRINITY_DN42134_c0_g2;TRINITY_DN996_c0_g1;TRINITY_DN9378_c0_g1;TRINITY_DN8264_c0_g1;TRINITY_DN5290_c0_g1;TRINITY_DN2769_c0_g1;TRINITY_DN9932_c0_g2;TRINITY_DN2408_c1_g2;TRINITY_DN2541_c0_g1;TRINITY_DN1966_c0_g1;TRINITY_DN13485_c0_g1
Cluster4	21	GO:0006302	BP	double-strand break repair	0.000458321	TRINITY_DN24853_c0_g2;TRINITY_DN996_c0_g1;TRINITY_DN4854_c1_g4;TRINITY_DN1037_c0_g1;TRINITY_DN5290_c0_g1;TRINITY_DN286_c0_g1;TRINITY_DN23674_c0_g2;TRINITY_DN17524_c0_g1;TRINITY_DN71166_c0_g1;TRINITY_DN23470_c2_g1;TRINITY_DN42134_c0_g2;TRINITY_DN1127_c0_g1;TRINITY_DN9378_c0_g1;TRINITY_DN8264_c0_g1;TRINITY_DN5241_c1_g1;TRINITY_DN2769_c0_g1;TRINITY_DN9932_c0_g2;TRINITY_DN2408_c1_g2;TRINITY_DN2541_c0…
Cluster4	11	GO:0000075	BP	cell cycle checkpoint signaling	0.000458321	TRINITY_DN4854_c1_g4;TRINITY_DN33094_c0_g1;TRINITY_DN286_c0_g1;TRINITY_DN10112_c1_g1;TRINITY_DN9833_c0_g1;TRINITY_DN6259_c0_g1;TRINITY_DN6439_c0_g2;TRINITY_DN4075_c0_g1;TRINITY_DN17524_c0_g1;TRINITY_DN45007_c0_g1;TRINITY_DN21442_c1_g1
Cluster4	11	GO:1901988	BP	negative regulation of cell cycle phase transition	0.000458321	TRINITY_DN4854_c1_g4;TRINITY_DN33094_c0_g1;TRINITY_DN286_c0_g1;TRINITY_DN10112_c1_g1;TRINITY_DN9833_c0_g1;TRINITY_DN6259_c0_g1;TRINITY_DN6439_c0_g2;TRINITY_DN4075_c0_g1;TRINITY_DN17524_c0_g1;TRINITY_DN45007_c0_g1;TRINITY_DN21442_c1_g1
Cluster4	15	GO:1901987	BP	regulation of cell cycle phase transition	0.000458321	TRINITY_DN963_c0_g1;TRINITY_DN4854_c1_g4;TRINITY_DN33094_c0_g1;TRINITY_DN286_c0_g1;TRINITY_DN25650_c0_g2;TRINITY_DN10112_c1_g1;TRINITY_DN9833_c0_g1;TRINITY_DN6259_c0_g1;TRINITY_DN6439_c0_g2;TRINITY_DN42600_c0_g3;TRINITY_DN4075_c0_g1;TRINITY_DN17524_c0_g1;TRINITY_DN45007_c0_g1;TRINITY_DN21442_c1_g1;TRINITY_DN4446_c0_g3
Cluster4	21	GO:0010564	BP	regulation of cell cycle process	0.000458321	TRINITY_DN963_c0_g1;TRINITY_DN59411_c0_g1;TRINITY_DN1205_c0_g3;TRINITY_DN4854_c1_g4;TRINITY_DN33094_c0_g1;TRINITY_DN286_c0_g1;TRINITY_DN25650_c0_g2;TRINITY_DN10112_c1_g1;TRINITY_DN9833_c0_g1;TRINITY_DN21665_c0_g1;TRINITY_DN6259_c0_g1;TRINITY_DN7918_c0_g1;TRINITY_DN28103_c0_g2;TRINITY_DN6439_c0_g2;TRINITY_DN42600_c0_g3;TRINITY_DN4075_c0_g1;TRINITY_DN17524_c0_g1;TRINITY_DN45007_c0_g1;TRINITY_DN3311…
Cluster4	56	GO:0006974	BP	cellular response to DNA damage stimulus	0.000458321	TRINITY_DN13832_c0_g2;TRINITY_DN24853_c0_g2;TRINITY_DN1127_c0_g1;TRINITY_DN2769_c0_g1;TRINITY_DN18468_c0_g2;TRINITY_DN5290_c0_g1;TRINITY_DN23470_c2_g1;TRINITY_DN15735_c0_g1;TRINITY_DN9951_c0_g2;TRINITY_DN26915_c0_g2;TRINITY_DN17524_c0_g1;TRINITY_DN9932_c0_g2;TRINITY_DN45007_c0_g1;TRINITY_DN6830_c0_g1;TRINITY_DN4639_c0_g1;TRINITY_DN2353_c0_g1;TRINITY_DN4084_c0_g1;TRINITY_DN10619_c0_g1;TRINITY_DN36…
Cluster4	37	GO:0007017	BP	microtubule-based process	0.000458321	TRINITY_DN15864_c0_g2;TRINITY_DN22274_c0_g1;TRINITY_DN3073_c1_g1;TRINITY_DN15084_c0_g1;TRINITY_DN197943_c0_g1;TRINITY_DN131_c1_g1;TRINITY_DN177630_c0_g1;TRINITY_DN2132_c0_g1;TRINITY_DN16442_c0_g1;TRINITY_DN1785_c0_g2;TRINITY_DN1827_c0_g1;TRINITY_DN7918_c0_g1;TRINITY_DN7807_c0_g1;TRINITY_DN51729_c0_g1;TRINITY_DN14854_c0_g1;TRINITY_DN6996_c0_g1;TRINITY_DN4986_c0_g3;TRINITY_DN25433_c0_g1;TRINITY_DN1…
Cluster4	52	GO:0006281	BP	DNA repair	0.000458321	TRINITY_DN13832_c0_g2;TRINITY_DN24853_c0_g2;TRINITY_DN1127_c0_g1;TRINITY_DN2769_c0_g1;TRINITY_DN18468_c0_g2;TRINITY_DN5290_c0_g1;TRINITY_DN23470_c2_g1;TRINITY_DN15735_c0_g1;TRINITY_DN26915_c0_g2;TRINITY_DN17524_c0_g1;TRINITY_DN9932_c0_g2;TRINITY_DN45007_c0_g1;TRINITY_DN6830_c0_g1;TRINITY_DN4639_c0_g1;TRINITY_DN2353_c0_g1;TRINITY_DN4084_c0_g1;TRINITY_DN10619_c0_g1;TRINITY_DN3667_c0_g1;TRINITY_DN48…
Cluster4	12	GO:0010948	BP	negative regulation of cell cycle process	0.000458321	TRINITY_DN1205_c0_g3;TRINITY_DN4854_c1_g4;TRINITY_DN33094_c0_g1;TRINITY_DN286_c0_g1;TRINITY_DN10112_c1_g1;TRINITY_DN9833_c0_g1;TRINITY_DN6259_c0_g1;TRINITY_DN6439_c0_g2;TRINITY_DN4075_c0_g1;TRINITY_DN17524_c0_g1;TRINITY_DN45007_c0_g1;TRINITY_DN21442_c1_g1
Cluster4	30	GO:0007049	BP	cell cycle	0.000458321	TRINITY_DN10273_c0_g2;TRINITY_DN20473_c0_g1;TRINITY_DN177630_c0_g1;TRINITY_DN4854_c1_g4;TRINITY_DN33094_c0_g1;TRINITY_DN1827_c0_g1;TRINITY_DN6947_c1_g1;TRINITY_DN9656_c0_g4;TRINITY_DN51729_c0_g1;TRINITY_DN7397_c0_g2;TRINITY_DN10593_c1_g1;TRINITY_DN16638_c0_g1;TRINITY_DN7521_c0_g1;TRINITY_DN49363_c0_g2;TRINITY_DN25650_c0_g2;TRINITY_DN21665_c0_g1;TRINITY_DN20472_c0_g2;TRINITY_DN4075_c0_g1;TRINITY_D…
Cluster4	16	GO:0000724	BP	double-strand break repair via homologous recombination	0.000458321	TRINITY_DN24853_c0_g2;TRINITY_DN4854_c1_g4;TRINITY_DN5290_c0_g1;TRINITY_DN286_c0_g1;TRINITY_DN23674_c0_g2;TRINITY_DN17524_c0_g1;TRINITY_DN23470_c2_g1;TRINITY_DN42134_c0_g2;TRINITY_DN996_c0_g1;TRINITY_DN9378_c0_g1;TRINITY_DN8264_c0_g1;TRINITY_DN2769_c0_g1;TRINITY_DN9932_c0_g2;TRINITY_DN2408_c1_g2;TRINITY_DN2541_c0_g1;TRINITY_DN1966_c0_g1
Cluster4	82	GO:0006996	BP	organelle organization	0.000458321	TRINITY_DN1221_c0_g2;TRINITY_DN24853_c0_g2;TRINITY_DN4138_c0_g1;TRINITY_DN996_c0_g1;TRINITY_DN78236_c0_g1;TRINITY_DN2019_c0_g1;TRINITY_DN21681_c0_g1;TRINITY_DN11802_c0_g1;TRINITY_DN18121_c0_g2;TRINITY_DN1827_c0_g1;TRINITY_DN23470_c2_g1;TRINITY_DN27217_c0_g1;TRINITY_DN10012_c1_g1;TRINITY_DN26915_c0_g2;TRINITY_DN4854_c1_g4;TRINITY_DN2769_c0_g1;TRINITY_DN1289_c1_g1;TRINITY_DN45007_c0_g1;TRINITY_DN17…
Cluster4	12	GO:0045786	BP	negative regulation of cell cycle	0.000458321	TRINITY_DN1205_c0_g3;TRINITY_DN4854_c1_g4;TRINITY_DN33094_c0_g1;TRINITY_DN286_c0_g1;TRINITY_DN10112_c1_g1;TRINITY_DN9833_c0_g1;TRINITY_DN6259_c0_g1;TRINITY_DN6439_c0_g2;TRINITY_DN4075_c0_g1;TRINITY_DN17524_c0_g1;TRINITY_DN45007_c0_g1;TRINITY_DN21442_c1_g1
Cluster4	5	GO:0009211	BP	pyrimidine deoxyribonucleoside triphosphate metabolic process	0.000458321	TRINITY_DN9660_c0_g1;TRINITY_DN8716_c0_g1;TRINITY_DN3190_c0_g1;TRINITY_DN14973_c0_g1;TRINITY_DN3190_c0_g2
Cluster4	19	GO:0046658	CC	anchored component of plasma membrane	0.000458321	TRINITY_DN71677_c1_g1;TRINITY_DN24430_c0_g2;TRINITY_DN22997_c0_g1;TRINITY_DN78419_c0_g1;TRINITY_DN16752_c0_g1;TRINITY_DN864_c0_g1;TRINITY_DN2634_c0_g1;TRINITY_DN507_c2_g2;TRINITY_DN15444_c0_g1;TRINITY_DN10381_c0_g1;TRINITY_DN6552_c0_g1;TRINITY_DN20457_c0_g1;TRINITY_DN12673_c0_g1;TRINITY_DN194893_c0_g1;TRINITY_DN23728_c0_g1;TRINITY_DN12210_c0_g3;TRINITY_DN29249_c0_g1;TRINITY_DN25767_c0_g1;TRINITY_…
Cluster4	21	GO:0031225	CC	anchored component of membrane	0.000458321	TRINITY_DN71677_c1_g1;TRINITY_DN24430_c0_g2;TRINITY_DN22997_c0_g1;TRINITY_DN78419_c0_g1;TRINITY_DN16752_c0_g1;TRINITY_DN864_c0_g1;TRINITY_DN2634_c0_g1;TRINITY_DN29129_c0_g1;TRINITY_DN15444_c0_g1;TRINITY_DN10381_c0_g1;TRINITY_DN6552_c0_g1;TRINITY_DN152231_c0_g1;TRINITY_DN20457_c0_g1;TRINITY_DN12673_c0_g1;TRINITY_DN194893_c0_g1;TRINITY_DN23728_c0_g1;TRINITY_DN12210_c0_g3;TRINITY_DN507_c2_g2;TRINITY…
Cluster4	27	GO:0009535	CC	chloroplast thylakoid membrane	0.000458321	TRINITY_DN5142_c0_g1;TRINITY_DN27271_c2_g1;TRINITY_DN6212_c0_g1;TRINITY_DN6966_c0_g1;TRINITY_DN139393_c0_g1;TRINITY_DN10012_c1_g1;TRINITY_DN228499_c0_g1;TRINITY_DN72382_c0_g2;TRINITY_DN23173_c0_g1;TRINITY_DN21654_c0_g1;TRINITY_DN1743_c0_g2;TRINITY_DN14137_c0_g1;TRINITY_DN8719_c0_g1;TRINITY_DN24849_c0_g1;TRINITY_DN6691_c0_g1;TRINITY_DN115827_c0_g2;TRINITY_DN6388_c0_g1;TRINITY_DN1440_c1_g1;TRINITY_…
Cluster4	27	GO:0055035	CC	plastid thylakoid membrane	0.000458321	TRINITY_DN5142_c0_g1;TRINITY_DN27271_c2_g1;TRINITY_DN6212_c0_g1;TRINITY_DN6966_c0_g1;TRINITY_DN139393_c0_g1;TRINITY_DN10012_c1_g1;TRINITY_DN228499_c0_g1;TRINITY_DN72382_c0_g2;TRINITY_DN23173_c0_g1;TRINITY_DN21654_c0_g1;TRINITY_DN1743_c0_g2;TRINITY_DN14137_c0_g1;TRINITY_DN8719_c0_g1;TRINITY_DN24849_c0_g1;TRINITY_DN6691_c0_g1;TRINITY_DN115827_c0_g2;TRINITY_DN6388_c0_g1;TRINITY_DN1440_c1_g1;TRINITY_…
Cluster4	27	GO:0042651	CC	thylakoid membrane	0.000458321	TRINITY_DN5142_c0_g1;TRINITY_DN27271_c2_g1;TRINITY_DN6212_c0_g1;TRINITY_DN6966_c0_g1;TRINITY_DN139393_c0_g1;TRINITY_DN10012_c1_g1;TRINITY_DN228499_c0_g1;TRINITY_DN72382_c0_g2;TRINITY_DN23173_c0_g1;TRINITY_DN21654_c0_g1;TRINITY_DN1743_c0_g2;TRINITY_DN14137_c0_g1;TRINITY_DN8719_c0_g1;TRINITY_DN24849_c0_g1;TRINITY_DN6691_c0_g1;TRINITY_DN115827_c0_g2;TRINITY_DN6388_c0_g1;TRINITY_DN1440_c1_g1;TRINITY_…
Cluster4	27	GO:0034357	CC	photosynthetic membrane	0.000458321	TRINITY_DN5142_c0_g1;TRINITY_DN27271_c2_g1;TRINITY_DN6212_c0_g1;TRINITY_DN6966_c0_g1;TRINITY_DN139393_c0_g1;TRINITY_DN10012_c1_g1;TRINITY_DN228499_c0_g1;TRINITY_DN72382_c0_g2;TRINITY_DN23173_c0_g1;TRINITY_DN21654_c0_g1;TRINITY_DN1743_c0_g2;TRINITY_DN14137_c0_g1;TRINITY_DN8719_c0_g1;TRINITY_DN24849_c0_g1;TRINITY_DN6691_c0_g1;TRINITY_DN115827_c0_g2;TRINITY_DN6388_c0_g1;TRINITY_DN1440_c1_g1;TRINITY_…
Cluster4	38	GO:0042170	CC	plastid membrane	0.000458321	TRINITY_DN11802_c0_g1;TRINITY_DN7579_c0_g1;TRINITY_DN24849_c0_g1;TRINITY_DN6212_c0_g1;TRINITY_DN6966_c0_g1;TRINITY_DN18121_c0_g2;TRINITY_DN139393_c0_g1;TRINITY_DN10012_c1_g1;TRINITY_DN212_c0_g1;TRINITY_DN228499_c0_g1;TRINITY_DN72382_c0_g2;TRINITY_DN23173_c0_g1;TRINITY_DN12408_c0_g2;TRINITY_DN21654_c0_g1;TRINITY_DN1743_c0_g2;TRINITY_DN14137_c0_g1;TRINITY_DN8719_c0_g1;TRINITY_DN6204_c0_g1;TRINITY_D…
Cluster4	22	GO:0031226	CC	intrinsic component of plasma membrane	0.000458321	TRINITY_DN6756_c0_g1;TRINITY_DN15444_c0_g1;TRINITY_DN10381_c0_g1;TRINITY_DN71677_c1_g1;TRINITY_DN24430_c0_g2;TRINITY_DN16752_c0_g1;TRINITY_DN20457_c0_g1;TRINITY_DN194893_c0_g1;TRINITY_DN29249_c0_g1;TRINITY_DN25767_c0_g1;TRINITY_DN22997_c0_g1;TRINITY_DN12210_c0_g3;TRINITY_DN2634_c0_g1;TRINITY_DN507_c2_g2;TRINITY_DN6552_c0_g1;TRINITY_DN12673_c0_g1;TRINITY_DN864_c0_g1;TRINITY_DN78419_c0_g1;TRINITY_D…
Cluster4	19	GO:0003697	MF	single-stranded DNA binding	0.000458321	TRINITY_DN45636_c0_g1;TRINITY_DN24853_c0_g2;TRINITY_DN2001_c0_g5;TRINITY_DN12958_c0_g1;TRINITY_DN996_c0_g1;TRINITY_DN2541_c0_g1;TRINITY_DN8237_c0_g1;TRINITY_DN74134_c0_g1;TRINITY_DN10210_c0_g1;TRINITY_DN42134_c0_g2;TRINITY_DN9378_c0_g1;TRINITY_DN8264_c0_g1;TRINITY_DN71166_c0_g1;TRINITY_DN912_c0_g2;TRINITY_DN9932_c0_g2;TRINITY_DN2408_c1_g2;TRINITY_DN1947_c0_g1;TRINITY_DN4639_c0_g1;TRINITY_DN4084_c…
Cluster4	36	GO:0015631	MF	tubulin binding	0.000458321	TRINITY_DN15864_c0_g2;TRINITY_DN22274_c0_g1;TRINITY_DN21681_c0_g1;TRINITY_DN11723_c0_g1;TRINITY_DN197943_c0_g1;TRINITY_DN131_c1_g1;TRINITY_DN25433_c0_g1;TRINITY_DN2132_c0_g1;TRINITY_DN1393_c0_g1;TRINITY_DN1785_c0_g2;TRINITY_DN78173_c0_g1;TRINITY_DN7918_c0_g1;TRINITY_DN20762_c0_g1;TRINITY_DN1926_c0_g1;TRINITY_DN7397_c0_g2;TRINITY_DN6996_c0_g1;TRINITY_DN2956_c0_g1;TRINITY_DN1717_c0_g1;TRINITY_DN856…
Cluster4	36	GO:0008017	MF	microtubule binding	0.000458321	TRINITY_DN15864_c0_g2;TRINITY_DN22274_c0_g1;TRINITY_DN21681_c0_g1;TRINITY_DN11723_c0_g1;TRINITY_DN197943_c0_g1;TRINITY_DN131_c1_g1;TRINITY_DN25433_c0_g1;TRINITY_DN2132_c0_g1;TRINITY_DN1393_c0_g1;TRINITY_DN1785_c0_g2;TRINITY_DN78173_c0_g1;TRINITY_DN7918_c0_g1;TRINITY_DN20762_c0_g1;TRINITY_DN1926_c0_g1;TRINITY_DN7397_c0_g2;TRINITY_DN6996_c0_g1;TRINITY_DN2956_c0_g1;TRINITY_DN1717_c0_g1;TRINITY_DN856…
Cluster4	41	GO:0003690	MF	double-stranded DNA binding	0.000458321	TRINITY_DN24853_c0_g2;TRINITY_DN1127_c0_g1;TRINITY_DN60874_c0_g1;TRINITY_DN1947_c0_g1;TRINITY_DN26915_c0_g2;TRINITY_DN7595_c0_g1;TRINITY_DN22675_c0_g1;TRINITY_DN4543_c0_g1;TRINITY_DN7456_c0_g2;TRINITY_DN2811_c0_g1;TRINITY_DN9378_c0_g1;TRINITY_DN51833_c0_g1;TRINITY_DN17171_c0_g1;TRINITY_DN1437_c0_g1;TRINITY_DN6139_c0_g1;TRINITY_DN894_c0_g1;TRINITY_DN13284_c2_g1;TRINITY_DN17735_c0_g1;TRINITY_DN7627…
Cluster4	10	GO:0042973	MF	glucan endo-1,3-beta-D-glucosidase activity	0.000458321	TRINITY_DN22997_c0_g1;TRINITY_DN16752_c0_g1;TRINITY_DN507_c2_g2;TRINITY_DN15444_c0_g1;TRINITY_DN10381_c0_g1;TRINITY_DN2263_c8_g1;TRINITY_DN20457_c0_g1;TRINITY_DN12673_c0_g1;TRINITY_DN25767_c0_g1;TRINITY_DN6756_c0_g1
Cluster4	21	GO:0003777	MF	microtubule motor activity	0.000458321	TRINITY_DN3073_c1_g1;TRINITY_DN13619_c0_g1;TRINITY_DN2132_c0_g1;TRINITY_DN25433_c0_g1;TRINITY_DN1191_c1_g3;TRINITY_DN16442_c0_g1;TRINITY_DN7820_c0_g1;TRINITY_DN1785_c0_g2;TRINITY_DN8566_c0_g1;TRINITY_DN1393_c0_g1;TRINITY_DN78173_c0_g1;TRINITY_DN2754_c0_g1;TRINITY_DN7807_c0_g1;TRINITY_DN20762_c0_g1;TRINITY_DN30810_c0_g3;TRINITY_DN197943_c0_g1;TRINITY_DN14854_c0_g1;TRINITY_DN131_c1_g1;TRINITY_DN158…
Cluster4	8	GO:0003688	MF	DNA replication origin binding	0.000458321	TRINITY_DN9565_c0_g1;TRINITY_DN24853_c0_g2;TRINITY_DN12958_c0_g1;TRINITY_DN6439_c0_g2;TRINITY_DN42134_c0_g2;TRINITY_DN9378_c0_g1;TRINITY_DN8264_c0_g1;TRINITY_DN2541_c0_g1
Cluster4	48	GO:0008092	MF	cytoskeletal protein binding	0.000458321	TRINITY_DN15864_c0_g2;TRINITY_DN22274_c0_g1;TRINITY_DN21681_c0_g1;TRINITY_DN3073_c1_g1;TRINITY_DN11723_c0_g1;TRINITY_DN197943_c0_g1;TRINITY_DN131_c1_g1;TRINITY_DN197687_c0_g1;TRINITY_DN3162_c0_g2;TRINITY_DN2132_c0_g1;TRINITY_DN5426_c0_g1;TRINITY_DN1393_c0_g1;TRINITY_DN1785_c0_g2;TRINITY_DN13641_c1_g1;TRINITY_DN53408_c0_g1;TRINITY_DN397_c0_g1;TRINITY_DN7918_c0_g1;TRINITY_DN20762_c0_g1;TRINITY_DN19…
Cluster4	145	GO:0003677	MF	DNA binding	0.000458321	TRINITY_DN4539_c0_g1;TRINITY_DN228594_c0_g1;TRINITY_DN46705_c0_g1;TRINITY_DN23674_c0_g2;TRINITY_DN5201_c0_g2;TRINITY_DN33330_c0_g1;TRINITY_DN74134_c0_g1;TRINITY_DN18642_c1_g1;TRINITY_DN13832_c0_g2;TRINITY_DN72095_c0_g3;TRINITY_DN9951_c0_g2;TRINITY_DN4639_c0_g1;TRINITY_DN5532_c0_g1;TRINITY_DN2664_c2_g1;TRINITY_DN3667_c0_g1;TRINITY_DN203724_c0_g1;TRINITY_DN7456_c0_g2;TRINITY_DN2811_c0_g1;TRINITY_DN…
Cluster4	18	GO:0009657	BP	plastid organization	0.000511741	TRINITY_DN18121_c0_g2;TRINITY_DN36129_c0_g1;TRINITY_DN11802_c0_g1;TRINITY_DN9014_c0_g1;TRINITY_DN15914_c0_g1;TRINITY_DN12408_c0_g2;TRINITY_DN14468_c0_g3;TRINITY_DN12730_c0_g1;TRINITY_DN16749_c0_g2;TRINITY_DN11723_c0_g1;TRINITY_DN3066_c0_g1;TRINITY_DN27217_c0_g1;TRINITY_DN10012_c1_g1;TRINITY_DN11816_c0_g2;TRINITY_DN10158_c0_g1;TRINITY_DN4543_c0_g1;TRINITY_DN17826_c0_g1;TRINITY_DN38328_c0_g1
Cluster4	26	GO:0051726	BP	regulation of cell cycle	0.000571561	TRINITY_DN6259_c0_g1;TRINITY_DN20473_c0_g1;TRINITY_DN69955_c0_g1;TRINITY_DN45007_c0_g1;TRINITY_DN21442_c1_g1;TRINITY_DN4446_c0_g3;TRINITY_DN963_c0_g1;TRINITY_DN1205_c0_g3;TRINITY_DN4854_c1_g4;TRINITY_DN33094_c0_g1;TRINITY_DN10112_c1_g1;TRINITY_DN7918_c0_g1;TRINITY_DN16638_c0_g1;TRINITY_DN25650_c0_g2;TRINITY_DN21665_c0_g1;TRINITY_DN9833_c0_g1;TRINITY_DN4075_c0_g1;TRINITY_DN17524_c0_g1;TRINITY_DN59…
Cluster4	8	GO:0009262	BP	deoxyribonucleotide metabolic process	0.000571561	TRINITY_DN17434_c0_g1;TRINITY_DN14973_c0_g1;TRINITY_DN32696_c0_g1;TRINITY_DN8716_c0_g1;TRINITY_DN9660_c0_g1;TRINITY_DN11570_c0_g2;TRINITY_DN3190_c0_g1;TRINITY_DN3190_c0_g2
Cluster4	55	GO:0022414	BP	reproductive process	0.000579476	TRINITY_DN1221_c0_g2;TRINITY_DN63192_c0_g1;TRINITY_DN27844_c1_g3;TRINITY_DN10112_c1_g1;TRINITY_DN3260_c0_g2;TRINITY_DN15020_c0_g1;TRINITY_DN11781_c0_g1;TRINITY_DN9932_c0_g2;TRINITY_DN177630_c0_g1;TRINITY_DN9090_c0_g3;TRINITY_DN21442_c1_g1;TRINITY_DN10544_c3_g1;TRINITY_DN1205_c0_g3;TRINITY_DN4854_c1_g4;TRINITY_DN22467_c1_g2;TRINITY_DN34689_c0_g2;TRINITY_DN4540_c0_g1;TRINITY_DN9048_c0_g1;TRINITY_DN…
Cluster4	6	GO:0009219	BP	pyrimidine deoxyribonucleotide metabolic process	0.00058684	TRINITY_DN17434_c0_g1;TRINITY_DN14973_c0_g1;TRINITY_DN8716_c0_g1;TRINITY_DN9660_c0_g1;TRINITY_DN3190_c0_g1;TRINITY_DN3190_c0_g2
Cluster4	26	GO:0008094	MF	ATP-dependent activity, acting on DNA	0.000620359	TRINITY_DN24853_c0_g2;TRINITY_DN996_c0_g1;TRINITY_DN2769_c0_g1;TRINITY_DN128332_c0_g2;TRINITY_DN14397_c0_g1;TRINITY_DN6608_c0_g1;TRINITY_DN26915_c0_g2;TRINITY_DN9932_c0_g2;TRINITY_DN6830_c0_g1;TRINITY_DN4639_c0_g1;TRINITY_DN4084_c0_g1;TRINITY_DN7456_c0_g2;TRINITY_DN1127_c0_g1;TRINITY_DN9378_c0_g1;TRINITY_DN26138_c0_g1;TRINITY_DN13485_c0_g1;TRINITY_DN42134_c0_g2;TRINITY_DN8264_c0_g1;TRINITY_DN1705…
Cluster4	7	GO:0033612	MF	receptor serine/threonine kinase binding	0.000631335	TRINITY_DN7701_c0_g1;TRINITY_DN877_c1_g2;TRINITY_DN11893_c0_g1;TRINITY_DN184536_c0_g1;TRINITY_DN14627_c0_g1;TRINITY_DN2141_c0_g2;TRINITY_DN2460_c0_g1
Cluster4	27	GO:1990837	MF	sequence-specific double-stranded DNA binding	0.00063507	TRINITY_DN24853_c0_g2;TRINITY_DN13284_c2_g1;TRINITY_DN22675_c0_g1;TRINITY_DN7595_c0_g1;TRINITY_DN42134_c0_g2;TRINITY_DN2811_c0_g1;TRINITY_DN9378_c0_g1;TRINITY_DN51833_c0_g1;TRINITY_DN17171_c0_g1;TRINITY_DN1437_c0_g1;TRINITY_DN6139_c0_g1;TRINITY_DN1708_c0_g1;TRINITY_DN13845_c0_g1;TRINITY_DN8603_c0_g1;TRINITY_DN60874_c0_g1;TRINITY_DN6439_c0_g2;TRINITY_DN8264_c0_g1;TRINITY_DN19250_c0_g1;TRINITY_DN25…
Cluster4	6	GO:0000280	BP	nuclear division	0.000757228	TRINITY_DN8150_c0_g1;TRINITY_DN1221_c0_g2;TRINITY_DN3525_c0_g1;TRINITY_DN74164_c0_g1;TRINITY_DN21665_c0_g1;TRINITY_DN49431_c0_g1
Cluster4	26	GO:0051301	BP	cell division	0.000763901	TRINITY_DN11465_c0_g1;TRINITY_DN11779_c0_g2;TRINITY_DN20473_c0_g1;TRINITY_DN6871_c0_g1;TRINITY_DN177630_c0_g1;TRINITY_DN4446_c0_g3;TRINITY_DN9048_c0_g1;TRINITY_DN9656_c0_g4;TRINITY_DN12143_c0_g1;TRINITY_DN7397_c0_g2;TRINITY_DN15425_c0_g1;TRINITY_DN16638_c0_g1;TRINITY_DN6947_c1_g1;TRINITY_DN25650_c0_g2;TRINITY_DN5368_c0_g1;TRINITY_DN20525_c0_g1;TRINITY_DN26410_c0_g1;TRINITY_DN691_c0_g2;TRINITY_DN3…
Cluster4	5	GO:1902292	BP	cell cycle DNA replication initiation	0.000781088	TRINITY_DN6_c0_g2;TRINITY_DN9378_c0_g1;TRINITY_DN24853_c0_g2;TRINITY_DN12958_c0_g1;TRINITY_DN42134_c0_g2
Cluster4	5	GO:1902315	BP	nuclear cell cycle DNA replication initiation	0.000781088	TRINITY_DN6_c0_g2;TRINITY_DN9378_c0_g1;TRINITY_DN24853_c0_g2;TRINITY_DN12958_c0_g1;TRINITY_DN42134_c0_g2
Cluster4	5	GO:1902975	BP	mitotic DNA replication initiation	0.000781088	TRINITY_DN6_c0_g2;TRINITY_DN9378_c0_g1;TRINITY_DN24853_c0_g2;TRINITY_DN12958_c0_g1;TRINITY_DN42134_c0_g2
Cluster4	4	GO:0010274	BP	hydrotropism	0.000897653	TRINITY_DN33000_c0_g1;TRINITY_DN18302_c0_g1;TRINITY_DN33581_c0_g1;TRINITY_DN35747_c0_g1
Cluster4	6	GO:0000727	BP	double-strand break repair via break-induced replication	0.000949916	TRINITY_DN24853_c0_g2;TRINITY_DN42134_c0_g2;TRINITY_DN9378_c0_g1;TRINITY_DN8264_c0_g1;TRINITY_DN2541_c0_g1;TRINITY_DN1966_c0_g1
Cluster4	16	GO:0009658	BP	chloroplast organization	0.00101206	TRINITY_DN18121_c0_g2;TRINITY_DN11802_c0_g1;TRINITY_DN9014_c0_g1;TRINITY_DN15914_c0_g1;TRINITY_DN12408_c0_g2;TRINITY_DN14468_c0_g3;TRINITY_DN12730_c0_g1;TRINITY_DN16749_c0_g2;TRINITY_DN11723_c0_g1;TRINITY_DN3066_c0_g1;TRINITY_DN27217_c0_g1;TRINITY_DN10012_c1_g1;TRINITY_DN11816_c0_g2;TRINITY_DN4543_c0_g1;TRINITY_DN17826_c0_g1;TRINITY_DN38328_c0_g1
Cluster4	3	GO:0070601	BP	centromeric sister chromatid cohesion	0.00101206	TRINITY_DN9833_c0_g1;TRINITY_DN10112_c1_g1;TRINITY_DN21442_c1_g1
Cluster4	3	GO:0051754	BP	meiotic sister chromatid cohesion, centromeric	0.00101206	TRINITY_DN9833_c0_g1;TRINITY_DN10112_c1_g1;TRINITY_DN21442_c1_g1
Cluster4	8	GO:0007093	BP	mitotic cell cycle checkpoint signaling	0.0010734	TRINITY_DN4854_c1_g4;TRINITY_DN286_c0_g1;TRINITY_DN10112_c1_g1;TRINITY_DN6439_c0_g2;TRINITY_DN6259_c0_g1;TRINITY_DN9833_c0_g1;TRINITY_DN17524_c0_g1;TRINITY_DN21442_c1_g1
Cluster4	12	GO:0048285	BP	organelle fission	0.0010913	TRINITY_DN8150_c0_g1;TRINITY_DN1221_c0_g2;TRINITY_DN3525_c0_g1;TRINITY_DN74164_c0_g1;TRINITY_DN14468_c0_g3;TRINITY_DN21681_c0_g1;TRINITY_DN11723_c0_g1;TRINITY_DN21665_c0_g1;TRINITY_DN3066_c0_g1;TRINITY_DN49431_c0_g1;TRINITY_DN38328_c0_g1;TRINITY_DN918_c1_g1
Cluster4	6	GO:0032300	CC	mismatch repair complex	0.00118529	TRINITY_DN7456_c0_g2;TRINITY_DN6383_c0_g1;TRINITY_DN26915_c0_g2;TRINITY_DN894_c0_g1;TRINITY_DN17735_c0_g1;TRINITY_DN21408_c0_g4
Cluster4	8	GO:0051783	BP	regulation of nuclear division	0.00123017	TRINITY_DN25650_c0_g2;TRINITY_DN10112_c1_g1;TRINITY_DN21665_c0_g1;TRINITY_DN9833_c0_g1;TRINITY_DN2508_c0_g1;TRINITY_DN4075_c0_g1;TRINITY_DN21442_c1_g1;TRINITY_DN4446_c0_g3
Cluster4	37	GO:0099080	CC	supramolecular complex	0.00151769	TRINITY_DN15864_c0_g2;TRINITY_DN46891_c0_g1;TRINITY_DN15084_c0_g1;TRINITY_DN197943_c0_g1;TRINITY_DN177630_c0_g1;TRINITY_DN21442_c1_g1;TRINITY_DN3162_c0_g2;TRINITY_DN16442_c0_g1;TRINITY_DN1785_c0_g2;TRINITY_DN10112_c1_g1;TRINITY_DN7918_c0_g1;TRINITY_DN6295_c0_g1;TRINITY_DN4732_c0_g1;TRINITY_DN1926_c0_g1;TRINITY_DN7397_c0_g2;TRINITY_DN10593_c1_g1;TRINITY_DN4986_c0_g3;TRINITY_DN8603_c0_g1;TRINITY_DN…
Cluster4	7	GO:0033045	BP	regulation of sister chromatid segregation	0.00181302	TRINITY_DN963_c0_g1;TRINITY_DN25650_c0_g2;TRINITY_DN10112_c1_g1;TRINITY_DN9833_c0_g1;TRINITY_DN33112_c0_g1;TRINITY_DN21442_c1_g1;TRINITY_DN4446_c0_g3
Cluster4	7	GO:1905818	BP	regulation of chromosome separation	0.00181302	TRINITY_DN963_c0_g1;TRINITY_DN25650_c0_g2;TRINITY_DN10112_c1_g1;TRINITY_DN9833_c0_g1;TRINITY_DN33112_c0_g1;TRINITY_DN21442_c1_g1;TRINITY_DN4446_c0_g3
Cluster4	7	GO:0051983	BP	regulation of chromosome segregation	0.00181302	TRINITY_DN963_c0_g1;TRINITY_DN25650_c0_g2;TRINITY_DN10112_c1_g1;TRINITY_DN9833_c0_g1;TRINITY_DN33112_c0_g1;TRINITY_DN21442_c1_g1;TRINITY_DN4446_c0_g3
Cluster4	7	GO:0010965	BP	regulation of mitotic sister chromatid separation	0.00181302	TRINITY_DN963_c0_g1;TRINITY_DN25650_c0_g2;TRINITY_DN10112_c1_g1;TRINITY_DN9833_c0_g1;TRINITY_DN33112_c0_g1;TRINITY_DN21442_c1_g1;TRINITY_DN4446_c0_g3
Cluster4	6	GO:0019692	BP	deoxyribose phosphate metabolic process	0.00184858	TRINITY_DN17434_c0_g1;TRINITY_DN14973_c0_g1;TRINITY_DN8716_c0_g1;TRINITY_DN9660_c0_g1;TRINITY_DN3190_c0_g1;TRINITY_DN3190_c0_g2
Cluster4	6	GO:0009394	BP	2'-deoxyribonucleotide metabolic process	0.00184858	TRINITY_DN17434_c0_g1;TRINITY_DN14973_c0_g1;TRINITY_DN8716_c0_g1;TRINITY_DN9660_c0_g1;TRINITY_DN3190_c0_g1;TRINITY_DN3190_c0_g2
Cluster4	6	GO:0005871	CC	kinesin complex	0.00184858	TRINITY_DN13619_c0_g1;TRINITY_DN1191_c1_g3;TRINITY_DN16442_c0_g1;TRINITY_DN15864_c0_g2;TRINITY_DN197943_c0_g1;TRINITY_DN2754_c0_g1
Cluster4	5	GO:0036388	BP	pre-replicative complex assembly	0.00206995	TRINITY_DN2541_c0_g1;TRINITY_DN8264_c0_g1;TRINITY_DN24853_c0_g2;TRINITY_DN9378_c0_g1;TRINITY_DN42134_c0_g2
Cluster4	5	GO:1902299	BP	pre-replicative complex assembly involved in cell cycle DNA replication	0.00206995	TRINITY_DN2541_c0_g1;TRINITY_DN8264_c0_g1;TRINITY_DN24853_c0_g2;TRINITY_DN9378_c0_g1;TRINITY_DN42134_c0_g2
Cluster4	5	GO:0006267	BP	pre-replicative complex assembly involved in nuclear cell cycle DNA replication	0.00206995	TRINITY_DN2541_c0_g1;TRINITY_DN8264_c0_g1;TRINITY_DN24853_c0_g2;TRINITY_DN9378_c0_g1;TRINITY_DN42134_c0_g2
Cluster4	31	GO:0099512	CC	supramolecular fiber	0.00232095	TRINITY_DN15864_c0_g2;TRINITY_DN46891_c0_g1;TRINITY_DN15084_c0_g1;TRINITY_DN197943_c0_g1;TRINITY_DN3162_c0_g2;TRINITY_DN16442_c0_g1;TRINITY_DN1785_c0_g2;TRINITY_DN7918_c0_g1;TRINITY_DN6295_c0_g1;TRINITY_DN4732_c0_g1;TRINITY_DN1926_c0_g1;TRINITY_DN7397_c0_g2;TRINITY_DN10593_c1_g1;TRINITY_DN4986_c0_g3;TRINITY_DN2956_c0_g1;TRINITY_DN1717_c0_g1;TRINITY_DN5310_c0_g2;TRINITY_DN9961_c0_g1;TRINITY_DN1214…
Cluster4	31	GO:0099513	CC	polymeric cytoskeletal fiber	0.00232095	TRINITY_DN15864_c0_g2;TRINITY_DN46891_c0_g1;TRINITY_DN15084_c0_g1;TRINITY_DN197943_c0_g1;TRINITY_DN3162_c0_g2;TRINITY_DN16442_c0_g1;TRINITY_DN1785_c0_g2;TRINITY_DN7918_c0_g1;TRINITY_DN6295_c0_g1;TRINITY_DN4732_c0_g1;TRINITY_DN1926_c0_g1;TRINITY_DN7397_c0_g2;TRINITY_DN10593_c1_g1;TRINITY_DN4986_c0_g3;TRINITY_DN2956_c0_g1;TRINITY_DN1717_c0_g1;TRINITY_DN5310_c0_g2;TRINITY_DN9961_c0_g1;TRINITY_DN1214…
Cluster4	31	GO:0099081	CC	supramolecular polymer	0.00232095	TRINITY_DN15864_c0_g2;TRINITY_DN46891_c0_g1;TRINITY_DN15084_c0_g1;TRINITY_DN197943_c0_g1;TRINITY_DN3162_c0_g2;TRINITY_DN16442_c0_g1;TRINITY_DN1785_c0_g2;TRINITY_DN7918_c0_g1;TRINITY_DN6295_c0_g1;TRINITY_DN4732_c0_g1;TRINITY_DN1926_c0_g1;TRINITY_DN7397_c0_g2;TRINITY_DN10593_c1_g1;TRINITY_DN4986_c0_g3;TRINITY_DN2956_c0_g1;TRINITY_DN1717_c0_g1;TRINITY_DN5310_c0_g2;TRINITY_DN9961_c0_g1;TRINITY_DN1214…
Cluster4	7	GO:0000910	BP	cytokinesis	0.00243047	TRINITY_DN8150_c0_g1;TRINITY_DN31534_c0_g1;TRINITY_DN21286_c0_g1;TRINITY_DN6014_c0_g1;TRINITY_DN12143_c0_g1;TRINITY_DN51729_c0_g1;TRINITY_DN155992_c0_g1
Cluster4	22	GO:0003774	MF	cytoskeletal motor activity	0.00243047	TRINITY_DN15864_c0_g2;TRINITY_DN22274_c0_g1;TRINITY_DN3073_c1_g1;TRINITY_DN197943_c0_g1;TRINITY_DN131_c1_g1;TRINITY_DN2132_c0_g1;TRINITY_DN16442_c0_g1;TRINITY_DN1785_c0_g2;TRINITY_DN14854_c0_g1;TRINITY_DN6996_c0_g1;TRINITY_DN1590_c0_g1;TRINITY_DN25433_c0_g1;TRINITY_DN8566_c0_g1;TRINITY_DN13619_c0_g1;TRINITY_DN30810_c0_g3;TRINITY_DN78173_c0_g1;TRINITY_DN1191_c1_g3;TRINITY_DN1393_c0_g1;TRINITY_DN78…
Cluster4	8	GO:0045930	BP	negative regulation of mitotic cell cycle	0.00266707	TRINITY_DN4854_c1_g4;TRINITY_DN286_c0_g1;TRINITY_DN10112_c1_g1;TRINITY_DN6439_c0_g2;TRINITY_DN6259_c0_g1;TRINITY_DN9833_c0_g1;TRINITY_DN17524_c0_g1;TRINITY_DN21442_c1_g1
Cluster4	8	GO:0033044	BP	regulation of chromosome organization	0.00266707	TRINITY_DN963_c0_g1;TRINITY_DN25650_c0_g2;TRINITY_DN10112_c1_g1;TRINITY_DN42134_c0_g2;TRINITY_DN9833_c0_g1;TRINITY_DN33112_c0_g1;TRINITY_DN21442_c1_g1;TRINITY_DN4446_c0_g3
Cluster4	30	GO:0005874	CC	microtubule	0.00266707	TRINITY_DN15864_c0_g2;TRINITY_DN46891_c0_g1;TRINITY_DN15084_c0_g1;TRINITY_DN197943_c0_g1;TRINITY_DN16442_c0_g1;TRINITY_DN1785_c0_g2;TRINITY_DN7918_c0_g1;TRINITY_DN6295_c0_g1;TRINITY_DN4732_c0_g1;TRINITY_DN1926_c0_g1;TRINITY_DN7397_c0_g2;TRINITY_DN10593_c1_g1;TRINITY_DN4986_c0_g3;TRINITY_DN2956_c0_g1;TRINITY_DN1717_c0_g1;TRINITY_DN5310_c0_g2;TRINITY_DN9961_c0_g1;TRINITY_DN121419_c0_g2;TRINITY_DN20…
Cluster4	3	GO:0007135	BP	meiosis II	0.00320056	TRINITY_DN1221_c0_g2;TRINITY_DN3525_c0_g1;TRINITY_DN49431_c0_g1
Cluster4	3	GO:0061983	BP	meiosis II cell cycle process	0.00320056	TRINITY_DN1221_c0_g2;TRINITY_DN3525_c0_g1;TRINITY_DN49431_c0_g1
Cluster4	3	GO:0007142	BP	male meiosis II	0.00320056	TRINITY_DN1221_c0_g2;TRINITY_DN3525_c0_g1;TRINITY_DN49431_c0_g1
Cluster4	6	GO:0043455	BP	regulation of secondary metabolic process	0.00401693	TRINITY_DN23795_c0_g1;TRINITY_DN6494_c0_g1;TRINITY_DN23279_c0_g1;TRINITY_DN23919_c0_g1;TRINITY_DN7513_c0_g2;TRINITY_DN7513_c0_g1
Cluster4	14	GO:0009734	BP	auxin-activated signaling pathway	0.00460774	TRINITY_DN11808_c0_g1;TRINITY_DN52856_c0_g1;TRINITY_DN2578_c0_g1;TRINITY_DN33683_c0_g1;TRINITY_DN5697_c0_g2;TRINITY_DN580_c1_g2;TRINITY_DN1714_c0_g1;TRINITY_DN3959_c0_g5;TRINITY_DN7308_c1_g1;TRINITY_DN265_c0_g1;TRINITY_DN37896_c0_g2;TRINITY_DN188745_c0_g1;TRINITY_DN10531_c0_g1;TRINITY_DN6527_c0_g1
Cluster4	5	GO:0007140	BP	male meiotic nuclear division	0.00460774	TRINITY_DN1221_c0_g2;TRINITY_DN3525_c0_g1;TRINITY_DN21665_c0_g1;TRINITY_DN74164_c0_g1;TRINITY_DN49431_c0_g1
Cluster4	5	GO:0140013	BP	meiotic nuclear division	0.00460774	TRINITY_DN1221_c0_g2;TRINITY_DN3525_c0_g1;TRINITY_DN21665_c0_g1;TRINITY_DN74164_c0_g1;TRINITY_DN49431_c0_g1
Cluster4	6	GO:0009263	BP	deoxyribonucleotide biosynthetic process	0.00478636	TRINITY_DN17434_c0_g1;TRINITY_DN14973_c0_g1;TRINITY_DN32696_c0_g1;TRINITY_DN11570_c0_g2;TRINITY_DN3190_c0_g1;TRINITY_DN3190_c0_g2
Cluster4	7	GO:1901991	BP	negative regulation of mitotic cell cycle phase transition	0.00498844	TRINITY_DN4854_c1_g4;TRINITY_DN286_c0_g1;TRINITY_DN10112_c1_g1;TRINITY_DN9833_c0_g1;TRINITY_DN6439_c0_g2;TRINITY_DN17524_c0_g1;TRINITY_DN21442_c1_g1
Cluster4	8	GO:0006298	BP	mismatch repair	0.00546298	TRINITY_DN18468_c0_g2;TRINITY_DN3667_c0_g1;TRINITY_DN7456_c0_g2;TRINITY_DN6383_c0_g1;TRINITY_DN26915_c0_g2;TRINITY_DN894_c0_g1;TRINITY_DN17735_c0_g1;TRINITY_DN21408_c0_g4
Cluster4	7	GO:0032508	BP	DNA duplex unwinding	0.00571408	TRINITY_DN24853_c0_g2;TRINITY_DN2769_c0_g1;TRINITY_DN78236_c0_g1;TRINITY_DN42134_c0_g2;TRINITY_DN8264_c0_g1;TRINITY_DN6830_c0_g1;TRINITY_DN2408_c1_g2
Cluster4	7	GO:0032392	BP	DNA geometric change	0.00571408	TRINITY_DN24853_c0_g2;TRINITY_DN2769_c0_g1;TRINITY_DN78236_c0_g1;TRINITY_DN42134_c0_g2;TRINITY_DN8264_c0_g1;TRINITY_DN6830_c0_g1;TRINITY_DN2408_c1_g2
Cluster4	20	GO:0006260	BP	DNA replication	0.00589818	TRINITY_DN45636_c0_g1;TRINITY_DN9565_c0_g1;TRINITY_DN6_c0_g2;TRINITY_DN3667_c0_g1;TRINITY_DN12958_c0_g1;TRINITY_DN2769_c0_g1;TRINITY_DN2664_c2_g1;TRINITY_DN1422_c1_g1;TRINITY_DN6439_c0_g2;TRINITY_DN38758_c0_g2;TRINITY_DN14819_c0_g1;TRINITY_DN13832_c0_g2;TRINITY_DN8264_c0_g1;TRINITY_DN42600_c0_g3;TRINITY_DN17051_c0_g1;TRINITY_DN2699_c2_g1;TRINITY_DN6830_c0_g1;TRINITY_DN2408_c1_g2;TRINITY_DN27822_c…
Cluster4	8	GO:0005819	CC	spindle	0.00602704	TRINITY_DN8150_c0_g1;TRINITY_DN59411_c0_g1;TRINITY_DN1717_c0_g1;TRINITY_DN7918_c0_g1;TRINITY_DN20525_c0_g1;TRINITY_DN19717_c0_g1;TRINITY_DN7397_c0_g2;TRINITY_DN4986_c0_g3
Cluster4	7	GO:0006271	BP	DNA strand elongation involved in DNA replication	0.00642989	TRINITY_DN24853_c0_g2;TRINITY_DN3667_c0_g1;TRINITY_DN12958_c0_g1;TRINITY_DN14819_c0_g1;TRINITY_DN9378_c0_g1;TRINITY_DN9951_c0_g2;TRINITY_DN10779_c0_g2
Cluster4	7	GO:0022616	BP	DNA strand elongation	0.00642989	TRINITY_DN24853_c0_g2;TRINITY_DN3667_c0_g1;TRINITY_DN12958_c0_g1;TRINITY_DN14819_c0_g1;TRINITY_DN9378_c0_g1;TRINITY_DN9951_c0_g2;TRINITY_DN10779_c0_g2
Cluster4	6	GO:0006323	BP	DNA packaging	0.00649355	TRINITY_DN7521_c0_g1;TRINITY_DN22467_c1_g2;TRINITY_DN49363_c0_g2;TRINITY_DN7627_c0_g1;TRINITY_DN15425_c0_g1;TRINITY_DN12588_c0_g1
Cluster4	6	GO:0030261	BP	chromosome condensation	0.00649355	TRINITY_DN7521_c0_g1;TRINITY_DN22467_c1_g2;TRINITY_DN49363_c0_g2;TRINITY_DN7627_c0_g1;TRINITY_DN15425_c0_g1;TRINITY_DN12588_c0_g1
Cluster4	9	GO:0032200	BP	telomere organization	0.00654514	TRINITY_DN4854_c1_g4;TRINITY_DN1127_c0_g1;TRINITY_DN286_c0_g1;TRINITY_DN17524_c0_g1;TRINITY_DN20472_c0_g2;TRINITY_DN9932_c0_g2;TRINITY_DN45007_c0_g1;TRINITY_DN6830_c0_g1;TRINITY_DN2408_c1_g2
Cluster4	9	GO:0000723	BP	telomere maintenance	0.00654514	TRINITY_DN4854_c1_g4;TRINITY_DN1127_c0_g1;TRINITY_DN286_c0_g1;TRINITY_DN17524_c0_g1;TRINITY_DN20472_c0_g2;TRINITY_DN9932_c0_g2;TRINITY_DN45007_c0_g1;TRINITY_DN6830_c0_g1;TRINITY_DN2408_c1_g2
Cluster4	5	GO:0009200	BP	deoxyribonucleoside triphosphate metabolic process	0.00699089	TRINITY_DN9660_c0_g1;TRINITY_DN8716_c0_g1;TRINITY_DN3190_c0_g1;TRINITY_DN14973_c0_g1;TRINITY_DN3190_c0_g2
Cluster4	10	GO:1901990	BP	regulation of mitotic cell cycle phase transition	0.00699089	TRINITY_DN963_c0_g1;TRINITY_DN4854_c1_g4;TRINITY_DN286_c0_g1;TRINITY_DN25650_c0_g2;TRINITY_DN10112_c1_g1;TRINITY_DN9833_c0_g1;TRINITY_DN6439_c0_g2;TRINITY_DN17524_c0_g1;TRINITY_DN21442_c1_g1;TRINITY_DN4446_c0_g3
Cluster4	39	GO:0043565	MF	sequence-specific DNA binding	0.00760942	TRINITY_DN24853_c0_g2;TRINITY_DN1127_c0_g1;TRINITY_DN60874_c0_g1;TRINITY_DN175177_c0_g1;TRINITY_DN95667_c0_g1;TRINITY_DN22675_c0_g1;TRINITY_DN7595_c0_g1;TRINITY_DN203724_c0_g1;TRINITY_DN2811_c0_g1;TRINITY_DN26853_c0_g1;TRINITY_DN51833_c0_g1;TRINITY_DN17171_c0_g1;TRINITY_DN1437_c0_g1;TRINITY_DN6139_c0_g1;TRINITY_DN1708_c0_g1;TRINITY_DN13284_c2_g1;TRINITY_DN13845_c0_g1;TRINITY_DN8603_c0_g1;TRINITY_…
Cluster4	7	GO:1990391	CC	DNA repair complex	0.00808711	TRINITY_DN7456_c0_g2;TRINITY_DN6608_c0_g1;TRINITY_DN6383_c0_g1;TRINITY_DN26915_c0_g2;TRINITY_DN894_c0_g1;TRINITY_DN17735_c0_g1;TRINITY_DN21408_c0_g4
Cluster4	10	GO:0051052	BP	regulation of DNA metabolic process	0.00817332	TRINITY_DN2406_c0_g2;TRINITY_DN1158_c0_g1;TRINITY_DN22467_c1_g2;TRINITY_DN6259_c0_g1;TRINITY_DN21665_c0_g1;TRINITY_DN1634_c0_g3;TRINITY_DN7627_c0_g1;TRINITY_DN26915_c0_g2;TRINITY_DN21408_c0_g4;TRINITY_DN12588_c0_g1
Cluster4	6	GO:0030071	BP	regulation of mitotic metaphase/anaphase transition	0.00868709	TRINITY_DN963_c0_g1;TRINITY_DN25650_c0_g2;TRINITY_DN10112_c1_g1;TRINITY_DN9833_c0_g1;TRINITY_DN21442_c1_g1;TRINITY_DN4446_c0_g3
Cluster4	6	GO:1902099	BP	regulation of metaphase/anaphase transition of cell cycle	0.00868709	TRINITY_DN963_c0_g1;TRINITY_DN25650_c0_g2;TRINITY_DN10112_c1_g1;TRINITY_DN9833_c0_g1;TRINITY_DN21442_c1_g1;TRINITY_DN4446_c0_g3
Cluster4	12	GO:0005875	CC	microtubule associated complex	0.00877386	TRINITY_DN9961_c0_g1;TRINITY_DN15864_c0_g2;TRINITY_DN1191_c1_g3;TRINITY_DN16442_c0_g1;TRINITY_DN13619_c0_g1;TRINITY_DN11781_c0_g1;TRINITY_DN21286_c0_g1;TRINITY_DN15084_c0_g1;TRINITY_DN28103_c0_g2;TRINITY_DN20525_c0_g1;TRINITY_DN197943_c0_g1;TRINITY_DN2754_c0_g1
Cluster4	8	GO:0005982	BP	starch metabolic process	0.00969559	TRINITY_DN4450_c0_g1;TRINITY_DN15598_c0_g1;TRINITY_DN8094_c0_g1;TRINITY_DN13491_c0_g1;TRINITY_DN4655_c0_g1;TRINITY_DN66164_c0_g1;TRINITY_DN5396_c0_g1;TRINITY_DN2703_c2_g1
Cluster4	7	GO:0042575	CC	DNA polymerase complex	0.0101441	TRINITY_DN2699_c2_g1;TRINITY_DN12958_c0_g1;TRINITY_DN1422_c1_g1;TRINITY_DN14819_c0_g1;TRINITY_DN7334_c0_g1;TRINITY_DN9951_c0_g2;TRINITY_DN10779_c0_g2
Cluster4	4	GO:0010115	BP	regulation of abscisic acid biosynthetic process	0.0104125	TRINITY_DN7513_c0_g2;TRINITY_DN23795_c0_g1;TRINITY_DN6494_c0_g1;TRINITY_DN7513_c0_g1
Cluster4	42	GO:0048856	BP	anatomical structure development	0.0108163	TRINITY_DN11802_c0_g1;TRINITY_DN24853_c0_g2;TRINITY_DN7701_c0_g1;TRINITY_DN58819_c1_g2;TRINITY_DN1415_c0_g1;TRINITY_DN175177_c0_g1;TRINITY_DN112662_c0_g1;TRINITY_DN11781_c0_g1;TRINITY_DN4543_c0_g1;TRINITY_DN16447_c1_g1;TRINITY_DN10544_c3_g1;TRINITY_DN10820_c0_g1;TRINITY_DN34689_c0_g2;TRINITY_DN4540_c0_g1;TRINITY_DN9048_c0_g1;TRINITY_DN36983_c0_g1;TRINITY_DN4603_c0_g1;TRINITY_DN27844_c1_g3;TRINITY…
Cluster4	7	GO:0031570	BP	DNA integrity checkpoint signaling	0.0113349	TRINITY_DN4854_c1_g4;TRINITY_DN33094_c0_g1;TRINITY_DN286_c0_g1;TRINITY_DN6259_c0_g1;TRINITY_DN6439_c0_g2;TRINITY_DN17524_c0_g1;TRINITY_DN45007_c0_g1
Cluster4	5	GO:0042555	CC	MCM complex	0.0124397	TRINITY_DN2541_c0_g1;TRINITY_DN8264_c0_g1;TRINITY_DN24853_c0_g2;TRINITY_DN9378_c0_g1;TRINITY_DN42134_c0_g2
Cluster4	3	GO:0070042	MF	rRNA (uridine-N3-)-methyltransferase activity	0.0124397	TRINITY_DN11462_c0_g1;TRINITY_DN16130_c0_g1;TRINITY_DN3852_c0_g1
Cluster4	8	GO:0061982	BP	meiosis I cell cycle process	0.0126747	TRINITY_DN4854_c1_g4;TRINITY_DN286_c0_g1;TRINITY_DN5290_c0_g1;TRINITY_DN21665_c0_g1;TRINITY_DN4075_c0_g1;TRINITY_DN21408_c0_g4;TRINITY_DN23617_c0_g1;TRINITY_DN5633_c0_g1
Cluster4	12	GO:0006778	BP	porphyrin-containing compound metabolic process	0.0139943	TRINITY_DN8303_c0_g1;TRINITY_DN12436_c0_g1;TRINITY_DN6775_c0_g1;TRINITY_DN72382_c0_g2;TRINITY_DN3511_c0_g1;TRINITY_DN12573_c0_g1;TRINITY_DN52157_c0_g1;TRINITY_DN21954_c0_g1;TRINITY_DN8546_c0_g1;TRINITY_DN2262_c1_g1;TRINITY_DN5114_c0_g1;TRINITY_DN12551_c1_g1
Cluster4	126	GO:0016773	MF	phosphotransferase activity, alcohol group as acceptor	0.0139968	TRINITY_DN18521_c0_g2;TRINITY_DN3783_c0_g1;TRINITY_DN12464_c0_g1;TRINITY_DN58819_c1_g2;TRINITY_DN27063_c0_g1;TRINITY_DN940_c0_g1;TRINITY_DN5022_c0_g1;TRINITY_DN22573_c0_g2;TRINITY_DN21442_c1_g1;TRINITY_DN9708_c0_g1;TRINITY_DN20301_c0_g2;TRINITY_DN5086_c0_g1;TRINITY_DN79970_c0_g1;TRINITY_DN3009_c0_g1;TRINITY_DN63448_c0_g1;TRINITY_DN1966_c0_g1;TRINITY_DN2460_c0_g1;TRINITY_DN6162_c0_g1;TRINITY_DN685…
Cluster4	110	GO:0004672	MF	protein kinase activity	0.0142173	TRINITY_DN18521_c0_g2;TRINITY_DN3783_c0_g1;TRINITY_DN12464_c0_g1;TRINITY_DN58819_c1_g2;TRINITY_DN27063_c0_g1;TRINITY_DN940_c0_g1;TRINITY_DN3641_c0_g1;TRINITY_DN22573_c0_g2;TRINITY_DN21442_c1_g1;TRINITY_DN9708_c0_g1;TRINITY_DN5086_c0_g1;TRINITY_DN79970_c0_g1;TRINITY_DN3009_c0_g1;TRINITY_DN63448_c0_g1;TRINITY_DN1966_c0_g1;TRINITY_DN2460_c0_g1;TRINITY_DN6162_c0_g1;TRINITY_DN6852_c0_g1;TRINITY_DN1855…
Cluster4	28	GO:0005976	BP	polysaccharide metabolic process	0.0143708	TRINITY_DN16459_c0_g1;TRINITY_DN12838_c0_g1;TRINITY_DN3715_c1_g1;TRINITY_DN14494_c0_g1;TRINITY_DN2829_c0_g1;TRINITY_DN21008_c0_g1;TRINITY_DN8094_c0_g1;TRINITY_DN66164_c0_g1;TRINITY_DN9091_c0_g1;TRINITY_DN6908_c0_g1;TRINITY_DN9517_c0_g2;TRINITY_DN3537_c0_g1;TRINITY_DN4450_c0_g1;TRINITY_DN15598_c0_g1;TRINITY_DN22877_c0_g1;TRINITY_DN291_c0_g1;TRINITY_DN1475_c0_g1;TRINITY_DN4655_c0_g1;TRINITY_DN864_c…
Cluster4	12	GO:0033013	BP	tetrapyrrole metabolic process	0.014602	TRINITY_DN8303_c0_g1;TRINITY_DN12436_c0_g1;TRINITY_DN6775_c0_g1;TRINITY_DN72382_c0_g2;TRINITY_DN3511_c0_g1;TRINITY_DN12573_c0_g1;TRINITY_DN52157_c0_g1;TRINITY_DN21954_c0_g1;TRINITY_DN8546_c0_g1;TRINITY_DN2262_c1_g1;TRINITY_DN5114_c0_g1;TRINITY_DN12551_c1_g1
Cluster4	5	GO:0000018	BP	regulation of DNA recombination	0.014602	TRINITY_DN21408_c0_g4;TRINITY_DN12588_c0_g1;TRINITY_DN26915_c0_g2;TRINITY_DN21665_c0_g1;TRINITY_DN7627_c0_g1
Cluster4	42	GO:0004553	MF	hydrolase activity, hydrolyzing O-glycosyl compounds	0.0157389	TRINITY_DN21008_c0_g1;TRINITY_DN817_c0_g1;TRINITY_DN69854_c0_g3;TRINITY_DN15444_c0_g1;TRINITY_DN10381_c0_g1;TRINITY_DN36125_c0_g1;TRINITY_DN14494_c0_g1;TRINITY_DN1204_c0_g2;TRINITY_DN5793_c0_g1;TRINITY_DN24430_c0_g2;TRINITY_DN9136_c0_g1;TRINITY_DN102857_c0_g3;TRINITY_DN16752_c0_g1;TRINITY_DN800_c0_g1;TRINITY_DN3131_c0_g3;TRINITY_DN5544_c0_g3;TRINITY_DN20457_c0_g1;TRINITY_DN993_c0_g1;TRINITY_DN909…
Cluster4	46	GO:0008168	MF	methyltransferase activity	0.0157389	TRINITY_DN7447_c0_g1;TRINITY_DN20781_c0_g1;TRINITY_DN1101_c0_g1;TRINITY_DN23871_c0_g1;TRINITY_DN3852_c0_g1;TRINITY_DN55159_c1_g1;TRINITY_DN13615_c0_g1;TRINITY_DN14094_c0_g1;TRINITY_DN1395_c0_g1;TRINITY_DN6522_c0_g2;TRINITY_DN41837_c0_g1;TRINITY_DN3124_c0_g3;TRINITY_DN3206_c0_g1;TRINITY_DN2914_c0_g2;TRINITY_DN15312_c0_g1;TRINITY_DN20455_c1_g1;TRINITY_DN3071_c0_g1;TRINITY_DN54094_c1_g3;TRINITY_DN69…
Cluster4	10	GO:0006779	BP	porphyrin-containing compound biosynthetic process	0.0160393	TRINITY_DN8303_c0_g1;TRINITY_DN12436_c0_g1;TRINITY_DN6775_c0_g1;TRINITY_DN12573_c0_g1;TRINITY_DN52157_c0_g1;TRINITY_DN21954_c0_g1;TRINITY_DN8546_c0_g1;TRINITY_DN2262_c1_g1;TRINITY_DN5114_c0_g1;TRINITY_DN72382_c0_g2
Cluster4	6	GO:0009664	BP	plant-type cell wall organization	0.0167811	TRINITY_DN7701_c0_g1;TRINITY_DN61426_c0_g4;TRINITY_DN4082_c0_g1;TRINITY_DN17079_c0_g1;TRINITY_DN15115_c0_g1;TRINITY_DN877_c1_g2
Cluster4	10	GO:0033014	BP	tetrapyrrole biosynthetic process	0.0171504	TRINITY_DN8303_c0_g1;TRINITY_DN12436_c0_g1;TRINITY_DN6775_c0_g1;TRINITY_DN12573_c0_g1;TRINITY_DN52157_c0_g1;TRINITY_DN21954_c0_g1;TRINITY_DN8546_c0_g1;TRINITY_DN2262_c1_g1;TRINITY_DN5114_c0_g1;TRINITY_DN72382_c0_g2
Cluster4	4	GO:0019747	BP	regulation of isoprenoid metabolic process	0.0172	TRINITY_DN7513_c0_g2;TRINITY_DN23795_c0_g1;TRINITY_DN6494_c0_g1;TRINITY_DN7513_c0_g1
Cluster4	147	GO:0016301	MF	kinase activity	0.0185751	TRINITY_DN18521_c0_g2;TRINITY_DN3783_c0_g1;TRINITY_DN12464_c0_g1;TRINITY_DN58819_c1_g2;TRINITY_DN1892_c1_g1;TRINITY_DN27063_c0_g1;TRINITY_DN940_c0_g1;TRINITY_DN5022_c0_g1;TRINITY_DN22573_c0_g2;TRINITY_DN21442_c1_g1;TRINITY_DN197687_c0_g1;TRINITY_DN20301_c0_g2;TRINITY_DN5086_c0_g1;TRINITY_DN79970_c0_g1;TRINITY_DN3009_c0_g1;TRINITY_DN6527_c0_g1;TRINITY_DN4799_c1_g1;TRINITY_DN1966_c0_g1;TRINITY_DN24…
Cluster4	6	GO:0009654	CC	photosystem II oxygen evolving complex	0.0187917	TRINITY_DN5142_c0_g1;TRINITY_DN11444_c0_g1;TRINITY_DN139393_c0_g1;TRINITY_DN10212_c0_g1;TRINITY_DN35689_c0_g1;TRINITY_DN98155_c0_g1
Cluster4	6	GO:0030983	MF	mismatched DNA binding	0.0187917	TRINITY_DN7456_c0_g2;TRINITY_DN6383_c0_g1;TRINITY_DN26915_c0_g2;TRINITY_DN894_c0_g1;TRINITY_DN17735_c0_g1;TRINITY_DN21408_c0_g4
Cluster4	449	GO:0031224	CC	intrinsic component of membrane	0.0189153	TRINITY_DN20291_c0_g1;TRINITY_DN3783_c0_g1;TRINITY_DN4799_c1_g1;TRINITY_DN3787_c0_g1;TRINITY_DN35711_c0_g1;TRINITY_DN32225_c0_g1;TRINITY_DN9708_c0_g1;TRINITY_DN14468_c0_g3;TRINITY_DN4191_c0_g1;TRINITY_DN4392_c0_g1;TRINITY_DN6204_c0_g1;TRINITY_DN25767_c0_g1;TRINITY_DN6162_c0_g1;TRINITY_DN6852_c0_g1;TRINITY_DN39256_c0_g1;TRINITY_DN78376_c0_g1;TRINITY_DN14627_c0_g1;TRINITY_DN918_c1_g1;TRINITY_DN2896…
Cluster4	27	GO:0009570	CC	chloroplast stroma	0.0189612	TRINITY_DN398_c0_g1;TRINITY_DN515_c1_g1;TRINITY_DN78236_c0_g1;TRINITY_DN36129_c0_g1;TRINITY_DN8094_c0_g1;TRINITY_DN1415_c0_g1;TRINITY_DN3684_c0_g1;TRINITY_DN6527_c0_g1;TRINITY_DN15891_c0_g1;TRINITY_DN12143_c0_g1;TRINITY_DN9663_c0_g1;TRINITY_DN19327_c0_g1;TRINITY_DN15598_c0_g1;TRINITY_DN18496_c0_g2;TRINITY_DN16574_c0_g1;TRINITY_DN16749_c0_g2;TRINITY_DN4655_c0_g1;TRINITY_DN8546_c0_g1;TRINITY_DN4924…
Cluster4	27	GO:0009532	CC	plastid stroma	0.0189612	TRINITY_DN398_c0_g1;TRINITY_DN515_c1_g1;TRINITY_DN78236_c0_g1;TRINITY_DN36129_c0_g1;TRINITY_DN8094_c0_g1;TRINITY_DN1415_c0_g1;TRINITY_DN3684_c0_g1;TRINITY_DN6527_c0_g1;TRINITY_DN15891_c0_g1;TRINITY_DN12143_c0_g1;TRINITY_DN9663_c0_g1;TRINITY_DN19327_c0_g1;TRINITY_DN15598_c0_g1;TRINITY_DN18496_c0_g2;TRINITY_DN16574_c0_g1;TRINITY_DN16749_c0_g2;TRINITY_DN4655_c0_g1;TRINITY_DN8546_c0_g1;TRINITY_DN4924…
Cluster4	9	GO:0010393	BP	galacturonan metabolic process	0.0189709	TRINITY_DN12838_c0_g1;TRINITY_DN291_c0_g1;TRINITY_DN1475_c0_g1;TRINITY_DN22877_c0_g1;TRINITY_DN736_c0_g1;TRINITY_DN3715_c1_g1;TRINITY_DN49890_c1_g1;TRINITY_DN6908_c0_g1;TRINITY_DN2829_c0_g1
Cluster4	9	GO:0045488	BP	pectin metabolic process	0.0189709	TRINITY_DN12838_c0_g1;TRINITY_DN291_c0_g1;TRINITY_DN1475_c0_g1;TRINITY_DN22877_c0_g1;TRINITY_DN736_c0_g1;TRINITY_DN3715_c1_g1;TRINITY_DN49890_c1_g1;TRINITY_DN6908_c0_g1;TRINITY_DN2829_c0_g1
Cluster4	47	GO:0016741	MF	transferase activity, transferring one-carbon groups	0.0193781	TRINITY_DN7447_c0_g1;TRINITY_DN20781_c0_g1;TRINITY_DN1101_c0_g1;TRINITY_DN23871_c0_g1;TRINITY_DN3852_c0_g1;TRINITY_DN444_c0_g1;TRINITY_DN55159_c1_g1;TRINITY_DN13615_c0_g1;TRINITY_DN14094_c0_g1;TRINITY_DN1395_c0_g1;TRINITY_DN6522_c0_g2;TRINITY_DN41837_c0_g1;TRINITY_DN3124_c0_g3;TRINITY_DN3206_c0_g1;TRINITY_DN2914_c0_g2;TRINITY_DN15312_c0_g1;TRINITY_DN20455_c1_g1;TRINITY_DN3071_c0_g1;TRINITY_DN5409…
Cluster4	20	GO:0009941	CC	chloroplast envelope	0.0201775	TRINITY_DN36129_c0_g1;TRINITY_DN11914_c0_g1;TRINITY_DN15914_c0_g1;TRINITY_DN12888_c0_g1;TRINITY_DN16574_c0_g1;TRINITY_DN6212_c0_g1;TRINITY_DN4340_c0_g2;TRINITY_DN6966_c0_g1;TRINITY_DN12573_c0_g1;TRINITY_DN27271_c2_g1;TRINITY_DN9752_c0_g2;TRINITY_DN2506_c0_g1;TRINITY_DN34370_c0_g2;TRINITY_DN6527_c0_g1;TRINITY_DN26435_c0_g1;TRINITY_DN50916_c0_g1;TRINITY_DN24560_c0_g1;TRINITY_DN72382_c0_g2;TRINITY_D…
Cluster4	45	GO:0016798	MF	hydrolase activity, acting on glycosyl bonds	0.0205669	TRINITY_DN16752_c0_g1;TRINITY_DN817_c0_g1;TRINITY_DN69854_c0_g3;TRINITY_DN6566_c0_g1;TRINITY_DN5948_c0_g1;TRINITY_DN15735_c0_g1;TRINITY_DN36125_c0_g1;TRINITY_DN14494_c0_g1;TRINITY_DN1204_c0_g2;TRINITY_DN5793_c0_g1;TRINITY_DN24430_c0_g2;TRINITY_DN9136_c0_g1;TRINITY_DN728_c1_g3;TRINITY_DN102857_c0_g3;TRINITY_DN21008_c0_g1;TRINITY_DN800_c0_g1;TRINITY_DN3131_c0_g3;TRINITY_DN5544_c0_g3;TRINITY_DN20457…
Cluster4	39	GO:0032259	BP	methylation	0.0208599	TRINITY_DN20781_c0_g1;TRINITY_DN23871_c0_g1;TRINITY_DN3852_c0_g1;TRINITY_DN55159_c1_g1;TRINITY_DN13615_c0_g1;TRINITY_DN36086_c0_g1;TRINITY_DN5628_c0_g1;TRINITY_DN1395_c0_g1;TRINITY_DN6522_c0_g2;TRINITY_DN41837_c0_g1;TRINITY_DN3206_c0_g1;TRINITY_DN15312_c0_g1;TRINITY_DN20455_c1_g1;TRINITY_DN3071_c0_g1;TRINITY_DN54094_c1_g3;TRINITY_DN19182_c0_g1;TRINITY_DN7037_c0_g1;TRINITY_DN38545_c0_g2;TRINITY_DN…
Cluster4	4	GO:0009265	BP	2'-deoxyribonucleotide biosynthetic process	0.0209424	TRINITY_DN3190_c0_g1;TRINITY_DN17434_c0_g1;TRINITY_DN14973_c0_g1;TRINITY_DN3190_c0_g2
Cluster4	4	GO:0046385	BP	deoxyribose phosphate biosynthetic process	0.0209424	TRINITY_DN3190_c0_g1;TRINITY_DN17434_c0_g1;TRINITY_DN14973_c0_g1;TRINITY_DN3190_c0_g2
Cluster4	4	GO:0009221	BP	pyrimidine deoxyribonucleotide biosynthetic process	0.0209424	TRINITY_DN3190_c0_g1;TRINITY_DN17434_c0_g1;TRINITY_DN14973_c0_g1;TRINITY_DN3190_c0_g2
Cluster4	20	GO:0009526	CC	plastid envelope	0.0209424	TRINITY_DN36129_c0_g1;TRINITY_DN11914_c0_g1;TRINITY_DN15914_c0_g1;TRINITY_DN12888_c0_g1;TRINITY_DN16574_c0_g1;TRINITY_DN6212_c0_g1;TRINITY_DN4340_c0_g2;TRINITY_DN6966_c0_g1;TRINITY_DN12573_c0_g1;TRINITY_DN27271_c2_g1;TRINITY_DN9752_c0_g2;TRINITY_DN2506_c0_g1;TRINITY_DN34370_c0_g2;TRINITY_DN6527_c0_g1;TRINITY_DN26435_c0_g1;TRINITY_DN50916_c0_g1;TRINITY_DN24560_c0_g1;TRINITY_DN72382_c0_g2;TRINITY_D…
Cluster4	5	GO:0042138	BP	meiotic DNA double-strand break formation	0.0225797	TRINITY_DN286_c0_g1;TRINITY_DN5633_c0_g1;TRINITY_DN5290_c0_g1;TRINITY_DN4854_c1_g4;TRINITY_DN4075_c0_g1
Cluster4	5	GO:0000776	CC	kinetochore	0.0225797	TRINITY_DN8603_c0_g1;TRINITY_DN177630_c0_g1;TRINITY_DN10112_c1_g1;TRINITY_DN9833_c0_g1;TRINITY_DN21442_c1_g1
Cluster4	11	GO:0007346	BP	regulation of mitotic cell cycle	0.0249964	TRINITY_DN963_c0_g1;TRINITY_DN4854_c1_g4;TRINITY_DN286_c0_g1;TRINITY_DN25650_c0_g2;TRINITY_DN10112_c1_g1;TRINITY_DN9833_c0_g1;TRINITY_DN6259_c0_g1;TRINITY_DN6439_c0_g2;TRINITY_DN17524_c0_g1;TRINITY_DN21442_c1_g1;TRINITY_DN4446_c0_g3
Cluster4	6	GO:0031145	BP	anaphase-promoting complex-dependent catabolic process	0.0257574	TRINITY_DN963_c0_g1;TRINITY_DN25650_c0_g2;TRINITY_DN5569_c0_g1;TRINITY_DN691_c0_g2;TRINITY_DN33112_c0_g1;TRINITY_DN4446_c0_g3
Cluster4	4	GO:0051054	BP	positive regulation of DNA metabolic process	0.0257733	TRINITY_DN2406_c0_g2;TRINITY_DN1634_c0_g3;TRINITY_DN21665_c0_g1;TRINITY_DN22467_c1_g2
Cluster4	4	GO:1902930	BP	regulation of alcohol biosynthetic process	0.0257733	TRINITY_DN7513_c0_g2;TRINITY_DN23795_c0_g1;TRINITY_DN6494_c0_g1;TRINITY_DN7513_c0_g1
Cluster4	5	GO:0044774	BP	mitotic DNA integrity checkpoint signaling	0.0257733	TRINITY_DN286_c0_g1;TRINITY_DN17524_c0_g1;TRINITY_DN6439_c0_g2;TRINITY_DN6259_c0_g1;TRINITY_DN4854_c1_g4
Cluster4	5	GO:0004525	MF	ribonuclease III activity	0.0257733	TRINITY_DN3070_c0_g1;TRINITY_DN9236_c0_g2;TRINITY_DN47413_c0_g1;TRINITY_DN6635_c0_g1;TRINITY_DN6307_c0_g1
Cluster4	5	GO:0032296	MF	double-stranded RNA-specific ribonuclease activity	0.0257733	TRINITY_DN3070_c0_g1;TRINITY_DN9236_c0_g2;TRINITY_DN47413_c0_g1;TRINITY_DN6635_c0_g1;TRINITY_DN6307_c0_g1
Cluster4	3	GO:0009149	BP	pyrimidine nucleoside triphosphate catabolic process	0.0268261	TRINITY_DN9660_c0_g1;TRINITY_DN8716_c0_g1;TRINITY_DN14973_c0_g1
Cluster4	3	GO:0006244	BP	pyrimidine nucleotide catabolic process	0.0268261	TRINITY_DN9660_c0_g1;TRINITY_DN8716_c0_g1;TRINITY_DN14973_c0_g1
Cluster4	3	GO:0009213	BP	pyrimidine deoxyribonucleoside triphosphate catabolic process	0.0268261	TRINITY_DN9660_c0_g1;TRINITY_DN8716_c0_g1;TRINITY_DN14973_c0_g1
Cluster4	3	GO:0009223	BP	pyrimidine deoxyribonucleotide catabolic process	0.0268261	TRINITY_DN9660_c0_g1;TRINITY_DN8716_c0_g1;TRINITY_DN14973_c0_g1
Cluster4	3	GO:0005880	CC	nuclear microtubule	0.0268261	TRINITY_DN7918_c0_g1;TRINITY_DN59411_c0_g1;TRINITY_DN121419_c0_g2
Cluster4	3	GO:0032299	CC	ribonuclease H2 complex	0.0268261	TRINITY_DN18468_c0_g2;TRINITY_DN6569_c0_g1;TRINITY_DN1384_c0_g1
Cluster4	42	GO:0003700	MF	DNA-binding transcription factor activity	0.0268261	TRINITY_DN17171_c0_g1;TRINITY_DN175177_c0_g1;TRINITY_DN26853_c0_g1;TRINITY_DN5201_c0_g2;TRINITY_DN60874_c0_g1;TRINITY_DN49825_c0_g1;TRINITY_DN6288_c0_g1;TRINITY_DN18642_c1_g1;TRINITY_DN5628_c0_g1;TRINITY_DN45579_c0_g1;TRINITY_DN95667_c0_g1;TRINITY_DN22675_c0_g1;TRINITY_DN19022_c0_g2;TRINITY_DN16447_c1_g1;TRINITY_DN16447_c1_g2;TRINITY_DN10544_c3_g1;TRINITY_DN48533_c0_g1;TRINITY_DN2811_c0_g1;TRINIT…
Cluster4	80	GO:0006259	BP	DNA metabolic process	0.0296521	TRINITY_DN1127_c0_g1;TRINITY_DN18468_c0_g2;TRINITY_DN24853_c0_g2;TRINITY_DN10619_c0_g1;TRINITY_DN23470_c2_g1;TRINITY_DN996_c0_g1;TRINITY_DN2769_c0_g1;TRINITY_DN6259_c0_g1;TRINITY_DN15020_c0_g1;TRINITY_DN9660_c0_g1;TRINITY_DN13832_c0_g2;TRINITY_DN15735_c0_g1;TRINITY_DN9951_c0_g2;TRINITY_DN24548_c0_g1;TRINITY_DN26915_c0_g2;TRINITY_DN17524_c0_g1;TRINITY_DN5628_c0_g1;TRINITY_DN6871_c0_g1;TRINITY_DN45…
Cluster4	4	GO:0140546	BP	defense response to symbiont	0.030378	TRINITY_DN5783_c0_g1;TRINITY_DN6645_c0_g1;TRINITY_DN62706_c0_g1;TRINITY_DN2456_c0_g1
Cluster4	4	GO:0051607	BP	defense response to virus	0.030378	TRINITY_DN5783_c0_g1;TRINITY_DN6645_c0_g1;TRINITY_DN62706_c0_g1;TRINITY_DN2456_c0_g1
Cluster4	6	GO:0030422	BP	production of siRNA involved in RNA interference	0.030378	TRINITY_DN3070_c0_g1;TRINITY_DN9236_c0_g2;TRINITY_DN6635_c0_g1;TRINITY_DN14055_c0_g2;TRINITY_DN6307_c0_g1;TRINITY_DN203726_c0_g1
Cluster4	5	GO:0006268	BP	DNA unwinding involved in DNA replication	0.0325998	TRINITY_DN2769_c0_g1;TRINITY_DN8264_c0_g1;TRINITY_DN24853_c0_g2;TRINITY_DN2408_c1_g2;TRINITY_DN42134_c0_g2
Cluster4	164	GO:0050896	BP	response to stimulus	0.0345896	TRINITY_DN368_c0_g3;TRINITY_DN35747_c0_g1;TRINITY_DN23674_c0_g2;TRINITY_DN10230_c1_g1;TRINITY_DN6966_c0_g1;TRINITY_DN12530_c0_g2;TRINITY_DN13832_c0_g2;TRINITY_DN6637_c2_g1;TRINITY_DN9951_c0_g2;TRINITY_DN23332_c0_g2;TRINITY_DN29471_c0_g1;TRINITY_DN5783_c0_g1;TRINITY_DN334_c0_g1;TRINITY_DN4639_c0_g1;TRINITY_DN441_c0_g2;TRINITY_DN10619_c0_g1;TRINITY_DN3667_c0_g1;TRINITY_DN7456_c0_g2;TRINITY_DN78236_…
Cluster4	7	GO:0022412	BP	cellular process involved in reproduction in multicellular organism	0.0349087	TRINITY_DN1221_c0_g2;TRINITY_DN3525_c0_g1;TRINITY_DN74164_c0_g1;TRINITY_DN31534_c0_g1;TRINITY_DN21665_c0_g1;TRINITY_DN6014_c0_g1;TRINITY_DN49431_c0_g1
Cluster4	8	GO:0005102	MF	signaling receptor binding	0.0375145	TRINITY_DN7701_c0_g1;TRINITY_DN877_c1_g2;TRINITY_DN11893_c0_g1;TRINITY_DN184536_c0_g1;TRINITY_DN45092_c0_g1;TRINITY_DN14627_c0_g1;TRINITY_DN2141_c0_g2;TRINITY_DN2460_c0_g1
Cluster4	74	GO:0019219	BP	regulation of nucleobase-containing compound metabolic process	0.037999	TRINITY_DN2406_c0_g2;TRINITY_DN17171_c0_g1;TRINITY_DN4638_c0_g1;TRINITY_DN67818_c0_g1;TRINITY_DN107108_c0_g1;TRINITY_DN6288_c0_g1;TRINITY_DN11465_c0_g1;TRINITY_DN60874_c0_g1;TRINITY_DN175177_c0_g1;TRINITY_DN1761_c0_g1;TRINITY_DN28333_c0_g1;TRINITY_DN26915_c0_g2;TRINITY_DN95667_c0_g1;TRINITY_DN22675_c0_g1;TRINITY_DN8366_c0_g1;TRINITY_DN3382_c0_g1;TRINITY_DN10531_c0_g1;TRINITY_DN26471_c0_g1;TRINITY…
Cluster4	6	GO:0019252	BP	starch biosynthetic process	0.0406779	TRINITY_DN4450_c0_g1;TRINITY_DN13491_c0_g1;TRINITY_DN4655_c0_g1;TRINITY_DN66164_c0_g1;TRINITY_DN5396_c0_g1;TRINITY_DN2703_c2_g1
Cluster4	5	GO:0000077	BP	DNA damage checkpoint signaling	0.0418748	TRINITY_DN286_c0_g1;TRINITY_DN17524_c0_g1;TRINITY_DN45007_c0_g1;TRINITY_DN6259_c0_g1;TRINITY_DN4854_c1_g4
Cluster4	5	GO:0042770	BP	signal transduction in response to DNA damage	0.0418748	TRINITY_DN286_c0_g1;TRINITY_DN17524_c0_g1;TRINITY_DN45007_c0_g1;TRINITY_DN6259_c0_g1;TRINITY_DN4854_c1_g4
Cluster4	4	GO:2001251	BP	negative regulation of chromosome organization	0.0429262	TRINITY_DN9833_c0_g1;TRINITY_DN10112_c1_g1;TRINITY_DN21442_c1_g1;TRINITY_DN42134_c0_g2
Cluster4	5	GO:0000911	BP	cytokinesis by cell plate formation	0.0470383	TRINITY_DN51729_c0_g1;TRINITY_DN8150_c0_g1;TRINITY_DN6014_c0_g1;TRINITY_DN155992_c0_g1;TRINITY_DN21286_c0_g1
Cluster4	7	GO:0009706	CC	chloroplast inner membrane	0.0473043	TRINITY_DN11802_c0_g1;TRINITY_DN7579_c0_g1;TRINITY_DN16749_c0_g2;TRINITY_DN212_c0_g1;TRINITY_DN6204_c0_g1;TRINITY_DN72382_c0_g2;TRINITY_DN12384_c0_g1
Cluster4	21	GO:0033043	BP	regulation of organelle organization	0.0482669	TRINITY_DN963_c0_g1;TRINITY_DN59411_c0_g1;TRINITY_DN4972_c2_g1;TRINITY_DN42134_c0_g2;TRINITY_DN25650_c0_g2;TRINITY_DN2019_c0_g1;TRINITY_DN10112_c1_g1;TRINITY_DN9833_c0_g1;TRINITY_DN21665_c0_g1;TRINITY_DN21286_c0_g1;TRINITY_DN7918_c0_g1;TRINITY_DN13641_c1_g1;TRINITY_DN19717_c0_g1;TRINITY_DN2508_c0_g1;TRINITY_DN4075_c0_g1;TRINITY_DN548_c3_g1;TRINITY_DN18340_c1_g1;TRINITY_DN33112_c0_g1;TRINITY_DN397…
Cluster4	3	GO:0009944	BP	polarity specification of adaxial/abaxial axis	0.0485399	TRINITY_DN7701_c0_g1;TRINITY_DN877_c1_g2;TRINITY_DN12574_c0_g1
Cluster4	6	GO:0010287	CC	plastoglobule	0.0485399	TRINITY_DN27271_c2_g1;TRINITY_DN370_c1_g1;TRINITY_DN6212_c0_g1;TRINITY_DN14137_c0_g1;TRINITY_DN4340_c0_g2;TRINITY_DN9752_c0_g2
Cluster4	3	GO:0072686	CC	mitotic spindle	0.0485399	TRINITY_DN7918_c0_g1;TRINITY_DN59411_c0_g1;TRINITY_DN19717_c0_g1
Cluster5	15	GO:0051259	BP	protein complex oligomerization	0.00057266	TRINITY_DN5084_c0_g2;TRINITY_DN48256_c0_g1;TRINITY_DN2148_c0_g1;TRINITY_DN1849_c0_g1;TRINITY_DN34639_c0_g1;TRINITY_DN4201_c0_g1;TRINITY_DN22130_c0_g1;TRINITY_DN4201_c0_g2;TRINITY_DN10033_c0_g1;TRINITY_DN3387_c0_g1;TRINITY_DN3833_c0_g2;TRINITY_DN4365_c3_g1;TRINITY_DN23712_c0_g1;TRINITY_DN4248_c9_g1;TRINITY_DN12637_c0_g1
Cluster5	27	GO:0009408	BP	response to heat	0.00057266	TRINITY_DN2148_c0_g1;TRINITY_DN10033_c0_g1;TRINITY_DN3387_c0_g1;TRINITY_DN4365_c3_g1;TRINITY_DN8_c0_g2;TRINITY_DN17599_c0_g1;TRINITY_DN7115_c0_g1;TRINITY_DN78_c2_g1;TRINITY_DN4830_c0_g1;TRINITY_DN1306_c0_g4;TRINITY_DN1849_c0_g1;TRINITY_DN22130_c0_g1;TRINITY_DN9620_c0_g1;TRINITY_DN23712_c0_g1;TRINITY_DN48256_c0_g1;TRINITY_DN23010_c0_g1;TRINITY_DN12637_c0_g1;TRINITY_DN5602_c1_g3;TRINITY_DN1306_c1_g…
Cluster5	25	GO:0006979	BP	response to oxidative stress	0.00057266	TRINITY_DN499_c0_g1;TRINITY_DN13721_c0_g1;TRINITY_DN2148_c0_g1;TRINITY_DN10033_c0_g1;TRINITY_DN3387_c0_g1;TRINITY_DN4365_c3_g1;TRINITY_DN7244_c0_g1;TRINITY_DN2157_c1_g2;TRINITY_DN23712_c0_g1;TRINITY_DN48256_c0_g1;TRINITY_DN1412_c0_g2;TRINITY_DN1412_c0_g3;TRINITY_DN4201_c0_g2;TRINITY_DN27704_c0_g1;TRINITY_DN19869_c0_g1;TRINITY_DN22130_c0_g1;TRINITY_DN6958_c0_g1;TRINITY_DN7805_c0_g1;TRINITY_DN1849_…
Cluster5	39	GO:0006457	BP	protein folding	0.00057266	TRINITY_DN5084_c0_g2;TRINITY_DN123912_c0_g1;TRINITY_DN2548_c0_g1;TRINITY_DN9082_c0_g1;TRINITY_DN2148_c0_g1;TRINITY_DN9903_c0_g1;TRINITY_DN10033_c0_g1;TRINITY_DN3387_c0_g1;TRINITY_DN4365_c3_g1;TRINITY_DN8_c0_g2;TRINITY_DN877_c0_g3;TRINITY_DN48256_c0_g1;TRINITY_DN3556_c0_g1;TRINITY_DN3413_c1_g1;TRINITY_DN48099_c0_g1;TRINITY_DN6933_c2_g3;TRINITY_DN78_c2_g1;TRINITY_DN3209_c0_g1;TRINITY_DN2274_c0_g1;T…
Cluster5	10	GO:0042546	BP	cell wall biogenesis	0.00057266	TRINITY_DN51142_c0_g1;TRINITY_DN6498_c0_g3;TRINITY_DN1235_c0_g1;TRINITY_DN11515_c0_g1;TRINITY_DN9732_c0_g1;TRINITY_DN16746_c0_g3;TRINITY_DN12460_c0_g1;TRINITY_DN5115_c0_g1;TRINITY_DN3077_c0_g1;TRINITY_DN6858_c0_g1
Cluster5	16	GO:0000302	BP	response to reactive oxygen species	0.00057266	TRINITY_DN48256_c0_g1;TRINITY_DN13721_c0_g1;TRINITY_DN6958_c0_g1;TRINITY_DN2148_c0_g1;TRINITY_DN1849_c0_g1;TRINITY_DN34639_c0_g1;TRINITY_DN4201_c0_g1;TRINITY_DN22130_c0_g1;TRINITY_DN4201_c0_g2;TRINITY_DN10033_c0_g1;TRINITY_DN3387_c0_g1;TRINITY_DN3833_c0_g2;TRINITY_DN4365_c3_g1;TRINITY_DN23712_c0_g1;TRINITY_DN4248_c9_g1;TRINITY_DN12637_c0_g1
Cluster5	14	GO:0042542	BP	response to hydrogen peroxide	0.00057266	TRINITY_DN48256_c0_g1;TRINITY_DN2148_c0_g1;TRINITY_DN12637_c0_g1;TRINITY_DN34639_c0_g1;TRINITY_DN4201_c0_g1;TRINITY_DN22130_c0_g1;TRINITY_DN4201_c0_g2;TRINITY_DN10033_c0_g1;TRINITY_DN3387_c0_g1;TRINITY_DN3833_c0_g2;TRINITY_DN4365_c3_g1;TRINITY_DN23712_c0_g1;TRINITY_DN4248_c9_g1;TRINITY_DN1849_c0_g1
Cluster5	23	GO:0010035	BP	response to inorganic substance	0.00057266	TRINITY_DN5084_c0_g2;TRINITY_DN3799_c0_g1;TRINITY_DN2380_c0_g1;TRINITY_DN2148_c0_g1;TRINITY_DN10033_c0_g1;TRINITY_DN3387_c0_g1;TRINITY_DN3336_c2_g1;TRINITY_DN4365_c3_g1;TRINITY_DN8527_c0_g1;TRINITY_DN2157_c1_g2;TRINITY_DN48256_c0_g1;TRINITY_DN4455_c0_g1;TRINITY_DN22130_c0_g1;TRINITY_DN23712_c0_g1;TRINITY_DN1849_c0_g1;TRINITY_DN27890_c0_g3;TRINITY_DN12637_c0_g1;TRINITY_DN34639_c0_g1;TRINITY_DN4201…
Cluster5	29	GO:0009266	BP	response to temperature stimulus	0.00057266	TRINITY_DN5084_c0_g2;TRINITY_DN3799_c0_g1;TRINITY_DN2148_c0_g1;TRINITY_DN10033_c0_g1;TRINITY_DN3387_c0_g1;TRINITY_DN4365_c3_g1;TRINITY_DN8_c0_g2;TRINITY_DN48256_c0_g1;TRINITY_DN7115_c0_g1;TRINITY_DN78_c2_g1;TRINITY_DN17599_c0_g1;TRINITY_DN4830_c0_g1;TRINITY_DN1306_c0_g4;TRINITY_DN1849_c0_g1;TRINITY_DN22130_c0_g1;TRINITY_DN9620_c0_g1;TRINITY_DN23712_c0_g1;TRINITY_DN23010_c0_g1;TRINITY_DN12637_c0_g…
Cluster5	44	GO:0009628	BP	response to abiotic stimulus	0.00057266	TRINITY_DN5084_c0_g2;TRINITY_DN3799_c0_g1;TRINITY_DN2380_c0_g1;TRINITY_DN2148_c0_g1;TRINITY_DN7115_c0_g1;TRINITY_DN11458_c0_g1;TRINITY_DN10033_c0_g1;TRINITY_DN3387_c0_g1;TRINITY_DN1721_c0_g1;TRINITY_DN4365_c3_g1;TRINITY_DN2840_c0_g1;TRINITY_DN2157_c1_g2;TRINITY_DN48256_c0_g1;TRINITY_DN4455_c0_g1;TRINITY_DN9250_c0_g1;TRINITY_DN8_c0_g2;TRINITY_DN78_c2_g1;TRINITY_DN5547_c1_g1;TRINITY_DN36435_c0_g1;T…
Cluster5	40	GO:0042221	BP	response to chemical	0.00057266	TRINITY_DN4455_c0_g1;TRINITY_DN5084_c0_g2;TRINITY_DN499_c0_g1;TRINITY_DN3799_c0_g1;TRINITY_DN2548_c0_g1;TRINITY_DN2380_c0_g1;TRINITY_DN2148_c0_g1;TRINITY_DN3336_c2_g1;TRINITY_DN10033_c0_g1;TRINITY_DN3387_c0_g1;TRINITY_DN1721_c0_g1;TRINITY_DN4365_c3_g1;TRINITY_DN8527_c0_g1;TRINITY_DN2157_c1_g2;TRINITY_DN48256_c0_g1;TRINITY_DN29231_c0_g1;TRINITY_DN6933_c2_g3;TRINITY_DN12851_c0_g1;TRINITY_DN11658_c0…
Cluster5	8	GO:0009832	BP	plant-type cell wall biogenesis	0.00057266	TRINITY_DN12460_c0_g1;TRINITY_DN1235_c0_g1;TRINITY_DN11515_c0_g1;TRINITY_DN9732_c0_g1;TRINITY_DN16746_c0_g3;TRINITY_DN5115_c0_g1;TRINITY_DN6858_c0_g1;TRINITY_DN3077_c0_g1
Cluster5	86	GO:0050896	BP	response to stimulus	0.00057266	TRINITY_DN5084_c0_g2;TRINITY_DN23010_c0_g1;TRINITY_DN10033_c0_g1;TRINITY_DN7244_c0_g1;TRINITY_DN23712_c0_g1;TRINITY_DN2603_c0_g1;TRINITY_DN48256_c0_g1;TRINITY_DN7115_c0_g1;TRINITY_DN6970_c0_g1;TRINITY_DN9685_c0_g1;TRINITY_DN11658_c0_g1;TRINITY_DN27704_c0_g1;TRINITY_DN9092_c0_g1;TRINITY_DN19869_c0_g1;TRINITY_DN1500_c2_g1;TRINITY_DN113573_c0_g1;TRINITY_DN7805_c0_g1;TRINITY_DN82101_c1_g3;TRINITY_DN1…
Cluster5	6	GO:0009834	BP	plant-type secondary cell wall biogenesis	0.00057266	TRINITY_DN11515_c0_g1;TRINITY_DN9732_c0_g1;TRINITY_DN16746_c0_g3;TRINITY_DN12460_c0_g1;TRINITY_DN6858_c0_g1;TRINITY_DN3077_c0_g1
Cluster5	35	GO:0005576	CC	extracellular region	0.00057266	TRINITY_DN5084_c0_g2;TRINITY_DN1412_c0_g3;TRINITY_DN3799_c0_g1;TRINITY_DN16426_c0_g2;TRINITY_DN51142_c0_g1;TRINITY_DN6498_c0_g3;TRINITY_DN72335_c1_g1;TRINITY_DN191306_c0_g3;TRINITY_DN1412_c0_g2;TRINITY_DN5054_c0_g1;TRINITY_DN18919_c0_g1;TRINITY_DN9172_c0_g1;TRINITY_DN8862_c1_g1;TRINITY_DN7837_c0_g1;TRINITY_DN11905_c0_g2;TRINITY_DN10029_c0_g1;TRINITY_DN1862_c0_g1;TRINITY_DN48347_c0_g1;TRINITY_DN88…
Cluster5	15	GO:0048046	CC	apoplast	0.00057266	TRINITY_DN173209_c0_g2;TRINITY_DN6498_c0_g3;TRINITY_DN5084_c0_g2;TRINITY_DN3799_c0_g1;TRINITY_DN27890_c0_g3;TRINITY_DN191306_c0_g3;TRINITY_DN3148_c0_g2;TRINITY_DN9172_c0_g1;TRINITY_DN8862_c1_g1;TRINITY_DN51142_c0_g1;TRINITY_DN7837_c0_g1;TRINITY_DN16426_c0_g2;TRINITY_DN10029_c0_g1;TRINITY_DN1862_c0_g1;TRINITY_DN88544_c0_g1
Cluster5	14	GO:0043621	MF	protein self-association	0.00057266	TRINITY_DN48256_c0_g1;TRINITY_DN2148_c0_g1;TRINITY_DN12637_c0_g1;TRINITY_DN34639_c0_g1;TRINITY_DN4201_c0_g1;TRINITY_DN22130_c0_g1;TRINITY_DN4201_c0_g2;TRINITY_DN10033_c0_g1;TRINITY_DN3387_c0_g1;TRINITY_DN3833_c0_g2;TRINITY_DN4365_c3_g1;TRINITY_DN23712_c0_g1;TRINITY_DN4248_c9_g1;TRINITY_DN1849_c0_g1
Cluster5	29	GO:0051082	MF	unfolded protein binding	0.00057266	TRINITY_DN123912_c0_g1;TRINITY_DN2548_c0_g1;TRINITY_DN9082_c0_g1;TRINITY_DN2148_c0_g1;TRINITY_DN9903_c0_g1;TRINITY_DN10033_c0_g1;TRINITY_DN3387_c0_g1;TRINITY_DN4365_c3_g1;TRINITY_DN8_c0_g2;TRINITY_DN877_c0_g3;TRINITY_DN48256_c0_g1;TRINITY_DN6933_c2_g3;TRINITY_DN2274_c0_g1;TRINITY_DN13169_c0_g2;TRINITY_DN5995_c2_g1;TRINITY_DN7631_c0_g2;TRINITY_DN22130_c0_g1;TRINITY_DN23712_c0_g1;TRINITY_DN82101_c1…
Cluster5	22	GO:0008194	MF	UDP-glycosyltransferase activity	0.00057266	TRINITY_DN19792_c0_g1;TRINITY_DN38844_c0_g1;TRINITY_DN2380_c0_g1;TRINITY_DN9732_c0_g1;TRINITY_DN8005_c0_g1;TRINITY_DN12460_c0_g1;TRINITY_DN18501_c0_g1;TRINITY_DN15050_c1_g1;TRINITY_DN5822_c0_g3;TRINITY_DN73_c0_g1;TRINITY_DN18830_c0_g1;TRINITY_DN4444_c0_g1;TRINITY_DN254552_c0_g1;TRINITY_DN27417_c0_g1;TRINITY_DN28685_c0_g1;TRINITY_DN26144_c0_g1;TRINITY_DN14587_c0_g1;TRINITY_DN5115_c0_g1;TRINITY_DN1…
Cluster5	29	GO:0016757	MF	glycosyltransferase activity	0.000572733	TRINITY_DN19792_c0_g1;TRINITY_DN38844_c0_g1;TRINITY_DN2380_c0_g1;TRINITY_DN9732_c0_g1;TRINITY_DN8005_c0_g1;TRINITY_DN51142_c0_g1;TRINITY_DN18501_c0_g1;TRINITY_DN6498_c0_g3;TRINITY_DN2157_c1_g2;TRINITY_DN15050_c1_g1;TRINITY_DN5822_c0_g3;TRINITY_DN8462_c1_g2;TRINITY_DN73_c0_g1;TRINITY_DN18830_c0_g1;TRINITY_DN4444_c0_g1;TRINITY_DN254552_c0_g1;TRINITY_DN27417_c0_g1;TRINITY_DN26144_c0_g1;TRINITY_DN286…
Cluster5	22	GO:1901700	BP	response to oxygen-containing compound	0.000939732	TRINITY_DN2380_c0_g1;TRINITY_DN2148_c0_g1;TRINITY_DN10033_c0_g1;TRINITY_DN3387_c0_g1;TRINITY_DN4365_c3_g1;TRINITY_DN4201_c0_g1;TRINITY_DN48256_c0_g1;TRINITY_DN4455_c0_g1;TRINITY_DN13721_c0_g1;TRINITY_DN9309_c0_g1;TRINITY_DN22130_c0_g1;TRINITY_DN6958_c0_g1;TRINITY_DN23712_c0_g1;TRINITY_DN6604_c0_g2;TRINITY_DN1849_c0_g1;TRINITY_DN27890_c0_g3;TRINITY_DN12637_c0_g1;TRINITY_DN34639_c0_g1;TRINITY_DN215…
Cluster5	14	GO:0009651	BP	response to salt stress	0.00152087	TRINITY_DN48256_c0_g1;TRINITY_DN2148_c0_g1;TRINITY_DN12637_c0_g1;TRINITY_DN34639_c0_g1;TRINITY_DN4201_c0_g1;TRINITY_DN22130_c0_g1;TRINITY_DN4201_c0_g2;TRINITY_DN10033_c0_g1;TRINITY_DN3387_c0_g1;TRINITY_DN3833_c0_g2;TRINITY_DN4365_c3_g1;TRINITY_DN23712_c0_g1;TRINITY_DN4248_c9_g1;TRINITY_DN1849_c0_g1
Cluster5	13	GO:0034637	BP	cellular carbohydrate biosynthetic process	0.0028311	TRINITY_DN12749_c0_g1;TRINITY_DN38844_c0_g1;TRINITY_DN1235_c0_g1;TRINITY_DN5822_c0_g3;TRINITY_DN11515_c0_g1;TRINITY_DN9732_c0_g1;TRINITY_DN4062_c0_g1;TRINITY_DN12460_c0_g1;TRINITY_DN2454_c0_g1;TRINITY_DN4444_c0_g1;TRINITY_DN241351_c0_g1;TRINITY_DN5115_c0_g1;TRINITY_DN3077_c0_g1
Cluster5	14	GO:0006970	BP	response to osmotic stress	0.00380846	TRINITY_DN48256_c0_g1;TRINITY_DN2148_c0_g1;TRINITY_DN12637_c0_g1;TRINITY_DN34639_c0_g1;TRINITY_DN4201_c0_g1;TRINITY_DN22130_c0_g1;TRINITY_DN4201_c0_g2;TRINITY_DN10033_c0_g1;TRINITY_DN3387_c0_g1;TRINITY_DN3833_c0_g2;TRINITY_DN4365_c3_g1;TRINITY_DN23712_c0_g1;TRINITY_DN4248_c9_g1;TRINITY_DN1849_c0_g1
Cluster5	8	GO:0071669	BP	plant-type cell wall organization or biogenesis	0.00380846	TRINITY_DN12460_c0_g1;TRINITY_DN1235_c0_g1;TRINITY_DN11515_c0_g1;TRINITY_DN9732_c0_g1;TRINITY_DN16746_c0_g3;TRINITY_DN5115_c0_g1;TRINITY_DN6858_c0_g1;TRINITY_DN3077_c0_g1
Cluster5	65	GO:0006950	BP	response to stress	0.00404549	TRINITY_DN18784_c0_g2;TRINITY_DN5084_c0_g2;TRINITY_DN499_c0_g1;TRINITY_DN3799_c0_g1;TRINITY_DN2548_c0_g1;TRINITY_DN2380_c0_g1;TRINITY_DN2148_c0_g1;TRINITY_DN10033_c0_g1;TRINITY_DN3387_c0_g1;TRINITY_DN1721_c0_g1;TRINITY_DN4365_c3_g1;TRINITY_DN7244_c0_g1;TRINITY_DN8_c0_g2;TRINITY_DN2157_c1_g2;TRINITY_DN72335_c1_g1;TRINITY_DN7805_c0_g1;TRINITY_DN2603_c0_g1;TRINITY_DN48256_c0_g1;TRINITY_DN13721_c0_g1…
Cluster5	4	GO:0046274	BP	lignin catabolic process	0.0052721	TRINITY_DN27890_c0_g3;TRINITY_DN1862_c0_g1;TRINITY_DN3148_c0_g2;TRINITY_DN191306_c0_g3
Cluster5	4	GO:0046271	BP	phenylpropanoid catabolic process	0.0052721	TRINITY_DN27890_c0_g3;TRINITY_DN1862_c0_g1;TRINITY_DN3148_c0_g2;TRINITY_DN191306_c0_g3
Cluster5	4	GO:0052716	MF	hydroquinone:oxygen oxidoreductase activity	0.00616572	TRINITY_DN27890_c0_g3;TRINITY_DN1862_c0_g1;TRINITY_DN3148_c0_g2;TRINITY_DN191306_c0_g3
Cluster5	18	GO:0016758	MF	hexosyltransferase activity	0.00623891	TRINITY_DN12460_c0_g1;TRINITY_DN6498_c0_g3;TRINITY_DN2157_c1_g2;TRINITY_DN15050_c1_g1;TRINITY_DN38844_c0_g1;TRINITY_DN1235_c0_g1;TRINITY_DN26144_c0_g1;TRINITY_DN14587_c0_g1;TRINITY_DN5822_c0_g3;TRINITY_DN9732_c0_g1;TRINITY_DN8005_c0_g1;TRINITY_DN51142_c0_g1;TRINITY_DN73_c0_g1;TRINITY_DN4444_c0_g1;TRINITY_DN5115_c0_g1;TRINITY_DN13750_c0_g1;TRINITY_DN2380_c0_g1;TRINITY_DN18501_c0_g1
Cluster5	6	GO:0009808	BP	lignin metabolic process	0.00773765	TRINITY_DN6517_c1_g1;TRINITY_DN27890_c0_g3;TRINITY_DN191306_c0_g3;TRINITY_DN3148_c0_g2;TRINITY_DN12323_c0_g1;TRINITY_DN1862_c0_g1
Cluster5	13	GO:0071554	BP	cell wall organization or biogenesis	0.00825811	TRINITY_DN51142_c0_g1;TRINITY_DN6498_c0_g3;TRINITY_DN38844_c0_g1;TRINITY_DN1235_c0_g1;TRINITY_DN5054_c0_g1;TRINITY_DN11515_c0_g1;TRINITY_DN9732_c0_g1;TRINITY_DN16746_c0_g3;TRINITY_DN12460_c0_g1;TRINITY_DN5115_c0_g1;TRINITY_DN6858_c0_g1;TRINITY_DN3077_c0_g1;TRINITY_DN120730_c0_g1
Cluster5	13	GO:0044264	BP	cellular polysaccharide metabolic process	0.00841328	TRINITY_DN51142_c0_g1;TRINITY_DN6498_c0_g3;TRINITY_DN12749_c0_g1;TRINITY_DN38844_c0_g1;TRINITY_DN1235_c0_g1;TRINITY_DN11515_c0_g1;TRINITY_DN9732_c0_g1;TRINITY_DN12460_c0_g1;TRINITY_DN4444_c0_g1;TRINITY_DN5115_c0_g1;TRINITY_DN209_c0_g4;TRINITY_DN3077_c0_g1;TRINITY_DN2380_c0_g1
Cluster5	11	GO:0046527	MF	glucosyltransferase activity	0.00848021	TRINITY_DN6498_c0_g3;TRINITY_DN15050_c1_g1;TRINITY_DN38844_c0_g1;TRINITY_DN1235_c0_g1;TRINITY_DN73_c0_g1;TRINITY_DN5822_c0_g3;TRINITY_DN51142_c0_g1;TRINITY_DN4444_c0_g1;TRINITY_DN5115_c0_g1;TRINITY_DN2380_c0_g1;TRINITY_DN18501_c0_g1
Cluster5	4	GO:0045492	BP	xylan biosynthetic process	0.0125996	TRINITY_DN9732_c0_g1;TRINITY_DN12460_c0_g1;TRINITY_DN3077_c0_g1;TRINITY_DN11515_c0_g1
Cluster5	7	GO:0010383	BP	cell wall polysaccharide metabolic process	0.0128407	TRINITY_DN51142_c0_g1;TRINITY_DN6498_c0_g3;TRINITY_DN12749_c0_g1;TRINITY_DN11515_c0_g1;TRINITY_DN9732_c0_g1;TRINITY_DN12460_c0_g1;TRINITY_DN3077_c0_g1
Cluster5	5	GO:0070592	BP	cell wall polysaccharide biosynthetic process	0.0141078	TRINITY_DN9732_c0_g1;TRINITY_DN12460_c0_g1;TRINITY_DN3077_c0_g1;TRINITY_DN12749_c0_g1;TRINITY_DN11515_c0_g1
Cluster5	17	GO:0030312	CC	external encapsulating structure	0.0152791	TRINITY_DN173209_c0_g2;TRINITY_DN6498_c0_g3;TRINITY_DN5054_c0_g1;TRINITY_DN123912_c0_g1;TRINITY_DN11380_c0_g1;TRINITY_DN1412_c0_g2;TRINITY_DN19869_c0_g1;TRINITY_DN32920_c0_g1;TRINITY_DN18784_c0_g2;TRINITY_DN9172_c0_g1;TRINITY_DN8862_c1_g1;TRINITY_DN51142_c0_g1;TRINITY_DN120730_c0_g1;TRINITY_DN10029_c0_g1;TRINITY_DN7805_c0_g1;TRINITY_DN16641_c0_g3;TRINITY_DN9068_c0_g1
Cluster5	5	GO:0070589	BP	cellular component macromolecule biosynthetic process	0.0200431	TRINITY_DN9732_c0_g1;TRINITY_DN12460_c0_g1;TRINITY_DN3077_c0_g1;TRINITY_DN12749_c0_g1;TRINITY_DN11515_c0_g1
Cluster5	5	GO:0044038	BP	cell wall macromolecule biosynthetic process	0.0200431	TRINITY_DN9732_c0_g1;TRINITY_DN12460_c0_g1;TRINITY_DN3077_c0_g1;TRINITY_DN12749_c0_g1;TRINITY_DN11515_c0_g1
Cluster5	9	GO:0042026	BP	protein refolding	0.0224702	TRINITY_DN812_c0_g1;TRINITY_DN2548_c0_g1;TRINITY_DN7631_c0_g2;TRINITY_DN48099_c0_g1;TRINITY_DN6933_c2_g3;TRINITY_DN78_c2_g1;TRINITY_DN3209_c0_g1;TRINITY_DN16641_c0_g3;TRINITY_DN82101_c1_g3
Cluster5	11	GO:0061077	BP	chaperone-mediated protein folding	0.0247457	TRINITY_DN812_c0_g1;TRINITY_DN4640_c0_g2;TRINITY_DN13169_c0_g2;TRINITY_DN2548_c0_g1;TRINITY_DN5995_c2_g1;TRINITY_DN3556_c0_g1;TRINITY_DN7631_c0_g2;TRINITY_DN9903_c0_g1;TRINITY_DN6933_c2_g3;TRINITY_DN16641_c0_g3;TRINITY_DN82101_c1_g3
Cluster5	6	GO:0010410	BP	hemicellulose metabolic process	0.0274712	TRINITY_DN51142_c0_g1;TRINITY_DN6498_c0_g3;TRINITY_DN11515_c0_g1;TRINITY_DN9732_c0_g1;TRINITY_DN12460_c0_g1;TRINITY_DN3077_c0_g1
Cluster5	9	GO:0035251	MF	UDP-glucosyltransferase activity	0.0296625	TRINITY_DN15050_c1_g1;TRINITY_DN38844_c0_g1;TRINITY_DN1235_c0_g1;TRINITY_DN73_c0_g1;TRINITY_DN5822_c0_g3;TRINITY_DN5115_c0_g1;TRINITY_DN4444_c0_g1;TRINITY_DN2380_c0_g1;TRINITY_DN18501_c0_g1
Cluster5	16	GO:0005618	CC	cell wall	0.031096	TRINITY_DN173209_c0_g2;TRINITY_DN6498_c0_g3;TRINITY_DN5054_c0_g1;TRINITY_DN11380_c0_g1;TRINITY_DN1412_c0_g2;TRINITY_DN19869_c0_g1;TRINITY_DN32920_c0_g1;TRINITY_DN18784_c0_g2;TRINITY_DN9172_c0_g1;TRINITY_DN8862_c1_g1;TRINITY_DN51142_c0_g1;TRINITY_DN120730_c0_g1;TRINITY_DN10029_c0_g1;TRINITY_DN7805_c0_g1;TRINITY_DN16641_c0_g3;TRINITY_DN9068_c0_g1
Cluster5	9	GO:0033692	BP	cellular polysaccharide biosynthetic process	0.0312136	TRINITY_DN12749_c0_g1;TRINITY_DN38844_c0_g1;TRINITY_DN1235_c0_g1;TRINITY_DN11515_c0_g1;TRINITY_DN9732_c0_g1;TRINITY_DN12460_c0_g1;TRINITY_DN4444_c0_g1;TRINITY_DN5115_c0_g1;TRINITY_DN3077_c0_g1
Cluster5	17	GO:0044262	BP	cellular carbohydrate metabolic process	0.0414855	TRINITY_DN12460_c0_g1;TRINITY_DN6498_c0_g3;TRINITY_DN12749_c0_g1;TRINITY_DN38844_c0_g1;TRINITY_DN1235_c0_g1;TRINITY_DN5822_c0_g3;TRINITY_DN11515_c0_g1;TRINITY_DN9732_c0_g1;TRINITY_DN4062_c0_g1;TRINITY_DN51142_c0_g1;TRINITY_DN2454_c0_g1;TRINITY_DN4444_c0_g1;TRINITY_DN5115_c0_g1;TRINITY_DN241351_c0_g1;TRINITY_DN209_c0_g4;TRINITY_DN3077_c0_g1;TRINITY_DN2380_c0_g1
Cluster5	9	GO:0051084	BP	'de novo' posttranslational protein folding	0.0467174	TRINITY_DN812_c0_g1;TRINITY_DN13169_c0_g2;TRINITY_DN2548_c0_g1;TRINITY_DN5995_c2_g1;TRINITY_DN7631_c0_g2;TRINITY_DN6933_c2_g3;TRINITY_DN9903_c0_g1;TRINITY_DN16641_c0_g3;TRINITY_DN82101_c1_g3
Cluster5	9	GO:0051085	BP	chaperone cofactor-dependent protein refolding	0.0467174	TRINITY_DN812_c0_g1;TRINITY_DN13169_c0_g2;TRINITY_DN2548_c0_g1;TRINITY_DN5995_c2_g1;TRINITY_DN7631_c0_g2;TRINITY_DN6933_c2_g3;TRINITY_DN9903_c0_g1;TRINITY_DN16641_c0_g3;TRINITY_DN82101_c1_g3

## Sheet: Root
Cluster	Number	GO ID	Term Type	Description	Pvalue_corrected	Gene_ids
Cluster1	75	GO:0019219	BP	regulation of nucleobase-containing compound metabolic process	0.00120225	TRINITY_DN17309_c0_g1;TRINITY_DN1469_c2_g1;TRINITY_DN1556_c2_g1;TRINITY_DN1120_c1_g1;TRINITY_DN10328_c0_g1;TRINITY_DN4653_c0_g1;TRINITY_DN71421_c0_g1;TRINITY_DN15293_c0_g2;TRINITY_DN6240_c0_g1;TRINITY_DN3645_c0_g1;TRINITY_DN35289_c0_g1;TRINITY_DN2234_c0_g1;TRINITY_DN3867_c0_g1;TRINITY_DN38703_c0_g1;TRINITY_DN25152_c0_g1;TRINITY_DN6408_c0_g1;TRINITY_DN6490_c0_g1;TRINITY_DN12551_c0_g1;TRINITY_DN866…
Cluster1	67	GO:0006355	BP	regulation of transcription, DNA-templated	0.00120225	TRINITY_DN17309_c0_g1;TRINITY_DN1469_c2_g1;TRINITY_DN1556_c2_g1;TRINITY_DN1120_c1_g1;TRINITY_DN10328_c0_g1;TRINITY_DN4653_c0_g1;TRINITY_DN71421_c0_g1;TRINITY_DN15293_c0_g2;TRINITY_DN6240_c0_g1;TRINITY_DN3645_c0_g1;TRINITY_DN35289_c0_g1;TRINITY_DN2234_c0_g1;TRINITY_DN3867_c0_g1;TRINITY_DN38703_c0_g1;TRINITY_DN25152_c0_g1;TRINITY_DN6408_c0_g1;TRINITY_DN6490_c0_g1;TRINITY_DN12551_c0_g1;TRINITY_DN866…
Cluster1	67	GO:1903506	BP	regulation of nucleic acid-templated transcription	0.00120225	TRINITY_DN17309_c0_g1;TRINITY_DN1469_c2_g1;TRINITY_DN1556_c2_g1;TRINITY_DN1120_c1_g1;TRINITY_DN10328_c0_g1;TRINITY_DN4653_c0_g1;TRINITY_DN71421_c0_g1;TRINITY_DN15293_c0_g2;TRINITY_DN6240_c0_g1;TRINITY_DN3645_c0_g1;TRINITY_DN35289_c0_g1;TRINITY_DN2234_c0_g1;TRINITY_DN3867_c0_g1;TRINITY_DN38703_c0_g1;TRINITY_DN25152_c0_g1;TRINITY_DN6408_c0_g1;TRINITY_DN6490_c0_g1;TRINITY_DN12551_c0_g1;TRINITY_DN866…
Cluster1	67	GO:2001141	BP	regulation of RNA biosynthetic process	0.00120225	TRINITY_DN17309_c0_g1;TRINITY_DN1469_c2_g1;TRINITY_DN1556_c2_g1;TRINITY_DN1120_c1_g1;TRINITY_DN10328_c0_g1;TRINITY_DN4653_c0_g1;TRINITY_DN71421_c0_g1;TRINITY_DN15293_c0_g2;TRINITY_DN6240_c0_g1;TRINITY_DN3645_c0_g1;TRINITY_DN35289_c0_g1;TRINITY_DN2234_c0_g1;TRINITY_DN3867_c0_g1;TRINITY_DN38703_c0_g1;TRINITY_DN25152_c0_g1;TRINITY_DN6408_c0_g1;TRINITY_DN6490_c0_g1;TRINITY_DN12551_c0_g1;TRINITY_DN866…
Cluster1	72	GO:0051252	BP	regulation of RNA metabolic process	0.00120225	TRINITY_DN17309_c0_g1;TRINITY_DN1469_c2_g1;TRINITY_DN1556_c2_g1;TRINITY_DN1120_c1_g1;TRINITY_DN10328_c0_g1;TRINITY_DN4653_c0_g1;TRINITY_DN71421_c0_g1;TRINITY_DN15293_c0_g2;TRINITY_DN6240_c0_g1;TRINITY_DN3645_c0_g1;TRINITY_DN35289_c0_g1;TRINITY_DN2234_c0_g1;TRINITY_DN3867_c0_g1;TRINITY_DN38703_c0_g1;TRINITY_DN25152_c0_g1;TRINITY_DN6408_c0_g1;TRINITY_DN6490_c0_g1;TRINITY_DN12551_c0_g1;TRINITY_DN866…
Cluster1	102	GO:0031323	BP	regulation of cellular metabolic process	0.00120225	TRINITY_DN8781_c0_g1;TRINITY_DN19891_c0_g1;TRINITY_DN13268_c0_g1;TRINITY_DN6408_c0_g1;TRINITY_DN6242_c0_g1;TRINITY_DN15488_c1_g1;TRINITY_DN2302_c2_g1;TRINITY_DN2269_c0_g1;TRINITY_DN25849_c0_g1;TRINITY_DN14989_c1_g1;TRINITY_DN49718_c0_g1;TRINITY_DN901_c0_g1;TRINITY_DN13613_c0_g1;TRINITY_DN9092_c0_g1;TRINITY_DN2797_c2_g1;TRINITY_DN676_c0_g2;TRINITY_DN14282_c1_g1;TRINITY_DN9457_c0_g1;TRINITY_DN16036…
Cluster1	58	GO:0003700	MF	DNA-binding transcription factor activity	0.00120225	TRINITY_DN1469_c2_g1;TRINITY_DN18690_c0_g1;TRINITY_DN1178_c0_g1;TRINITY_DN71421_c0_g1;TRINITY_DN6240_c0_g1;TRINITY_DN4402_c0_g1;TRINITY_DN35289_c0_g1;TRINITY_DN2234_c0_g1;TRINITY_DN9487_c0_g1;TRINITY_DN13268_c0_g1;TRINITY_DN18306_c0_g1;TRINITY_DN25152_c0_g1;TRINITY_DN16557_c0_g1;TRINITY_DN6490_c0_g1;TRINITY_DN31849_c0_g1;TRINITY_DN6769_c0_g1;TRINITY_DN6242_c0_g1;TRINITY_DN2723_c0_g2;TRINITY_DN405…
Cluster1	64	GO:0140110	MF	transcription regulator activity	0.00120225	TRINITY_DN1469_c2_g1;TRINITY_DN18690_c0_g1;TRINITY_DN2176_c0_g1;TRINITY_DN71421_c0_g1;TRINITY_DN6240_c0_g1;TRINITY_DN3645_c0_g1;TRINITY_DN35289_c0_g1;TRINITY_DN2234_c0_g1;TRINITY_DN9487_c0_g1;TRINITY_DN41439_c0_g1;TRINITY_DN18306_c0_g1;TRINITY_DN25152_c0_g1;TRINITY_DN16557_c0_g1;TRINITY_DN1178_c0_g1;TRINITY_DN6490_c0_g1;TRINITY_DN31849_c0_g1;TRINITY_DN2107_c0_g1;TRINITY_DN4925_c0_g1;TRINITY_DN624…
Cluster1	39	GO:0043565	MF	sequence-specific DNA binding	0.00120225	TRINITY_DN1469_c2_g1;TRINITY_DN10463_c0_g1;TRINITY_DN1178_c0_g1;TRINITY_DN71421_c0_g1;TRINITY_DN6240_c0_g1;TRINITY_DN4402_c0_g1;TRINITY_DN4088_c0_g1;TRINITY_DN35289_c0_g1;TRINITY_DN2234_c0_g1;TRINITY_DN38703_c0_g1;TRINITY_DN18306_c0_g1;TRINITY_DN25152_c0_g1;TRINITY_DN6490_c0_g1;TRINITY_DN46250_c0_g1;TRINITY_DN9412_c0_g1;TRINITY_DN4055_c0_g1;TRINITY_DN7788_c0_g1;TRINITY_DN13268_c0_g1;TRINITY_DN497…
Cluster1	113	GO:0003677	MF	DNA binding	0.00176948	TRINITY_DN34825_c0_g2;TRINITY_DN94_c0_g2;TRINITY_DN175787_c0_g3;TRINITY_DN8492_c0_g1;TRINITY_DN4861_c0_g1;TRINITY_DN46250_c0_g1;TRINITY_DN6242_c0_g1;TRINITY_DN16308_c0_g1;TRINITY_DN25849_c0_g1;TRINITY_DN2017_c0_g1;TRINITY_DN49718_c0_g1;TRINITY_DN5599_c0_g1;TRINITY_DN42597_c0_g1;TRINITY_DN7805_c1_g1;TRINITY_DN2736_c0_g1;TRINITY_DN127_c0_g1;TRINITY_DN14282_c1_g1;TRINITY_DN9457_c0_g1;TRINITY_DN13613…
Cluster1	217	GO:0005634	CC	nucleus	0.00233679	TRINITY_DN1643_c0_g1;TRINITY_DN34825_c0_g2;TRINITY_DN11459_c0_g1;TRINITY_DN741_c0_g1;TRINITY_DN20238_c0_g1;TRINITY_DN5106_c0_g2;TRINITY_DN94_c0_g2;TRINITY_DN4980_c0_g1;TRINITY_DN175787_c0_g3;TRINITY_DN53750_c0_g1;TRINITY_DN6408_c0_g1;TRINITY_DN6242_c0_g1;TRINITY_DN9690_c1_g1;TRINITY_DN9363_c0_g1;TRINITY_DN197690_c0_g1;TRINITY_DN30_c0_g1;TRINITY_DN2017_c0_g1;TRINITY_DN49718_c0_g1;TRINITY_DN901_c0_…
Cluster1	101	GO:0004672	MF	protein kinase activity	0.00269995	TRINITY_DN7077_c2_g1;TRINITY_DN7190_c0_g1;TRINITY_DN34825_c0_g2;TRINITY_DN732_c0_g1;TRINITY_DN2018_c0_g1;TRINITY_DN23730_c0_g1;TRINITY_DN5739_c0_g1;TRINITY_DN6131_c0_g1;TRINITY_DN252_c0_g1;TRINITY_DN51420_c0_g3;TRINITY_DN901_c0_g1;TRINITY_DN24904_c1_g1;TRINITY_DN24025_c0_g1;TRINITY_DN1672_c0_g2;TRINITY_DN676_c0_g2;TRINITY_DN2474_c0_g2;TRINITY_DN1421_c0_g1;TRINITY_DN8521_c0_g1;TRINITY_DN15872_c0_g…
Cluster1	117	GO:0019222	BP	regulation of metabolic process	0.00365933	TRINITY_DN8781_c0_g1;TRINITY_DN19891_c0_g1;TRINITY_DN5365_c0_g1;TRINITY_DN130926_c0_g1;TRINITY_DN1768_c0_g1;TRINITY_DN6408_c0_g1;TRINITY_DN6242_c0_g1;TRINITY_DN15488_c1_g1;TRINITY_DN9690_c1_g1;TRINITY_DN2269_c0_g1;TRINITY_DN25849_c0_g1;TRINITY_DN14989_c1_g1;TRINITY_DN2017_c0_g1;TRINITY_DN49718_c0_g1;TRINITY_DN901_c0_g1;TRINITY_DN13613_c0_g1;TRINITY_DN9092_c0_g1;TRINITY_DN2797_c2_g1;TRINITY_DN676_…
Cluster1	37	GO:0004842	MF	ubiquitin-protein transferase activity	0.00548372	TRINITY_DN1228_c0_g1;TRINITY_DN6715_c1_g1;TRINITY_DN2813_c0_g1;TRINITY_DN6412_c0_g1;TRINITY_DN11459_c0_g1;TRINITY_DN3484_c1_g1;TRINITY_DN7830_c0_g1;TRINITY_DN1256_c1_g1;TRINITY_DN20595_c0_g3;TRINITY_DN9926_c0_g2;TRINITY_DN9786_c0_g3;TRINITY_DN18270_c0_g1;TRINITY_DN2485_c0_g1;TRINITY_DN5342_c0_g1;TRINITY_DN6937_c0_g1;TRINITY_DN14734_c0_g1;TRINITY_DN62727_c0_g2;TRINITY_DN3463_c0_g1;TRINITY_DN5273_c…
Cluster1	38	GO:0019787	MF	ubiquitin-like protein transferase activity	0.00566411	TRINITY_DN1228_c0_g1;TRINITY_DN6715_c1_g1;TRINITY_DN2813_c0_g1;TRINITY_DN6412_c0_g1;TRINITY_DN11459_c0_g1;TRINITY_DN3484_c1_g1;TRINITY_DN7830_c0_g1;TRINITY_DN1256_c1_g1;TRINITY_DN20595_c0_g3;TRINITY_DN9926_c0_g2;TRINITY_DN9786_c0_g3;TRINITY_DN18270_c0_g1;TRINITY_DN2485_c0_g1;TRINITY_DN5342_c0_g1;TRINITY_DN6937_c0_g1;TRINITY_DN14734_c0_g1;TRINITY_DN62727_c0_g2;TRINITY_DN3463_c0_g1;TRINITY_DN5273_c…
Cluster1	81	GO:0031326	BP	regulation of cellular biosynthetic process	0.00689329	TRINITY_DN17309_c0_g1;TRINITY_DN1469_c2_g1;TRINITY_DN1556_c2_g1;TRINITY_DN1120_c1_g1;TRINITY_DN10328_c0_g1;TRINITY_DN4653_c0_g1;TRINITY_DN71421_c0_g1;TRINITY_DN15293_c0_g2;TRINITY_DN6240_c0_g1;TRINITY_DN3645_c0_g1;TRINITY_DN8832_c1_g1;TRINITY_DN35289_c0_g1;TRINITY_DN2234_c0_g1;TRINITY_DN3867_c0_g1;TRINITY_DN38703_c0_g1;TRINITY_DN25152_c0_g1;TRINITY_DN6408_c0_g1;TRINITY_DN6490_c0_g1;TRINITY_DN1255…
Cluster1	81	GO:0009889	BP	regulation of biosynthetic process	0.0073357	TRINITY_DN17309_c0_g1;TRINITY_DN1469_c2_g1;TRINITY_DN1556_c2_g1;TRINITY_DN1120_c1_g1;TRINITY_DN10328_c0_g1;TRINITY_DN4653_c0_g1;TRINITY_DN71421_c0_g1;TRINITY_DN15293_c0_g2;TRINITY_DN6240_c0_g1;TRINITY_DN3645_c0_g1;TRINITY_DN8832_c1_g1;TRINITY_DN35289_c0_g1;TRINITY_DN2234_c0_g1;TRINITY_DN3867_c0_g1;TRINITY_DN38703_c0_g1;TRINITY_DN25152_c0_g1;TRINITY_DN6408_c0_g1;TRINITY_DN6490_c0_g1;TRINITY_DN1255…
Cluster1	112	GO:0016773	MF	phosphotransferase activity, alcohol group as acceptor	0.00832238	TRINITY_DN7077_c2_g1;TRINITY_DN7190_c0_g1;TRINITY_DN34825_c0_g2;TRINITY_DN732_c0_g1;TRINITY_DN2018_c0_g1;TRINITY_DN23730_c0_g1;TRINITY_DN5739_c0_g1;TRINITY_DN6131_c0_g1;TRINITY_DN2859_c0_g3;TRINITY_DN252_c0_g1;TRINITY_DN51420_c0_g3;TRINITY_DN901_c0_g1;TRINITY_DN24904_c1_g1;TRINITY_DN17812_c0_g1;TRINITY_DN1672_c0_g2;TRINITY_DN676_c0_g2;TRINITY_DN2474_c0_g2;TRINITY_DN1421_c0_g1;TRINITY_DN8521_c0_g1…
Cluster1	94	GO:0080090	BP	regulation of primary metabolic process	0.00951167	TRINITY_DN8781_c0_g1;TRINITY_DN13268_c0_g1;TRINITY_DN6408_c0_g1;TRINITY_DN15488_c1_g1;TRINITY_DN2302_c2_g1;TRINITY_DN2269_c0_g1;TRINITY_DN25849_c0_g1;TRINITY_DN14989_c1_g1;TRINITY_DN49718_c0_g1;TRINITY_DN901_c0_g1;TRINITY_DN13613_c0_g1;TRINITY_DN9092_c0_g1;TRINITY_DN2797_c2_g1;TRINITY_DN676_c0_g2;TRINITY_DN14282_c1_g1;TRINITY_DN9457_c0_g1;TRINITY_DN24350_c0_g1;TRINITY_DN4107_c0_g2;TRINITY_DN1469_…
Cluster1	92	GO:0051171	BP	regulation of nitrogen compound metabolic process	0.0102666	TRINITY_DN8781_c0_g1;TRINITY_DN6408_c0_g1;TRINITY_DN15488_c1_g1;TRINITY_DN9690_c1_g1;TRINITY_DN2269_c0_g1;TRINITY_DN25849_c0_g1;TRINITY_DN14989_c1_g1;TRINITY_DN49718_c0_g1;TRINITY_DN901_c0_g1;TRINITY_DN13613_c0_g1;TRINITY_DN9092_c0_g1;TRINITY_DN2797_c2_g1;TRINITY_DN676_c0_g2;TRINITY_DN14282_c1_g1;TRINITY_DN9457_c0_g1;TRINITY_DN16036_c0_g2;TRINITY_DN24350_c0_g1;TRINITY_DN1469_c2_g1;TRINITY_DN10463…
Cluster1	76	GO:2000112	BP	regulation of cellular macromolecule biosynthetic process	0.019732	TRINITY_DN17309_c0_g1;TRINITY_DN1469_c2_g1;TRINITY_DN1556_c2_g1;TRINITY_DN1120_c1_g1;TRINITY_DN10328_c0_g1;TRINITY_DN4653_c0_g1;TRINITY_DN71421_c0_g1;TRINITY_DN15293_c0_g2;TRINITY_DN6240_c0_g1;TRINITY_DN3645_c0_g1;TRINITY_DN9092_c0_g1;TRINITY_DN35289_c0_g1;TRINITY_DN2234_c0_g1;TRINITY_DN3867_c0_g1;TRINITY_DN38703_c0_g1;TRINITY_DN25152_c0_g1;TRINITY_DN6408_c0_g1;TRINITY_DN6490_c0_g1;TRINITY_DN1255…
Cluster1	76	GO:0010556	BP	regulation of macromolecule biosynthetic process	0.0206691	TRINITY_DN17309_c0_g1;TRINITY_DN1469_c2_g1;TRINITY_DN1556_c2_g1;TRINITY_DN1120_c1_g1;TRINITY_DN10328_c0_g1;TRINITY_DN4653_c0_g1;TRINITY_DN71421_c0_g1;TRINITY_DN15293_c0_g2;TRINITY_DN6240_c0_g1;TRINITY_DN3645_c0_g1;TRINITY_DN9092_c0_g1;TRINITY_DN35289_c0_g1;TRINITY_DN2234_c0_g1;TRINITY_DN3867_c0_g1;TRINITY_DN38703_c0_g1;TRINITY_DN25152_c0_g1;TRINITY_DN6408_c0_g1;TRINITY_DN6490_c0_g1;TRINITY_DN1255…
Cluster1	6	GO:0004864	MF	protein phosphatase inhibitor activity	0.0279459	TRINITY_DN37994_c0_g2;TRINITY_DN9690_c1_g1;TRINITY_DN130926_c0_g1;TRINITY_DN78236_c0_g2;TRINITY_DN4572_c1_g1;TRINITY_DN2629_c0_g1
Cluster1	169	GO:0050794	BP	regulation of cellular process	0.0290866	TRINITY_DN8781_c0_g1;TRINITY_DN19891_c0_g1;TRINITY_DN181569_c1_g2;TRINITY_DN852_c0_g1;TRINITY_DN2018_c0_g1;TRINITY_DN1953_c0_g1;TRINITY_DN6408_c0_g1;TRINITY_DN8001_c0_g3;TRINITY_DN5689_c0_g1;TRINITY_DN1135_c0_g3;TRINITY_DN6242_c0_g1;TRINITY_DN15488_c1_g1;TRINITY_DN9690_c1_g1;TRINITY_DN2269_c0_g1;TRINITY_DN25849_c0_g1;TRINITY_DN14989_c1_g1;TRINITY_DN78236_c0_g2;TRINITY_DN49718_c0_g1;TRINITY_DN4517…
Cluster1	193	GO:0050789	BP	regulation of biological process	0.030133	TRINITY_DN8781_c0_g1;TRINITY_DN19891_c0_g1;TRINITY_DN5365_c0_g1;TRINITY_DN130926_c0_g1;TRINITY_DN181569_c1_g2;TRINITY_DN852_c0_g1;TRINITY_DN2018_c0_g1;TRINITY_DN1768_c0_g1;TRINITY_DN6408_c0_g1;TRINITY_DN8001_c0_g3;TRINITY_DN5689_c0_g1;TRINITY_DN1135_c0_g3;TRINITY_DN6242_c0_g1;TRINITY_DN15488_c1_g1;TRINITY_DN9690_c1_g1;TRINITY_DN2269_c0_g1;TRINITY_DN25849_c0_g1;TRINITY_DN14989_c1_g1;TRINITY_DN2017…
Cluster1	6	GO:0019212	MF	phosphatase inhibitor activity	0.0302827	TRINITY_DN37994_c0_g2;TRINITY_DN9690_c1_g1;TRINITY_DN130926_c0_g1;TRINITY_DN78236_c0_g2;TRINITY_DN4572_c1_g1;TRINITY_DN2629_c0_g1
Cluster1	105	GO:0060255	BP	regulation of macromolecule metabolic process	0.035483	TRINITY_DN8781_c0_g1;TRINITY_DN5365_c0_g1;TRINITY_DN130926_c0_g1;TRINITY_DN1768_c0_g1;TRINITY_DN6408_c0_g1;TRINITY_DN15488_c1_g1;TRINITY_DN9690_c1_g1;TRINITY_DN2269_c0_g1;TRINITY_DN25849_c0_g1;TRINITY_DN14989_c1_g1;TRINITY_DN2017_c0_g1;TRINITY_DN49718_c0_g1;TRINITY_DN901_c0_g1;TRINITY_DN13613_c0_g1;TRINITY_DN9092_c0_g1;TRINITY_DN2797_c2_g1;TRINITY_DN676_c0_g2;TRINITY_DN127_c0_g1;TRINITY_DN14282_c…
Cluster1	215	GO:0065007	BP	biological regulation	0.0365562	TRINITY_DN8781_c0_g1;TRINITY_DN19891_c0_g1;TRINITY_DN68033_c0_g1;TRINITY_DN5365_c0_g1;TRINITY_DN20853_c0_g1;TRINITY_DN181569_c1_g2;TRINITY_DN852_c0_g1;TRINITY_DN2018_c0_g1;TRINITY_DN1768_c0_g1;TRINITY_DN6408_c0_g1;TRINITY_DN8001_c0_g3;TRINITY_DN5689_c0_g1;TRINITY_DN46250_c0_g1;TRINITY_DN1135_c0_g3;TRINITY_DN6242_c0_g1;TRINITY_DN15488_c1_g1;TRINITY_DN9690_c1_g1;TRINITY_DN2269_c0_g1;TRINITY_DN25849…
Cluster1	24	GO:0048583	BP	response	0.0426451	TRINITY_DN8781_c0_g1;TRINITY_DN5490_c0_g1;TRINITY_DN6760_c1_g2;TRINITY_DN3228_c0_g1;TRINITY_DN9487_c0_g1;TRINITY_DN11881_c0_g1;TRINITY_DN20595_c0_g3;TRINITY_DN4416_c0_g2;TRINITY_DN5636_c1_g1;TRINITY_DN78236_c0_g2;TRINITY_DN12448_c0_g1;TRINITY_DN7859_c0_g2;TRINITY_DN36065_c0_g1;TRINITY_DN19366_c0_g2;TRINITY_DN6098_c0_g1;TRINITY_DN1500_c2_g1;TRINITY_DN8153_c0_g1;TRINITY_DN16036_c0_g2;TRINITY_DN1587…
Cluster1	5	GO:0019840	MF	response	0.0449717	TRINITY_DN2629_c0_g1;TRINITY_DN130926_c0_g1;TRINITY_DN4572_c1_g1;TRINITY_DN9690_c1_g1;TRINITY_DN3234_c0_g1
Cluster1	90	GO:0010468	BP	regulation of gene expression	0.0466976	TRINITY_DN5365_c0_g1;TRINITY_DN1768_c0_g1;TRINITY_DN6408_c0_g1;TRINITY_DN15488_c1_g1;TRINITY_DN2302_c2_g1;TRINITY_DN2269_c0_g1;TRINITY_DN25849_c0_g1;TRINITY_DN14989_c1_g1;TRINITY_DN2017_c0_g1;TRINITY_DN49718_c0_g1;TRINITY_DN901_c0_g1;TRINITY_DN13613_c0_g1;TRINITY_DN9092_c0_g1;TRINITY_DN127_c0_g1;TRINITY_DN14282_c1_g1;TRINITY_DN9457_c0_g1;TRINITY_DN24350_c0_g1;TRINITY_DN2071_c0_g1;TRINITY_DN729_c0…
Cluster1	4	GO:0003933	MF	GTP cyclohydrolase activity	0.0488824	TRINITY_DN1358_c0_g1;TRINITY_DN7874_c0_g1;TRINITY_DN10602_c1_g1;TRINITY_DN2908_c1_g1
Cluster2	10	GO:0009834	BP	plant-type secondary cell wall biogenesis	0.00121539	TRINITY_DN101619_c0_g2;TRINITY_DN13302_c0_g4;TRINITY_DN305_c0_g1;TRINITY_DN98409_c0_g1;TRINITY_DN11515_c0_g1;TRINITY_DN9732_c0_g1;TRINITY_DN16746_c0_g3;TRINITY_DN12460_c0_g1;TRINITY_DN6858_c0_g1;TRINITY_DN3077_c0_g1
Cluster2	8	GO:0045492	BP	xylan biosynthetic process	0.00122719	TRINITY_DN101619_c0_g2;TRINITY_DN13302_c0_g4;TRINITY_DN305_c0_g1;TRINITY_DN98409_c0_g1;TRINITY_DN11515_c0_g1;TRINITY_DN9732_c0_g1;TRINITY_DN12460_c0_g1;TRINITY_DN3077_c0_g1
Cluster2	17	GO:0042542	BP	response to hydrogen peroxide	0.00122719	TRINITY_DN82254_c0_g1;TRINITY_DN54188_c0_g1;TRINITY_DN12637_c0_g1;TRINITY_DN1977_c0_g1;TRINITY_DN8349_c0_g1;TRINITY_DN6365_c0_g1;TRINITY_DN10777_c0_g1;TRINITY_DN4201_c0_g2;TRINITY_DN4201_c0_g1;TRINITY_DN16305_c0_g1;TRINITY_DN24926_c1_g1;TRINITY_DN3387_c0_g1;TRINITY_DN3833_c0_g2;TRINITY_DN13284_c0_g1;TRINITY_DN23712_c0_g1;TRINITY_DN4248_c9_g1;TRINITY_DN48256_c0_g1
Cluster2	16	GO:0051259	BP	protein complex oligomerization	0.00122719	TRINITY_DN82254_c0_g1;TRINITY_DN12637_c0_g1;TRINITY_DN8349_c0_g1;TRINITY_DN6365_c0_g1;TRINITY_DN24926_c1_g1;TRINITY_DN4201_c0_g2;TRINITY_DN4201_c0_g1;TRINITY_DN16305_c0_g1;TRINITY_DN10777_c0_g1;TRINITY_DN3387_c0_g1;TRINITY_DN3833_c0_g2;TRINITY_DN13284_c0_g1;TRINITY_DN23712_c0_g1;TRINITY_DN710_c0_g1;TRINITY_DN4248_c9_g1;TRINITY_DN48256_c0_g1
Cluster2	20	GO:0000302	BP	response to reactive oxygen species	0.00135102	TRINITY_DN82254_c0_g1;TRINITY_DN54188_c0_g1;TRINITY_DN48256_c0_g1;TRINITY_DN12637_c0_g1;TRINITY_DN1111_c2_g1;TRINITY_DN8349_c0_g1;TRINITY_DN16305_c0_g1;TRINITY_DN6365_c0_g1;TRINITY_DN24926_c1_g1;TRINITY_DN4201_c0_g2;TRINITY_DN4201_c0_g1;TRINITY_DN1977_c0_g1;TRINITY_DN10777_c0_g1;TRINITY_DN3387_c0_g1;TRINITY_DN3833_c0_g2;TRINITY_DN13284_c0_g1;TRINITY_DN6958_c0_g1;TRINITY_DN23712_c0_g1;TRINITY_DN42…
Cluster2	30	GO:0009408	BP	response to heat	0.00135102	TRINITY_DN2639_c1_g1;TRINITY_DN20368_c1_g1;TRINITY_DN3387_c0_g1;TRINITY_DN1135_c0_g1;TRINITY_DN23712_c0_g1;TRINITY_DN48256_c0_g1;TRINITY_DN8349_c0_g1;TRINITY_DN6365_c0_g1;TRINITY_DN10777_c0_g1;TRINITY_DN8_c0_g2;TRINITY_DN16305_c0_g1;TRINITY_DN7513_c0_g1;TRINITY_DN82254_c0_g1;TRINITY_DN3672_c0_g1;TRINITY_DN12916_c0_g1;TRINITY_DN13284_c0_g1;TRINITY_DN2639_c0_g1;TRINITY_DN7513_c0_g2;TRINITY_DN23010_…
Cluster2	164	GO:0043043	BP	peptide biosynthetic process	0.00135102	TRINITY_DN216453_c0_g1;TRINITY_DN17511_c0_g1;TRINITY_DN241895_c0_g1;TRINITY_DN120719_c0_g1;TRINITY_DN246498_c0_g1;TRINITY_DN34977_c1_g1;TRINITY_DN67344_c0_g1;TRINITY_DN8154_c0_g1;TRINITY_DN2665_c1_g1;TRINITY_DN4713_c0_g1;TRINITY_DN8943_c0_g1;TRINITY_DN12142_c0_g1;TRINITY_DN9727_c1_g1;TRINITY_DN16248_c0_g1;TRINITY_DN4948_c0_g1;TRINITY_DN74426_c0_g1;TRINITY_DN33624_c1_g1;TRINITY_DN25596_c0_g2;TRINI…
Cluster2	169	GO:0043604	BP	amide biosynthetic process	0.00135102	TRINITY_DN35061_c0_g2;TRINITY_DN216453_c0_g1;TRINITY_DN17511_c0_g1;TRINITY_DN241895_c0_g1;TRINITY_DN120719_c0_g1;TRINITY_DN246498_c0_g1;TRINITY_DN7895_c0_g1;TRINITY_DN34977_c1_g1;TRINITY_DN67344_c0_g1;TRINITY_DN8154_c0_g1;TRINITY_DN2665_c1_g1;TRINITY_DN4713_c0_g1;TRINITY_DN8943_c0_g1;TRINITY_DN12142_c0_g1;TRINITY_DN9727_c1_g1;TRINITY_DN16248_c0_g1;TRINITY_DN4948_c0_g1;TRINITY_DN74426_c0_g1;TRINIT…
Cluster2	164	GO:0006412	BP	translation	0.00135102	TRINITY_DN216453_c0_g1;TRINITY_DN17511_c0_g1;TRINITY_DN241895_c0_g1;TRINITY_DN120719_c0_g1;TRINITY_DN246498_c0_g1;TRINITY_DN34977_c1_g1;TRINITY_DN67344_c0_g1;TRINITY_DN8154_c0_g1;TRINITY_DN2665_c1_g1;TRINITY_DN4713_c0_g1;TRINITY_DN8943_c0_g1;TRINITY_DN12142_c0_g1;TRINITY_DN9727_c1_g1;TRINITY_DN16248_c0_g1;TRINITY_DN4948_c0_g1;TRINITY_DN74426_c0_g1;TRINITY_DN33624_c1_g1;TRINITY_DN25596_c0_g2;TRINI…
Cluster2	202	GO:0034645	BP	cellular macromolecule biosynthetic process	0.00135102	TRINITY_DN101619_c0_g2;TRINITY_DN1388_c0_g1;TRINITY_DN216453_c0_g1;TRINITY_DN17511_c0_g1;TRINITY_DN241895_c0_g1;TRINITY_DN120719_c0_g1;TRINITY_DN246498_c0_g1;TRINITY_DN34977_c1_g1;TRINITY_DN67344_c0_g1;TRINITY_DN12460_c0_g1;TRINITY_DN8154_c0_g1;TRINITY_DN26988_c0_g3;TRINITY_DN4713_c0_g1;TRINITY_DN8943_c0_g1;TRINITY_DN32724_c0_g1;TRINITY_DN9727_c1_g1;TRINITY_DN16248_c0_g1;TRINITY_DN4948_c0_g1;TRIN…
Cluster2	171	GO:0006518	BP	peptide metabolic process	0.00135102	TRINITY_DN51369_c0_g1;TRINITY_DN216453_c0_g1;TRINITY_DN17511_c0_g1;TRINITY_DN241895_c0_g1;TRINITY_DN120719_c0_g1;TRINITY_DN246498_c0_g1;TRINITY_DN34977_c1_g1;TRINITY_DN67344_c0_g1;TRINITY_DN8154_c0_g1;TRINITY_DN2665_c1_g1;TRINITY_DN4713_c0_g1;TRINITY_DN8943_c0_g1;TRINITY_DN12142_c0_g1;TRINITY_DN9727_c1_g1;TRINITY_DN16248_c0_g1;TRINITY_DN4948_c0_g1;TRINITY_DN74426_c0_g1;TRINITY_DN33624_c1_g1;TRINI…
Cluster2	208	GO:0009059	BP	macromolecule biosynthetic process	0.00135102	TRINITY_DN101619_c0_g2;TRINITY_DN1388_c0_g1;TRINITY_DN216453_c0_g1;TRINITY_DN17511_c0_g1;TRINITY_DN241895_c0_g1;TRINITY_DN120719_c0_g1;TRINITY_DN246498_c0_g1;TRINITY_DN34977_c1_g1;TRINITY_DN67344_c0_g1;TRINITY_DN12460_c0_g1;TRINITY_DN8154_c0_g1;TRINITY_DN26988_c0_g3;TRINITY_DN4713_c0_g1;TRINITY_DN8943_c0_g1;TRINITY_DN32724_c0_g1;TRINITY_DN9727_c1_g1;TRINITY_DN15710_c0_g1;TRINITY_DN16248_c0_g1;TRI…
Cluster2	184	GO:0043603	BP	cellular amide metabolic process	0.00135102	TRINITY_DN51369_c0_g1;TRINITY_DN35061_c0_g2;TRINITY_DN216453_c0_g1;TRINITY_DN17511_c0_g1;TRINITY_DN241895_c0_g1;TRINITY_DN120719_c0_g1;TRINITY_DN246498_c0_g1;TRINITY_DN7895_c0_g1;TRINITY_DN34977_c1_g1;TRINITY_DN67344_c0_g1;TRINITY_DN8154_c0_g1;TRINITY_DN26988_c0_g3;TRINITY_DN4713_c0_g1;TRINITY_DN8943_c0_g1;TRINITY_DN56674_c0_g1;TRINITY_DN12142_c0_g1;TRINITY_DN9727_c1_g1;TRINITY_DN66203_c0_g1;TRIN…
Cluster2	133	GO:0044391	CC	ribosomal subunit	0.00135102	TRINITY_DN216453_c0_g1;TRINITY_DN17511_c0_g1;TRINITY_DN6995_c0_g2;TRINITY_DN246498_c0_g1;TRINITY_DN34977_c1_g1;TRINITY_DN8154_c0_g1;TRINITY_DN20240_c0_g1;TRINITY_DN2665_c1_g1;TRINITY_DN228_c0_g1;TRINITY_DN8943_c0_g1;TRINITY_DN12142_c0_g1;TRINITY_DN9727_c1_g1;TRINITY_DN16248_c0_g1;TRINITY_DN233120_c0_g1;TRINITY_DN47756_c0_g1;TRINITY_DN25596_c0_g2;TRINITY_DN5860_c0_g2;TRINITY_DN70367_c0_g1;TRINITY_…
Cluster2	486	GO:0016021	CC	integral component of membrane	0.00135102	TRINITY_DN11715_c0_g1;TRINITY_DN13329_c0_g2;TRINITY_DN16703_c0_g1;TRINITY_DN11493_c0_g1;TRINITY_DN20099_c0_g1;TRINITY_DN3877_c1_g1;TRINITY_DN2577_c0_g1;TRINITY_DN16665_c0_g1;TRINITY_DN3108_c0_g1;TRINITY_DN76680_c0_g1;TRINITY_DN100215_c0_g1;TRINITY_DN63_c0_g1;TRINITY_DN1560_c0_g2;TRINITY_DN48256_c0_g1;TRINITY_DN5617_c0_g1;TRINITY_DN8286_c0_g3;TRINITY_DN215360_c0_g1;TRINITY_DN7940_c0_g1;TRINITY_DN5…
Cluster2	488	GO:0031224	CC	intrinsic component of membrane	0.00135102	TRINITY_DN11715_c0_g1;TRINITY_DN13329_c0_g2;TRINITY_DN16703_c0_g1;TRINITY_DN11493_c0_g1;TRINITY_DN20099_c0_g1;TRINITY_DN3877_c1_g1;TRINITY_DN2577_c0_g1;TRINITY_DN16665_c0_g1;TRINITY_DN3108_c0_g1;TRINITY_DN76680_c0_g1;TRINITY_DN100215_c0_g1;TRINITY_DN63_c0_g1;TRINITY_DN1560_c0_g2;TRINITY_DN48256_c0_g1;TRINITY_DN5617_c0_g1;TRINITY_DN8286_c0_g3;TRINITY_DN215360_c0_g1;TRINITY_DN7940_c0_g1;TRINITY_DN5…
Cluster2	17	GO:0043621	MF	protein self-association	0.00135102	TRINITY_DN82254_c0_g1;TRINITY_DN6779_c0_g1;TRINITY_DN12637_c0_g1;TRINITY_DN8349_c0_g1;TRINITY_DN34231_c0_g1;TRINITY_DN6365_c0_g1;TRINITY_DN10777_c0_g1;TRINITY_DN4201_c0_g2;TRINITY_DN4201_c0_g1;TRINITY_DN16305_c0_g1;TRINITY_DN24926_c1_g1;TRINITY_DN3387_c0_g1;TRINITY_DN3833_c0_g2;TRINITY_DN13284_c0_g1;TRINITY_DN23712_c0_g1;TRINITY_DN4248_c9_g1;TRINITY_DN48256_c0_g1
Cluster2	167	GO:0003735	MF	structural constituent of ribosome	0.00135102	TRINITY_DN216453_c0_g1;TRINITY_DN17511_c0_g1;TRINITY_DN241895_c0_g1;TRINITY_DN120719_c0_g1;TRINITY_DN246498_c0_g1;TRINITY_DN34977_c1_g1;TRINITY_DN67344_c0_g1;TRINITY_DN8154_c0_g1;TRINITY_DN20240_c0_g1;TRINITY_DN2665_c1_g1;TRINITY_DN4713_c0_g1;TRINITY_DN8943_c0_g1;TRINITY_DN12142_c0_g1;TRINITY_DN9727_c1_g1;TRINITY_DN16248_c0_g1;TRINITY_DN4948_c0_g1;TRINITY_DN74426_c0_g1;TRINITY_DN33624_c1_g1;TRINI…
Cluster2	169	GO:0005198	MF	structural molecule activity	0.00135102	TRINITY_DN216453_c0_g1;TRINITY_DN17511_c0_g1;TRINITY_DN241895_c0_g1;TRINITY_DN120719_c0_g1;TRINITY_DN246498_c0_g1;TRINITY_DN34977_c1_g1;TRINITY_DN67344_c0_g1;TRINITY_DN8154_c0_g1;TRINITY_DN20240_c0_g1;TRINITY_DN2665_c1_g1;TRINITY_DN4713_c0_g1;TRINITY_DN8943_c0_g1;TRINITY_DN12142_c0_g1;TRINITY_DN9727_c1_g1;TRINITY_DN16248_c0_g1;TRINITY_DN4948_c0_g1;TRINITY_DN74426_c0_g1;TRINITY_DN33624_c1_g1;TRINI…
Cluster2	143	GO:0005840	CC	ribosome	0.00236375	TRINITY_DN17511_c0_g1;TRINITY_DN241895_c0_g1;TRINITY_DN120719_c0_g1;TRINITY_DN246498_c0_g1;TRINITY_DN34977_c1_g1;TRINITY_DN67344_c0_g1;TRINITY_DN8154_c0_g1;TRINITY_DN20240_c0_g1;TRINITY_DN2665_c1_g1;TRINITY_DN4713_c0_g1;TRINITY_DN8943_c0_g1;TRINITY_DN12142_c0_g1;TRINITY_DN66203_c0_g1;TRINITY_DN4948_c0_g1;TRINITY_DN33624_c1_g1;TRINITY_DN25596_c0_g2;TRINITY_DN5860_c0_g2;TRINITY_DN70367_c0_g1;TRINIT…
Cluster2	37	GO:0009266	BP	response to temperature stimulus	0.00283175	TRINITY_DN115760_c0_g1;TRINITY_DN3799_c0_g1;TRINITY_DN109292_c0_g3;TRINITY_DN2639_c1_g1;TRINITY_DN20368_c1_g1;TRINITY_DN3387_c0_g1;TRINITY_DN2639_c0_g1;TRINITY_DN1818_c0_g1;TRINITY_DN1135_c0_g1;TRINITY_DN3672_c0_g1;TRINITY_DN48256_c0_g1;TRINITY_DN8349_c0_g1;TRINITY_DN8212_c0_g1;TRINITY_DN6365_c0_g1;TRINITY_DN10777_c0_g1;TRINITY_DN8_c0_g2;TRINITY_DN16305_c0_g1;TRINITY_DN7513_c0_g1;TRINITY_DN82254_…
Cluster2	75	GO:0022625	CC	cytosolic large ribosomal subunit	0.00323609	TRINITY_DN50134_c0_g1;TRINITY_DN57906_c0_g1;TRINITY_DN8368_c0_g1;TRINITY_DN36587_c0_g7;TRINITY_DN17511_c0_g1;TRINITY_DN66203_c0_g1;TRINITY_DN47128_c0_g1;TRINITY_DN16942_c0_g2;TRINITY_DN8538_c0_g1;TRINITY_DN2665_c1_g1;TRINITY_DN246585_c0_g1;TRINITY_DN48659_c0_g1;TRINITY_DN14152_c0_g1;TRINITY_DN1991_c0_g2;TRINITY_DN26988_c0_g3;TRINITY_DN16874_c0_g1;TRINITY_DN1665_c0_g2;TRINITY_DN224883_c0_g1;TRINIT…
Cluster2	13	GO:0071669	BP	plant-type cell wall organization or biogenesis	0.00423958	TRINITY_DN23045_c0_g1;TRINITY_DN101619_c0_g2;TRINITY_DN6823_c0_g1;TRINITY_DN13302_c0_g4;TRINITY_DN305_c0_g1;TRINITY_DN98409_c0_g1;TRINITY_DN11515_c0_g1;TRINITY_DN9732_c0_g1;TRINITY_DN16746_c0_g3;TRINITY_DN12460_c0_g1;TRINITY_DN1509_c0_g1;TRINITY_DN6858_c0_g1;TRINITY_DN3077_c0_g1
Cluster2	211	GO:1901566	BP	organonitrogen compound biosynthetic process	0.00653787	TRINITY_DN35061_c0_g2;TRINITY_DN216453_c0_g1;TRINITY_DN17511_c0_g1;TRINITY_DN241895_c0_g1;TRINITY_DN15102_c0_g1;TRINITY_DN120719_c0_g1;TRINITY_DN246498_c0_g1;TRINITY_DN7895_c0_g1;TRINITY_DN34977_c1_g1;TRINITY_DN67344_c0_g1;TRINITY_DN24466_c0_g1;TRINITY_DN8154_c0_g1;TRINITY_DN26988_c0_g3;TRINITY_DN4713_c0_g1;TRINITY_DN8943_c0_g1;TRINITY_DN12142_c0_g1;TRINITY_DN9727_c1_g1;TRINITY_DN3578_c5_g1;TRINI…
Cluster2	4	GO:0009840	CC	chloroplastic endopeptidase Clp complex	0.00758125	TRINITY_DN21779_c0_g1;TRINITY_DN79937_c0_g1;TRINITY_DN30352_c0_g1;TRINITY_DN29675_c0_g1
Cluster2	8	GO:0070592	BP	cell wall polysaccharide biosynthetic process	0.00968349	TRINITY_DN101619_c0_g2;TRINITY_DN13302_c0_g4;TRINITY_DN305_c0_g1;TRINITY_DN98409_c0_g1;TRINITY_DN11515_c0_g1;TRINITY_DN9732_c0_g1;TRINITY_DN12460_c0_g1;TRINITY_DN3077_c0_g1
Cluster2	79	GO:0015934	CC	large ribosomal subunit	0.00996463	TRINITY_DN50134_c0_g1;TRINITY_DN57906_c0_g1;TRINITY_DN8368_c0_g1;TRINITY_DN36587_c0_g7;TRINITY_DN17511_c0_g1;TRINITY_DN66203_c0_g1;TRINITY_DN47128_c0_g1;TRINITY_DN16942_c0_g2;TRINITY_DN8538_c0_g1;TRINITY_DN2665_c1_g1;TRINITY_DN246585_c0_g1;TRINITY_DN48659_c0_g1;TRINITY_DN14152_c0_g1;TRINITY_DN1991_c0_g2;TRINITY_DN26988_c0_g3;TRINITY_DN16874_c0_g1;TRINITY_DN1665_c0_g2;TRINITY_DN224883_c0_g1;TRINIT…
Cluster2	10	GO:0009832	BP	plant-type cell wall biogenesis	0.0108849	TRINITY_DN101619_c0_g2;TRINITY_DN13302_c0_g4;TRINITY_DN305_c0_g1;TRINITY_DN98409_c0_g1;TRINITY_DN11515_c0_g1;TRINITY_DN9732_c0_g1;TRINITY_DN16746_c0_g3;TRINITY_DN12460_c0_g1;TRINITY_DN6858_c0_g1;TRINITY_DN3077_c0_g1
Cluster2	40	GO:0051082	MF	unfolded protein binding	0.0149016	TRINITY_DN40608_c0_g1;TRINITY_DN20145_c1_g1;TRINITY_DN10643_c0_g3;TRINITY_DN41685_c0_g2;TRINITY_DN41685_c0_g1;TRINITY_DN3387_c0_g1;TRINITY_DN20373_c0_g1;TRINITY_DN2639_c0_g1;TRINITY_DN8_c0_g2;TRINITY_DN8639_c0_g3;TRINITY_DN48256_c0_g1;TRINITY_DN8349_c0_g1;TRINITY_DN8212_c0_g1;TRINITY_DN6365_c0_g1;TRINITY_DN10777_c0_g1;TRINITY_DN82101_c1_g3;TRINITY_DN16305_c0_g1;TRINITY_DN1648_c0_g1;TRINITY_DN2274…
Cluster2	8	GO:0045491	BP	xylan metabolic process	0.0152757	TRINITY_DN101619_c0_g2;TRINITY_DN13302_c0_g4;TRINITY_DN305_c0_g1;TRINITY_DN98409_c0_g1;TRINITY_DN11515_c0_g1;TRINITY_DN9732_c0_g1;TRINITY_DN12460_c0_g1;TRINITY_DN3077_c0_g1
Cluster2	8	GO:0070589	BP	cellular component macromolecule biosynthetic process	0.0166016	TRINITY_DN101619_c0_g2;TRINITY_DN13302_c0_g4;TRINITY_DN305_c0_g1;TRINITY_DN98409_c0_g1;TRINITY_DN11515_c0_g1;TRINITY_DN9732_c0_g1;TRINITY_DN12460_c0_g1;TRINITY_DN3077_c0_g1
Cluster2	8	GO:0044038	BP	cell wall macromolecule biosynthetic process	0.0166016	TRINITY_DN101619_c0_g2;TRINITY_DN13302_c0_g4;TRINITY_DN305_c0_g1;TRINITY_DN98409_c0_g1;TRINITY_DN11515_c0_g1;TRINITY_DN9732_c0_g1;TRINITY_DN12460_c0_g1;TRINITY_DN3077_c0_g1
Cluster2	287	GO:0044249	BP	cellular biosynthetic process	0.0305835	TRINITY_DN51369_c0_g1;TRINITY_DN35061_c0_g2;TRINITY_DN1793_c0_g1;TRINITY_DN20516_c0_g1;TRINITY_DN17511_c0_g1;TRINITY_DN7486_c0_g1;TRINITY_DN241895_c0_g1;TRINITY_DN15102_c0_g1;TRINITY_DN11493_c0_g1;TRINITY_DN101619_c0_g2;TRINITY_DN246498_c0_g1;TRINITY_DN7895_c0_g1;TRINITY_DN34977_c1_g1;TRINITY_DN67344_c0_g1;TRINITY_DN12460_c0_g1;TRINITY_DN24466_c0_g1;TRINITY_DN8154_c0_g1;TRINITY_DN26988_c0_g3;TRIN…
Cluster2	296	GO:1901576	BP	organic substance biosynthetic process	0.0316923	TRINITY_DN51369_c0_g1;TRINITY_DN35061_c0_g2;TRINITY_DN1793_c0_g1;TRINITY_DN20516_c0_g1;TRINITY_DN17511_c0_g1;TRINITY_DN16703_c0_g1;TRINITY_DN241895_c0_g1;TRINITY_DN15102_c0_g1;TRINITY_DN11493_c0_g1;TRINITY_DN101619_c0_g2;TRINITY_DN246498_c0_g1;TRINITY_DN7895_c0_g1;TRINITY_DN34977_c1_g1;TRINITY_DN67344_c0_g1;TRINITY_DN12460_c0_g1;TRINITY_DN24466_c0_g1;TRINITY_DN8154_c0_g1;TRINITY_DN26988_c0_g3;TRI…
Cluster2	209	GO:0044271	BP	cellular nitrogen compound biosynthetic process	0.0335589	TRINITY_DN35061_c0_g2;TRINITY_DN216453_c0_g1;TRINITY_DN17511_c0_g1;TRINITY_DN241895_c0_g1;TRINITY_DN15102_c0_g1;TRINITY_DN120719_c0_g1;TRINITY_DN246498_c0_g1;TRINITY_DN7895_c0_g1;TRINITY_DN34977_c1_g1;TRINITY_DN67344_c0_g1;TRINITY_DN8154_c0_g1;TRINITY_DN26988_c0_g3;TRINITY_DN4713_c0_g1;TRINITY_DN8943_c0_g1;TRINITY_DN12142_c0_g1;TRINITY_DN9727_c1_g1;TRINITY_DN15710_c0_g1;TRINITY_DN3578_c5_g1;TRINI…
Cluster2	162	GO:1990904	CC	ribonucleoprotein complex	0.0360499	TRINITY_DN216453_c0_g1;TRINITY_DN17511_c0_g1;TRINITY_DN6995_c0_g2;TRINITY_DN246498_c0_g1;TRINITY_DN34977_c1_g1;TRINITY_DN8154_c0_g1;TRINITY_DN20240_c0_g1;TRINITY_DN2665_c1_g1;TRINITY_DN228_c0_g1;TRINITY_DN8943_c0_g1;TRINITY_DN85201_c0_g1;TRINITY_DN2404_c0_g2;TRINITY_DN12142_c0_g1;TRINITY_DN9727_c1_g1;TRINITY_DN16248_c0_g1;TRINITY_DN233120_c0_g1;TRINITY_DN47756_c0_g1;TRINITY_DN25596_c0_g2;TRINITY_…
Cluster2	5	GO:0015020	MF	glucuronosyltransferase activity	0.0464096	TRINITY_DN9732_c0_g1;TRINITY_DN7713_c0_g1;TRINITY_DN12460_c0_g1;TRINITY_DN14964_c0_g1;TRINITY_DN98409_c0_g1
Cluster3	16	GO:1901072	BP	glucosamine-containing compound catabolic process	0.000400124	TRINITY_DN3901_c0_g1;TRINITY_DN128810_c0_g1;TRINITY_DN9193_c0_g1;TRINITY_DN182_c1_g1;TRINITY_DN2542_c0_g2;TRINITY_DN182_c0_g2;TRINITY_DN4739_c0_g2;TRINITY_DN3148_c1_g1;TRINITY_DN250_c0_g1;TRINITY_DN189402_c0_g1;TRINITY_DN160871_c0_g1;TRINITY_DN44652_c0_g1;TRINITY_DN197460_c0_g1;TRINITY_DN21610_c0_g1;TRINITY_DN180865_c1_g1;TRINITY_DN195692_c0_g1
Cluster3	16	GO:0046348	BP	amino sugar catabolic process	0.000400124	TRINITY_DN3901_c0_g1;TRINITY_DN128810_c0_g1;TRINITY_DN9193_c0_g1;TRINITY_DN182_c1_g1;TRINITY_DN2542_c0_g2;TRINITY_DN182_c0_g2;TRINITY_DN4739_c0_g2;TRINITY_DN3148_c1_g1;TRINITY_DN250_c0_g1;TRINITY_DN189402_c0_g1;TRINITY_DN160871_c0_g1;TRINITY_DN44652_c0_g1;TRINITY_DN197460_c0_g1;TRINITY_DN21610_c0_g1;TRINITY_DN180865_c1_g1;TRINITY_DN195692_c0_g1
Cluster3	16	GO:0006032	BP	chitin catabolic process	0.000400124	TRINITY_DN3901_c0_g1;TRINITY_DN128810_c0_g1;TRINITY_DN9193_c0_g1;TRINITY_DN182_c1_g1;TRINITY_DN2542_c0_g2;TRINITY_DN182_c0_g2;TRINITY_DN4739_c0_g2;TRINITY_DN3148_c1_g1;TRINITY_DN250_c0_g1;TRINITY_DN189402_c0_g1;TRINITY_DN160871_c0_g1;TRINITY_DN44652_c0_g1;TRINITY_DN197460_c0_g1;TRINITY_DN21610_c0_g1;TRINITY_DN180865_c1_g1;TRINITY_DN195692_c0_g1
Cluster3	16	GO:0006026	BP	aminoglycan catabolic process	0.000400124	TRINITY_DN3901_c0_g1;TRINITY_DN128810_c0_g1;TRINITY_DN9193_c0_g1;TRINITY_DN182_c1_g1;TRINITY_DN2542_c0_g2;TRINITY_DN182_c0_g2;TRINITY_DN4739_c0_g2;TRINITY_DN3148_c1_g1;TRINITY_DN250_c0_g1;TRINITY_DN189402_c0_g1;TRINITY_DN160871_c0_g1;TRINITY_DN44652_c0_g1;TRINITY_DN197460_c0_g1;TRINITY_DN21610_c0_g1;TRINITY_DN180865_c1_g1;TRINITY_DN195692_c0_g1
Cluster3	16	GO:0006022	BP	aminoglycan metabolic process	0.000400124	TRINITY_DN3901_c0_g1;TRINITY_DN128810_c0_g1;TRINITY_DN9193_c0_g1;TRINITY_DN182_c1_g1;TRINITY_DN2542_c0_g2;TRINITY_DN182_c0_g2;TRINITY_DN4739_c0_g2;TRINITY_DN3148_c1_g1;TRINITY_DN250_c0_g1;TRINITY_DN189402_c0_g1;TRINITY_DN160871_c0_g1;TRINITY_DN44652_c0_g1;TRINITY_DN197460_c0_g1;TRINITY_DN21610_c0_g1;TRINITY_DN180865_c1_g1;TRINITY_DN195692_c0_g1
Cluster3	16	GO:0006030	BP	chitin metabolic process	0.000400124	TRINITY_DN3901_c0_g1;TRINITY_DN128810_c0_g1;TRINITY_DN9193_c0_g1;TRINITY_DN182_c1_g1;TRINITY_DN2542_c0_g2;TRINITY_DN182_c0_g2;TRINITY_DN4739_c0_g2;TRINITY_DN3148_c1_g1;TRINITY_DN250_c0_g1;TRINITY_DN189402_c0_g1;TRINITY_DN160871_c0_g1;TRINITY_DN44652_c0_g1;TRINITY_DN197460_c0_g1;TRINITY_DN21610_c0_g1;TRINITY_DN180865_c1_g1;TRINITY_DN195692_c0_g1
Cluster3	16	GO:0016998	BP	cell wall macromolecule catabolic process	0.000513549	TRINITY_DN2923_c0_g1;TRINITY_DN3901_c0_g1;TRINITY_DN128810_c0_g1;TRINITY_DN182_c1_g1;TRINITY_DN3494_c0_g1;TRINITY_DN182_c0_g2;TRINITY_DN197460_c0_g1;TRINITY_DN3148_c1_g1;TRINITY_DN250_c0_g1;TRINITY_DN189402_c0_g1;TRINITY_DN160871_c0_g1;TRINITY_DN44652_c0_g1;TRINITY_DN24755_c0_g1;TRINITY_DN21610_c0_g1;TRINITY_DN180865_c1_g1;TRINITY_DN195692_c0_g1
Cluster3	30	GO:0000272	BP	polysaccharide catabolic process	0.000516689	TRINITY_DN2923_c0_g1;TRINITY_DN189402_c0_g1;TRINITY_DN9392_c0_g3;TRINITY_DN47151_c2_g1;TRINITY_DN18350_c0_g1;TRINITY_DN24755_c0_g1;TRINITY_DN180865_c1_g1;TRINITY_DN195692_c0_g1;TRINITY_DN9150_c0_g1;TRINITY_DN992_c0_g1;TRINITY_DN65734_c0_g1;TRINITY_DN32937_c0_g1;TRINITY_DN2184_c0_g1;TRINITY_DN4973_c1_g1;TRINITY_DN128810_c0_g1;TRINITY_DN18467_c0_g1;TRINITY_DN3148_c1_g1;TRINITY_DN9454_c0_g2;TRINITY_…
Cluster3	17	GO:1901071	BP	glucosamine-containing compound metabolic process	0.000516689	TRINITY_DN3901_c0_g1;TRINITY_DN128810_c0_g1;TRINITY_DN5484_c0_g1;TRINITY_DN9193_c0_g1;TRINITY_DN182_c1_g1;TRINITY_DN2542_c0_g2;TRINITY_DN182_c0_g2;TRINITY_DN4739_c0_g2;TRINITY_DN3148_c1_g1;TRINITY_DN250_c0_g1;TRINITY_DN189402_c0_g1;TRINITY_DN160871_c0_g1;TRINITY_DN44652_c0_g1;TRINITY_DN197460_c0_g1;TRINITY_DN21610_c0_g1;TRINITY_DN180865_c1_g1;TRINITY_DN195692_c0_g1
Cluster3	12	GO:0010411	BP	xyloglucan metabolic process	0.000516689	TRINITY_DN6498_c0_g3;TRINITY_DN47830_c0_g1;TRINITY_DN1545_c1_g1;TRINITY_DN4372_c0_g1;TRINITY_DN5504_c1_g1;TRINITY_DN3506_c0_g1;TRINITY_DN29931_c0_g2;TRINITY_DN29931_c0_g1;TRINITY_DN6498_c1_g1;TRINITY_DN1796_c2_g2;TRINITY_DN16939_c0_g1;TRINITY_DN90862_c0_g1
Cluster3	28	GO:0044036	BP	cell wall macromolecule metabolic process	0.000516689	TRINITY_DN2923_c0_g1;TRINITY_DN3901_c0_g1;TRINITY_DN189402_c0_g1;TRINITY_DN29931_c0_g2;TRINITY_DN29931_c0_g1;TRINITY_DN1545_c1_g1;TRINITY_DN160871_c0_g1;TRINITY_DN24755_c0_g1;TRINITY_DN180865_c1_g1;TRINITY_DN195692_c0_g1;TRINITY_DN6498_c0_g3;TRINITY_DN47830_c0_g1;TRINITY_DN21610_c0_g1;TRINITY_DN90862_c0_g1;TRINITY_DN128810_c0_g1;TRINITY_DN3506_c0_g1;TRINITY_DN3148_c1_g1;TRINITY_DN182_c0_g2;TRINIT…
Cluster3	49	GO:0005976	BP	polysaccharide metabolic process	0.000516689	TRINITY_DN2923_c0_g1;TRINITY_DN189402_c0_g1;TRINITY_DN9392_c0_g3;TRINITY_DN10827_c2_g1;TRINITY_DN29931_c0_g2;TRINITY_DN29931_c0_g1;TRINITY_DN1545_c1_g1;TRINITY_DN760_c0_g1;TRINITY_DN18350_c0_g1;TRINITY_DN24755_c0_g1;TRINITY_DN70325_c0_g1;TRINITY_DN180865_c1_g1;TRINITY_DN195692_c0_g1;TRINITY_DN6498_c0_g3;TRINITY_DN47830_c0_g1;TRINITY_DN9150_c0_g1;TRINITY_DN992_c0_g1;TRINITY_DN65734_c0_g1;TRINITY_D…
Cluster3	17	GO:0006040	BP	amino sugar metabolic process	0.000516689	TRINITY_DN3901_c0_g1;TRINITY_DN128810_c0_g1;TRINITY_DN5484_c0_g1;TRINITY_DN9193_c0_g1;TRINITY_DN182_c1_g1;TRINITY_DN2542_c0_g2;TRINITY_DN182_c0_g2;TRINITY_DN4739_c0_g2;TRINITY_DN3148_c1_g1;TRINITY_DN250_c0_g1;TRINITY_DN189402_c0_g1;TRINITY_DN160871_c0_g1;TRINITY_DN44652_c0_g1;TRINITY_DN197460_c0_g1;TRINITY_DN21610_c0_g1;TRINITY_DN180865_c1_g1;TRINITY_DN195692_c0_g1
Cluster3	153	GO:0005975	BP	carbohydrate metabolic process	0.000516689	TRINITY_DN2923_c0_g1;TRINITY_DN3901_c0_g1;TRINITY_DN9392_c0_g3;TRINITY_DN2266_c0_g1;TRINITY_DN14123_c0_g1;TRINITY_DN92_c0_g2;TRINITY_DN9651_c0_g1;TRINITY_DN160871_c0_g1;TRINITY_DN374_c0_g2;TRINITY_DN53199_c0_g1;TRINITY_DN3919_c0_g1;TRINITY_DN3567_c0_g1;TRINITY_DN6082_c1_g1;TRINITY_DN4482_c1_g2;TRINITY_DN5502_c0_g1;TRINITY_DN28698_c0_g1;TRINITY_DN2115_c0_g1;TRINITY_DN8070_c0_g1;TRINITY_DN8613_c0_g…
Cluster3	76	GO:0006952	BP	defense response	0.000516689	TRINITY_DN99635_c1_g1;TRINITY_DN5962_c0_g1;TRINITY_DN189402_c0_g1;TRINITY_DN4838_c0_g1;TRINITY_DN680_c1_g1;TRINITY_DN1367_c0_g1;TRINITY_DN8228_c0_g1;TRINITY_DN3623_c0_g1;TRINITY_DN34824_c0_g1;TRINITY_DN160871_c0_g1;TRINITY_DN2517_c0_g1;TRINITY_DN2043_c1_g1;TRINITY_DN180865_c1_g1;TRINITY_DN195692_c0_g1;TRINITY_DN10083_c0_g1;TRINITY_DN9343_c0_g1;TRINITY_DN20115_c0_g1;TRINITY_DN155602_c0_g1;TRINITY_…
Cluster3	79	GO:0005576	CC	extracellular region	0.000516689	TRINITY_DN1462_c0_g1;TRINITY_DN22753_c0_g1;TRINITY_DN1545_c1_g1;TRINITY_DN31568_c0_g1;TRINITY_DN3289_c0_g1;TRINITY_DN21676_c0_g1;TRINITY_DN992_c0_g1;TRINITY_DN33941_c0_g2;TRINITY_DN29931_c0_g2;TRINITY_DN29931_c0_g1;TRINITY_DN5985_c1_g1;TRINITY_DN1455_c1_g1;TRINITY_DN2923_c0_g1;TRINITY_DN13224_c0_g1;TRINITY_DN24755_c0_g1;TRINITY_DN126236_c0_g1;TRINITY_DN11244_c2_g1;TRINITY_DN13709_c0_g1;TRINITY_DN…
Cluster3	18	GO:0004568	MF	chitinase activity	0.000516689	TRINITY_DN3901_c0_g1;TRINITY_DN128810_c0_g1;TRINITY_DN18024_c0_g1;TRINITY_DN9193_c0_g1;TRINITY_DN182_c1_g1;TRINITY_DN2542_c0_g2;TRINITY_DN182_c0_g2;TRINITY_DN19604_c0_g1;TRINITY_DN4739_c0_g2;TRINITY_DN3148_c1_g1;TRINITY_DN250_c0_g1;TRINITY_DN189402_c0_g1;TRINITY_DN160871_c0_g1;TRINITY_DN44652_c0_g1;TRINITY_DN197460_c0_g1;TRINITY_DN21610_c0_g1;TRINITY_DN180865_c1_g1;TRINITY_DN195692_c0_g1
Cluster3	19	GO:0008061	MF	chitin binding	0.000516689	TRINITY_DN99635_c1_g1;TRINITY_DN3901_c0_g1;TRINITY_DN128810_c0_g1;TRINITY_DN9193_c0_g1;TRINITY_DN182_c1_g1;TRINITY_DN2542_c0_g2;TRINITY_DN182_c0_g2;TRINITY_DN4739_c0_g2;TRINITY_DN3148_c1_g1;TRINITY_DN250_c0_g1;TRINITY_DN189402_c0_g1;TRINITY_DN160871_c0_g1;TRINITY_DN44652_c0_g1;TRINITY_DN68943_c0_g3;TRINITY_DN197460_c0_g1;TRINITY_DN21610_c0_g1;TRINITY_DN2481_c0_g1;TRINITY_DN180865_c1_g1;TRINITY_DN…
Cluster3	10	GO:0016762	MF	xyloglucan:xyloglucosyl transferase activity	0.000516689	TRINITY_DN6498_c0_g3;TRINITY_DN47830_c0_g1;TRINITY_DN1545_c1_g1;TRINITY_DN5504_c1_g1;TRINITY_DN3506_c0_g1;TRINITY_DN29931_c0_g2;TRINITY_DN29931_c0_g1;TRINITY_DN6498_c1_g1;TRINITY_DN16939_c0_g1;TRINITY_DN4372_c0_g1
Cluster3	76	GO:0004553	MF	hydrolase activity, hydrolyzing O-glycosyl compounds	0.000516689	TRINITY_DN2923_c0_g1;TRINITY_DN3901_c0_g1;TRINITY_DN189402_c0_g1;TRINITY_DN18964_c0_g1;TRINITY_DN18024_c0_g1;TRINITY_DN2266_c0_g1;TRINITY_DN992_c0_g1;TRINITY_DN22469_c0_g1;TRINITY_DN29931_c0_g2;TRINITY_DN29931_c0_g1;TRINITY_DN32937_c0_g1;TRINITY_DN2184_c0_g1;TRINITY_DN1545_c1_g1;TRINITY_DN160871_c0_g1;TRINITY_DN53546_c0_g1;TRINITY_DN24755_c0_g1;TRINITY_DN15300_c0_g2;TRINITY_DN21846_c0_g2;TRINITY_…
Cluster3	92	GO:0003700	MF	DNA-binding transcription factor activity	0.000516689	TRINITY_DN1723_c4_g1;TRINITY_DN16947_c0_g1;TRINITY_DN8886_c0_g1;TRINITY_DN4892_c0_g1;TRINITY_DN2770_c0_g1;TRINITY_DN14928_c0_g1;TRINITY_DN5962_c0_g1;TRINITY_DN10897_c0_g1;TRINITY_DN2552_c0_g1;TRINITY_DN25800_c0_g1;TRINITY_DN10083_c0_g1;TRINITY_DN8285_c0_g2;TRINITY_DN6938_c0_g1;TRINITY_DN571_c0_g1;TRINITY_DN5135_c1_g1;TRINITY_DN81305_c0_g1;TRINITY_DN6618_c0_g1;TRINITY_DN23981_c0_g1;TRINITY_DN8219_…
Cluster3	66	GO:0043565	MF	sequence-specific DNA binding	0.000516689	TRINITY_DN8828_c0_g1;TRINITY_DN5786_c0_g1;TRINITY_DN19837_c0_g1;TRINITY_DN16947_c0_g1;TRINITY_DN32542_c0_g5;TRINITY_DN63016_c0_g1;TRINITY_DN7375_c2_g1;TRINITY_DN9777_c0_g1;TRINITY_DN5106_c0_g1;TRINITY_DN120761_c0_g3;TRINITY_DN9141_c0_g4;TRINITY_DN2837_c1_g1;TRINITY_DN16084_c0_g1;TRINITY_DN17731_c1_g1;TRINITY_DN80065_c0_g1;TRINITY_DN9141_c0_g3;TRINITY_DN13483_c0_g1;TRINITY_DN2560_c0_g1;TRINITY_DN2…
Cluster3	85	GO:0016798	MF	hydrolase activity, acting on glycosyl bonds	0.000516689	TRINITY_DN2923_c0_g1;TRINITY_DN3901_c0_g1;TRINITY_DN189402_c0_g1;TRINITY_DN18964_c0_g1;TRINITY_DN18024_c0_g1;TRINITY_DN2266_c0_g1;TRINITY_DN992_c0_g1;TRINITY_DN29989_c0_g1;TRINITY_DN29931_c0_g2;TRINITY_DN47151_c2_g1;TRINITY_DN32937_c0_g1;TRINITY_DN1538_c0_g1;TRINITY_DN50877_c0_g1;TRINITY_DN1545_c1_g1;TRINITY_DN160871_c0_g1;TRINITY_DN53546_c0_g1;TRINITY_DN3494_c0_g1;TRINITY_DN24755_c0_g1;TRINITY_D…
Cluster3	96	GO:0140110	MF	transcription regulator activity	0.000516689	TRINITY_DN1723_c4_g1;TRINITY_DN16947_c0_g1;TRINITY_DN8886_c0_g1;TRINITY_DN4892_c0_g1;TRINITY_DN2770_c0_g1;TRINITY_DN14928_c0_g1;TRINITY_DN5962_c0_g1;TRINITY_DN10897_c0_g1;TRINITY_DN2552_c0_g1;TRINITY_DN25800_c0_g1;TRINITY_DN9746_c0_g1;TRINITY_DN10083_c0_g1;TRINITY_DN8285_c0_g2;TRINITY_DN6938_c0_g1;TRINITY_DN571_c0_g1;TRINITY_DN5135_c1_g1;TRINITY_DN81305_c0_g1;TRINITY_DN6618_c0_g1;TRINITY_DN23981_…
Cluster3	205	GO:0016773	MF	phosphotransferase activity, alcohol group as acceptor	0.000516689	TRINITY_DN8342_c0_g1;TRINITY_DN6182_c0_g1;TRINITY_DN24264_c0_g1;TRINITY_DN35932_c0_g1;TRINITY_DN131480_c0_g1;TRINITY_DN8228_c0_g1;TRINITY_DN110087_c0_g1;TRINITY_DN25020_c0_g1;TRINITY_DN9651_c0_g1;TRINITY_DN13867_c0_g1;TRINITY_DN24796_c0_g1;TRINITY_DN3919_c0_g1;TRINITY_DN9121_c0_g1;TRINITY_DN78049_c0_g1;TRINITY_DN31517_c0_g4;TRINITY_DN450_c0_g1;TRINITY_DN1433_c0_g2;TRINITY_DN3800_c0_g1;TRINITY_DN6…
Cluster3	180	GO:0004672	MF	protein kinase activity	0.000516689	TRINITY_DN8342_c0_g1;TRINITY_DN6182_c0_g1;TRINITY_DN24264_c0_g1;TRINITY_DN35932_c0_g1;TRINITY_DN131480_c0_g1;TRINITY_DN8228_c0_g1;TRINITY_DN110087_c0_g1;TRINITY_DN25020_c0_g1;TRINITY_DN13867_c0_g1;TRINITY_DN24796_c0_g1;TRINITY_DN9121_c0_g1;TRINITY_DN31517_c0_g4;TRINITY_DN450_c0_g1;TRINITY_DN1433_c0_g2;TRINITY_DN3800_c0_g1;TRINITY_DN7874_c0_g2;TRINITY_DN6815_c1_g2;TRINITY_DN5545_c0_g1;TRINITY_DN11…
Cluster3	79	GO:0016757	MF	glycosyltransferase activity	0.000516689	TRINITY_DN1039_c0_g1;TRINITY_DN18521_c0_g1;TRINITY_DN9882_c0_g1;TRINITY_DN10785_c0_g3;TRINITY_DN5484_c0_g1;TRINITY_DN5497_c0_g1;TRINITY_DN3102_c0_g1;TRINITY_DN28480_c0_g1;TRINITY_DN29931_c0_g2;TRINITY_DN29931_c0_g1;TRINITY_DN7884_c1_g1;TRINITY_DN3293_c0_g1;TRINITY_DN11995_c0_g1;TRINITY_DN2229_c0_g1;TRINITY_DN760_c0_g1;TRINITY_DN12385_c0_g1;TRINITY_DN129599_c0_g1;TRINITY_DN25585_c0_g1;TRINITY_DN70…
Cluster3	55	GO:0016705	MF	oxidoreductase activity, acting on paired donors, with incorporation or reduction of molecular oxygen	0.000539994	TRINITY_DN7401_c0_g2;TRINITY_DN5142_c2_g1;TRINITY_DN2841_c0_g1;TRINITY_DN10406_c0_g1;TRINITY_DN252827_c0_g1;TRINITY_DN12640_c0_g1;TRINITY_DN3561_c0_g1;TRINITY_DN14239_c0_g1;TRINITY_DN13388_c0_g2;TRINITY_DN3235_c0_g1;TRINITY_DN7423_c0_g2;TRINITY_DN22678_c0_g1;TRINITY_DN58239_c0_g2;TRINITY_DN12973_c0_g1;TRINITY_DN4983_c0_g1;TRINITY_DN11478_c0_g2;TRINITY_DN5983_c2_g2;TRINITY_DN6414_c0_g1;TRINITY_DN2…
Cluster3	822	GO:0016021	CC	integral component of membrane	0.000542799	TRINITY_DN2648_c2_g1;TRINITY_DN2640_c0_g1;TRINITY_DN24264_c0_g1;TRINITY_DN8107_c0_g1;TRINITY_DN16861_c0_g1;TRINITY_DN58545_c0_g1;TRINITY_DN5754_c0_g1;TRINITY_DN3269_c0_g1;TRINITY_DN4745_c0_g1;TRINITY_DN3108_c0_g2;TRINITY_DN2517_c0_g1;TRINITY_DN1781_c0_g1;TRINITY_DN4835_c0_g2;TRINITY_DN2593_c0_g1;TRINITY_DN450_c0_g1;TRINITY_DN26818_c0_g1;TRINITY_DN27438_c1_g1;TRINITY_DN16955_c0_g2;TRINITY_DN6979_c…
Cluster3	15	GO:0010410	BP	hemicellulose metabolic process	0.000562908	TRINITY_DN6498_c0_g3;TRINITY_DN2923_c0_g1;TRINITY_DN47830_c0_g1;TRINITY_DN1545_c1_g1;TRINITY_DN4372_c0_g1;TRINITY_DN5504_c1_g1;TRINITY_DN3494_c0_g1;TRINITY_DN6498_c1_g1;TRINITY_DN29931_c0_g2;TRINITY_DN29931_c0_g1;TRINITY_DN3506_c0_g1;TRINITY_DN24755_c0_g1;TRINITY_DN1796_c2_g2;TRINITY_DN16939_c0_g1;TRINITY_DN90862_c0_g1
Cluster3	832	GO:0031224	CC	intrinsic component of membrane	0.000562908	TRINITY_DN2648_c2_g1;TRINITY_DN2640_c0_g1;TRINITY_DN24264_c0_g1;TRINITY_DN8107_c0_g1;TRINITY_DN16861_c0_g1;TRINITY_DN58545_c0_g1;TRINITY_DN5754_c0_g1;TRINITY_DN3269_c0_g1;TRINITY_DN4745_c0_g1;TRINITY_DN3108_c0_g2;TRINITY_DN2517_c0_g1;TRINITY_DN1781_c0_g1;TRINITY_DN4835_c0_g2;TRINITY_DN2593_c0_g1;TRINITY_DN450_c0_g1;TRINITY_DN26818_c0_g1;TRINITY_DN27438_c1_g1;TRINITY_DN16955_c0_g2;TRINITY_DN6979_c…
Cluster3	128	GO:0004674	MF	protein serine/threonine kinase activity	0.000562908	TRINITY_DN8342_c0_g1;TRINITY_DN24264_c0_g1;TRINITY_DN35932_c0_g1;TRINITY_DN8228_c0_g1;TRINITY_DN110087_c0_g1;TRINITY_DN25020_c0_g1;TRINITY_DN13867_c0_g1;TRINITY_DN9121_c0_g1;TRINITY_DN31517_c0_g4;TRINITY_DN450_c0_g1;TRINITY_DN1433_c0_g2;TRINITY_DN7874_c0_g2;TRINITY_DN6815_c1_g2;TRINITY_DN5545_c0_g1;TRINITY_DN115729_c0_g1;TRINITY_DN6202_c3_g1;TRINITY_DN3427_c0_g1;TRINITY_DN70971_c0_g1;TRINITY_DN72…
Cluster3	235	GO:0016301	MF	kinase activity	0.000663482	TRINITY_DN3643_c0_g2;TRINITY_DN8342_c0_g1;TRINITY_DN6182_c0_g1;TRINITY_DN24264_c0_g1;TRINITY_DN3102_c0_g1;TRINITY_DN131480_c0_g1;TRINITY_DN8228_c0_g1;TRINITY_DN110087_c0_g1;TRINITY_DN25020_c0_g1;TRINITY_DN92_c0_g2;TRINITY_DN9651_c0_g1;TRINITY_DN13867_c0_g1;TRINITY_DN24796_c0_g1;TRINITY_DN3919_c0_g1;TRINITY_DN9121_c0_g1;TRINITY_DN78049_c0_g1;TRINITY_DN31517_c0_g4;TRINITY_DN450_c0_g1;TRINITY_DN1433…
Cluster3	10	GO:0002229	BP	defense response to oomycetes	0.000777638	TRINITY_DN100658_c0_g1;TRINITY_DN889_c0_g1;TRINITY_DN680_c1_g1;TRINITY_DN8228_c0_g1;TRINITY_DN3623_c0_g1;TRINITY_DN2043_c1_g1;TRINITY_DN27549_c0_g1;TRINITY_DN8344_c1_g2;TRINITY_DN4935_c0_g1;TRINITY_DN5962_c0_g1
Cluster3	46	GO:0004497	MF	monooxygenase activity	0.000978979	TRINITY_DN7401_c0_g2;TRINITY_DN5142_c2_g1;TRINITY_DN2841_c0_g1;TRINITY_DN10406_c0_g1;TRINITY_DN252827_c0_g1;TRINITY_DN13462_c0_g1;TRINITY_DN12640_c0_g1;TRINITY_DN21326_c0_g4;TRINITY_DN49147_c0_g2;TRINITY_DN13388_c0_g2;TRINITY_DN3235_c0_g1;TRINITY_DN17416_c0_g1;TRINITY_DN22678_c0_g1;TRINITY_DN58239_c0_g2;TRINITY_DN12973_c0_g1;TRINITY_DN4983_c0_g1;TRINITY_DN11478_c0_g2;TRINITY_DN5983_c2_g2;TRINITY_…
Cluster3	10	GO:0002239	BP	response to oomycetes	0.00109727	TRINITY_DN100658_c0_g1;TRINITY_DN889_c0_g1;TRINITY_DN680_c1_g1;TRINITY_DN8228_c0_g1;TRINITY_DN3623_c0_g1;TRINITY_DN2043_c1_g1;TRINITY_DN27549_c0_g1;TRINITY_DN8344_c1_g2;TRINITY_DN4935_c0_g1;TRINITY_DN5962_c0_g1
Cluster3	19	GO:0008422	MF	beta-glucosidase activity	0.00116037	TRINITY_DN3567_c0_g1;TRINITY_DN692_c0_g1;TRINITY_DN4899_c0_g1;TRINITY_DN9150_c0_g1;TRINITY_DN10798_c0_g1;TRINITY_DN14234_c0_g1;TRINITY_DN143501_c0_g1;TRINITY_DN992_c0_g1;TRINITY_DN18467_c0_g1;TRINITY_DN32937_c0_g1;TRINITY_DN65734_c0_g1;TRINITY_DN18188_c0_g1;TRINITY_DN47151_c2_g1;TRINITY_DN7648_c0_g2;TRINITY_DN5525_c0_g3;TRINITY_DN24755_c0_g1;TRINITY_DN21846_c0_g2;TRINITY_DN6097_c0_g2;TRINITY_DN25…
Cluster3	5	GO:0009696	BP	salicylic acid metabolic process	0.00123298	TRINITY_DN5048_c0_g1;TRINITY_DN616_c0_g1;TRINITY_DN73484_c0_g1;TRINITY_DN28384_c0_g1;TRINITY_DN72079_c0_g1
Cluster3	62	GO:0006468	BP	protein phosphorylation	0.0012547	TRINITY_DN8342_c0_g1;TRINITY_DN2929_c0_g1;TRINITY_DN10862_c0_g2;TRINITY_DN2958_c1_g3;TRINITY_DN1511_c0_g2;TRINITY_DN2092_c0_g1;TRINITY_DN2085_c0_g1;TRINITY_DN3623_c0_g1;TRINITY_DN16256_c0_g1;TRINITY_DN18135_c0_g3;TRINITY_DN104637_c0_g1;TRINITY_DN27136_c0_g1;TRINITY_DN3095_c0_g1;TRINITY_DN8447_c0_g1;TRINITY_DN5545_c0_g1;TRINITY_DN15085_c3_g1;TRINITY_DN54489_c1_g1;TRINITY_DN1924_c0_g1;TRINITY_DN143…
Cluster3	19	GO:1901136	BP	carbohydrate derivative catabolic process	0.0016882	TRINITY_DN3901_c0_g1;TRINITY_DN189402_c0_g1;TRINITY_DN44652_c0_g1;TRINITY_DN9193_c0_g1;TRINITY_DN182_c1_g1;TRINITY_DN2542_c0_g2;TRINITY_DN8690_c0_g1;TRINITY_DN182_c0_g2;TRINITY_DN4739_c0_g2;TRINITY_DN3148_c1_g1;TRINITY_DN250_c0_g1;TRINITY_DN128810_c0_g1;TRINITY_DN160871_c0_g1;TRINITY_DN93700_c0_g1;TRINITY_DN197460_c0_g1;TRINITY_DN24327_c0_g1;TRINITY_DN21610_c0_g1;TRINITY_DN180865_c1_g1;TRINITY_DN…
Cluster3	5	GO:0008970	MF	phospholipase A1 activity	0.00305793	TRINITY_DN52769_c0_g2;TRINITY_DN10577_c1_g1;TRINITY_DN101965_c0_g2;TRINITY_DN2848_c0_g1;TRINITY_DN30657_c0_g1
Cluster3	79	GO:0016310	BP	phosphorylation	0.00309913	TRINITY_DN8342_c0_g1;TRINITY_DN2929_c0_g1;TRINITY_DN10862_c0_g2;TRINITY_DN2958_c1_g3;TRINITY_DN65875_c0_g1;TRINITY_DN322_c0_g1;TRINITY_DN2085_c0_g1;TRINITY_DN25020_c0_g1;TRINITY_DN16256_c0_g1;TRINITY_DN1458_c0_g1;TRINITY_DN18135_c0_g3;TRINITY_DN104637_c0_g1;TRINITY_DN27136_c0_g1;TRINITY_DN3095_c0_g1;TRINITY_DN30645_c0_g1;TRINITY_DN8447_c0_g1;TRINITY_DN53199_c0_g1;TRINITY_DN2092_c0_g1;TRINITY_DN15…
Cluster3	15	GO:0010383	BP	cell wall polysaccharide metabolic process	0.00323451	TRINITY_DN6498_c0_g3;TRINITY_DN2923_c0_g1;TRINITY_DN47830_c0_g1;TRINITY_DN1545_c1_g1;TRINITY_DN90862_c0_g1;TRINITY_DN5504_c1_g1;TRINITY_DN3494_c0_g1;TRINITY_DN6498_c1_g1;TRINITY_DN29931_c0_g2;TRINITY_DN29931_c0_g1;TRINITY_DN3506_c0_g1;TRINITY_DN24755_c0_g1;TRINITY_DN1796_c2_g2;TRINITY_DN16939_c0_g1;TRINITY_DN4372_c0_g1
Cluster3	26	GO:0031226	CC	intrinsic component of plasma membrane	0.00323451	TRINITY_DN1516_c0_g2;TRINITY_DN5441_c0_g1;TRINITY_DN11363_c0_g1;TRINITY_DN21846_c0_g2;TRINITY_DN3998_c0_g1;TRINITY_DN9435_c0_g1;TRINITY_DN32496_c0_g1;TRINITY_DN8453_c0_g1;TRINITY_DN5335_c0_g1;TRINITY_DN67056_c0_g1;TRINITY_DN8325_c0_g2;TRINITY_DN11751_c0_g1;TRINITY_DN49341_c0_g2;TRINITY_DN2086_c0_g1;TRINITY_DN59851_c0_g1;TRINITY_DN14578_c0_g1;TRINITY_DN4899_c0_g1;TRINITY_DN14234_c0_g1;TRINITY_DN83…
Cluster3	16	GO:0008643	BP	carbohydrate transport	0.00408899	TRINITY_DN82729_c0_g1;TRINITY_DN46780_c0_g1;TRINITY_DN2828_c0_g1;TRINITY_DN190407_c0_g1;TRINITY_DN1516_c0_g2;TRINITY_DN11291_c0_g1;TRINITY_DN3603_c0_g1;TRINITY_DN16783_c0_g1;TRINITY_DN8746_c0_g1;TRINITY_DN16598_c0_g1;TRINITY_DN12092_c0_g1;TRINITY_DN11894_c0_g1;TRINITY_DN13744_c0_g2;TRINITY_DN27459_c0_g1;TRINITY_DN4745_c0_g1;TRINITY_DN153504_c0_g1
Cluster3	46	GO:0016052	BP	carbohydrate catabolic process	0.004949	TRINITY_DN16944_c0_g1;TRINITY_DN2923_c0_g1;TRINITY_DN189402_c0_g1;TRINITY_DN9392_c0_g3;TRINITY_DN65875_c0_g1;TRINITY_DN18350_c0_g1;TRINITY_DN47151_c2_g1;TRINITY_DN1458_c0_g1;TRINITY_DN49147_c0_g2;TRINITY_DN49147_c0_g3;TRINITY_DN24755_c0_g1;TRINITY_DN53199_c0_g1;TRINITY_DN3919_c0_g1;TRINITY_DN180865_c1_g1;TRINITY_DN195692_c0_g1;TRINITY_DN9150_c0_g1;TRINITY_DN992_c0_g1;TRINITY_DN65734_c0_g1;TRINITY…
Cluster3	171	GO:0005886	CC	plasma membrane	0.00517669	TRINITY_DN8342_c0_g1;TRINITY_DN8228_c0_g1;TRINITY_DN25020_c0_g1;TRINITY_DN17071_c1_g2;TRINITY_DN92_c0_g2;TRINITY_DN10112_c0_g1;TRINITY_DN441_c0_g1;TRINITY_DN1781_c0_g1;TRINITY_DN10846_c0_g1;TRINITY_DN31517_c0_g4;TRINITY_DN450_c0_g1;TRINITY_DN1433_c0_g2;TRINITY_DN1121_c0_g1;TRINITY_DN1560_c0_g1;TRINITY_DN10686_c0_g1;TRINITY_DN10708_c0_g1;TRINITY_DN3531_c0_g1;TRINITY_DN5545_c0_g1;TRINITY_DN115729_c…
Cluster3	20	GO:0030247	MF	polysaccharide binding	0.00578447	TRINITY_DN54489_c1_g1;TRINITY_DN8342_c0_g1;TRINITY_DN29885_c0_g1;TRINITY_DN779_c0_g1;TRINITY_DN7934_c0_g3;TRINITY_DN35199_c0_g2;TRINITY_DN2085_c0_g1;TRINITY_DN9104_c0_g1;TRINITY_DN14690_c0_g1;TRINITY_DN13397_c0_g1;TRINITY_DN2177_c0_g1;TRINITY_DN3095_c0_g1;TRINITY_DN3227_c0_g1;TRINITY_DN18194_c0_g1;TRINITY_DN85974_c0_g1;TRINITY_DN5722_c0_g1;TRINITY_DN28533_c1_g1;TRINITY_DN6388_c0_g2;TRINITY_DN6928…
Cluster3	20	GO:0016298	MF	lipase activity	0.00617536	TRINITY_DN5619_c0_g1;TRINITY_DN6419_c0_g1;TRINITY_DN101965_c0_g2;TRINITY_DN2848_c0_g1;TRINITY_DN30657_c0_g1;TRINITY_DN12974_c0_g1;TRINITY_DN1944_c1_g1;TRINITY_DN15836_c0_g1;TRINITY_DN11744_c1_g1;TRINITY_DN1692_c1_g2;TRINITY_DN93255_c0_g1;TRINITY_DN4408_c1_g1;TRINITY_DN3949_c0_g1;TRINITY_DN13762_c1_g1;TRINITY_DN18736_c0_g1;TRINITY_DN1364_c0_g1;TRINITY_DN10577_c1_g1;TRINITY_DN52769_c0_g2;TRINITY_DN…
Cluster3	4	GO:0080032	MF	methyl jasmonate esterase activity	0.00645611	TRINITY_DN5048_c0_g1;TRINITY_DN28384_c0_g1;TRINITY_DN73484_c0_g1;TRINITY_DN72079_c0_g1
Cluster3	4	GO:0080031	MF	methyl salicylate esterase activity	0.00645611	TRINITY_DN5048_c0_g1;TRINITY_DN28384_c0_g1;TRINITY_DN73484_c0_g1;TRINITY_DN72079_c0_g1
Cluster3	6	GO:0051119	MF	sugar transmembrane transporter activity	0.00728234	TRINITY_DN82729_c0_g1;TRINITY_DN27459_c0_g1;TRINITY_DN190407_c0_g1;TRINITY_DN16783_c0_g1;TRINITY_DN11894_c0_g1;TRINITY_DN13744_c0_g2
Cluster3	23	GO:0015926	MF	glucosidase activity	0.00865612	TRINITY_DN15300_c0_g2;TRINITY_DN47151_c2_g1;TRINITY_DN24755_c0_g1;TRINITY_DN21846_c0_g2;TRINITY_DN3567_c0_g1;TRINITY_DN9150_c0_g1;TRINITY_DN10798_c0_g1;TRINITY_DN692_c0_g1;TRINITY_DN992_c0_g1;TRINITY_DN65734_c0_g1;TRINITY_DN11373_c0_g2;TRINITY_DN32937_c0_g1;TRINITY_DN4899_c0_g1;TRINITY_DN7648_c0_g2;TRINITY_DN14234_c0_g1;TRINITY_DN18467_c0_g1;TRINITY_DN18188_c0_g1;TRINITY_DN5525_c0_g3;TRINITY_DN60…
Cluster3	6	GO:1901336	BP	lactone biosynthetic process	0.00921602	TRINITY_DN12077_c0_g1;TRINITY_DN5366_c0_g1;TRINITY_DN49147_c0_g2;TRINITY_DN49147_c0_g3;TRINITY_DN374_c0_g2;TRINITY_DN5869_c0_g1
Cluster3	3	GO:0052740	MF	1-acyl-2-lysophosphatidylserine acylhydrolase activity	0.00924284	TRINITY_DN101965_c0_g2;TRINITY_DN2848_c0_g1;TRINITY_DN30657_c0_g1
Cluster3	3	GO:0052739	MF	phosphatidylserine 1-acylhydrolase activity	0.00924284	TRINITY_DN101965_c0_g2;TRINITY_DN2848_c0_g1;TRINITY_DN30657_c0_g1
Cluster3	10	GO:0031407	BP	oxylipin metabolic process	0.010352	TRINITY_DN9358_c0_g1;TRINITY_DN2511_c1_g1;TRINITY_DN26690_c1_g1;TRINITY_DN2511_c0_g1;TRINITY_DN7192_c0_g1;TRINITY_DN187977_c0_g2;TRINITY_DN63025_c0_g2;TRINITY_DN928_c2_g2;TRINITY_DN2539_c0_g1;TRINITY_DN1606_c1_g1
Cluster3	8	GO:0009690	BP	cytokinin metabolic process	0.0108171	TRINITY_DN1808_c0_g1;TRINITY_DN66162_c0_g1;TRINITY_DN29989_c0_g1;TRINITY_DN39568_c0_g2;TRINITY_DN50877_c0_g1;TRINITY_DN1561_c1_g1;TRINITY_DN2452_c0_g1;TRINITY_DN4303_c0_g1
Cluster3	11	GO:0030414	MF	peptidase inhibitor activity	0.011396	TRINITY_DN4666_c0_g1;TRINITY_DN4190_c0_g1;TRINITY_DN6768_c0_g2;TRINITY_DN169491_c0_g1;TRINITY_DN99357_c0_g1;TRINITY_DN19567_c0_g1;TRINITY_DN8516_c0_g1;TRINITY_DN76663_c0_g1;TRINITY_DN25305_c0_g1;TRINITY_DN3241_c0_g1;TRINITY_DN4576_c0_g1
Cluster3	11	GO:0004866	MF	endopeptidase inhibitor activity	0.011396	TRINITY_DN4666_c0_g1;TRINITY_DN4190_c0_g1;TRINITY_DN6768_c0_g2;TRINITY_DN169491_c0_g1;TRINITY_DN99357_c0_g1;TRINITY_DN19567_c0_g1;TRINITY_DN8516_c0_g1;TRINITY_DN76663_c0_g1;TRINITY_DN25305_c0_g1;TRINITY_DN3241_c0_g1;TRINITY_DN4576_c0_g1
Cluster3	8	GO:0034754	BP	cellular hormone metabolic process	0.0124697	TRINITY_DN1808_c0_g1;TRINITY_DN66162_c0_g1;TRINITY_DN29989_c0_g1;TRINITY_DN39568_c0_g2;TRINITY_DN50877_c0_g1;TRINITY_DN1561_c1_g1;TRINITY_DN2452_c0_g1;TRINITY_DN4303_c0_g1
Cluster3	25	GO:0046777	BP	protein autophosphorylation	0.0125956	TRINITY_DN2929_c0_g1;TRINITY_DN2958_c1_g3;TRINITY_DN1511_c0_g2;TRINITY_DN25020_c0_g1;TRINITY_DN3936_c0_g2;TRINITY_DN8447_c0_g1;TRINITY_DN5545_c0_g1;TRINITY_DN1924_c0_g1;TRINITY_DN1433_c0_g2;TRINITY_DN1510_c0_g1;TRINITY_DN4848_c0_g1;TRINITY_DN2092_c0_g1;TRINITY_DN4672_c0_g1;TRINITY_DN1765_c1_g1;TRINITY_DN47_c0_g1;TRINITY_DN3623_c0_g1;TRINITY_DN72039_c1_g1;TRINITY_DN35350_c0_g1;TRINITY_DN3752_c1_g2…
Cluster3	6	GO:0010337	BP	regulation of salicylic acid metabolic process	0.0138356	TRINITY_DN1129_c2_g1;TRINITY_DN28370_c0_g1;TRINITY_DN9343_c0_g1;TRINITY_DN616_c0_g1;TRINITY_DN571_c0_g1;TRINITY_DN5962_c0_g1
Cluster3	44	GO:0030312	CC	external encapsulating structure	0.0143443	TRINITY_DN1462_c0_g1;TRINITY_DN22753_c0_g1;TRINITY_DN1545_c1_g1;TRINITY_DN9392_c0_g3;TRINITY_DN31568_c0_g1;TRINITY_DN2266_c0_g1;TRINITY_DN33941_c0_g2;TRINITY_DN29931_c0_g2;TRINITY_DN29931_c0_g1;TRINITY_DN1455_c1_g1;TRINITY_DN2923_c0_g1;TRINITY_DN7381_c0_g2;TRINITY_DN24755_c0_g1;TRINITY_DN11244_c2_g1;TRINITY_DN47830_c0_g1;TRINITY_DN16643_c0_g1;TRINITY_DN16876_c0_g1;TRINITY_DN12698_c0_g1;TRINITY_DN…
Cluster3	55	GO:0020037	MF	heme binding	0.0151115	TRINITY_DN7401_c0_g2;TRINITY_DN5142_c2_g1;TRINITY_DN5708_c0_g1;TRINITY_DN2841_c0_g1;TRINITY_DN10406_c0_g1;TRINITY_DN12640_c0_g1;TRINITY_DN14239_c0_g1;TRINITY_DN2708_c0_g1;TRINITY_DN18012_c0_g1;TRINITY_DN22678_c0_g1;TRINITY_DN58239_c0_g2;TRINITY_DN11244_c2_g1;TRINITY_DN4983_c0_g1;TRINITY_DN11478_c0_g2;TRINITY_DN5983_c2_g2;TRINITY_DN16643_c0_g1;TRINITY_DN7624_c0_g1;TRINITY_DN8019_c0_g1;TRINITY_DN29…
Cluster3	27	GO:0048046	CC	apoplast	0.0153278	TRINITY_DN1462_c0_g1;TRINITY_DN22753_c0_g1;TRINITY_DN1545_c1_g1;TRINITY_DN31568_c0_g1;TRINITY_DN1455_c1_g1;TRINITY_DN29931_c0_g2;TRINITY_DN21676_c0_g1;TRINITY_DN6498_c0_g3;TRINITY_DN47830_c0_g1;TRINITY_DN6082_c1_g1;TRINITY_DN15525_c0_g1;TRINITY_DN38571_c0_g1;TRINITY_DN3506_c0_g1;TRINITY_DN3179_c0_g1;TRINITY_DN1152_c2_g1;TRINITY_DN11413_c0_g1;TRINITY_DN29931_c0_g1;TRINITY_DN8135_c0_g1;TRINITY_DN64…
Cluster3	8	GO:0019199	MF	transmembrane receptor protein kinase activity	0.0162428	TRINITY_DN100658_c0_g1;TRINITY_DN680_c1_g1;TRINITY_DN8228_c0_g1;TRINITY_DN27549_c0_g1;TRINITY_DN8344_c1_g2;TRINITY_DN4935_c0_g1;TRINITY_DN2043_c1_g1;TRINITY_DN6089_c0_g2
Cluster3	5	GO:0004805	MF	trehalose-phosphatase activity	0.0194418	TRINITY_DN5216_c0_g1;TRINITY_DN5502_c0_g1;TRINITY_DN14123_c0_g1;TRINITY_DN1323_c1_g1;TRINITY_DN92_c0_g2
Cluster3	3	GO:0042753	BP	positive regulation of circadian rhythm	0.0196711	TRINITY_DN37397_c0_g1;TRINITY_DN8607_c0_g1;TRINITY_DN4039_c0_g1
Cluster3	14	GO:0042546	BP	cell wall biogenesis	0.0196711	TRINITY_DN6498_c0_g3;TRINITY_DN47830_c0_g1;TRINITY_DN1545_c1_g1;TRINITY_DN5504_c1_g1;TRINITY_DN3506_c0_g1;TRINITY_DN191613_c0_g1;TRINITY_DN29931_c0_g2;TRINITY_DN16876_c0_g1;TRINITY_DN760_c0_g1;TRINITY_DN6498_c1_g1;TRINITY_DN375_c3_g1;TRINITY_DN16939_c0_g1;TRINITY_DN29931_c0_g1;TRINITY_DN4372_c0_g1
Cluster3	11	GO:0061135	MF	endopeptidase regulator activity	0.0196711	TRINITY_DN4666_c0_g1;TRINITY_DN4190_c0_g1;TRINITY_DN6768_c0_g2;TRINITY_DN169491_c0_g1;TRINITY_DN99357_c0_g1;TRINITY_DN19567_c0_g1;TRINITY_DN8516_c0_g1;TRINITY_DN76663_c0_g1;TRINITY_DN25305_c0_g1;TRINITY_DN3241_c0_g1;TRINITY_DN4576_c0_g1
Cluster3	23	GO:0005615	CC	extracellular space	0.0198031	TRINITY_DN189402_c0_g1;TRINITY_DN1056_c0_g1;TRINITY_DN14249_c3_g1;TRINITY_DN4900_c1_g1;TRINITY_DN36703_c0_g1;TRINITY_DN14499_c0_g1;TRINITY_DN180865_c1_g1;TRINITY_DN195692_c0_g1;TRINITY_DN16172_c0_g1;TRINITY_DN6637_c0_g2;TRINITY_DN3788_c0_g1;TRINITY_DN128810_c0_g1;TRINITY_DN182_c0_g2;TRINITY_DN9440_c0_g1;TRINITY_DN182_c1_g1;TRINITY_DN44652_c0_g1;TRINITY_DN5659_c0_g1;TRINITY_DN6203_c0_g2;TRINITY_DN…
Cluster3	4	GO:0080030	MF	methyl indole-3-acetate esterase activity	0.0218054	TRINITY_DN5048_c0_g1;TRINITY_DN28384_c0_g1;TRINITY_DN73484_c0_g1;TRINITY_DN72079_c0_g1
Cluster3	48	GO:0043531	MF	ADP binding	0.0228104	TRINITY_DN169529_c0_g1;TRINITY_DN1564_c0_g1;TRINITY_DN4838_c0_g1;TRINITY_DN9655_c0_g2;TRINITY_DN6868_c0_g1;TRINITY_DN6988_c0_g1;TRINITY_DN88562_c0_g2;TRINITY_DN18056_c0_g2;TRINITY_DN1280_c3_g1;TRINITY_DN19834_c0_g2;TRINITY_DN25316_c0_g1;TRINITY_DN7662_c0_g1;TRINITY_DN6334_c0_g1;TRINITY_DN23508_c0_g1;TRINITY_DN11807_c0_g3;TRINITY_DN12176_c1_g1;TRINITY_DN34788_c0_g1;TRINITY_DN155602_c0_g1;TRINITY_D…
Cluster3	6	GO:0009691	BP	cytokinin biosynthetic process	0.0240066	TRINITY_DN29989_c0_g1;TRINITY_DN39568_c0_g2;TRINITY_DN50877_c0_g1;TRINITY_DN1561_c1_g1;TRINITY_DN2452_c0_g1;TRINITY_DN4303_c0_g1
Cluster3	58	GO:0046906	MF	tetrapyrrole binding	0.024422	TRINITY_DN7401_c0_g2;TRINITY_DN5142_c2_g1;TRINITY_DN5708_c0_g1;TRINITY_DN2841_c0_g1;TRINITY_DN10406_c0_g1;TRINITY_DN12640_c0_g1;TRINITY_DN14239_c0_g1;TRINITY_DN2708_c0_g1;TRINITY_DN18012_c0_g1;TRINITY_DN1861_c0_g1;TRINITY_DN22678_c0_g1;TRINITY_DN58239_c0_g2;TRINITY_DN11244_c2_g1;TRINITY_DN4983_c0_g1;TRINITY_DN11478_c0_g2;TRINITY_DN5983_c2_g2;TRINITY_DN16643_c0_g1;TRINITY_DN7624_c0_g1;TRINITY_DN80…
Cluster3	15	GO:0009733	BP	response to auxin	0.025974	TRINITY_DN13287_c1_g1;TRINITY_DN29566_c0_g2;TRINITY_DN30389_c0_g1;TRINITY_DN41328_c0_g1;TRINITY_DN156573_c0_g1;TRINITY_DN77851_c0_g1;TRINITY_DN10690_c1_g1;TRINITY_DN51475_c0_g1;TRINITY_DN48497_c0_g1;TRINITY_DN100590_c0_g1;TRINITY_DN2400_c0_g2;TRINITY_DN9176_c0_g1;TRINITY_DN16106_c0_g1;TRINITY_DN32449_c1_g1;TRINITY_DN15978_c0_g1
Cluster3	7	GO:0005992	BP	trehalose biosynthetic process	0.0267551	TRINITY_DN5216_c0_g1;TRINITY_DN1323_c1_g1;TRINITY_DN14123_c0_g1;TRINITY_DN40224_c0_g1;TRINITY_DN92_c0_g2;TRINITY_DN5502_c0_g1;TRINITY_DN32972_c0_g1
Cluster3	7	GO:0004675	MF	transmembrane receptor protein serine/threonine kinase activity	0.0267551	TRINITY_DN100658_c0_g1;TRINITY_DN680_c1_g1;TRINITY_DN8228_c0_g1;TRINITY_DN27549_c0_g1;TRINITY_DN8344_c1_g2;TRINITY_DN4935_c0_g1;TRINITY_DN2043_c1_g1
Cluster3	9	GO:0031408	BP	oxylipin biosynthetic process	0.0289748	TRINITY_DN9358_c0_g1;TRINITY_DN2511_c1_g1;TRINITY_DN2539_c0_g1;TRINITY_DN2511_c0_g1;TRINITY_DN7192_c0_g1;TRINITY_DN187977_c0_g2;TRINITY_DN928_c2_g2;TRINITY_DN26690_c1_g1;TRINITY_DN1606_c1_g1
Cluster3	5	GO:0019853	BP	L-ascorbic acid biosynthetic process	0.0294593	TRINITY_DN49147_c0_g2;TRINITY_DN49147_c0_g3;TRINITY_DN12077_c0_g1;TRINITY_DN374_c0_g2;TRINITY_DN5869_c0_g1
Cluster3	11	GO:0061134	MF	peptidase regulator activity	0.0316741	TRINITY_DN4666_c0_g1;TRINITY_DN4190_c0_g1;TRINITY_DN6768_c0_g2;TRINITY_DN169491_c0_g1;TRINITY_DN99357_c0_g1;TRINITY_DN19567_c0_g1;TRINITY_DN8516_c0_g1;TRINITY_DN76663_c0_g1;TRINITY_DN25305_c0_g1;TRINITY_DN3241_c0_g1;TRINITY_DN4576_c0_g1
Cluster3	42	GO:0005618	CC	cell wall	0.0333597	TRINITY_DN1462_c0_g1;TRINITY_DN22753_c0_g1;TRINITY_DN1545_c1_g1;TRINITY_DN9392_c0_g3;TRINITY_DN31568_c0_g1;TRINITY_DN2266_c0_g1;TRINITY_DN33941_c0_g2;TRINITY_DN29931_c0_g2;TRINITY_DN29931_c0_g1;TRINITY_DN1455_c1_g1;TRINITY_DN2923_c0_g1;TRINITY_DN24755_c0_g1;TRINITY_DN11244_c2_g1;TRINITY_DN47830_c0_g1;TRINITY_DN16643_c0_g1;TRINITY_DN16876_c0_g1;TRINITY_DN12698_c0_g1;TRINITY_DN3241_c0_g1;TRINITY_DN…
Cluster3	27	GO:0044042	BP	glucan metabolic process	0.0336899	TRINITY_DN1545_c1_g1;TRINITY_DN29931_c0_g2;TRINITY_DN47151_c2_g1;TRINITY_DN760_c0_g1;TRINITY_DN90862_c0_g1;TRINITY_DN6498_c0_g3;TRINITY_DN47830_c0_g1;TRINITY_DN9150_c0_g1;TRINITY_DN992_c0_g1;TRINITY_DN65734_c0_g1;TRINITY_DN32937_c0_g1;TRINITY_DN29931_c0_g1;TRINITY_DN3506_c0_g1;TRINITY_DN6087_c0_g1;TRINITY_DN8070_c0_g1;TRINITY_DN9454_c0_g2;TRINITY_DN18188_c0_g1;TRINITY_DN18467_c0_g1;TRINITY_DN9441…
Cluster3	5	GO:0102682	MF	N6-(Delta2-isopentenyl)-adenosine 5'-monophosphate phosphoribohydrolase activity	0.0360501	TRINITY_DN2452_c0_g1;TRINITY_DN50877_c0_g1;TRINITY_DN29989_c0_g1;TRINITY_DN1561_c1_g1;TRINITY_DN39568_c0_g2
Cluster3	2	GO:0051647	BP	nucleus localization	0.043178	TRINITY_DN16449_c0_g1;TRINITY_DN11985_c0_g3
Cluster3	2	GO:0016847	MF	1-aminocyclopropane-1-carboxylate synthase activity	0.043178	TRINITY_DN27970_c0_g1;TRINITY_DN6888_c1_g1
Cluster4	14	GO:0051052	BP	regulation of DNA metabolic process	0.00285544	TRINITY_DN2406_c0_g2;TRINITY_DN4437_c1_g1;TRINITY_DN22467_c1_g2;TRINITY_DN14060_c0_g1;TRINITY_DN402_c0_g1;TRINITY_DN5776_c0_g2;TRINITY_DN1634_c0_g3;TRINITY_DN7627_c0_g1;TRINITY_DN1158_c0_g1;TRINITY_DN8350_c0_g1;TRINITY_DN21408_c0_g4;TRINITY_DN12588_c0_g1;TRINITY_DN629_c0_g1;TRINITY_DN8908_c0_g1
Cluster4	193	GO:0034645	BP	cellular macromolecule biosynthetic process	0.00285544	TRINITY_DN6551_c0_g2;TRINITY_DN4539_c0_g1;TRINITY_DN72095_c0_g3;TRINITY_DN12313_c0_g1;TRINITY_DN4843_c0_g1;TRINITY_DN4748_c0_g1;TRINITY_DN7769_c1_g2;TRINITY_DN112662_c0_g1;TRINITY_DN463_c1_g3;TRINITY_DN17758_c1_g2;TRINITY_DN3667_c0_g1;TRINITY_DN57678_c0_g2;TRINITY_DN9077_c0_g2;TRINITY_DN2150_c0_g1;TRINITY_DN245087_c0_g1;TRINITY_DN6_c0_g1;TRINITY_DN18275_c0_g1;TRINITY_DN5860_c0_g1;TRINITY_DN22272_…
Cluster4	8	GO:0033612	MF	receptor serine/threonine kinase binding	0.00285544	TRINITY_DN11131_c0_g1;TRINITY_DN13710_c0_g1;TRINITY_DN11893_c0_g1;TRINITY_DN184536_c0_g1;TRINITY_DN76221_c0_g2;TRINITY_DN14627_c0_g1;TRINITY_DN2141_c0_g2;TRINITY_DN2460_c0_g1
Cluster4	200	GO:0009059	BP	macromolecule biosynthetic process	0.00308111	TRINITY_DN6551_c0_g2;TRINITY_DN4539_c0_g1;TRINITY_DN72095_c0_g3;TRINITY_DN12313_c0_g1;TRINITY_DN4843_c0_g1;TRINITY_DN4748_c0_g1;TRINITY_DN7769_c1_g2;TRINITY_DN112662_c0_g1;TRINITY_DN463_c1_g3;TRINITY_DN17758_c1_g2;TRINITY_DN3667_c0_g1;TRINITY_DN79569_c0_g2;TRINITY_DN8188_c0_g1;TRINITY_DN9077_c0_g2;TRINITY_DN2150_c0_g1;TRINITY_DN245087_c0_g1;TRINITY_DN6_c0_g1;TRINITY_DN18275_c0_g1;TRINITY_DN5860_c…
Cluster4	15	GO:0003697	MF	single-stranded DNA binding	0.00331274	TRINITY_DN3417_c0_g1;TRINITY_DN30947_c0_g1;TRINITY_DN996_c0_g1;TRINITY_DN632_c1_g2;TRINITY_DN71166_c0_g1;TRINITY_DN74134_c0_g1;TRINITY_DN10210_c0_g1;TRINITY_DN123_c1_g1;TRINITY_DN8237_c0_g1;TRINITY_DN16029_c0_g1;TRINITY_DN912_c0_g2;TRINITY_DN11814_c0_g2;TRINITY_DN2408_c1_g2;TRINITY_DN4434_c0_g1;TRINITY_DN4084_c0_g1
Cluster4	3	GO:1901537	BP	positive regulation of DNA demethylation	0.00489852	TRINITY_DN2406_c0_g2;TRINITY_DN1634_c0_g3;TRINITY_DN5776_c0_g2
Cluster4	45	GO:0006974	BP	cellular response to DNA damage stimulus	0.00541115	TRINITY_DN17458_c0_g1;TRINITY_DN996_c0_g1;TRINITY_DN2769_c0_g1;TRINITY_DN21472_c0_g1;TRINITY_DN1536_c1_g1;TRINITY_DN23470_c2_g1;TRINITY_DN15444_c0_g2;TRINITY_DN45007_c0_g1;TRINITY_DN6830_c0_g1;TRINITY_DN4084_c0_g1;TRINITY_DN701_c0_g2;TRINITY_DN10619_c0_g1;TRINITY_DN3667_c0_g1;TRINITY_DN33094_c0_g1;TRINITY_DN7456_c0_g2;TRINITY_DN2277_c0_g2;TRINITY_DN3218_c0_g1;TRINITY_DN494_c0_g3;TRINITY_DN494_c0_…
Cluster4	31	GO:0005976	BP	polysaccharide metabolic process	0.00541115	TRINITY_DN16459_c0_g1;TRINITY_DN61794_c0_g2;TRINITY_DN51142_c0_g1;TRINITY_DN23458_c0_g1;TRINITY_DN79569_c0_g2;TRINITY_DN6956_c0_g1;TRINITY_DN2829_c0_g1;TRINITY_DN100646_c0_g1;TRINITY_DN3715_c1_g1;TRINITY_DN38477_c0_g5;TRINITY_DN4450_c0_g1;TRINITY_DN8617_c0_g1;TRINITY_DN15598_c0_g1;TRINITY_DN4655_c0_g1;TRINITY_DN10700_c0_g1;TRINITY_DN11575_c0_g1;TRINITY_DN4748_c0_g1;TRINITY_DN4174_c0_g3;TRINITY_DN…
Cluster4	15	GO:0009734	BP	auxin-activated signaling pathway	0.00621264	TRINITY_DN8610_c0_g2;TRINITY_DN5697_c0_g2;TRINITY_DN40_c0_g2;TRINITY_DN1617_c0_g1;TRINITY_DN33683_c0_g1;TRINITY_DN852_c0_g3;TRINITY_DN15962_c0_g1;TRINITY_DN3959_c0_g3;TRINITY_DN3959_c0_g5;TRINITY_DN7308_c1_g1;TRINITY_DN1973_c0_g1;TRINITY_DN265_c0_g1;TRINITY_DN37896_c0_g2;TRINITY_DN18589_c0_g1;TRINITY_DN6527_c0_g1
Cluster4	51	GO:0016741	MF	transferase activity, transferring one-carbon groups	0.00796219	TRINITY_DN36952_c1_g1;TRINITY_DN815_c0_g1;TRINITY_DN1101_c0_g1;TRINITY_DN268_c0_g1;TRINITY_DN23871_c0_g1;TRINITY_DN8357_c0_g1;TRINITY_DN332_c0_g1;TRINITY_DN33110_c0_g1;TRINITY_DN55159_c1_g1;TRINITY_DN41837_c0_g1;TRINITY_DN15179_c0_g1;TRINITY_DN3124_c0_g3;TRINITY_DN3206_c0_g1;TRINITY_DN17542_c1_g1;TRINITY_DN6517_c1_g1;TRINITY_DN23911_c0_g1;TRINITY_DN24538_c0_g2;TRINITY_DN8605_c0_g1;TRINITY_DN3439_…
Cluster4	49	GO:0008168	MF	methyltransferase activity	0.0110951	TRINITY_DN36952_c1_g1;TRINITY_DN815_c0_g1;TRINITY_DN1101_c0_g1;TRINITY_DN268_c0_g1;TRINITY_DN23871_c0_g1;TRINITY_DN8357_c0_g1;TRINITY_DN332_c0_g1;TRINITY_DN33110_c0_g1;TRINITY_DN55159_c1_g1;TRINITY_DN41837_c0_g1;TRINITY_DN15179_c0_g1;TRINITY_DN3124_c0_g3;TRINITY_DN3206_c0_g1;TRINITY_DN17542_c1_g1;TRINITY_DN6517_c1_g1;TRINITY_DN23911_c0_g1;TRINITY_DN24538_c0_g2;TRINITY_DN8605_c0_g1;TRINITY_DN3439_…
Cluster4	20	GO:0006260	BP	DNA replication	0.0231064	TRINITY_DN2277_c0_g2;TRINITY_DN3417_c0_g1;TRINITY_DN30947_c0_g1;TRINITY_DN3667_c0_g1;TRINITY_DN1536_c1_g1;TRINITY_DN2769_c0_g1;TRINITY_DN38758_c0_g2;TRINITY_DN3218_c0_g1;TRINITY_DN9077_c0_g2;TRINITY_DN76227_c0_g1;TRINITY_DN4434_c0_g1;TRINITY_DN18275_c0_g1;TRINITY_DN10779_c0_g2;TRINITY_DN16848_c0_g1;TRINITY_DN2408_c1_g2;TRINITY_DN6_c0_g2;TRINITY_DN6830_c0_g1;TRINITY_DN629_c0_g1;TRINITY_DN27822_c0_…
Cluster4	41	GO:0032259	BP	methylation	0.027558	TRINITY_DN36952_c1_g1;TRINITY_DN815_c0_g1;TRINITY_DN268_c0_g1;TRINITY_DN3700_c0_g1;TRINITY_DN332_c0_g1;TRINITY_DN33110_c0_g1;TRINITY_DN36086_c0_g1;TRINITY_DN55159_c1_g1;TRINITY_DN41837_c0_g1;TRINITY_DN15179_c0_g1;TRINITY_DN3206_c0_g1;TRINITY_DN17542_c1_g1;TRINITY_DN6517_c1_g1;TRINITY_DN24538_c0_g2;TRINITY_DN23911_c0_g1;TRINITY_DN15312_c0_g1;TRINITY_DN20455_c1_g1;TRINITY_DN3071_c0_g1;TRINITY_DN540…
Cluster4	21	GO:0051276	BP	chromosome organization	0.027558	TRINITY_DN2355_c0_g1;TRINITY_DN8603_c0_g1;TRINITY_DN17643_c0_g1;TRINITY_DN147911_c0_g1;TRINITY_DN22467_c1_g2;TRINITY_DN49363_c0_g2;TRINITY_DN2769_c0_g1;TRINITY_DN78236_c0_g1;TRINITY_DN21865_c0_g1;TRINITY_DN996_c0_g1;TRINITY_DN21408_c0_g4;TRINITY_DN286_c0_g1;TRINITY_DN12588_c0_g1;TRINITY_DN7627_c0_g1;TRINITY_DN16029_c0_g1;TRINITY_DN20472_c0_g2;TRINITY_DN45007_c0_g1;TRINITY_DN177630_c0_g1;TRINITY_D…
Cluster4	7	GO:1990391	CC	DNA repair complex	0.0311959	TRINITY_DN7456_c0_g2;TRINITY_DN402_c0_g1;TRINITY_DN48266_c0_g1;TRINITY_DN6608_c0_g1;TRINITY_DN8648_c0_g2;TRINITY_DN17735_c0_g1;TRINITY_DN21408_c0_g4
Cluster4	5	GO:0045910	BP	negative regulation of DNA recombination	0.0323384	TRINITY_DN21408_c0_g4;TRINITY_DN12588_c0_g1;TRINITY_DN402_c0_g1;TRINITY_DN4437_c1_g1;TRINITY_DN7627_c0_g1
Cluster4	12	GO:0071103	BP	DNA conformation change	0.0333317	TRINITY_DN2355_c0_g1;TRINITY_DN147911_c0_g1;TRINITY_DN22467_c1_g2;TRINITY_DN49363_c0_g2;TRINITY_DN2769_c0_g1;TRINITY_DN78236_c0_g1;TRINITY_DN7627_c0_g1;TRINITY_DN21865_c0_g1;TRINITY_DN12588_c0_g1;TRINITY_DN17643_c0_g1;TRINITY_DN6830_c0_g1;TRINITY_DN2408_c1_g2
Cluster4	7	GO:0019252	BP	starch biosynthetic process	0.0334023	TRINITY_DN4450_c0_g1;TRINITY_DN8617_c0_g1;TRINITY_DN4813_c0_g5;TRINITY_DN4655_c0_g1;TRINITY_DN7392_c0_g1;TRINITY_DN4748_c0_g1;TRINITY_DN5396_c0_g1
Cluster4	40	GO:0006281	BP	DNA repair	0.0338446	TRINITY_DN17458_c0_g1;TRINITY_DN996_c0_g1;TRINITY_DN2769_c0_g1;TRINITY_DN1536_c1_g1;TRINITY_DN23470_c2_g1;TRINITY_DN15444_c0_g2;TRINITY_DN45007_c0_g1;TRINITY_DN6830_c0_g1;TRINITY_DN4084_c0_g1;TRINITY_DN701_c0_g2;TRINITY_DN10619_c0_g1;TRINITY_DN3667_c0_g1;TRINITY_DN7456_c0_g2;TRINITY_DN2277_c0_g2;TRINITY_DN3218_c0_g1;TRINITY_DN494_c0_g3;TRINITY_DN494_c0_g1;TRINITY_DN18275_c0_g1;TRINITY_DN13485_c0_…
Cluster4	8	GO:0005982	BP	starch metabolic process	0.0346457	TRINITY_DN4450_c0_g1;TRINITY_DN8617_c0_g1;TRINITY_DN15598_c0_g1;TRINITY_DN4813_c0_g5;TRINITY_DN4655_c0_g1;TRINITY_DN7392_c0_g1;TRINITY_DN4748_c0_g1;TRINITY_DN5396_c0_g1
Cluster4	9	GO:0005102	MF	signaling receptor binding	0.0360486	TRINITY_DN11131_c0_g1;TRINITY_DN13710_c0_g1;TRINITY_DN11893_c0_g1;TRINITY_DN184536_c0_g1;TRINITY_DN76221_c0_g2;TRINITY_DN45092_c0_g1;TRINITY_DN14627_c0_g1;TRINITY_DN2141_c0_g2;TRINITY_DN2460_c0_g1
Cluster4	12	GO:0031225	CC	anchored component of membrane	0.040574	TRINITY_DN12210_c0_g3;TRINITY_DN6172_c0_g1;TRINITY_DN10381_c0_g1;TRINITY_DN29129_c0_g1;TRINITY_DN7652_c0_g1;TRINITY_DN53412_c0_g1;TRINITY_DN18674_c0_g1;TRINITY_DN33755_c0_g1;TRINITY_DN20457_c0_g1;TRINITY_DN115804_c0_g2;TRINITY_DN27267_c0_g1;TRINITY_DN12673_c0_g1
Cluster4	5	GO:0000018	BP	regulation of DNA recombination	0.0468267	TRINITY_DN21408_c0_g4;TRINITY_DN12588_c0_g1;TRINITY_DN402_c0_g1;TRINITY_DN4437_c1_g1;TRINITY_DN7627_c0_g1
Cluster4	5	GO:0051053	BP	negative regulation of DNA metabolic process	0.0468267	TRINITY_DN21408_c0_g4;TRINITY_DN12588_c0_g1;TRINITY_DN402_c0_g1;TRINITY_DN4437_c1_g1;TRINITY_DN7627_c0_g1
Cluster4	10	GO:0048285	BP	organelle fission	0.0484558	TRINITY_DN1221_c0_g2;TRINITY_DN2391_c3_g1;TRINITY_DN14468_c0_g3;TRINITY_DN3921_c0_g2;TRINITY_DN21681_c0_g1;TRINITY_DN11723_c0_g1;TRINITY_DN3066_c0_g1;TRINITY_DN51842_c0_g2;TRINITY_DN38328_c0_g1;TRINITY_DN918_c1_g1
Cluster5	54	GO:0016071	BP	mRNA metabolic process	0.00112111	TRINITY_DN290_c2_g1;TRINITY_DN8661_c2_g1;TRINITY_DN62995_c0_g1;TRINITY_DN117_c0_g1;TRINITY_DN11724_c0_g1;TRINITY_DN3265_c0_g1;TRINITY_DN6057_c0_g1;TRINITY_DN17153_c0_g2;TRINITY_DN7029_c0_g2;TRINITY_DN13992_c0_g1;TRINITY_DN3627_c0_g1;TRINITY_DN17874_c0_g1;TRINITY_DN61_c0_g1;TRINITY_DN4875_c0_g1;TRINITY_DN68958_c0_g1;TRINITY_DN13806_c0_g1;TRINITY_DN2641_c0_g2;TRINITY_DN4101_c0_g1;TRINITY_DN4535_c0_…
Cluster5	99	GO:0009889	BP	regulation of biosynthetic process	0.00112111	TRINITY_DN12975_c0_g1;TRINITY_DN9447_c0_g1;TRINITY_DN38739_c0_g3;TRINITY_DN62_c0_g1;TRINITY_DN17153_c0_g2;TRINITY_DN15859_c0_g3;TRINITY_DN13031_c0_g1;TRINITY_DN15448_c0_g1;TRINITY_DN3320_c1_g1;TRINITY_DN1930_c0_g2;TRINITY_DN5459_c0_g1;TRINITY_DN2421_c0_g1;TRINITY_DN38254_c1_g1;TRINITY_DN15663_c0_g1;TRINITY_DN34901_c0_g1;TRINITY_DN18956_c0_g1;TRINITY_DN19822_c0_g1;TRINITY_DN3796_c1_g1;TRINITY_DN71…
Cluster5	91	GO:0019219	BP	regulation of nucleobase-containing compound metabolic process	0.00112111	TRINITY_DN9447_c0_g1;TRINITY_DN38739_c0_g3;TRINITY_DN62_c0_g1;TRINITY_DN17153_c0_g2;TRINITY_DN15859_c0_g3;TRINITY_DN3320_c1_g1;TRINITY_DN1930_c0_g2;TRINITY_DN2421_c0_g1;TRINITY_DN38254_c1_g1;TRINITY_DN15663_c0_g1;TRINITY_DN34901_c0_g1;TRINITY_DN18956_c0_g1;TRINITY_DN3796_c1_g1;TRINITY_DN71_c0_g1;TRINITY_DN15328_c0_g1;TRINITY_DN4937_c0_g1;TRINITY_DN4570_c0_g1;TRINITY_DN1265_c0_g1;TRINITY_DN2653_c0…
Cluster5	83	GO:0006355	BP	regulation of transcription, DNA-templated	0.00112111	TRINITY_DN190465_c0_g1;TRINITY_DN3163_c0_g1;TRINITY_DN12955_c0_g1;TRINITY_DN2866_c0_g1;TRINITY_DN9447_c0_g1;TRINITY_DN38739_c0_g3;TRINITY_DN62_c0_g1;TRINITY_DN3265_c0_g1;TRINITY_DN1887_c0_g1;TRINITY_DN4471_c0_g1;TRINITY_DN25261_c0_g3;TRINITY_DN15663_c0_g1;TRINITY_DN3885_c0_g1;TRINITY_DN403_c0_g1;TRINITY_DN17153_c0_g2;TRINITY_DN9089_c0_g1;TRINITY_DN7975_c0_g2;TRINITY_DN4543_c0_g1;TRINITY_DN9005_c0…
Cluster5	83	GO:1903506	BP	regulation of nucleic acid-templated transcription	0.00112111	TRINITY_DN190465_c0_g1;TRINITY_DN3163_c0_g1;TRINITY_DN12955_c0_g1;TRINITY_DN2866_c0_g1;TRINITY_DN9447_c0_g1;TRINITY_DN38739_c0_g3;TRINITY_DN62_c0_g1;TRINITY_DN3265_c0_g1;TRINITY_DN1887_c0_g1;TRINITY_DN4471_c0_g1;TRINITY_DN25261_c0_g3;TRINITY_DN15663_c0_g1;TRINITY_DN3885_c0_g1;TRINITY_DN403_c0_g1;TRINITY_DN17153_c0_g2;TRINITY_DN9089_c0_g1;TRINITY_DN7975_c0_g2;TRINITY_DN4543_c0_g1;TRINITY_DN9005_c0…
Cluster5	83	GO:2001141	BP	regulation of RNA biosynthetic process	0.00112111	TRINITY_DN190465_c0_g1;TRINITY_DN3163_c0_g1;TRINITY_DN12955_c0_g1;TRINITY_DN2866_c0_g1;TRINITY_DN9447_c0_g1;TRINITY_DN38739_c0_g3;TRINITY_DN62_c0_g1;TRINITY_DN3265_c0_g1;TRINITY_DN1887_c0_g1;TRINITY_DN4471_c0_g1;TRINITY_DN25261_c0_g3;TRINITY_DN15663_c0_g1;TRINITY_DN3885_c0_g1;TRINITY_DN403_c0_g1;TRINITY_DN17153_c0_g2;TRINITY_DN9089_c0_g1;TRINITY_DN7975_c0_g2;TRINITY_DN4543_c0_g1;TRINITY_DN9005_c0…
Cluster5	128	GO:0010468	BP	regulation of gene expression	0.00112111	TRINITY_DN9447_c0_g1;TRINITY_DN38739_c0_g3;TRINITY_DN62_c0_g1;TRINITY_DN7857_c0_g1;TRINITY_DN8426_c1_g1;TRINITY_DN15859_c0_g3;TRINITY_DN13031_c0_g1;TRINITY_DN15448_c0_g1;TRINITY_DN3320_c1_g1;TRINITY_DN1930_c0_g2;TRINITY_DN34361_c0_g1;TRINITY_DN1191_c0_g2;TRINITY_DN2421_c0_g1;TRINITY_DN38254_c1_g1;TRINITY_DN140_c0_g1;TRINITY_DN15663_c0_g1;TRINITY_DN34901_c0_g1;TRINITY_DN18956_c0_g1;TRINITY_DN19822…
Cluster5	98	GO:2000112	BP	regulation of cellular macromolecule biosynthetic process	0.00112111	TRINITY_DN12975_c0_g1;TRINITY_DN9447_c0_g1;TRINITY_DN38739_c0_g3;TRINITY_DN62_c0_g1;TRINITY_DN17153_c0_g2;TRINITY_DN15859_c0_g3;TRINITY_DN13031_c0_g1;TRINITY_DN15448_c0_g1;TRINITY_DN3320_c1_g1;TRINITY_DN1930_c0_g2;TRINITY_DN2421_c0_g1;TRINITY_DN38254_c1_g1;TRINITY_DN15663_c0_g1;TRINITY_DN34901_c0_g1;TRINITY_DN18956_c0_g1;TRINITY_DN19822_c0_g1;TRINITY_DN3796_c1_g1;TRINITY_DN71_c0_g1;TRINITY_DN1532…
Cluster5	99	GO:0010556	BP	regulation of macromolecule biosynthetic process	0.00112111	TRINITY_DN12975_c0_g1;TRINITY_DN9447_c0_g1;TRINITY_DN38739_c0_g3;TRINITY_DN62_c0_g1;TRINITY_DN17153_c0_g2;TRINITY_DN15859_c0_g3;TRINITY_DN13031_c0_g1;TRINITY_DN15448_c0_g1;TRINITY_DN3320_c1_g1;TRINITY_DN1930_c0_g2;TRINITY_DN5459_c0_g1;TRINITY_DN2421_c0_g1;TRINITY_DN38254_c1_g1;TRINITY_DN15663_c0_g1;TRINITY_DN34901_c0_g1;TRINITY_DN18956_c0_g1;TRINITY_DN19822_c0_g1;TRINITY_DN3796_c1_g1;TRINITY_DN71…
Cluster5	88	GO:0051252	BP	regulation of RNA metabolic process	0.00112111	TRINITY_DN9447_c0_g1;TRINITY_DN38739_c0_g3;TRINITY_DN62_c0_g1;TRINITY_DN17153_c0_g2;TRINITY_DN15859_c0_g3;TRINITY_DN3320_c1_g1;TRINITY_DN1930_c0_g2;TRINITY_DN2421_c0_g1;TRINITY_DN38254_c1_g1;TRINITY_DN15663_c0_g1;TRINITY_DN34901_c0_g1;TRINITY_DN18956_c0_g1;TRINITY_DN3796_c1_g1;TRINITY_DN71_c0_g1;TRINITY_DN15328_c0_g1;TRINITY_DN4937_c0_g1;TRINITY_DN4570_c0_g1;TRINITY_DN1265_c0_g1;TRINITY_DN2653_c0…
Cluster5	99	GO:0031326	BP	regulation of cellular biosynthetic process	0.00112111	TRINITY_DN12975_c0_g1;TRINITY_DN9447_c0_g1;TRINITY_DN38739_c0_g3;TRINITY_DN62_c0_g1;TRINITY_DN17153_c0_g2;TRINITY_DN15859_c0_g3;TRINITY_DN13031_c0_g1;TRINITY_DN15448_c0_g1;TRINITY_DN3320_c1_g1;TRINITY_DN1930_c0_g2;TRINITY_DN5459_c0_g1;TRINITY_DN2421_c0_g1;TRINITY_DN38254_c1_g1;TRINITY_DN15663_c0_g1;TRINITY_DN34901_c0_g1;TRINITY_DN18956_c0_g1;TRINITY_DN19822_c0_g1;TRINITY_DN3796_c1_g1;TRINITY_DN71…
Cluster5	116	GO:0080090	BP	regulation of primary metabolic process	0.00112111	TRINITY_DN190465_c0_g1;TRINITY_DN9447_c0_g1;TRINITY_DN38739_c0_g3;TRINITY_DN62_c0_g1;TRINITY_DN17153_c0_g2;TRINITY_DN15859_c0_g3;TRINITY_DN13031_c0_g1;TRINITY_DN15448_c0_g1;TRINITY_DN3320_c1_g1;TRINITY_DN1930_c0_g2;TRINITY_DN5459_c0_g1;TRINITY_DN2421_c0_g1;TRINITY_DN38254_c1_g1;TRINITY_DN15663_c0_g1;TRINITY_DN34901_c0_g1;TRINITY_DN18956_c0_g1;TRINITY_DN19822_c0_g1;TRINITY_DN3796_c1_g1;TRINITY_DN7…
Cluster5	146	GO:0060255	BP	regulation of macromolecule metabolic process	0.00112111	TRINITY_DN190465_c0_g1;TRINITY_DN9447_c0_g1;TRINITY_DN38739_c0_g3;TRINITY_DN62_c0_g1;TRINITY_DN7857_c0_g1;TRINITY_DN8426_c1_g1;TRINITY_DN15859_c0_g3;TRINITY_DN13031_c0_g1;TRINITY_DN15448_c0_g1;TRINITY_DN3320_c1_g1;TRINITY_DN1930_c0_g2;TRINITY_DN34361_c0_g1;TRINITY_DN1191_c0_g2;TRINITY_DN2421_c0_g1;TRINITY_DN38254_c1_g1;TRINITY_DN140_c0_g1;TRINITY_DN15663_c0_g1;TRINITY_DN34901_c0_g1;TRINITY_DN1895…
Cluster5	114	GO:0051171	BP	regulation of nitrogen compound metabolic process	0.00112111	TRINITY_DN190465_c0_g1;TRINITY_DN9447_c0_g1;TRINITY_DN38739_c0_g3;TRINITY_DN62_c0_g1;TRINITY_DN17153_c0_g2;TRINITY_DN15859_c0_g3;TRINITY_DN13031_c0_g1;TRINITY_DN15448_c0_g1;TRINITY_DN3320_c1_g1;TRINITY_DN1930_c0_g2;TRINITY_DN5459_c0_g1;TRINITY_DN2421_c0_g1;TRINITY_DN38254_c1_g1;TRINITY_DN15663_c0_g1;TRINITY_DN34901_c0_g1;TRINITY_DN18956_c0_g1;TRINITY_DN19822_c0_g1;TRINITY_DN3796_c1_g1;TRINITY_DN7…
Cluster5	114	GO:0031323	BP	regulation of cellular metabolic process	0.00112111	TRINITY_DN190465_c0_g1;TRINITY_DN9447_c0_g1;TRINITY_DN38739_c0_g3;TRINITY_DN62_c0_g1;TRINITY_DN17153_c0_g2;TRINITY_DN15859_c0_g3;TRINITY_DN13031_c0_g1;TRINITY_DN15448_c0_g1;TRINITY_DN3320_c1_g1;TRINITY_DN1930_c0_g2;TRINITY_DN5459_c0_g1;TRINITY_DN2421_c0_g1;TRINITY_DN38254_c1_g1;TRINITY_DN15663_c0_g1;TRINITY_DN34901_c0_g1;TRINITY_DN18956_c0_g1;TRINITY_DN19822_c0_g1;TRINITY_DN3796_c1_g1;TRINITY_DN7…
Cluster5	148	GO:0019222	BP	regulation of metabolic process	0.00112111	TRINITY_DN190465_c0_g1;TRINITY_DN9447_c0_g1;TRINITY_DN38739_c0_g3;TRINITY_DN62_c0_g1;TRINITY_DN7857_c0_g1;TRINITY_DN8426_c1_g1;TRINITY_DN15859_c0_g3;TRINITY_DN13031_c0_g1;TRINITY_DN15448_c0_g1;TRINITY_DN3320_c1_g1;TRINITY_DN1930_c0_g2;TRINITY_DN34361_c0_g1;TRINITY_DN1191_c0_g2;TRINITY_DN2421_c0_g1;TRINITY_DN38254_c1_g1;TRINITY_DN140_c0_g1;TRINITY_DN15663_c0_g1;TRINITY_DN34901_c0_g1;TRINITY_DN1895…
Cluster5	45	GO:0006397	BP	mRNA processing	0.00112111	TRINITY_DN290_c2_g1;TRINITY_DN8661_c2_g1;TRINITY_DN62995_c0_g1;TRINITY_DN117_c0_g1;TRINITY_DN11724_c0_g1;TRINITY_DN3265_c0_g1;TRINITY_DN6057_c0_g1;TRINITY_DN17153_c0_g2;TRINITY_DN13992_c0_g1;TRINITY_DN3627_c0_g1;TRINITY_DN1656_c0_g1;TRINITY_DN68958_c0_g1;TRINITY_DN13806_c0_g1;TRINITY_DN2641_c0_g2;TRINITY_DN4101_c0_g1;TRINITY_DN4535_c0_g1;TRINITY_DN17134_c0_g2;TRINITY_DN4834_c0_g2;TRINITY_DN13370_…
Cluster5	116	GO:0003677	MF	DNA binding	0.00112111	TRINITY_DN493_c0_g1;TRINITY_DN9447_c0_g1;TRINITY_DN62_c0_g1;TRINITY_DN13624_c0_g1;TRINITY_DN4105_c0_g1;TRINITY_DN17844_c0_g1;TRINITY_DN8426_c1_g1;TRINITY_DN181235_c0_g1;TRINITY_DN3320_c1_g1;TRINITY_DN38254_c1_g1;TRINITY_DN18956_c0_g1;TRINITY_DN112857_c0_g1;TRINITY_DN6037_c1_g1;TRINITY_DN705_c0_g1;TRINITY_DN3796_c1_g1;TRINITY_DN16778_c0_g2;TRINITY_DN5907_c5_g1;TRINITY_DN20757_c0_g1;TRINITY_DN5547_…
Cluster5	224	GO:0005634	CC	nucleus	0.0011402	TRINITY_DN8864_c0_g1;TRINITY_DN493_c0_g1;TRINITY_DN9447_c0_g1;TRINITY_DN4476_c0_g1;TRINITY_DN76869_c0_g1;TRINITY_DN13624_c0_g1;TRINITY_DN4105_c0_g1;TRINITY_DN17153_c0_g2;TRINITY_DN14585_c0_g1;TRINITY_DN15859_c0_g3;TRINITY_DN2598_c0_g1;TRINITY_DN36489_c0_g1;TRINITY_DN181235_c0_g1;TRINITY_DN27352_c0_g1;TRINITY_DN68958_c0_g1;TRINITY_DN14240_c0_g1;TRINITY_DN3320_c1_g1;TRINITY_DN34361_c0_g1;TRINITY_DN…
Cluster5	30	GO:0003690	MF	double-stranded DNA binding	0.00298188	TRINITY_DN31496_c0_g1;TRINITY_DN16827_c0_g1;TRINITY_DN62_c0_g1;TRINITY_DN8426_c1_g1;TRINITY_DN12694_c0_g1;TRINITY_DN4543_c0_g1;TRINITY_DN3539_c0_g1;TRINITY_DN17012_c0_g1;TRINITY_DN40619_c0_g2;TRINITY_DN1057_c0_g1;TRINITY_DN10897_c1_g1;TRINITY_DN9005_c0_g1;TRINITY_DN705_c0_g1;TRINITY_DN11479_c0_g1;TRINITY_DN4167_c0_g1;TRINITY_DN17623_c0_g1;TRINITY_DN254_c0_g1;TRINITY_DN8341_c0_g1;TRINITY_DN8339_c1…
Cluster5	16	GO:0031047	BP	gene silencing by RNA	0.00700844	TRINITY_DN974_c0_g1;TRINITY_DN44684_c0_g1;TRINITY_DN9619_c0_g1;TRINITY_DN6641_c0_g2;TRINITY_DN864_c0_g2;TRINITY_DN140_c0_g1;TRINITY_DN7029_c0_g2;TRINITY_DN1191_c0_g2;TRINITY_DN17153_c0_g2;TRINITY_DN9464_c0_g1;TRINITY_DN885_c0_g1;TRINITY_DN19973_c1_g1;TRINITY_DN12407_c0_g1;TRINITY_DN18889_c0_g3;TRINITY_DN6342_c0_g3;TRINITY_DN8535_c0_g1
Cluster5	48	GO:0006511	BP	ubiquitin-dependent protein catabolic process	0.00996106	TRINITY_DN9282_c0_g1;TRINITY_DN379_c0_g1;TRINITY_DN4476_c0_g1;TRINITY_DN3310_c0_g1;TRINITY_DN174730_c0_g1;TRINITY_DN1782_c0_g2;TRINITY_DN150764_c0_g2;TRINITY_DN32056_c0_g1;TRINITY_DN7675_c0_g2;TRINITY_DN5406_c0_g2;TRINITY_DN14585_c0_g1;TRINITY_DN1491_c0_g2;TRINITY_DN4970_c0_g1;TRINITY_DN39397_c0_g1;TRINITY_DN3490_c0_g2;TRINITY_DN15221_c0_g1;TRINITY_DN12261_c0_g1;TRINITY_DN4997_c0_g1;TRINITY_DN894…
Cluster5	5	GO:0046274	BP	lignin catabolic process	0.0115861	TRINITY_DN1862_c0_g1;TRINITY_DN2870_c2_g1;TRINITY_DN3148_c0_g2;TRINITY_DN33096_c0_g2;TRINITY_DN191306_c0_g3
Cluster5	5	GO:0046271	BP	phenylpropanoid catabolic process	0.0115861	TRINITY_DN1862_c0_g1;TRINITY_DN2870_c2_g1;TRINITY_DN3148_c0_g2;TRINITY_DN33096_c0_g2;TRINITY_DN191306_c0_g3
Cluster5	3	GO:0016851	MF	magnesium chelatase activity	0.0118705	TRINITY_DN24387_c0_g1;TRINITY_DN3109_c0_g1;TRINITY_DN6904_c0_g2
Cluster5	3	GO:0051002	MF	ligase activity, forming nitrogen-metal bonds	0.0118705	TRINITY_DN24387_c0_g1;TRINITY_DN3109_c0_g1;TRINITY_DN6904_c0_g2
Cluster5	3	GO:0051003	MF	ligase activity, forming nitrogen-metal bonds, forming coordination complexes	0.0118705	TRINITY_DN24387_c0_g1;TRINITY_DN3109_c0_g1;TRINITY_DN6904_c0_g2
Cluster5	5	GO:0052716	MF	hydroquinone:oxygen oxidoreductase activity	0.0136595	TRINITY_DN1862_c0_g1;TRINITY_DN2870_c2_g1;TRINITY_DN3148_c0_g2;TRINITY_DN33096_c0_g2;TRINITY_DN191306_c0_g3
Cluster5	16	GO:0005667	CC	transcription regulator complex	0.0184861	TRINITY_DN6993_c0_g1;TRINITY_DN9425_c0_g1;TRINITY_DN1887_c0_g1;TRINITY_DN71921_c0_g1;TRINITY_DN1265_c0_g1;TRINITY_DN5600_c0_g1;TRINITY_DN4937_c0_g1;TRINITY_DN1129_c5_g1;TRINITY_DN17844_c0_g1;TRINITY_DN1308_c0_g1;TRINITY_DN9089_c0_g1;TRINITY_DN244_c0_g1;TRINITY_DN161270_c0_g2;TRINITY_DN1786_c0_g2;TRINITY_DN34901_c0_g1;TRINITY_DN3885_c0_g1
Cluster5	20	GO:0000976	MF	transcription cis-regulatory region binding	0.0199376	TRINITY_DN9425_c0_g1;TRINITY_DN12694_c0_g1;TRINITY_DN254_c0_g1;TRINITY_DN17012_c0_g1;TRINITY_DN16827_c0_g1;TRINITY_DN1265_c0_g1;TRINITY_DN1057_c0_g1;TRINITY_DN7904_c0_g2;TRINITY_DN31496_c0_g1;TRINITY_DN3721_c0_g1;TRINITY_DN8339_c1_g1;TRINITY_DN8426_c1_g1;TRINITY_DN9005_c0_g1;TRINITY_DN705_c0_g1;TRINITY_DN40619_c0_g2;TRINITY_DN11479_c0_g1;TRINITY_DN10897_c1_g1;TRINITY_DN5950_c0_g1;TRINITY_DN4167_c…
Cluster5	20	GO:0001067	MF	transcription regulatory region nucleic acid binding	0.0199376	TRINITY_DN9425_c0_g1;TRINITY_DN12694_c0_g1;TRINITY_DN254_c0_g1;TRINITY_DN17012_c0_g1;TRINITY_DN16827_c0_g1;TRINITY_DN1265_c0_g1;TRINITY_DN1057_c0_g1;TRINITY_DN7904_c0_g2;TRINITY_DN31496_c0_g1;TRINITY_DN3721_c0_g1;TRINITY_DN8339_c1_g1;TRINITY_DN8426_c1_g1;TRINITY_DN9005_c0_g1;TRINITY_DN705_c0_g1;TRINITY_DN40619_c0_g2;TRINITY_DN11479_c0_g1;TRINITY_DN10897_c1_g1;TRINITY_DN5950_c0_g1;TRINITY_DN4167_c…
Cluster5	117	GO:0016070	BP	RNA metabolic process	0.0252	TRINITY_DN8864_c0_g1;TRINITY_DN38739_c0_g3;TRINITY_DN62_c0_g1;TRINITY_DN17844_c0_g1;TRINITY_DN17153_c0_g2;TRINITY_DN15448_c0_g1;TRINITY_DN68958_c0_g1;TRINITY_DN289_c0_g1;TRINITY_DN4535_c0_g1;TRINITY_DN3532_c0_g1;TRINITY_DN13370_c0_g1;TRINITY_DN70425_c0_g1;TRINITY_DN6387_c0_g1;TRINITY_DN9402_c0_g1;TRINITY_DN71_c0_g1;TRINITY_DN244_c0_g1;TRINITY_DN34921_c0_g2;TRINITY_DN16974_c0_g1;TRINITY_DN155356_c…
Cluster5	51	GO:0070647	BP	protein modification by small protein conjugation or removal	0.0259232	TRINITY_DN9282_c0_g1;TRINITY_DN90694_c0_g2;TRINITY_DN36404_c1_g3;TRINITY_DN4476_c0_g1;TRINITY_DN3310_c0_g1;TRINITY_DN4281_c0_g2;TRINITY_DN1782_c0_g2;TRINITY_DN150764_c0_g2;TRINITY_DN7675_c0_g2;TRINITY_DN2700_c0_g1;TRINITY_DN14585_c0_g1;TRINITY_DN1491_c0_g2;TRINITY_DN70414_c0_g1;TRINITY_DN11867_c0_g1;TRINITY_DN13723_c0_g1;TRINITY_DN23861_c1_g1;TRINITY_DN28008_c1_g1;TRINITY_DN12261_c0_g1;TRINITY_DN…
Cluster5	17	GO:0070646	BP	protein modification by small protein removal	0.0263803	TRINITY_DN23861_c1_g1;TRINITY_DN887_c0_g1;TRINITY_DN12261_c0_g1;TRINITY_DN173558_c0_g1;TRINITY_DN36404_c1_g3;TRINITY_DN8945_c0_g1;TRINITY_DN4476_c0_g1;TRINITY_DN3310_c0_g1;TRINITY_DN2808_c1_g4;TRINITY_DN15705_c0_g2;TRINITY_DN1782_c0_g2;TRINITY_DN81138_c0_g1;TRINITY_DN150764_c0_g2;TRINITY_DN4970_c0_g1;TRINITY_DN6825_c1_g1;TRINITY_DN41549_c0_g2;TRINITY_DN90694_c0_g2
Cluster5	30	GO:0006357	BP	regulation of transcription by RNA polymerase II	0.0281486	TRINITY_DN9447_c0_g1;TRINITY_DN38739_c0_g3;TRINITY_DN4937_c0_g1;TRINITY_DN422_c1_g1;TRINITY_DN8426_c1_g1;TRINITY_DN15859_c0_g3;TRINITY_DN8615_c0_g2;TRINITY_DN3521_c0_g1;TRINITY_DN1887_c0_g1;TRINITY_DN3163_c0_g1;TRINITY_DN5459_c0_g1;TRINITY_DN3759_c0_g1;TRINITY_DN9005_c0_g1;TRINITY_DN5829_c0_g1;TRINITY_DN11479_c0_g1;TRINITY_DN34901_c0_g1;TRINITY_DN33995_c1_g1;TRINITY_DN254_c0_g1;TRINITY_DN820_c0_g…
Cluster5	37	GO:0009892	BP	negative regulation of metabolic process	0.0319869	TRINITY_DN9619_c0_g1;TRINITY_DN16827_c0_g1;TRINITY_DN140_c0_g1;TRINITY_DN44684_c0_g1;TRINITY_DN17153_c0_g2;TRINITY_DN7029_c0_g2;TRINITY_DN12407_c0_g1;TRINITY_DN4875_c0_g1;TRINITY_DN18889_c0_g3;TRINITY_DN1930_c0_g2;TRINITY_DN17874_c0_g1;TRINITY_DN1191_c0_g2;TRINITY_DN17134_c0_g2;TRINITY_DN5773_c1_g1;TRINITY_DN8535_c0_g1;TRINITY_DN20793_c0_g2;TRINITY_DN7829_c0_g1;TRINITY_DN15211_c0_g1;TRINITY_DN311…
Cluster5	192	GO:0050789	BP	regulation of biological process	0.033576	TRINITY_DN11808_c0_g1;TRINITY_DN12975_c0_g1;TRINITY_DN9447_c0_g1;TRINITY_DN38739_c0_g3;TRINITY_DN62_c0_g1;TRINITY_DN7857_c0_g1;TRINITY_DN17153_c0_g2;TRINITY_DN15859_c0_g3;TRINITY_DN13031_c0_g1;TRINITY_DN15448_c0_g1;TRINITY_DN6342_c0_g3;TRINITY_DN5200_c0_g1;TRINITY_DN3320_c1_g1;TRINITY_DN1930_c0_g2;TRINITY_DN34361_c0_g1;TRINITY_DN1191_c0_g2;TRINITY_DN2421_c0_g1;TRINITY_DN38254_c1_g1;TRINITY_DN140_…
Cluster5	19	GO:0061659	MF	ubiquitin-like protein ligase activity	0.0395407	TRINITY_DN9282_c0_g1;TRINITY_DN3679_c0_g1;TRINITY_DN36481_c0_g1;TRINITY_DN1686_c4_g1;TRINITY_DN11867_c0_g1;TRINITY_DN1931_c0_g1;TRINITY_DN8753_c0_g1;TRINITY_DN13259_c0_g1;TRINITY_DN14585_c0_g1;TRINITY_DN29566_c0_g1;TRINITY_DN4224_c0_g2;TRINITY_DN10392_c0_g1;TRINITY_DN7675_c0_g2;TRINITY_DN50772_c0_g1;TRINITY_DN44051_c2_g1;TRINITY_DN16614_c0_g1;TRINITY_DN70414_c0_g1;TRINITY_DN6748_c0_g1;TRINITY_DN2…
Cluster5	13	GO:0009657	BP	plastid organization	0.0428	TRINITY_DN17623_c0_g1;TRINITY_DN4364_c0_g1;TRINITY_DN48799_c0_g1;TRINITY_DN18216_c0_g1;TRINITY_DN62_c0_g1;TRINITY_DN1380_c2_g1;TRINITY_DN30798_c0_g3;TRINITY_DN10012_c1_g1;TRINITY_DN1469_c0_g3;TRINITY_DN37596_c0_g1;TRINITY_DN4543_c0_g1;TRINITY_DN393_c0_g1;TRINITY_DN49328_c1_g3
Cluster5	12	GO:0009658	BP	chloroplast organization	0.0463414	TRINITY_DN17623_c0_g1;TRINITY_DN4364_c0_g1;TRINITY_DN18216_c0_g1;TRINITY_DN62_c0_g1;TRINITY_DN1380_c2_g1;TRINITY_DN30798_c0_g3;TRINITY_DN10012_c1_g1;TRINITY_DN1469_c0_g3;TRINITY_DN37596_c0_g1;TRINITY_DN4543_c0_g1;TRINITY_DN393_c0_g1;TRINITY_DN49328_c1_g3
Cluster5	35	GO:0010605	BP	negative regulation of macromolecule metabolic process	0.0463414	TRINITY_DN9619_c0_g1;TRINITY_DN16827_c0_g1;TRINITY_DN140_c0_g1;TRINITY_DN44684_c0_g1;TRINITY_DN17153_c0_g2;TRINITY_DN7029_c0_g2;TRINITY_DN12407_c0_g1;TRINITY_DN4875_c0_g1;TRINITY_DN18889_c0_g3;TRINITY_DN1930_c0_g2;TRINITY_DN17874_c0_g1;TRINITY_DN1191_c0_g2;TRINITY_DN17134_c0_g2;TRINITY_DN8535_c0_g1;TRINITY_DN20793_c0_g2;TRINITY_DN7829_c0_g1;TRINITY_DN15211_c0_g1;TRINITY_DN31142_c0_g3;TRINITY_DN19…
Cluster5	4	GO:0031497	BP	chromatin assembly	0.0463414	TRINITY_DN15603_c0_g1;TRINITY_DN13624_c0_g1;TRINITY_DN1188_c0_g1;TRINITY_DN5058_c0_g1
Cluster5	4	GO:0016584	BP	nucleosome positioning	0.0463414	TRINITY_DN15603_c0_g1;TRINITY_DN13624_c0_g1;TRINITY_DN1188_c0_g1;TRINITY_DN5058_c0_g1
Cluster5	69	GO:0140513	CC	nuclear protein-containing complex	0.0471488	TRINITY_DN290_c2_g1;TRINITY_DN8661_c2_g1;TRINITY_DN90694_c0_g2;TRINITY_DN6767_c0_g1;TRINITY_DN3265_c0_g1;TRINITY_DN6057_c0_g1;TRINITY_DN4471_c0_g1;TRINITY_DN4937_c0_g1;TRINITY_DN144729_c0_g1;TRINITY_DN403_c0_g1;TRINITY_DN17153_c0_g2;TRINITY_DN3627_c0_g1;TRINITY_DN422_c1_g1;TRINITY_DN9619_c0_g1;TRINITY_DN1786_c0_g2;TRINITY_DN1656_c0_g1;TRINITY_DN3515_c0_g1;TRINITY_DN4854_c1_g4;TRINITY_DN11973_c0_g…
Cluster6	11	GO:0016629	MF	12-oxophytodienoate reductase activity	0.000383992	TRINITY_DN21171_c0_g3;TRINITY_DN88000_c0_g1;TRINITY_DN12528_c0_g2;TRINITY_DN173390_c0_g2;TRINITY_DN8254_c0_g1;TRINITY_DN12528_c0_g3;TRINITY_DN21171_c0_g2;TRINITY_DN21171_c0_g1;TRINITY_DN123287_c0_g2;TRINITY_DN48249_c0_g2;TRINITY_DN153898_c0_g1
Cluster6	10	GO:0080043	MF	quercetin 3-O-glucosyltransferase activity	0.000383992	TRINITY_DN12743_c0_g1;TRINITY_DN1018_c1_g1;TRINITY_DN14281_c0_g1;TRINITY_DN2220_c1_g1;TRINITY_DN134049_c0_g1;TRINITY_DN17798_c0_g1;TRINITY_DN37485_c0_g1;TRINITY_DN1302_c1_g1;TRINITY_DN8250_c0_g1;TRINITY_DN5705_c0_g1
Cluster6	10	GO:0080044	MF	quercetin 7-O-glucosyltransferase activity	0.000383992	TRINITY_DN12743_c0_g1;TRINITY_DN1018_c1_g1;TRINITY_DN14281_c0_g1;TRINITY_DN2220_c1_g1;TRINITY_DN134049_c0_g1;TRINITY_DN17798_c0_g1;TRINITY_DN37485_c0_g1;TRINITY_DN1302_c1_g1;TRINITY_DN8250_c0_g1;TRINITY_DN5705_c0_g1
Cluster6	10	GO:0009694	BP	jasmonic acid metabolic process	0.000436471	TRINITY_DN21171_c0_g3;TRINITY_DN88000_c0_g1;TRINITY_DN12528_c0_g2;TRINITY_DN8254_c0_g1;TRINITY_DN12528_c0_g3;TRINITY_DN21171_c0_g2;TRINITY_DN21171_c0_g1;TRINITY_DN123287_c0_g2;TRINITY_DN48249_c0_g2;TRINITY_DN153898_c0_g1
Cluster6	10	GO:0009695	BP	jasmonic acid biosynthetic process	0.00058369	TRINITY_DN21171_c0_g3;TRINITY_DN88000_c0_g1;TRINITY_DN12528_c0_g2;TRINITY_DN8254_c0_g1;TRINITY_DN12528_c0_g3;TRINITY_DN21171_c0_g2;TRINITY_DN21171_c0_g1;TRINITY_DN123287_c0_g2;TRINITY_DN48249_c0_g2;TRINITY_DN153898_c0_g1
Cluster6	25	GO:0006749	BP	glutathione metabolic process	0.000945863	TRINITY_DN69406_c0_g1;TRINITY_DN28309_c0_g1;TRINITY_DN4817_c0_g1;TRINITY_DN5713_c2_g1;TRINITY_DN28425_c0_g1;TRINITY_DN56619_c0_g1;TRINITY_DN191_c1_g1;TRINITY_DN189166_c0_g1;TRINITY_DN173909_c0_g1;TRINITY_DN63140_c2_g1;TRINITY_DN29551_c0_g1;TRINITY_DN9789_c0_g1;TRINITY_DN566_c0_g2;TRINITY_DN3273_c0_g1;TRINITY_DN3400_c0_g1;TRINITY_DN274_c0_g1;TRINITY_DN24720_c0_g1;TRINITY_DN5713_c0_g1;TRINITY_DN352…
Cluster6	28	GO:1990837	MF	sequence-specific double-stranded DNA binding	0.00119695	TRINITY_DN1137_c3_g1;TRINITY_DN409_c0_g1;TRINITY_DN727_c0_g1;TRINITY_DN57338_c0_g1;TRINITY_DN126199_c0_g1;TRINITY_DN153533_c0_g2;TRINITY_DN3337_c0_g2;TRINITY_DN2810_c0_g1;TRINITY_DN7183_c0_g1;TRINITY_DN1165_c0_g1;TRINITY_DN557_c0_g1;TRINITY_DN37540_c0_g1;TRINITY_DN20966_c1_g1;TRINITY_DN5610_c0_g1;TRINITY_DN409_c0_g2;TRINITY_DN4894_c0_g1;TRINITY_DN7856_c0_g1;TRINITY_DN12342_c0_g7;TRINITY_DN25388_c…
Cluster6	36	GO:0008194	MF	UDP-glycosyltransferase activity	0.00119695	TRINITY_DN3801_c0_g2;TRINITY_DN97_c0_g1;TRINITY_DN97_c0_g2;TRINITY_DN97_c0_g3;TRINITY_DN97_c0_g4;TRINITY_DN12458_c0_g1;TRINITY_DN3065_c0_g1;TRINITY_DN17136_c0_g1;TRINITY_DN6315_c5_g1;TRINITY_DN17798_c0_g1;TRINITY_DN12299_c0_g1;TRINITY_DN24555_c0_g2;TRINITY_DN29531_c0_g2;TRINITY_DN5705_c0_g1;TRINITY_DN22055_c0_g1;TRINITY_DN14281_c0_g1;TRINITY_DN1018_c1_g1;TRINITY_DN15839_c0_g1;TRINITY_DN24730_c0_g…
Cluster6	31	GO:0006575	BP	cellular modified amino acid metabolic process	0.00125046	TRINITY_DN3649_c0_g2;TRINITY_DN16709_c0_g1;TRINITY_DN69406_c0_g1;TRINITY_DN28309_c0_g1;TRINITY_DN4817_c0_g1;TRINITY_DN33052_c0_g1;TRINITY_DN28425_c0_g1;TRINITY_DN56619_c0_g1;TRINITY_DN191_c1_g1;TRINITY_DN189166_c0_g1;TRINITY_DN173909_c0_g1;TRINITY_DN63140_c2_g1;TRINITY_DN29551_c0_g1;TRINITY_DN2395_c3_g2;TRINITY_DN9789_c0_g1;TRINITY_DN566_c0_g2;TRINITY_DN23132_c0_g1;TRINITY_DN3273_c0_g1;TRINITY_DN…
Cluster6	28	GO:0000976	MF	transcription cis-regulatory region binding	0.00125046	TRINITY_DN1137_c3_g1;TRINITY_DN409_c0_g1;TRINITY_DN727_c0_g1;TRINITY_DN57338_c0_g1;TRINITY_DN126199_c0_g1;TRINITY_DN153533_c0_g2;TRINITY_DN3337_c0_g2;TRINITY_DN2810_c0_g1;TRINITY_DN7183_c0_g1;TRINITY_DN1165_c0_g1;TRINITY_DN557_c0_g1;TRINITY_DN37540_c0_g1;TRINITY_DN20966_c1_g1;TRINITY_DN5610_c0_g1;TRINITY_DN409_c0_g2;TRINITY_DN4894_c0_g1;TRINITY_DN7856_c0_g1;TRINITY_DN12342_c0_g7;TRINITY_DN25388_c…
Cluster6	28	GO:0001067	MF	transcription regulatory region nucleic acid binding	0.00125046	TRINITY_DN1137_c3_g1;TRINITY_DN409_c0_g1;TRINITY_DN727_c0_g1;TRINITY_DN57338_c0_g1;TRINITY_DN126199_c0_g1;TRINITY_DN153533_c0_g2;TRINITY_DN3337_c0_g2;TRINITY_DN2810_c0_g1;TRINITY_DN7183_c0_g1;TRINITY_DN1165_c0_g1;TRINITY_DN557_c0_g1;TRINITY_DN37540_c0_g1;TRINITY_DN20966_c1_g1;TRINITY_DN5610_c0_g1;TRINITY_DN409_c0_g2;TRINITY_DN4894_c0_g1;TRINITY_DN7856_c0_g1;TRINITY_DN12342_c0_g7;TRINITY_DN25388_c…
Cluster6	37	GO:0003690	MF	double-stranded DNA binding	0.00140048	TRINITY_DN1137_c3_g1;TRINITY_DN409_c0_g1;TRINITY_DN1127_c0_g1;TRINITY_DN2120_c0_g1;TRINITY_DN25488_c0_g1;TRINITY_DN727_c0_g1;TRINITY_DN1075_c0_g1;TRINITY_DN57338_c0_g1;TRINITY_DN126199_c0_g1;TRINITY_DN153533_c0_g2;TRINITY_DN3337_c0_g2;TRINITY_DN2810_c0_g1;TRINITY_DN7183_c0_g1;TRINITY_DN1165_c0_g1;TRINITY_DN557_c0_g1;TRINITY_DN37540_c0_g1;TRINITY_DN13439_c0_g1;TRINITY_DN4242_c0_g1;TRINITY_DN5610_c…
Cluster6	64	GO:0140110	MF	transcription regulator activity	0.00160249	TRINITY_DN44254_c0_g2;TRINITY_DN120234_c0_g2;TRINITY_DN1046_c0_g1;TRINITY_DN304_c0_g1;TRINITY_DN31524_c0_g1;TRINITY_DN1137_c3_g1;TRINITY_DN9001_c0_g1;TRINITY_DN10952_c1_g1;TRINITY_DN3484_c2_g1;TRINITY_DN8054_c1_g1;TRINITY_DN7940_c3_g1;TRINITY_DN727_c0_g1;TRINITY_DN126199_c0_g1;TRINITY_DN580_c0_g1;TRINITY_DN363_c2_g1;TRINITY_DN2554_c0_g1;TRINITY_DN17028_c1_g3;TRINITY_DN3244_c2_g1;TRINITY_DN52364_c…
Cluster6	10	GO:0031408	BP	oxylipin biosynthetic process	0.00177415	TRINITY_DN21171_c0_g3;TRINITY_DN88000_c0_g1;TRINITY_DN21171_c0_g2;TRINITY_DN8254_c0_g1;TRINITY_DN12528_c0_g3;TRINITY_DN12528_c0_g2;TRINITY_DN21171_c0_g1;TRINITY_DN123287_c0_g2;TRINITY_DN48249_c0_g2;TRINITY_DN153898_c0_g1
Cluster6	138	GO:0019222	BP	regulation of metabolic process	0.00208086	TRINITY_DN12939_c0_g1;TRINITY_DN12147_c0_g1;TRINITY_DN2120_c0_g1;TRINITY_DN15076_c0_g1;TRINITY_DN43461_c0_g1;TRINITY_DN126199_c0_g1;TRINITY_DN392_c4_g1;TRINITY_DN70864_c0_g1;TRINITY_DN31524_c0_g1;TRINITY_DN3310_c1_g1;TRINITY_DN12261_c0_g2;TRINITY_DN2520_c7_g1;TRINITY_DN226_c0_g1;TRINITY_DN1137_c0_g3;TRINITY_DN26516_c0_g1;TRINITY_DN13439_c0_g1;TRINITY_DN4242_c0_g1;TRINITY_DN1165_c0_g1;TRINITY_DN48…
Cluster6	10	GO:0031407	BP	oxylipin metabolic process	0.00208086	TRINITY_DN21171_c0_g3;TRINITY_DN88000_c0_g1;TRINITY_DN21171_c0_g2;TRINITY_DN8254_c0_g1;TRINITY_DN12528_c0_g3;TRINITY_DN12528_c0_g2;TRINITY_DN21171_c0_g1;TRINITY_DN123287_c0_g2;TRINITY_DN48249_c0_g2;TRINITY_DN153898_c0_g1
Cluster6	133	GO:0003677	MF	DNA binding	0.00212527	TRINITY_DN1046_c0_g1;TRINITY_DN2120_c0_g1;TRINITY_DN10035_c0_g1;TRINITY_DN14769_c0_g1;TRINITY_DN6311_c0_g1;TRINITY_DN126199_c0_g1;TRINITY_DN392_c4_g1;TRINITY_DN48273_c0_g2;TRINITY_DN15710_c0_g2;TRINITY_DN23314_c0_g1;TRINITY_DN14072_c0_g1;TRINITY_DN1137_c0_g3;TRINITY_DN26516_c0_g1;TRINITY_DN13439_c0_g1;TRINITY_DN4242_c0_g1;TRINITY_DN8354_c0_g1;TRINITY_DN5610_c0_g1;TRINITY_DN1165_c0_g1;TRINITY_DN55…
Cluster6	19	GO:0010181	MF	FMN binding	0.00243546	TRINITY_DN11933_c1_g1;TRINITY_DN21171_c0_g3;TRINITY_DN88000_c0_g1;TRINITY_DN11933_c1_g2;TRINITY_DN10508_c0_g1;TRINITY_DN153898_c0_g1;TRINITY_DN630_c0_g1;TRINITY_DN30224_c0_g1;TRINITY_DN8254_c0_g1;TRINITY_DN12528_c0_g3;TRINITY_DN12528_c0_g2;TRINITY_DN21171_c0_g1;TRINITY_DN123287_c0_g2;TRINITY_DN12778_c1_g1;TRINITY_DN14706_c0_g1;TRINITY_DN17093_c1_g2;TRINITY_DN48249_c0_g2;TRINITY_DN21171_c0_g2;TRIN…
Cluster6	129	GO:0060255	BP	regulation of macromolecule metabolic process	0.00260168	TRINITY_DN12939_c0_g1;TRINITY_DN12147_c0_g1;TRINITY_DN2120_c0_g1;TRINITY_DN15076_c0_g1;TRINITY_DN43461_c0_g1;TRINITY_DN126199_c0_g1;TRINITY_DN392_c4_g1;TRINITY_DN70864_c0_g1;TRINITY_DN31524_c0_g1;TRINITY_DN3310_c1_g1;TRINITY_DN12261_c0_g2;TRINITY_DN2520_c7_g1;TRINITY_DN226_c0_g1;TRINITY_DN1137_c0_g3;TRINITY_DN26516_c0_g1;TRINITY_DN13439_c0_g1;TRINITY_DN4242_c0_g1;TRINITY_DN4894_c0_g1;TRINITY_DN23…
Cluster6	109	GO:0010468	BP	regulation of gene expression	0.00300408	TRINITY_DN12939_c0_g1;TRINITY_DN12147_c0_g1;TRINITY_DN43461_c0_g1;TRINITY_DN126199_c0_g1;TRINITY_DN392_c4_g1;TRINITY_DN3310_c1_g1;TRINITY_DN12261_c0_g2;TRINITY_DN2520_c7_g1;TRINITY_DN226_c0_g1;TRINITY_DN1137_c0_g3;TRINITY_DN26516_c0_g1;TRINITY_DN13439_c0_g1;TRINITY_DN4242_c0_g1;TRINITY_DN4894_c0_g1;TRINITY_DN127_c0_g3;TRINITY_DN127_c0_g2;TRINITY_DN2395_c0_g1;TRINITY_DN19294_c0_g1;TRINITY_DN12742_…
Cluster6	71	GO:0006355	BP	regulation of transcription, DNA-templated	0.00395354	TRINITY_DN31524_c0_g1;TRINITY_DN1137_c3_g1;TRINITY_DN7511_c0_g3;TRINITY_DN40958_c0_g1;TRINITY_DN25488_c0_g1;TRINITY_DN2520_c7_g1;TRINITY_DN4356_c0_g1;TRINITY_DN727_c0_g1;TRINITY_DN9549_c0_g1;TRINITY_DN126199_c0_g1;TRINITY_DN392_c4_g1;TRINITY_DN19294_c0_g1;TRINITY_DN6544_c0_g1;TRINITY_DN46055_c0_g3;TRINITY_DN153533_c0_g2;TRINITY_DN15085_c0_g3;TRINITY_DN17028_c1_g3;TRINITY_DN3764_c0_g4;TRINITY_DN52…
Cluster6	71	GO:1903506	BP	regulation of nucleic acid-templated transcription	0.00395354	TRINITY_DN31524_c0_g1;TRINITY_DN1137_c3_g1;TRINITY_DN7511_c0_g3;TRINITY_DN40958_c0_g1;TRINITY_DN25488_c0_g1;TRINITY_DN2520_c7_g1;TRINITY_DN4356_c0_g1;TRINITY_DN727_c0_g1;TRINITY_DN9549_c0_g1;TRINITY_DN126199_c0_g1;TRINITY_DN392_c4_g1;TRINITY_DN19294_c0_g1;TRINITY_DN6544_c0_g1;TRINITY_DN46055_c0_g3;TRINITY_DN153533_c0_g2;TRINITY_DN15085_c0_g3;TRINITY_DN17028_c1_g3;TRINITY_DN3764_c0_g4;TRINITY_DN52…
Cluster6	71	GO:2001141	BP	regulation of RNA biosynthetic process	0.00395354	TRINITY_DN31524_c0_g1;TRINITY_DN1137_c3_g1;TRINITY_DN7511_c0_g3;TRINITY_DN40958_c0_g1;TRINITY_DN25488_c0_g1;TRINITY_DN2520_c7_g1;TRINITY_DN4356_c0_g1;TRINITY_DN727_c0_g1;TRINITY_DN9549_c0_g1;TRINITY_DN126199_c0_g1;TRINITY_DN392_c4_g1;TRINITY_DN19294_c0_g1;TRINITY_DN6544_c0_g1;TRINITY_DN46055_c0_g3;TRINITY_DN153533_c0_g2;TRINITY_DN15085_c0_g3;TRINITY_DN17028_c1_g3;TRINITY_DN3764_c0_g4;TRINITY_DN52…
Cluster6	110	GO:0031323	BP	regulation of cellular metabolic process	0.00464043	TRINITY_DN2120_c0_g1;TRINITY_DN15076_c0_g1;TRINITY_DN43461_c0_g1;TRINITY_DN126199_c0_g1;TRINITY_DN392_c4_g1;TRINITY_DN70864_c0_g1;TRINITY_DN12261_c0_g2;TRINITY_DN226_c0_g1;TRINITY_DN1137_c0_g3;TRINITY_DN26516_c0_g1;TRINITY_DN13439_c0_g1;TRINITY_DN4242_c0_g1;TRINITY_DN1165_c0_g1;TRINITY_DN4894_c0_g1;TRINITY_DN2395_c0_g1;TRINITY_DN19294_c0_g1;TRINITY_DN14531_c0_g1;TRINITY_DN36549_c0_g1;TRINITY_DN16…
Cluster6	40	GO:0043565	MF	sequence-specific DNA binding	0.00576836	TRINITY_DN1137_c3_g1;TRINITY_DN409_c0_g1;TRINITY_DN1127_c0_g1;TRINITY_DN14072_c0_g1;TRINITY_DN17669_c0_g1;TRINITY_DN727_c0_g1;TRINITY_DN57338_c0_g1;TRINITY_DN126199_c0_g1;TRINITY_DN363_c2_g1;TRINITY_DN153533_c0_g2;TRINITY_DN7265_c0_g1;TRINITY_DN23314_c0_g1;TRINITY_DN3337_c0_g2;TRINITY_DN2810_c0_g1;TRINITY_DN7183_c0_g1;TRINITY_DN1165_c0_g1;TRINITY_DN557_c0_g1;TRINITY_DN37540_c0_g1;TRINITY_DN13439_…
Cluster6	45	GO:0003700	MF	DNA-binding transcription factor activity	0.00635737	TRINITY_DN44254_c0_g2;TRINITY_DN9001_c0_g1;TRINITY_DN1046_c0_g1;TRINITY_DN304_c0_g1;TRINITY_DN1137_c3_g1;TRINITY_DN10952_c1_g1;TRINITY_DN3484_c2_g1;TRINITY_DN8054_c1_g1;TRINITY_DN4356_c0_g1;TRINITY_DN727_c0_g1;TRINITY_DN126199_c0_g1;TRINITY_DN363_c2_g1;TRINITY_DN2554_c0_g1;TRINITY_DN3244_c2_g1;TRINITY_DN6865_c0_g1;TRINITY_DN48533_c0_g1;TRINITY_DN7265_c0_g1;TRINITY_DN7193_c0_g1;TRINITY_DN3337_c0_g…
Cluster6	237	GO:0005634	CC	nucleus	0.00670417	TRINITY_DN5444_c0_g1;TRINITY_DN1046_c0_g1;TRINITY_DN16346_c0_g1;TRINITY_DN2120_c0_g1;TRINITY_DN10035_c0_g1;TRINITY_DN14769_c0_g1;TRINITY_DN6311_c0_g1;TRINITY_DN126199_c0_g1;TRINITY_DN392_c4_g1;TRINITY_DN78_c0_g1;TRINITY_DN48273_c0_g2;TRINITY_DN35800_c0_g1;TRINITY_DN5119_c0_g2;TRINITY_DN83976_c0_g1;TRINITY_DN15710_c0_g2;TRINITY_DN3256_c1_g1;TRINITY_DN12426_c0_g1;TRINITY_DN9134_c0_g1;TRINITY_DN1407…
Cluster6	74	GO:0051252	BP	regulation of RNA metabolic process	0.00920196	TRINITY_DN31524_c0_g1;TRINITY_DN1137_c3_g1;TRINITY_DN7511_c0_g3;TRINITY_DN40958_c0_g1;TRINITY_DN1988_c0_g1;TRINITY_DN2520_c7_g1;TRINITY_DN25488_c0_g1;TRINITY_DN7265_c0_g1;TRINITY_DN4356_c0_g1;TRINITY_DN727_c0_g1;TRINITY_DN9549_c0_g1;TRINITY_DN126199_c0_g1;TRINITY_DN392_c4_g1;TRINITY_DN19294_c0_g1;TRINITY_DN6544_c0_g1;TRINITY_DN46055_c0_g3;TRINITY_DN153533_c0_g2;TRINITY_DN15085_c0_g3;TRINITY_DN170…
Cluster6	77	GO:0019219	BP	regulation of nucleobase-containing compound metabolic process	0.00989023	TRINITY_DN9119_c0_g1;TRINITY_DN31524_c0_g1;TRINITY_DN1137_c3_g1;TRINITY_DN7511_c0_g3;TRINITY_DN40958_c0_g1;TRINITY_DN1988_c0_g1;TRINITY_DN2120_c0_g1;TRINITY_DN25488_c0_g1;TRINITY_DN7265_c0_g1;TRINITY_DN4356_c0_g1;TRINITY_DN727_c0_g1;TRINITY_DN9549_c0_g1;TRINITY_DN126199_c0_g1;TRINITY_DN392_c4_g1;TRINITY_DN19294_c0_g1;TRINITY_DN6544_c0_g1;TRINITY_DN46055_c0_g3;TRINITY_DN153533_c0_g2;TRINITY_DN1508…
Cluster6	89	GO:0031326	BP	regulation of cellular biosynthetic process	0.0100223	TRINITY_DN43461_c0_g1;TRINITY_DN126199_c0_g1;TRINITY_DN392_c4_g1;TRINITY_DN70864_c0_g1;TRINITY_DN226_c0_g1;TRINITY_DN1137_c0_g3;TRINITY_DN26516_c0_g1;TRINITY_DN13439_c0_g1;TRINITY_DN4242_c0_g1;TRINITY_DN5015_c0_g1;TRINITY_DN4894_c0_g1;TRINITY_DN2395_c0_g1;TRINITY_DN19294_c0_g1;TRINITY_DN160831_c0_g2;TRINITY_DN16853_c0_g1;TRINITY_DN24175_c0_g3;TRINITY_DN40958_c0_g1;TRINITY_DN4356_c0_g1;TRINITY_DN7…
Cluster6	104	GO:0080090	BP	regulation of primary metabolic process	0.0120839	TRINITY_DN2120_c0_g1;TRINITY_DN15076_c0_g1;TRINITY_DN43461_c0_g1;TRINITY_DN126199_c0_g1;TRINITY_DN392_c4_g1;TRINITY_DN70864_c0_g1;TRINITY_DN31524_c0_g1;TRINITY_DN12261_c0_g2;TRINITY_DN226_c0_g1;TRINITY_DN1137_c0_g3;TRINITY_DN26516_c0_g1;TRINITY_DN13439_c0_g1;TRINITY_DN4242_c0_g1;TRINITY_DN4894_c0_g1;TRINITY_DN23369_c0_g1;TRINITY_DN2395_c0_g1;TRINITY_DN104367_c0_g1;TRINITY_DN19294_c0_g1;TRINITY_DN…
Cluster6	102	GO:0051171	BP	regulation of nitrogen compound metabolic process	0.0125367	TRINITY_DN2120_c0_g1;TRINITY_DN15076_c0_g1;TRINITY_DN43461_c0_g1;TRINITY_DN126199_c0_g1;TRINITY_DN392_c4_g1;TRINITY_DN70864_c0_g1;TRINITY_DN31524_c0_g1;TRINITY_DN12261_c0_g2;TRINITY_DN226_c0_g1;TRINITY_DN1137_c0_g3;TRINITY_DN26516_c0_g1;TRINITY_DN13439_c0_g1;TRINITY_DN4242_c0_g1;TRINITY_DN4894_c0_g1;TRINITY_DN23369_c0_g1;TRINITY_DN2395_c0_g1;TRINITY_DN104367_c0_g1;TRINITY_DN19294_c0_g1;TRINITY_DN…
Cluster6	89	GO:0009889	BP	regulation of biosynthetic process	0.0126739	TRINITY_DN43461_c0_g1;TRINITY_DN126199_c0_g1;TRINITY_DN392_c4_g1;TRINITY_DN70864_c0_g1;TRINITY_DN226_c0_g1;TRINITY_DN1137_c0_g3;TRINITY_DN26516_c0_g1;TRINITY_DN13439_c0_g1;TRINITY_DN4242_c0_g1;TRINITY_DN5015_c0_g1;TRINITY_DN4894_c0_g1;TRINITY_DN2395_c0_g1;TRINITY_DN19294_c0_g1;TRINITY_DN160831_c0_g2;TRINITY_DN16853_c0_g1;TRINITY_DN24175_c0_g3;TRINITY_DN40958_c0_g1;TRINITY_DN4356_c0_g1;TRINITY_DN7…
Cluster6	85	GO:2000112	BP	regulation of cellular macromolecule biosynthetic process	0.0152664	TRINITY_DN9119_c0_g1;TRINITY_DN13416_c0_g1;TRINITY_DN1137_c3_g1;TRINITY_DN7511_c0_g3;TRINITY_DN40958_c0_g1;TRINITY_DN3484_c2_g1;TRINITY_DN25488_c0_g1;TRINITY_DN2520_c7_g1;TRINITY_DN4356_c0_g1;TRINITY_DN727_c0_g1;TRINITY_DN15133_c0_g1;TRINITY_DN43461_c0_g1;TRINITY_DN31524_c0_g1;TRINITY_DN126199_c0_g1;TRINITY_DN392_c4_g1;TRINITY_DN19294_c0_g1;TRINITY_DN6544_c0_g1;TRINITY_DN46055_c0_g3;TRINITY_DN153…
Cluster6	11	GO:0047834	MF	D-threo-aldose 1-dehydrogenase activity	0.0152664	TRINITY_DN4134_c0_g2;TRINITY_DN44838_c0_g1;TRINITY_DN34037_c0_g2;TRINITY_DN4134_c0_g1;TRINITY_DN16642_c0_g1;TRINITY_DN98481_c0_g2;TRINITY_DN5489_c0_g1;TRINITY_DN15576_c0_g1;TRINITY_DN6203_c1_g1;TRINITY_DN62994_c0_g1;TRINITY_DN19248_c0_g2
Cluster6	85	GO:0010556	BP	regulation of macromolecule biosynthetic process	0.0196833	TRINITY_DN9119_c0_g1;TRINITY_DN13416_c0_g1;TRINITY_DN1137_c3_g1;TRINITY_DN7511_c0_g3;TRINITY_DN40958_c0_g1;TRINITY_DN3484_c2_g1;TRINITY_DN25488_c0_g1;TRINITY_DN2520_c7_g1;TRINITY_DN4356_c0_g1;TRINITY_DN727_c0_g1;TRINITY_DN15133_c0_g1;TRINITY_DN43461_c0_g1;TRINITY_DN31524_c0_g1;TRINITY_DN126199_c0_g1;TRINITY_DN392_c4_g1;TRINITY_DN19294_c0_g1;TRINITY_DN6544_c0_g1;TRINITY_DN46055_c0_g3;TRINITY_DN153…
Cluster6	34	GO:0006357	BP	regulation of transcription by RNA polymerase II	0.0204284	TRINITY_DN31524_c0_g1;TRINITY_DN1137_c3_g1;TRINITY_DN70864_c0_g1;TRINITY_DN40958_c0_g1;TRINITY_DN727_c0_g1;TRINITY_DN126199_c0_g1;TRINITY_DN46055_c0_g3;TRINITY_DN2520_c7_g1;TRINITY_DN17028_c1_g3;TRINITY_DN3764_c0_g4;TRINITY_DN52364_c0_g1;TRINITY_DN5146_c1_g1;TRINITY_DN7183_c0_g1;TRINITY_DN10622_c0_g2;TRINITY_DN4242_c0_g1;TRINITY_DN409_c0_g1;TRINITY_DN409_c0_g2;TRINITY_DN1417_c0_g1;TRINITY_DN6591_…
Cluster6	19	GO:0003712	MF	transcription coregulator activity	0.0227172	TRINITY_DN52364_c0_g1;TRINITY_DN2520_c7_g1;TRINITY_DN31524_c0_g1;TRINITY_DN793_c0_g1;TRINITY_DN3469_c0_g1;TRINITY_DN120234_c0_g2;TRINITY_DN6591_c0_g1;TRINITY_DN45877_c0_g1;TRINITY_DN67823_c0_g1;TRINITY_DN4622_c0_g1;TRINITY_DN2395_c0_g1;TRINITY_DN24675_c0_g1;TRINITY_DN26537_c0_g2;TRINITY_DN580_c0_g1;TRINITY_DN19294_c0_g1;TRINITY_DN15146_c0_g1;TRINITY_DN17028_c1_g3;TRINITY_DN1027_c1_g1;TRINITY_DN42…
Cluster6	5	GO:0022821	MF	potassium ion antiporter activity	0.0242315	TRINITY_DN2500_c1_g2;TRINITY_DN1026_c0_g2;TRINITY_DN1026_c0_g1;TRINITY_DN2500_c1_g1;TRINITY_DN40944_c0_g1
Cluster6	13	GO:0004364	MF	glutathione transferase activity	0.0281479	TRINITY_DN4817_c0_g1;TRINITY_DN5713_c0_g1;TRINITY_DN35246_c0_g1;TRINITY_DN13049_c0_g1;TRINITY_DN189166_c0_g1;TRINITY_DN24316_c0_g1;TRINITY_DN5713_c2_g1;TRINITY_DN173909_c0_g1;TRINITY_DN63140_c2_g1;TRINITY_DN29551_c0_g1;TRINITY_DN274_c0_g1;TRINITY_DN24720_c0_g1;TRINITY_DN9789_c0_g1
Cluster7	32	GO:0065004	BP	protein-DNA complex assembly	0.000795042	TRINITY_DN8822_c0_g1;TRINITY_DN79534_c0_g1;TRINITY_DN19557_c0_g1;TRINITY_DN40587_c0_g1;TRINITY_DN9711_c0_g1;TRINITY_DN4615_c0_g1;TRINITY_DN8074_c0_g1;TRINITY_DN108853_c0_g2;TRINITY_DN15067_c0_g1;TRINITY_DN16532_c0_g1;TRINITY_DN11110_c0_g2;TRINITY_DN11110_c0_g1;TRINITY_DN11750_c0_g1;TRINITY_DN9378_c0_g1;TRINITY_DN14091_c0_g1;TRINITY_DN26245_c0_g1;TRINITY_DN23021_c0_g1;TRINITY_DN216410_c0_g1;TRINIT…
Cluster7	63	GO:0044085	BP	cellular component biogenesis	0.000795042	TRINITY_DN3973_c0_g1;TRINITY_DN3973_c0_g2;TRINITY_DN6015_c0_g1;TRINITY_DN7200_c0_g1;TRINITY_DN27567_c0_g2;TRINITY_DN12491_c0_g2;TRINITY_DN16254_c0_g1;TRINITY_DN253034_c0_g1;TRINITY_DN19492_c0_g1;TRINITY_DN28209_c0_g2;TRINITY_DN23762_c0_g2;TRINITY_DN3747_c0_g1;TRINITY_DN44632_c0_g1;TRINITY_DN29414_c0_g1;TRINITY_DN66965_c0_g1;TRINITY_DN39400_c0_g1;TRINITY_DN21_c0_g2;TRINITY_DN215096_c0_g1;TRINITY_D…
Cluster7	68	GO:0007017	BP	microtubule-based process	0.000795042	TRINITY_DN239069_c0_g1;TRINITY_DN21477_c0_g1;TRINITY_DN177491_c0_g1;TRINITY_DN7994_c0_g1;TRINITY_DN22274_c0_g1;TRINITY_DN3847_c0_g1;TRINITY_DN3847_c0_g2;TRINITY_DN1827_c0_g1;TRINITY_DN27277_c0_g1;TRINITY_DN4149_c0_g2;TRINITY_DN10293_c0_g1;TRINITY_DN14644_c0_g1;TRINITY_DN13537_c0_g3;TRINITY_DN8281_c0_g1;TRINITY_DN30038_c0_g1;TRINITY_DN1882_c2_g1;TRINITY_DN19091_c0_g1;TRINITY_DN56011_c0_g1;TRINITY_…
Cluster7	19	GO:0006334	BP	nucleosome assembly	0.000795042	TRINITY_DN8822_c0_g1;TRINITY_DN1871_c0_g1;TRINITY_DN79534_c0_g1;TRINITY_DN12352_c0_g4;TRINITY_DN47141_c0_g1;TRINITY_DN19557_c0_g1;TRINITY_DN51372_c0_g2;TRINITY_DN40587_c0_g1;TRINITY_DN11110_c0_g2;TRINITY_DN11110_c0_g1;TRINITY_DN11750_c0_g1;TRINITY_DN4615_c0_g1;TRINITY_DN45487_c0_g3;TRINITY_DN15067_c0_g1;TRINITY_DN148261_c0_g2;TRINITY_DN8074_c0_g1;TRINITY_DN7705_c0_g1;TRINITY_DN14053_c2_g1;TRINITY…
Cluster7	64	GO:0002181	BP	cytoplasmic translation	0.000795042	TRINITY_DN13698_c0_g2;TRINITY_DN5219_c1_g1;TRINITY_DN853_c0_g1;TRINITY_DN19706_c0_g1;TRINITY_DN240683_c0_g1;TRINITY_DN253034_c0_g1;TRINITY_DN204520_c0_g1;TRINITY_DN207511_c0_g1;TRINITY_DN121945_c0_g1;TRINITY_DN219320_c0_g1;TRINITY_DN44632_c0_g1;TRINITY_DN50048_c0_g2;TRINITY_DN39400_c0_g1;TRINITY_DN78967_c0_g1;TRINITY_DN25885_c0_g1;TRINITY_DN229232_c0_g1;TRINITY_DN2597_c0_g1;TRINITY_DN243065_c0_g1…
Cluster7	37	GO:0000028	BP	ribosomal small subunit assembly	0.000795042	TRINITY_DN237567_c0_g1;TRINITY_DN41388_c0_g1;TRINITY_DN10655_c0_g2;TRINITY_DN10655_c0_g3;TRINITY_DN240683_c0_g1;TRINITY_DN12843_c0_g1;TRINITY_DN201690_c0_g1;TRINITY_DN20240_c0_g2;TRINITY_DN30022_c0_g2;TRINITY_DN251515_c0_g1;TRINITY_DN13376_c1_g1;TRINITY_DN240500_c0_g1;TRINITY_DN18992_c0_g1;TRINITY_DN5527_c0_g1;TRINITY_DN5232_c0_g1;TRINITY_DN44461_c0_g1;TRINITY_DN46131_c0_g3;TRINITY_DN39105_c0_g1;…
Cluster7	104	GO:0022618	BP	ribonucleoprotein complex assembly	0.000795042	TRINITY_DN237567_c0_g1;TRINITY_DN3580_c0_g1;TRINITY_DN20240_c0_g2;TRINITY_DN19483_c0_g1;TRINITY_DN30022_c0_g2;TRINITY_DN81470_c0_g1;TRINITY_DN7496_c0_g1;TRINITY_DN8027_c0_g1;TRINITY_DN71307_c0_g1;TRINITY_DN80074_c0_g1;TRINITY_DN217190_c0_g1;TRINITY_DN240500_c0_g1;TRINITY_DN18992_c0_g1;TRINITY_DN23899_c0_g1;TRINITY_DN44461_c0_g1;TRINITY_DN67312_c0_g1;TRINITY_DN9985_c0_g1;TRINITY_DN205593_c0_g1;TRI…
Cluster7	52	GO:0022613	BP	ribonucleoprotein complex biogenesis	0.000795042	TRINITY_DN3973_c0_g1;TRINITY_DN3973_c0_g2;TRINITY_DN6015_c0_g1;TRINITY_DN7200_c0_g1;TRINITY_DN27567_c0_g2;TRINITY_DN12491_c0_g2;TRINITY_DN253034_c0_g1;TRINITY_DN28209_c0_g2;TRINITY_DN23762_c0_g2;TRINITY_DN3747_c0_g1;TRINITY_DN44632_c0_g1;TRINITY_DN29414_c0_g1;TRINITY_DN66965_c0_g1;TRINITY_DN39400_c0_g1;TRINITY_DN21_c0_g2;TRINITY_DN215096_c0_g1;TRINITY_DN10741_c0_g2;TRINITY_DN21_c0_g1;TRINITY_DN21…
Cluster7	104	GO:0071826	BP	ribonucleoprotein complex subunit organization	0.000795042	TRINITY_DN237567_c0_g1;TRINITY_DN3580_c0_g1;TRINITY_DN20240_c0_g2;TRINITY_DN19483_c0_g1;TRINITY_DN30022_c0_g2;TRINITY_DN81470_c0_g1;TRINITY_DN7496_c0_g1;TRINITY_DN8027_c0_g1;TRINITY_DN71307_c0_g1;TRINITY_DN80074_c0_g1;TRINITY_DN217190_c0_g1;TRINITY_DN240500_c0_g1;TRINITY_DN18992_c0_g1;TRINITY_DN23899_c0_g1;TRINITY_DN44461_c0_g1;TRINITY_DN67312_c0_g1;TRINITY_DN9985_c0_g1;TRINITY_DN205593_c0_g1;TRI…
Cluster7	165	GO:0043933	BP	protein-containing complex subunit organization	0.000795042	TRINITY_DN40701_c0_g1;TRINITY_DN8822_c0_g1;TRINITY_DN237567_c0_g1;TRINITY_DN19557_c0_g1;TRINITY_DN84754_c0_g2;TRINITY_DN253034_c0_g1;TRINITY_DN3580_c0_g1;TRINITY_DN4615_c0_g1;TRINITY_DN20240_c0_g2;TRINITY_DN19483_c0_g1;TRINITY_DN8074_c0_g1;TRINITY_DN19202_c0_g2;TRINITY_DN81470_c0_g1;TRINITY_DN7496_c0_g1;TRINITY_DN5527_c0_g1;TRINITY_DN8281_c0_g1;TRINITY_DN8027_c0_g1;TRINITY_DN71307_c0_g1;TRINITY_D…
Cluster7	155	GO:0065003	BP	protein-containing complex assembly	0.000795042	TRINITY_DN40701_c0_g1;TRINITY_DN8822_c0_g1;TRINITY_DN237567_c0_g1;TRINITY_DN19557_c0_g1;TRINITY_DN84754_c0_g2;TRINITY_DN253034_c0_g1;TRINITY_DN3580_c0_g1;TRINITY_DN4615_c0_g1;TRINITY_DN20240_c0_g2;TRINITY_DN19483_c0_g1;TRINITY_DN8074_c0_g1;TRINITY_DN81470_c0_g1;TRINITY_DN7496_c0_g1;TRINITY_DN5527_c0_g1;TRINITY_DN8281_c0_g1;TRINITY_DN8027_c0_g1;TRINITY_DN71307_c0_g1;TRINITY_DN80074_c0_g1;TRINITY_D…
Cluster7	152	GO:0034622	BP	cellular protein-containing complex assembly	0.000795042	TRINITY_DN40701_c0_g1;TRINITY_DN8822_c0_g1;TRINITY_DN237567_c0_g1;TRINITY_DN19557_c0_g1;TRINITY_DN11750_c0_g1;TRINITY_DN84754_c0_g2;TRINITY_DN3580_c0_g1;TRINITY_DN4615_c0_g1;TRINITY_DN20240_c0_g2;TRINITY_DN19483_c0_g1;TRINITY_DN30022_c0_g2;TRINITY_DN81470_c0_g1;TRINITY_DN7496_c0_g1;TRINITY_DN108853_c0_g2;TRINITY_DN8281_c0_g1;TRINITY_DN8027_c0_g1;TRINITY_DN71307_c0_g1;TRINITY_DN80074_c0_g1;TRINITY…
Cluster7	32	GO:0071824	BP	protein-DNA complex subunit organization	0.000795042	TRINITY_DN8822_c0_g1;TRINITY_DN79534_c0_g1;TRINITY_DN19557_c0_g1;TRINITY_DN40587_c0_g1;TRINITY_DN9711_c0_g1;TRINITY_DN4615_c0_g1;TRINITY_DN8074_c0_g1;TRINITY_DN108853_c0_g2;TRINITY_DN15067_c0_g1;TRINITY_DN16532_c0_g1;TRINITY_DN11110_c0_g2;TRINITY_DN11110_c0_g1;TRINITY_DN11750_c0_g1;TRINITY_DN9378_c0_g1;TRINITY_DN14091_c0_g1;TRINITY_DN26245_c0_g1;TRINITY_DN23021_c0_g1;TRINITY_DN216410_c0_g1;TRINIT…
Cluster7	182	GO:0022607	BP	cellular component assembly	0.000795042	TRINITY_DN40701_c0_g1;TRINITY_DN8822_c0_g1;TRINITY_DN8199_c0_g1;TRINITY_DN237567_c0_g1;TRINITY_DN14877_c0_g1;TRINITY_DN84754_c0_g2;TRINITY_DN253034_c0_g1;TRINITY_DN3580_c0_g1;TRINITY_DN148261_c0_g2;TRINITY_DN4615_c0_g1;TRINITY_DN20240_c0_g2;TRINITY_DN19483_c0_g1;TRINITY_DN8074_c0_g1;TRINITY_DN81470_c0_g1;TRINITY_DN7496_c0_g1;TRINITY_DN5527_c0_g1;TRINITY_DN8281_c0_g1;TRINITY_DN8027_c0_g1;TRINITY_D…
Cluster7	436	GO:0006412	BP	translation	0.000795042	TRINITY_DN237567_c0_g1;TRINITY_DN1778_c0_g1;TRINITY_DN19706_c0_g1;TRINITY_DN2627_c0_g1;TRINITY_DN16161_c0_g1;TRINITY_DN23453_c1_g2;TRINITY_DN242986_c0_g1;TRINITY_DN18995_c0_g1;TRINITY_DN197697_c0_g2;TRINITY_DN10153_c0_g1;TRINITY_DN48433_c1_g2;TRINITY_DN4019_c0_g1;TRINITY_DN25707_c0_g1;TRINITY_DN18317_c0_g1;TRINITY_DN4329_c0_g2;TRINITY_DN4329_c0_g1;TRINITY_DN169564_c0_g5;TRINITY_DN5164_c0_g1;TRINI…
Cluster7	438	GO:0043043	BP	peptide biosynthetic process	0.000795042	TRINITY_DN237567_c0_g1;TRINITY_DN1778_c0_g1;TRINITY_DN19706_c0_g1;TRINITY_DN2627_c0_g1;TRINITY_DN16161_c0_g1;TRINITY_DN23453_c1_g2;TRINITY_DN242986_c0_g1;TRINITY_DN17843_c0_g1;TRINITY_DN18995_c0_g1;TRINITY_DN197697_c0_g2;TRINITY_DN10153_c0_g1;TRINITY_DN48433_c1_g2;TRINITY_DN4019_c0_g1;TRINITY_DN25707_c0_g1;TRINITY_DN18317_c0_g1;TRINITY_DN4329_c0_g2;TRINITY_DN4329_c0_g1;TRINITY_DN169564_c0_g5;TRIN…
Cluster7	447	GO:0043604	BP	amide biosynthetic process	0.000795042	TRINITY_DN237567_c0_g1;TRINITY_DN1778_c0_g1;TRINITY_DN19706_c0_g1;TRINITY_DN2627_c0_g1;TRINITY_DN16161_c0_g1;TRINITY_DN23453_c1_g2;TRINITY_DN242986_c0_g1;TRINITY_DN17843_c0_g1;TRINITY_DN18995_c0_g1;TRINITY_DN197697_c0_g2;TRINITY_DN10153_c0_g1;TRINITY_DN48433_c1_g2;TRINITY_DN4019_c0_g1;TRINITY_DN25707_c0_g1;TRINITY_DN18317_c0_g1;TRINITY_DN104199_c0_g1;TRINITY_DN4289_c0_g1;TRINITY_DN4329_c0_g2;TRIN…
Cluster7	452	GO:0006518	BP	peptide metabolic process	0.000795042	TRINITY_DN237567_c0_g1;TRINITY_DN1778_c0_g1;TRINITY_DN19706_c0_g1;TRINITY_DN2627_c0_g1;TRINITY_DN16161_c0_g1;TRINITY_DN23453_c1_g2;TRINITY_DN242986_c0_g1;TRINITY_DN17843_c0_g1;TRINITY_DN18995_c0_g1;TRINITY_DN197697_c0_g2;TRINITY_DN10153_c0_g1;TRINITY_DN48433_c1_g2;TRINITY_DN4019_c0_g1;TRINITY_DN25707_c0_g1;TRINITY_DN18317_c0_g1;TRINITY_DN51735_c0_g1;TRINITY_DN4329_c0_g2;TRINITY_DN4329_c0_g1;TRINI…
Cluster7	48	GO:0032993	CC	protein-DNA complex	0.000795042	TRINITY_DN13365_c0_g2;TRINITY_DN179_c2_g2;TRINITY_DN19557_c0_g1;TRINITY_DN123672_c0_g1;TRINITY_DN2887_c0_g1;TRINITY_DN4635_c0_g1;TRINITY_DN702_c0_g2;TRINITY_DN4615_c0_g1;TRINITY_DN217916_c0_g1;TRINITY_DN8216_c0_g1;TRINITY_DN24395_c0_g1;TRINITY_DN24395_c0_g2;TRINITY_DN8074_c0_g1;TRINITY_DN19054_c0_g1;TRINITY_DN7981_c0_g1;TRINITY_DN15067_c0_g1;TRINITY_DN1978_c0_g1;TRINITY_DN11110_c0_g2;TRINITY_DN11…
Cluster7	48	GO:0044815	CC	DNA packaging complex	0.000795042	TRINITY_DN13365_c0_g2;TRINITY_DN115857_c0_g3;TRINITY_DN179_c2_g2;TRINITY_DN19557_c0_g1;TRINITY_DN123672_c0_g1;TRINITY_DN2887_c0_g1;TRINITY_DN4635_c0_g1;TRINITY_DN702_c0_g2;TRINITY_DN4615_c0_g1;TRINITY_DN217916_c0_g1;TRINITY_DN24395_c0_g1;TRINITY_DN8074_c0_g1;TRINITY_DN24395_c0_g2;TRINITY_DN19054_c0_g1;TRINITY_DN7981_c0_g1;TRINITY_DN15067_c0_g1;TRINITY_DN1978_c0_g1;TRINITY_DN11110_c0_g2;TRINITY_DN…
Cluster7	53	GO:0005856	CC	cytoskeleton	0.000795042	TRINITY_DN19628_c0_g1;TRINITY_DN68564_c0_g1;TRINITY_DN63069_c1_g2;TRINITY_DN7467_c0_g2;TRINITY_DN13952_c0_g1;TRINITY_DN1854_c0_g2;TRINITY_DN1854_c0_g1;TRINITY_DN14868_c0_g1;TRINITY_DN14868_c0_g2;TRINITY_DN126163_c0_g1;TRINITY_DN70302_c1_g1;TRINITY_DN52153_c0_g1;TRINITY_DN58797_c0_g1;TRINITY_DN3367_c0_g3;TRINITY_DN18464_c1_g2;TRINITY_DN25407_c1_g1;TRINITY_DN31183_c0_g1;TRINITY_DN12278_c0_g1;TRINIT…
Cluster7	46	GO:0000786	CC	nucleosome	0.000795042	TRINITY_DN13365_c0_g2;TRINITY_DN179_c2_g2;TRINITY_DN19557_c0_g1;TRINITY_DN123672_c0_g1;TRINITY_DN2887_c0_g1;TRINITY_DN4635_c0_g1;TRINITY_DN702_c0_g2;TRINITY_DN4615_c0_g1;TRINITY_DN217916_c0_g1;TRINITY_DN24395_c0_g1;TRINITY_DN8074_c0_g1;TRINITY_DN24395_c0_g2;TRINITY_DN19054_c0_g1;TRINITY_DN7981_c0_g1;TRINITY_DN15067_c0_g1;TRINITY_DN1978_c0_g1;TRINITY_DN11110_c0_g2;TRINITY_DN11110_c0_g1;TRINITY_DN6…
Cluster7	58	GO:0005874	CC	microtubule	0.000795042	TRINITY_DN239069_c0_g1;TRINITY_DN21477_c0_g1;TRINITY_DN177491_c0_g1;TRINITY_DN7994_c0_g1;TRINITY_DN101634_c0_g1;TRINITY_DN63475_c0_g1;TRINITY_DN3847_c0_g2;TRINITY_DN105447_c0_g1;TRINITY_DN27277_c0_g1;TRINITY_DN10255_c0_g1;TRINITY_DN3847_c0_g1;TRINITY_DN4149_c0_g2;TRINITY_DN2043_c0_g2;TRINITY_DN14644_c0_g1;TRINITY_DN13537_c0_g3;TRINITY_DN1882_c2_g1;TRINITY_DN19091_c0_g1;TRINITY_DN56011_c0_g1;TRINI…
Cluster7	70	GO:0099080	CC	supramolecular complex	0.000795042	TRINITY_DN239069_c0_g1;TRINITY_DN21477_c0_g1;TRINITY_DN177491_c0_g1;TRINITY_DN7994_c0_g1;TRINITY_DN101634_c0_g1;TRINITY_DN63475_c0_g1;TRINITY_DN11615_c0_g1;TRINITY_DN3847_c0_g2;TRINITY_DN105447_c0_g1;TRINITY_DN27277_c0_g1;TRINITY_DN10255_c0_g1;TRINITY_DN3847_c0_g1;TRINITY_DN4149_c0_g2;TRINITY_DN21442_c1_g1;TRINITY_DN2043_c0_g2;TRINITY_DN3162_c0_g2;TRINITY_DN14644_c0_g1;TRINITY_DN144822_c0_g1;TRIN…
Cluster7	59	GO:0099512	CC	supramolecular fiber	0.000795042	TRINITY_DN239069_c0_g1;TRINITY_DN21477_c0_g1;TRINITY_DN177491_c0_g1;TRINITY_DN7994_c0_g1;TRINITY_DN101634_c0_g1;TRINITY_DN63475_c0_g1;TRINITY_DN3847_c0_g2;TRINITY_DN105447_c0_g1;TRINITY_DN27277_c0_g1;TRINITY_DN10255_c0_g1;TRINITY_DN3847_c0_g1;TRINITY_DN4149_c0_g2;TRINITY_DN2043_c0_g2;TRINITY_DN3162_c0_g2;TRINITY_DN14644_c0_g1;TRINITY_DN13537_c0_g3;TRINITY_DN1882_c2_g1;TRINITY_DN19091_c0_g1;TRINIT…
Cluster7	59	GO:0099513	CC	polymeric cytoskeletal fiber	0.000795042	TRINITY_DN239069_c0_g1;TRINITY_DN21477_c0_g1;TRINITY_DN177491_c0_g1;TRINITY_DN7994_c0_g1;TRINITY_DN101634_c0_g1;TRINITY_DN63475_c0_g1;TRINITY_DN3847_c0_g2;TRINITY_DN105447_c0_g1;TRINITY_DN27277_c0_g1;TRINITY_DN10255_c0_g1;TRINITY_DN3847_c0_g1;TRINITY_DN4149_c0_g2;TRINITY_DN2043_c0_g2;TRINITY_DN3162_c0_g2;TRINITY_DN14644_c0_g1;TRINITY_DN13537_c0_g3;TRINITY_DN1882_c2_g1;TRINITY_DN19091_c0_g1;TRINIT…
Cluster7	59	GO:0099081	CC	supramolecular polymer	0.000795042	TRINITY_DN239069_c0_g1;TRINITY_DN21477_c0_g1;TRINITY_DN177491_c0_g1;TRINITY_DN7994_c0_g1;TRINITY_DN101634_c0_g1;TRINITY_DN63475_c0_g1;TRINITY_DN3847_c0_g2;TRINITY_DN105447_c0_g1;TRINITY_DN27277_c0_g1;TRINITY_DN10255_c0_g1;TRINITY_DN3847_c0_g1;TRINITY_DN4149_c0_g2;TRINITY_DN2043_c0_g2;TRINITY_DN3162_c0_g2;TRINITY_DN14644_c0_g1;TRINITY_DN13537_c0_g3;TRINITY_DN1882_c2_g1;TRINITY_DN19091_c0_g1;TRINIT…
Cluster7	144	GO:0015935	CC	small ribosomal subunit	0.000795042	TRINITY_DN55392_c0_g1;TRINITY_DN237567_c0_g1;TRINITY_DN1778_c0_g1;TRINITY_DN19909_c1_g3;TRINITY_DN216215_c0_g1;TRINITY_DN209243_c0_g1;TRINITY_DN19909_c1_g4;TRINITY_DN50660_c0_g1;TRINITY_DN73508_c0_g1;TRINITY_DN20240_c0_g2;TRINITY_DN15387_c0_g1;TRINITY_DN30022_c0_g2;TRINITY_DN240500_c0_g1;TRINITY_DN18992_c0_g1;TRINITY_DN113324_c0_g2;TRINITY_DN49300_c0_g1;TRINITY_DN28731_c0_g4;TRINITY_DN51026_c0_g1…
Cluster7	128	GO:0022627	CC	cytosolic small ribosomal subunit	0.000795042	TRINITY_DN55392_c0_g1;TRINITY_DN237567_c0_g1;TRINITY_DN1778_c0_g1;TRINITY_DN19909_c1_g3;TRINITY_DN216215_c0_g1;TRINITY_DN3893_c0_g1;TRINITY_DN19909_c1_g4;TRINITY_DN50660_c0_g1;TRINITY_DN73508_c0_g1;TRINITY_DN20240_c0_g2;TRINITY_DN15387_c0_g1;TRINITY_DN30022_c0_g2;TRINITY_DN240500_c0_g1;TRINITY_DN18992_c0_g1;TRINITY_DN113324_c0_g2;TRINITY_DN49300_c0_g1;TRINITY_DN28731_c0_g4;TRINITY_DN15172_c0_g1;T…
Cluster7	206	GO:0022625	CC	cytosolic large ribosomal subunit	0.000795042	TRINITY_DN19569_c0_g1;TRINITY_DN5219_c1_g1;TRINITY_DN93386_c0_g2;TRINITY_DN19706_c0_g1;TRINITY_DN35801_c0_g2;TRINITY_DN21100_c0_g1;TRINITY_DN16161_c0_g1;TRINITY_DN242986_c0_g1;TRINITY_DN44632_c0_g1;TRINITY_DN11538_c0_g2;TRINITY_DN19582_c0_g2;TRINITY_DN78967_c0_g1;TRINITY_DN25885_c0_g1;TRINITY_DN45866_c0_g1;TRINITY_DN75040_c0_g1;TRINITY_DN10153_c0_g1;TRINITY_DN257735_c0_g1;TRINITY_DN4019_c0_g1;TRI…
Cluster7	219	GO:0015934	CC	large ribosomal subunit	0.000795042	TRINITY_DN19569_c0_g1;TRINITY_DN5219_c1_g1;TRINITY_DN93386_c0_g2;TRINITY_DN19706_c0_g1;TRINITY_DN21100_c0_g1;TRINITY_DN16161_c0_g1;TRINITY_DN242986_c0_g1;TRINITY_DN44632_c0_g1;TRINITY_DN229232_c0_g1;TRINITY_DN11538_c0_g2;TRINITY_DN81470_c0_g1;TRINITY_DN1123_c0_g2;TRINITY_DN95489_c0_g1;TRINITY_DN78967_c0_g1;TRINITY_DN219797_c0_g1;TRINITY_DN27567_c0_g2;TRINITY_DN18995_c0_g1;TRINITY_DN75040_c0_g1;TR…
Cluster7	83	GO:0005576	CC	extracellular region	0.000795042	TRINITY_DN9584_c0_g1;TRINITY_DN1462_c0_g2;TRINITY_DN26283_c0_g3;TRINITY_DN69125_c1_g1;TRINITY_DN52584_c0_g2;TRINITY_DN5880_c0_g1;TRINITY_DN85273_c0_g5;TRINITY_DN3131_c0_g3;TRINITY_DN7023_c1_g1;TRINITY_DN1706_c0_g1;TRINITY_DN48033_c0_g2;TRINITY_DN21315_c0_g2;TRINITY_DN23929_c0_g1;TRINITY_DN7533_c0_g4;TRINITY_DN11872_c0_g1;TRINITY_DN244779_c0_g1;TRINITY_DN39808_c0_g1;TRINITY_DN29453_c0_g1;TRINITY_D…
Cluster7	363	GO:0044391	CC	ribosomal subunit	0.000795042	TRINITY_DN237567_c0_g1;TRINITY_DN1778_c0_g1;TRINITY_DN19706_c0_g1;TRINITY_DN2627_c0_g1;TRINITY_DN16161_c0_g1;TRINITY_DN20240_c0_g2;TRINITY_DN242986_c0_g1;TRINITY_DN18995_c0_g1;TRINITY_DN10153_c0_g1;TRINITY_DN4019_c0_g1;TRINITY_DN25707_c0_g1;TRINITY_DN18317_c0_g1;TRINITY_DN251747_c0_g1;TRINITY_DN4329_c0_g2;TRINITY_DN4329_c0_g1;TRINITY_DN169564_c0_g5;TRINITY_DN5164_c0_g1;TRINITY_DN12435_c0_g1;TRINI…
Cluster7	406	GO:0005840	CC	ribosome	0.000795042	TRINITY_DN237567_c0_g1;TRINITY_DN1778_c0_g1;TRINITY_DN19706_c0_g1;TRINITY_DN23453_c1_g2;TRINITY_DN186842_c0_g1;TRINITY_DN20240_c0_g2;TRINITY_DN242986_c0_g1;TRINITY_DN906_c0_g2;TRINITY_DN906_c0_g1;TRINITY_DN10153_c0_g1;TRINITY_DN48433_c1_g2;TRINITY_DN4019_c0_g1;TRINITY_DN25707_c0_g1;TRINITY_DN251747_c0_g1;TRINITY_DN204728_c0_g1;TRINITY_DN32956_c0_g2;TRINITY_DN12435_c0_g1;TRINITY_DN245671_c0_g1;TRI…
Cluster7	452	GO:1990904	CC	ribonucleoprotein complex	0.000795042	TRINITY_DN26474_c0_g1;TRINITY_DN237567_c0_g1;TRINITY_DN1778_c0_g1;TRINITY_DN19706_c0_g1;TRINITY_DN2627_c0_g1;TRINITY_DN16161_c0_g1;TRINITY_DN20240_c0_g2;TRINITY_DN242986_c0_g1;TRINITY_DN19483_c0_g1;TRINITY_DN70442_c0_g1;TRINITY_DN18995_c0_g1;TRINITY_DN10153_c0_g1;TRINITY_DN4019_c0_g1;TRINITY_DN25707_c0_g1;TRINITY_DN18317_c0_g1;TRINITY_DN251747_c0_g1;TRINITY_DN4329_c0_g2;TRINITY_DN4329_c0_g1;TRINI…
Cluster7	542	GO:0043228	CC	non-membrane-bounded organelle	0.000795042	TRINITY_DN237567_c0_g1;TRINITY_DN1778_c0_g1;TRINITY_DN19706_c0_g1;TRINITY_DN7467_c0_g2;TRINITY_DN23453_c1_g2;TRINITY_DN186842_c0_g1;TRINITY_DN20240_c0_g2;TRINITY_DN242986_c0_g1;TRINITY_DN21442_c1_g1;TRINITY_DN906_c0_g2;TRINITY_DN906_c0_g1;TRINITY_DN70442_c0_g1;TRINITY_DN10153_c0_g1;TRINITY_DN48433_c1_g2;TRINITY_DN4019_c0_g1;TRINITY_DN25707_c0_g1;TRINITY_DN116332_c0_g1;TRINITY_DN207239_c0_g1;TRINI…
Cluster7	542	GO:0043232	CC	intracellular non-membrane-bounded organelle	0.000795042	TRINITY_DN237567_c0_g1;TRINITY_DN1778_c0_g1;TRINITY_DN19706_c0_g1;TRINITY_DN7467_c0_g2;TRINITY_DN23453_c1_g2;TRINITY_DN186842_c0_g1;TRINITY_DN20240_c0_g2;TRINITY_DN242986_c0_g1;TRINITY_DN21442_c1_g1;TRINITY_DN906_c0_g2;TRINITY_DN906_c0_g1;TRINITY_DN70442_c0_g1;TRINITY_DN10153_c0_g1;TRINITY_DN48433_c1_g2;TRINITY_DN4019_c0_g1;TRINITY_DN25707_c0_g1;TRINITY_DN116332_c0_g1;TRINITY_DN207239_c0_g1;TRINI…
Cluster7	32	GO:0005200	MF	structural constituent of cytoskeleton	0.000795042	TRINITY_DN239069_c0_g1;TRINITY_DN3847_c0_g1;TRINITY_DN177491_c0_g1;TRINITY_DN21477_c0_g1;TRINITY_DN3847_c0_g2;TRINITY_DN27277_c0_g1;TRINITY_DN4149_c0_g2;TRINITY_DN13537_c0_g1;TRINITY_DN13537_c0_g3;TRINITY_DN91302_c0_g1;TRINITY_DN1882_c0_g1;TRINITY_DN12919_c0_g1;TRINITY_DN67223_c3_g1;TRINITY_DN6477_c0_g2;TRINITY_DN6477_c0_g1;TRINITY_DN39439_c0_g1;TRINITY_DN1882_c1_g1;TRINITY_DN20649_c0_g1;TRINITY_…
Cluster7	33	GO:0031386	MF	protein tag	0.000795042	TRINITY_DN7363_c1_g3;TRINITY_DN1749_c0_g9;TRINITY_DN1749_c0_g8;TRINITY_DN99396_c2_g1;TRINITY_DN1749_c0_g3;TRINITY_DN15353_c0_g1;TRINITY_DN1749_c0_g5;TRINITY_DN6500_c0_g1;TRINITY_DN23453_c1_g2;TRINITY_DN3836_c2_g1;TRINITY_DN3836_c4_g1;TRINITY_DN7804_c0_g2;TRINITY_DN43287_c0_g1;TRINITY_DN107776_c0_g1;TRINITY_DN11314_c0_g1;TRINITY_DN4747_c2_g1;TRINITY_DN113324_c0_g2;TRINITY_DN48433_c1_g2;TRINITY_DN3…
Cluster7	49	GO:0046982	MF	protein heterodimerization activity	0.000795042	TRINITY_DN13365_c0_g2;TRINITY_DN179_c2_g2;TRINITY_DN19557_c0_g1;TRINITY_DN123672_c0_g1;TRINITY_DN2887_c0_g1;TRINITY_DN4635_c0_g1;TRINITY_DN702_c0_g2;TRINITY_DN4615_c0_g1;TRINITY_DN217916_c0_g1;TRINITY_DN24395_c0_g1;TRINITY_DN24395_c0_g2;TRINITY_DN8074_c0_g1;TRINITY_DN19054_c0_g1;TRINITY_DN7981_c0_g1;TRINITY_DN10734_c0_g1;TRINITY_DN7705_c0_g1;TRINITY_DN11110_c0_g2;TRINITY_DN11110_c0_g1;TRINITY_DN6…
Cluster7	70	GO:0019843	MF	rRNA binding	0.000795042	TRINITY_DN16736_c0_g1;TRINITY_DN253034_c0_g1;TRINITY_DN254573_c0_g1;TRINITY_DN10655_c0_g2;TRINITY_DN10655_c0_g3;TRINITY_DN15172_c0_g1;TRINITY_DN12723_c0_g1;TRINITY_DN23087_c0_g1;TRINITY_DN61022_c0_g1;TRINITY_DN73508_c0_g1;TRINITY_DN6251_c0_g2;TRINITY_DN848_c0_g2;TRINITY_DN2665_c1_g2;TRINITY_DN239298_c0_g1;TRINITY_DN14448_c0_g1;TRINITY_DN9960_c0_g2;TRINITY_DN18287_c1_g1;TRINITY_DN39400_c0_g1;TRINI…
Cluster7	491	GO:0005198	MF	structural molecule activity	0.000795042	TRINITY_DN237567_c0_g1;TRINITY_DN1778_c0_g1;TRINITY_DN19706_c0_g1;TRINITY_DN2627_c0_g1;TRINITY_DN16161_c0_g1;TRINITY_DN23453_c1_g2;TRINITY_DN186842_c0_g1;TRINITY_DN20240_c0_g2;TRINITY_DN242986_c0_g1;TRINITY_DN906_c0_g2;TRINITY_DN906_c0_g1;TRINITY_DN18995_c0_g1;TRINITY_DN10153_c0_g1;TRINITY_DN48433_c1_g2;TRINITY_DN4019_c0_g1;TRINITY_DN25707_c0_g1;TRINITY_DN10593_c1_g4;TRINITY_DN18317_c0_g1;TRINITY…
Cluster7	457	GO:0003735	MF	structural constituent of ribosome	0.000795042	TRINITY_DN237567_c0_g1;TRINITY_DN1778_c0_g1;TRINITY_DN19706_c0_g1;TRINITY_DN2627_c0_g1;TRINITY_DN16161_c0_g1;TRINITY_DN23453_c1_g2;TRINITY_DN186842_c0_g1;TRINITY_DN20240_c0_g2;TRINITY_DN242986_c0_g1;TRINITY_DN906_c0_g2;TRINITY_DN906_c0_g1;TRINITY_DN18995_c0_g1;TRINITY_DN10153_c0_g1;TRINITY_DN48433_c1_g2;TRINITY_DN4019_c0_g1;TRINITY_DN25707_c0_g1;TRINITY_DN18317_c0_g1;TRINITY_DN4329_c0_g2;TRINITY_…
Cluster7	67	GO:0031966	CC	mitochondrial membrane	0.00080382	TRINITY_DN2378_c0_g2;TRINITY_DN9101_c0_g1;TRINITY_DN244759_c0_g1;TRINITY_DN10722_c0_g1;TRINITY_DN9687_c0_g1;TRINITY_DN5732_c0_g1;TRINITY_DN10786_c0_g1;TRINITY_DN17868_c0_g1;TRINITY_DN10736_c0_g2;TRINITY_DN10388_c0_g1;TRINITY_DN43313_c0_g1;TRINITY_DN16613_c0_g1;TRINITY_DN181768_c0_g1;TRINITY_DN2272_c0_g1;TRINITY_DN1020_c0_g3;TRINITY_DN24199_c0_g1;TRINITY_DN33781_c0_g1;TRINITY_DN53_c0_g1;TRINITY_DN…
Cluster7	470	GO:0043603	BP	cellular amide metabolic process	0.0008051	TRINITY_DN237567_c0_g1;TRINITY_DN1778_c0_g1;TRINITY_DN19706_c0_g1;TRINITY_DN2627_c0_g1;TRINITY_DN16161_c0_g1;TRINITY_DN23453_c1_g2;TRINITY_DN242986_c0_g1;TRINITY_DN17843_c0_g1;TRINITY_DN18995_c0_g1;TRINITY_DN197697_c0_g2;TRINITY_DN10153_c0_g1;TRINITY_DN48433_c1_g2;TRINITY_DN4019_c0_g1;TRINITY_DN25707_c0_g1;TRINITY_DN18317_c0_g1;TRINITY_DN104199_c0_g1;TRINITY_DN4289_c0_g1;TRINITY_DN51735_c0_g1;TRI…
Cluster7	491	GO:0034645	BP	cellular macromolecule biosynthetic process	0.0008051	TRINITY_DN237567_c0_g1;TRINITY_DN1778_c0_g1;TRINITY_DN19706_c0_g1;TRINITY_DN2627_c0_g1;TRINITY_DN16161_c0_g1;TRINITY_DN23453_c1_g2;TRINITY_DN186842_c0_g1;TRINITY_DN242986_c0_g1;TRINITY_DN4203_c0_g1;TRINITY_DN906_c0_g2;TRINITY_DN906_c0_g1;TRINITY_DN18995_c0_g1;TRINITY_DN6449_c0_g1;TRINITY_DN197697_c0_g2;TRINITY_DN10153_c0_g1;TRINITY_DN48433_c1_g2;TRINITY_DN4019_c0_g1;TRINITY_DN25707_c0_g1;TRINITY_…
Cluster7	521	GO:0044271	BP	cellular nitrogen compound biosynthetic process	0.0008051	TRINITY_DN237567_c0_g1;TRINITY_DN1778_c0_g1;TRINITY_DN19706_c0_g1;TRINITY_DN2627_c0_g1;TRINITY_DN16161_c0_g1;TRINITY_DN23453_c1_g2;TRINITY_DN242986_c0_g1;TRINITY_DN11538_c0_g2;TRINITY_DN17843_c0_g1;TRINITY_DN5724_c0_g1;TRINITY_DN18995_c0_g1;TRINITY_DN4482_c1_g1;TRINITY_DN197697_c0_g2;TRINITY_DN10153_c0_g1;TRINITY_DN48433_c1_g2;TRINITY_DN4019_c0_g1;TRINITY_DN25707_c0_g1;TRINITY_DN18317_c0_g1;TRINI…
Cluster7	313	GO:0005515	MF	protein binding	0.0008051	TRINITY_DN209064_c0_g1;TRINITY_DN15864_c0_g2;TRINITY_DN15786_c0_g2;TRINITY_DN58819_c1_g2;TRINITY_DN8669_c0_g1;TRINITY_DN17305_c0_g1;TRINITY_DN1856_c0_g1;TRINITY_DN9820_c0_g1;TRINITY_DN118002_c0_g1;TRINITY_DN1175_c0_g2;TRINITY_DN4615_c0_g1;TRINITY_DN4325_c0_g1;TRINITY_DN78883_c0_g1;TRINITY_DN24395_c0_g1;TRINITY_DN8074_c0_g1;TRINITY_DN13365_c0_g2;TRINITY_DN6085_c0_g1;TRINITY_DN7228_c2_g1;TRINITY_DN…
Cluster7	439	GO:0003723	MF	RNA binding	0.0008051	TRINITY_DN26474_c0_g1;TRINITY_DN16161_c0_g1;TRINITY_DN221338_c0_g1;TRINITY_DN186842_c0_g1;TRINITY_DN20240_c0_g2;TRINITY_DN242986_c0_g1;TRINITY_DN70442_c0_g1;TRINITY_DN197697_c0_g2;TRINITY_DN10153_c0_g1;TRINITY_DN8448_c0_g2;TRINITY_DN4019_c0_g1;TRINITY_DN48433_c1_g1;TRINITY_DN43744_c0_g1;TRINITY_DN2545_c0_g1;TRINITY_DN4329_c0_g2;TRINITY_DN4329_c0_g1;TRINITY_DN7520_c0_g1;TRINITY_DN204728_c0_g1;TRIN…
Cluster7	340	GO:0071840	BP	cellular component organization or biogenesis	0.000812536	TRINITY_DN40701_c0_g1;TRINITY_DN8822_c0_g1;TRINITY_DN8199_c0_g1;TRINITY_DN237567_c0_g1;TRINITY_DN1871_c0_g2;TRINITY_DN14877_c0_g1;TRINITY_DN11750_c0_g1;TRINITY_DN84754_c0_g2;TRINITY_DN253034_c0_g1;TRINITY_DN3580_c0_g1;TRINITY_DN9723_c1_g1;TRINITY_DN4615_c0_g1;TRINITY_DN20240_c0_g2;TRINITY_DN19483_c0_g1;TRINITY_DN8074_c0_g1;TRINITY_DN12041_c0_g2;TRINITY_DN81470_c0_g1;TRINITY_DN21442_c1_g1;TRINITY_…
Cluster7	501	GO:0009059	BP	macromolecule biosynthetic process	0.000812536	TRINITY_DN237567_c0_g1;TRINITY_DN1778_c0_g1;TRINITY_DN19706_c0_g1;TRINITY_DN2627_c0_g1;TRINITY_DN16161_c0_g1;TRINITY_DN23453_c1_g2;TRINITY_DN186842_c0_g1;TRINITY_DN242986_c0_g1;TRINITY_DN4203_c0_g1;TRINITY_DN906_c0_g2;TRINITY_DN906_c0_g1;TRINITY_DN18995_c0_g1;TRINITY_DN6449_c0_g1;TRINITY_DN197697_c0_g2;TRINITY_DN10153_c0_g1;TRINITY_DN48433_c1_g2;TRINITY_DN4019_c0_g1;TRINITY_DN25707_c0_g1;TRINITY_…
Cluster7	401	GO:0005737	CC	cytoplasm	0.000812536	TRINITY_DN41938_c0_g1;TRINITY_DN209064_c0_g1;TRINITY_DN10879_c0_g1;TRINITY_DN221338_c0_g1;TRINITY_DN23453_c1_g2;TRINITY_DN5033_c0_g1;TRINITY_DN7804_c0_g2;TRINITY_DN3699_c0_g1;TRINITY_DN12872_c0_g1;TRINITY_DN56232_c0_g4;TRINITY_DN19091_c0_g1;TRINITY_DN120910_c0_g4;TRINITY_DN20443_c0_g1;TRINITY_DN48433_c1_g2;TRINITY_DN48433_c1_g1;TRINITY_DN41868_c0_g1;TRINITY_DN10408_c1_g1;TRINITY_DN1717_c0_g1;TRIN…
Cluster7	516	GO:1901566	BP	organonitrogen compound biosynthetic process	0.000818375	TRINITY_DN237567_c0_g1;TRINITY_DN1778_c0_g1;TRINITY_DN19706_c0_g1;TRINITY_DN2627_c0_g1;TRINITY_DN16161_c0_g1;TRINITY_DN23453_c1_g2;TRINITY_DN25293_c1_g1;TRINITY_DN11538_c0_g2;TRINITY_DN17843_c0_g1;TRINITY_DN5724_c0_g1;TRINITY_DN18995_c0_g1;TRINITY_DN4482_c1_g1;TRINITY_DN197697_c0_g2;TRINITY_DN10153_c0_g1;TRINITY_DN48433_c1_g2;TRINITY_DN4019_c0_g1;TRINITY_DN25707_c0_g1;TRINITY_DN10408_c1_g1;TRINIT…
Cluster7	628	GO:0019538	BP	protein metabolic process	0.000818375	TRINITY_DN41938_c0_g1;TRINITY_DN237567_c0_g1;TRINITY_DN1778_c0_g1;TRINITY_DN19706_c0_g1;TRINITY_DN2627_c0_g1;TRINITY_DN16161_c0_g1;TRINITY_DN23453_c1_g2;TRINITY_DN242986_c0_g1;TRINITY_DN20475_c0_g1;TRINITY_DN7804_c0_g2;TRINITY_DN18995_c0_g1;TRINITY_DN56232_c0_g4;TRINITY_DN197697_c0_g2;TRINITY_DN10153_c0_g1;TRINITY_DN41756_c0_g1;TRINITY_DN48433_c1_g2;TRINITY_DN4019_c0_g1;TRINITY_DN25707_c0_g1;TRIN…
Cluster7	572	GO:0044267	BP	cellular protein metabolic process	0.000818375	TRINITY_DN41938_c0_g1;TRINITY_DN237567_c0_g1;TRINITY_DN1778_c0_g1;TRINITY_DN19706_c0_g1;TRINITY_DN2627_c0_g1;TRINITY_DN16161_c0_g1;TRINITY_DN23453_c1_g2;TRINITY_DN242986_c0_g1;TRINITY_DN20475_c0_g1;TRINITY_DN7804_c0_g2;TRINITY_DN18995_c0_g1;TRINITY_DN56232_c0_g4;TRINITY_DN197697_c0_g2;TRINITY_DN10153_c0_g1;TRINITY_DN41756_c0_g1;TRINITY_DN48433_c1_g2;TRINITY_DN4019_c0_g1;TRINITY_DN25707_c0_g1;TRIN…
Cluster7	741	GO:0034641	BP	cellular nitrogen compound metabolic process	0.000818375	TRINITY_DN26474_c0_g1;TRINITY_DN237567_c0_g1;TRINITY_DN1778_c0_g1;TRINITY_DN19706_c0_g1;TRINITY_DN2627_c0_g1;TRINITY_DN16161_c0_g1;TRINITY_DN23453_c1_g2;TRINITY_DN242986_c0_g1;TRINITY_DN19483_c0_g1;TRINITY_DN32194_c0_g1;TRINITY_DN4203_c0_g1;TRINITY_DN17843_c0_g1;TRINITY_DN5724_c0_g1;TRINITY_DN18995_c0_g1;TRINITY_DN4482_c1_g1;TRINITY_DN175809_c0_g1;TRINITY_DN10153_c0_g1;TRINITY_DN48433_c1_g2;TRINI…
Cluster7	637	GO:0009058	BP	biosynthetic process	0.000818375	TRINITY_DN237567_c0_g1;TRINITY_DN1778_c0_g1;TRINITY_DN19706_c0_g1;TRINITY_DN2627_c0_g1;TRINITY_DN16161_c0_g1;TRINITY_DN23453_c1_g2;TRINITY_DN186842_c0_g1;TRINITY_DN25293_c1_g1;TRINITY_DN4203_c0_g1;TRINITY_DN11538_c0_g2;TRINITY_DN17843_c0_g1;TRINITY_DN906_c0_g2;TRINITY_DN906_c0_g1;TRINITY_DN5724_c0_g1;TRINITY_DN18995_c0_g1;TRINITY_DN120910_c0_g4;TRINITY_DN6449_c0_g1;TRINITY_DN4482_c1_g1;TRINITY_DN…
Cluster7	619	GO:0044249	BP	cellular biosynthetic process	0.000818375	TRINITY_DN237567_c0_g1;TRINITY_DN1778_c0_g1;TRINITY_DN19706_c0_g1;TRINITY_DN2627_c0_g1;TRINITY_DN16161_c0_g1;TRINITY_DN23453_c1_g2;TRINITY_DN186842_c0_g1;TRINITY_DN25293_c1_g1;TRINITY_DN4203_c0_g1;TRINITY_DN11538_c0_g2;TRINITY_DN17843_c0_g1;TRINITY_DN906_c0_g2;TRINITY_DN906_c0_g1;TRINITY_DN5724_c0_g1;TRINITY_DN18995_c0_g1;TRINITY_DN120910_c0_g4;TRINITY_DN6449_c0_g1;TRINITY_DN4482_c1_g1;TRINITY_DN…
[truncated: 103 more rows]
