# Supplementary material for: Transcriptional Profiling Analysis Providing Insights into the Harsh Environments Tolerance Mechanisms of Krascheninnikovia arborescens
Source: Int J Mol Sci. 2024 Nov 5;25(22):11891. doi: 10.3390/ijms252211891 (PMC11594238; doi:10.3390/ijms252211891)
Supplement: Supplementary file 1 [file ijms-25-11891-s001.zip › IJMS_Supplementary_final/Table S5_cluster_KEGG.xlsx]

## Sheet: Root
Cluster	Num	Pathway id	Description	Database	Pvalue_uncorrected	Pvalue_corrected	First Category	Second Category	Gene_ids
Cluster1	23	map04075	Plant hormone signal transduction	KEGG PATHWAY	4.81e-12	5.1e-10	Environmental Information Processing	Signal transduction
Cluster1	29	map04626	Plant-pathogen interaction	KEGG PATHWAY	6.06e-08	3.21e-06	Organismal Systems	Environmental adaptation
Cluster1	20	map04016	MAPK signaling pathway - plant	KEGG PATHWAY	5.42e-07	1.92e-05	Environmental Information Processing	Signal transduction
Cluster1	10	map00400	Phenylalanine, tyrosine and tryptophan biosynthesis	KEGG PATHWAY	2.32e-05	0.000615381	Metabolism	Amino acid metabolism
Cluster1	6	map00908	Zeatin biosynthesis	KEGG PATHWAY	0.000129685	0.00274932	Metabolism	Metabolism of terpenoids and polyketides
Cluster1	12	map00940	Phenylpropanoid biosynthesis	KEGG PATHWAY	0.000364663	0.00644238	Metabolism	Biosynthesis of other secondary metabolites
Cluster1	5	map04712	Circadian rhythm - plant	KEGG PATHWAY	0.00264754	0.0400913	Organismal Systems	Environmental adaptation
Cluster1	11	map00380	Tryptophan metabolism	KEGG PATHWAY	0.00511136	0.0677255	Metabolism	Amino acid metabolism
Cluster1	7	map00592	alpha-Linolenic acid metabolism	KEGG PATHWAY	0.0139332	0.134266	Metabolism	Lipid metabolism
Cluster1	20	map04120	Ubiquitin mediated proteolysis	KEGG PATHWAY	0.0132097	0.140023	Genetic Information Processing	Folding, sorting and degradation
Cluster1	1	map00943	Isoflavonoid biosynthesis	KEGG PATHWAY	0.0129959	0.153063	Metabolism	Biosynthesis of other secondary metabolites
Cluster1	4	map00960	Tropane, piperidine and pyridine alkaloid biosynthesis	KEGG PATHWAY	0.0214121	0.174591	Metabolism	Biosynthesis of other secondary metabolites
Cluster1	10	map00561	Glycerolipid metabolism	KEGG PATHWAY	0.0200339	0.176967	Metabolism	Lipid metabolism
Cluster1	4	map00950	Isoquinoline alkaloid biosynthesis	KEGG PATHWAY	0.0290083	0.204992	Metabolism	Biosynthesis of other secondary metabolites
Cluster1	10	map00071	Fatty acid degradation	KEGG PATHWAY	0.027728	0.20994	Metabolism	Lipid metabolism
Cluster1	5	map00790	Folate biosynthesis	KEGG PATHWAY	0.0365274	0.241994	Metabolism	Metabolism of cofactors and vitamins
Cluster2	169	map03010	Ribosome	KEGG PATHWAY	5.42e-20	6.13e-18	Genetic Information Processing	Translation
Cluster2	63	map04141	Protein processing in endoplasmic reticulum	KEGG PATHWAY	9.33e-08	5.27e-06	Genetic Information Processing	Folding, sorting and degradation
Cluster2	5	map00073	Cutin, suberine and wax biosynthesis	KEGG PATHWAY	0.00118997	0.0448222	Metabolism	Lipid metabolism
Cluster3	38	map04075	Plant hormone signal transduction	KEGG PATHWAY	4.34e-17	2.54e-15	Environmental Information Processing	Signal transduction
Cluster3	38	map00940	Phenylpropanoid biosynthesis	KEGG PATHWAY	3.41e-17	3.99e-15	Metabolism	Biosynthesis of other secondary metabolites
Cluster3	55	map04626	Plant-pathogen interaction	KEGG PATHWAY	1.02e-13	3.96e-12	Organismal Systems	Environmental adaptation
Cluster3	35	map00520	Amino sugar and nucleotide sugar metabolism	KEGG PATHWAY	4.98e-09	1.46e-07	Metabolism	Carbohydrate metabolism
Cluster3	34	map00500	Starch and sucrose metabolism	KEGG PATHWAY	2.45e-08	5.74e-07	Metabolism	Carbohydrate metabolism
Cluster3	13	map00941	Flavonoid biosynthesis	KEGG PATHWAY	7.65e-08	1.49e-06	Metabolism	Biosynthesis of other secondary metabolites
Cluster3	20	map00053	Ascorbate and aldarate metabolism	KEGG PATHWAY	5.01e-07	8.38e-06	Metabolism	Carbohydrate metabolism
Cluster3	28	map00280	Valine, leucine and isoleucine degradation	KEGG PATHWAY	6.29e-07	9.2e-06	Metabolism	Amino acid metabolism
Cluster3	14	map00460	Cyanoamino acid metabolism	KEGG PATHWAY	1.01e-06	1.32e-05	Metabolism	Metabolism of other amino acids
Cluster3	17	map00592	alpha-Linolenic acid metabolism	KEGG PATHWAY	8.36e-06	9.78e-05	Metabolism	Lipid metabolism
Cluster3	25	map04016	MAPK signaling pathway - plant	KEGG PATHWAY	4.17e-05	0.000406229	Environmental Information Processing	Signal transduction
Cluster3	8	map00591	Linoleic acid metabolism	KEGG PATHWAY	4.12e-05	0.000437825	Metabolism	Lipid metabolism
Cluster3	20	map00410	beta-Alanine metabolism	KEGG PATHWAY	7.95e-05	0.000715506	Metabolism	Metabolism of other amino acids
Cluster3	17	map00052	Galactose metabolism	KEGG PATHWAY	8.65e-05	0.000722934	Metabolism	Carbohydrate metabolism
Cluster3	22	map00561	Glycerolipid metabolism	KEGG PATHWAY	0.000117149	0.000913766	Metabolism	Lipid metabolism
Cluster3	14	map00040	Pentose and glucuronate interconversions	KEGG PATHWAY	0.000144443	0.000994106	Metabolism	Carbohydrate metabolism
Cluster3	21	map00380	Tryptophan metabolism	KEGG PATHWAY	0.000137106	0.00100258	Metabolism	Amino acid metabolism
Cluster3	5	map00966	Glucosinolate biosynthesis	KEGG PATHWAY	0.000175824	0.00114285	Metabolism	Biosynthesis of other secondary metabolites
Cluster3	14	map00770	Pantothenate and CoA biosynthesis	KEGG PATHWAY	0.000256694	0.00158069	Metabolism	Metabolism of cofactors and vitamins
Cluster3	21	map00330	Arginine and proline metabolism	KEGG PATHWAY	0.000298746	0.00174767	Metabolism	Amino acid metabolism
Cluster3	31	map00010	Glycolysis / Gluconeogenesis	KEGG PATHWAY	0.00138555	0.0073686	Metabolism	Carbohydrate metabolism
Cluster3	4	map00904	Diterpenoid biosynthesis	KEGG PATHWAY	0.00134885	0.00751502	Metabolism	Metabolism of terpenoids and polyketides
Cluster3	21	map00564	Glycerophospholipid metabolism	KEGG PATHWAY	0.00270531	0.0137618	Metabolism	Lipid metabolism
Cluster3	10	map00340	Histidine metabolism	KEGG PATHWAY	0.00290142	0.0141444	Metabolism	Amino acid metabolism
Cluster3	19	map00071	Fatty acid degradation	KEGG PATHWAY	0.00341669	0.0159901	Metabolism	Lipid metabolism
Cluster3	16	map00562	Inositol phosphate metabolism	KEGG PATHWAY	0.00382965	0.0172334	Metabolism	Carbohydrate metabolism
Cluster3	9	map00130	Ubiquinone and other terpenoid-quinone biosynthesis	KEGG PATHWAY	0.00440126	0.0190721	Metabolism	Metabolism of cofactors and vitamins
Cluster3	12	map00350	Tyrosine metabolism	KEGG PATHWAY	0.0072515	0.0303009	Metabolism	Amino acid metabolism
Cluster3	6	map04712	Circadian rhythm - plant	KEGG PATHWAY	0.00974401	0.039312	Organismal Systems	Environmental adaptation
Cluster3	9	map00400	Phenylalanine, tyrosine and tryptophan biosynthesis	KEGG PATHWAY	0.0111816	0.0436081	Metabolism	Amino acid metabolism
Cluster3	6	map00290	Valine, leucine and isoleucine biosynthesis	KEGG PATHWAY	0.0124916	0.0471458	Metabolism	Amino acid metabolism
Cluster4	136	map03010	Ribosome	KEGG PATHWAY	4.4e-12	4.54e-10	Genetic Information Processing	Translation
Cluster4	14	map03030	DNA replication	KEGG PATHWAY	1.33e-05	0.000685174	Genetic Information Processing	Replication and repair
Cluster4	21	map00500	Starch and sucrose metabolism	KEGG PATHWAY	0.000101804	0.00349528	Metabolism	Carbohydrate metabolism
Cluster4	15	map00940	Phenylpropanoid biosynthesis	KEGG PATHWAY	0.000193863	0.00499196	Metabolism	Biosynthesis of other secondary metabolites
Cluster4	11	map03440	Homologous recombination	KEGG PATHWAY	0.000976668	0.0201194	Genetic Information Processing	Replication and repair
Cluster4	5	map00945	Stilbenoid, diarylheptanoid and gingerol biosynthesis	KEGG PATHWAY	0.001787	0.0306768	Metabolism	Biosynthesis of other secondary metabolites
Cluster4	4	map00780	Biotin metabolism	KEGG PATHWAY	0.00243952	0.0358958	Metabolism	Metabolism of cofactors and vitamins
Cluster4	8	map03430	Mismatch repair	KEGG PATHWAY	0.00379242	0.0488274	Genetic Information Processing	Replication and repair
Cluster5	8	map04712	Circadian rhythm - plant	KEGG PATHWAY	1.66263e-05	0.00181227	Organismal Systems	Environmental adaptation
Cluster5	10	map00860	Porphyrin and chlorophyll metabolism	KEGG PATHWAY	7.85491e-05	0.00428093	Metabolism	Metabolism of cofactors and vitamins
Cluster5	19	map03015	mRNA surveillance pathway	KEGG PATHWAY	0.00114872	0.0313025	Genetic Information Processing	Translation
Cluster5	17	map03018	RNA degradation	KEGG PATHWAY	0.000888846	0.0322947	Genetic Information Processing	Folding, sorting and degradation
Cluster5	31	map03040	Spliceosome	KEGG PATHWAY	0.00197985	0.0431608	Genetic Information Processing	Transcription
Cluster6	10	map00908	Zeatin biosynthesis	KEGG PATHWAY	5.40485e-08	2.7835e-06	Metabolism	Metabolism of terpenoids and polyketides
Cluster6	17	map00592	alpha-Linolenic acid metabolism	KEGG PATHWAY	3.27871e-08	3.37708e-06	Metabolism	Lipid metabolism
Cluster6	18	map04075	Plant hormone signal transduction	KEGG PATHWAY	1.64245e-06	5.63906e-05	Environmental Information Processing	Signal transduction
Cluster6	23	map00480	Glutathione metabolism	KEGG PATHWAY	2.99695e-06	7.71715e-05	Metabolism	Metabolism of other amino acids
Cluster6	8	map00920	Sulfur metabolism	KEGG PATHWAY	0.000141784	0.00292074	Metabolism	Energy metabolism
Cluster6	94	map03010	Ribosome	KEGG PATHWAY	0.00157261	0.0269965	Genetic Information Processing	Translation
Cluster7	472	map03010	Ribosome	KEGG PATHWAY	3.38e-58	3.62e-56	Genetic Information Processing	Translation
Cluster7	119	map00190	Oxidative phosphorylation	KEGG PATHWAY	1.54e-11	8.24e-10	Metabolism	Energy metabolism
Cluster7	66	map04145	Phagosome	KEGG PATHWAY	3.7e-05	0.00132118	Cellular Processes	Transport and catabolism
Cluster8	113	map03010	Ribosome	KEGG PATHWAY	1.95746e-12	1.97704e-10	Genetic Information Processing	Translation
Cluster8	16	map00940	Phenylpropanoid biosynthesis	KEGG PATHWAY	2.25977e-06	0.000114119	Metabolism	Biosynthesis of other secondary metabolites

## Sheet: Stem
Cluster	Num	Pathway id	Description	Database	Pvalue_uncorrected	Pvalue_corrected	First Category	Second Category	Gene_ids
Cluster1	51	map00940	Phenylpropanoid biosynthesis	KEGG PATHWAY	2.1e-29	2.39e-27	Metabolism	Biosynthesis of other secondary metabolites
Cluster1	36	map04075	Plant hormone signal transduction	KEGG PATHWAY	5.56e-16	3.17e-14	Environmental Information Processing	Signal transduction
Cluster1	35	map00500	Starch and sucrose metabolism	KEGG PATHWAY	3.03e-09	1.15e-07	Metabolism	Carbohydrate metabolism
Cluster1	34	map00520	Amino sugar and nucleotide sugar metabolism	KEGG PATHWAY	7.14e-09	1.36e-07	Metabolism	Carbohydrate metabolism
Cluster1	32	map04016	MAPK signaling pathway - plant	KEGG PATHWAY	6.91e-09	1.58e-07	Environmental Information Processing	Signal transduction
Cluster1	14	map00941	Flavonoid biosynthesis	KEGG PATHWAY	5.8e-09	1.65e-07	Metabolism	Biosynthesis of other secondary metabolites
Cluster1	12	map00908	Zeatin biosynthesis	KEGG PATHWAY	1.7e-08	2.77e-07	Metabolism	Metabolism of terpenoids and polyketides
Cluster1	15	map00460	Cyanoamino acid metabolism	KEGG PATHWAY	1.07e-07	1.53e-06	Metabolism	Metabolism of other amino acids
Cluster1	40	map04626	Plant-pathogen interaction	KEGG PATHWAY	5.67e-07	7.18e-06	Organismal Systems	Environmental adaptation
Cluster1	26	map00280	Valine, leucine and isoleucine degradation	KEGG PATHWAY	3.22e-06	3.67e-05	Metabolism	Amino acid metabolism
Cluster1	19	map00052	Galactose metabolism	KEGG PATHWAY	4.37e-06	4.52e-05	Metabolism	Carbohydrate metabolism
Cluster1	23	map00380	Tryptophan metabolism	KEGG PATHWAY	9.47e-06	8.99e-05	Metabolism	Amino acid metabolism
Cluster1	21	map00410	beta-Alanine metabolism	KEGG PATHWAY	1.57e-05	0.000137647	Metabolism	Metabolism of other amino acids
Cluster1	9	map04712	Circadian rhythm - plant	KEGG PATHWAY	6.36e-05	0.000518061	Organismal Systems	Environmental adaptation
Cluster1	24	map00564	Glycerophospholipid metabolism	KEGG PATHWAY	0.000129399	0.000983429	Metabolism	Lipid metabolism
Cluster1	12	map00400	Phenylalanine, tyrosine and tryptophan biosynthesis	KEGG PATHWAY	0.000227231	0.00161902	Metabolism	Amino acid metabolism
Cluster1	14	map00592	alpha-Linolenic acid metabolism	KEGG PATHWAY	0.000277396	0.00186019	Metabolism	Lipid metabolism
Cluster1	9	map00950	Isoquinoline alkaloid biosynthesis	KEGG PATHWAY	0.000296062	0.00187506	Metabolism	Biosynthesis of other secondary metabolites
Cluster1	13	map00360	Phenylalanine metabolism	KEGG PATHWAY	0.000382076	0.00229246	Metabolism	Amino acid metabolism
Cluster1	4	map00944	Flavone and flavonol biosynthesis	KEGG PATHWAY	0.000616216	0.00351243	Metabolism	Biosynthesis of other secondary metabolites
Cluster1	14	map00350	Tyrosine metabolism	KEGG PATHWAY	0.000674828	0.00366335	Metabolism	Amino acid metabolism
Cluster1	8	map00960	Tropane, piperidine and pyridine alkaloid biosynthesis	KEGG PATHWAY	0.000744191	0.0036886	Metabolism	Biosynthesis of other secondary metabolites
Cluster1	14	map00053	Ascorbate and aldarate metabolism	KEGG PATHWAY	0.000739739	0.00383319	Metabolism	Carbohydrate metabolism
Cluster1	20	map00071	Fatty acid degradation	KEGG PATHWAY	0.000990042	0.0047027	Metabolism	Lipid metabolism
Cluster1	6	map00945	Stilbenoid, diarylheptanoid and gingerol biosynthesis	KEGG PATHWAY	0.00110388	0.00484009	Metabolism	Biosynthesis of other secondary metabolites
Cluster1	17	map00562	Inositol phosphate metabolism	KEGG PATHWAY	0.00107505	0.00490224	Metabolism	Carbohydrate metabolism
Cluster1	19	map00330	Arginine and proline metabolism	KEGG PATHWAY	0.0012242	0.00516883	Metabolism	Amino acid metabolism
Cluster1	8	map00920	Sulfur metabolism	KEGG PATHWAY	0.00159454	0.00649206	Metabolism	Energy metabolism
Cluster1	4	map00966	Glucosinolate biosynthesis	KEGG PATHWAY	0.00172133	0.00654107	Metabolism	Biosynthesis of other secondary metabolites
Cluster1	12	map04136	Autophagy - other	KEGG PATHWAY	0.00168522	0.00662464	Cellular Processes	Transport and catabolism
Cluster1	16	map00250	Alanine, aspartate and glutamate metabolism	KEGG PATHWAY	0.00281967	0.0103691	Metabolism	Amino acid metabolism
Cluster1	11	map00040	Pentose and glucuronate interconversions	KEGG PATHWAY	0.00372821	0.0132817	Metabolism	Carbohydrate metabolism
Cluster1	4	map00906	Carotenoid biosynthesis	KEGG PATHWAY	0.0048925	0.0169014	Metabolism	Metabolism of terpenoids and polyketides
Cluster1	9	map00565	Ether lipid metabolism	KEGG PATHWAY	0.00604781	0.0202779	Metabolism	Lipid metabolism
Cluster1	17	map00561	Glycerolipid metabolism	KEGG PATHWAY	0.00670557	0.0212343	Metabolism	Lipid metabolism
Cluster1	17	map00260	Glycine, serine and threonine metabolism	KEGG PATHWAY	0.00652962	0.0212679	Metabolism	Amino acid metabolism
Cluster1	27	map00010	Glycolysis / Gluconeogenesis	KEGG PATHWAY	0.0102281	0.0315137	Metabolism	Carbohydrate metabolism
Cluster1	4	map00524	Neomycin, kanamycin and gentamicin biosynthesis	KEGG PATHWAY	0.0128297	0.0384891	Metabolism	Biosynthesis of other secondary metabolites
Cluster1	10	map00770	Pantothenate and CoA biosynthesis	KEGG PATHWAY	0.0150511	0.0418494	Metabolism	Metabolism of cofactors and vitamins
Cluster1	7	map00760	Nicotinate and nicotinamide metabolism	KEGG PATHWAY	0.0149457	0.0425954	Metabolism	Metabolism of cofactors and vitamins
Cluster1	19	map00480	Glutathione metabolism	KEGG PATHWAY	0.0148922	0.0435309	Metabolism	Metabolism of other amino acids
Cluster2	5	map00073	Cutin, suberine and wax biosynthesis	KEGG PATHWAY	2.86e-06	0.00024279	Metabolism	Lipid metabolism
Cluster2	11	map00500	Starch and sucrose metabolism	KEGG PATHWAY	4.84e-05	0.00205597	Metabolism	Carbohydrate metabolism
Cluster2	13	map04626	Plant-pathogen interaction	KEGG PATHWAY	0.000129886	0.00368009	Organismal Systems	Environmental adaptation
Cluster2	4	map00941	Flavonoid biosynthesis	KEGG PATHWAY	0.000916872	0.0194835	Metabolism	Biosynthesis of other secondary metabolites
Cluster3	155	map03010	Ribosome	KEGG PATHWAY	2.24e-36	2.02e-34	Genetic Information Processing	Translation
Cluster3	15	map04075	Plant hormone signal transduction	KEGG PATHWAY	3.42e-06	0.000153933	Environmental Information Processing	Signal transduction
Cluster4	21	map03030	DNA replication	KEGG PATHWAY	2.61e-12	2.85e-10	Genetic Information Processing	Replication and repair
Cluster4	17	map04075	Plant hormone signal transduction	KEGG PATHWAY	1.66e-06	9.05e-05	Environmental Information Processing	Signal transduction
Cluster4	11	map00860	Porphyrin and chlorophyll metabolism	KEGG PATHWAY	1.11e-05	0.000302868	Metabolism	Metabolism of cofactors and vitamins
Cluster4	10	map00195	Photosynthesis	KEGG PATHWAY	1.48e-05	0.000323476	Metabolism	Energy metabolism
Cluster4	11	map03430	Mismatch repair	KEGG PATHWAY	9.08e-06	0.000330074	Genetic Information Processing	Replication and repair
Cluster4	5	map00906	Carotenoid biosynthesis	KEGG PATHWAY	6.47e-05	0.00117585	Metabolism	Metabolism of terpenoids and polyketides
Cluster4	19	map00500	Starch and sucrose metabolism	KEGG PATHWAY	7.93e-05	0.00123431	Metabolism	Carbohydrate metabolism
Cluster4	5	map00196	Photosynthesis - antenna proteins	KEGG PATHWAY	0.000606187	0.0082593	Metabolism	Energy metabolism
Cluster4	10	map03440	Homologous recombination	KEGG PATHWAY	0.000890023	0.00970125	Genetic Information Processing	Replication and repair
Cluster4	5	map00945	Stilbenoid, diarylheptanoid and gingerol biosynthesis	KEGG PATHWAY	0.000812854	0.00984457	Metabolism	Biosynthesis of other secondary metabolites
Cluster4	6	map00941	Flavonoid biosynthesis	KEGG PATHWAY	0.00120109	0.0119017	Metabolism	Biosynthesis of other secondary metabolites
Cluster4	9	map00040	Pentose and glucuronate interconversions	KEGG PATHWAY	0.0014058	0.0127693	Metabolism	Carbohydrate metabolism
Cluster4	9	map03410	Base excision repair	KEGG PATHWAY	0.00157957	0.0132441	Genetic Information Processing	Replication and repair
Cluster4	11	map03420	Nucleotide excision repair	KEGG PATHWAY	0.00239838	0.0186731	Genetic Information Processing	Replication and repair
Cluster4	11	map00940	Phenylpropanoid biosynthesis	KEGG PATHWAY	0.00373681	0.0271541	Metabolism	Biosynthesis of other secondary metabolites
Cluster5	37	map04141	Protein processing in endoplasmic reticulum	KEGG PATHWAY	7.91e-12	6.49e-10	Genetic Information Processing	Folding, sorting and degradation
Cluster5	12	map00940	Phenylpropanoid biosynthesis	KEGG PATHWAY	2.97e-07	1.22e-05	Metabolism	Biosynthesis of other secondary metabolites
Cluster5	5	map00941	Flavonoid biosynthesis	KEGG PATHWAY	0.000149882	0.00409678	Metabolism	Biosynthesis of other secondary metabolites
Cluster5	4	map00945	Stilbenoid, diarylheptanoid and gingerol biosynthesis	KEGG PATHWAY	0.000264784	0.00542807	Metabolism	Biosynthesis of other secondary metabolites
Cluster5	2	map00942	Anthocyanin biosynthesis	KEGG PATHWAY	0.000393204	0.00644855	Metabolism	Biosynthesis of other secondary metabolites
Cluster5	9	map00480	Glutathione metabolism	KEGG PATHWAY	0.00259364	0.0354464	Metabolism	Metabolism of other amino acids

## Sheet: Leaf
Cluster	Num	Pathway id	Description	Database	Pvalue_uncorrected	Pvalue_corrected	First Category	Second Category	Gene_ids
Cluster1	18	map03030	DNA replication	KEGG PATHWAY	1.23e-10	1.29e-08	Genetic Information Processing	Replication and repair
Cluster1	16	map00940	Phenylpropanoid biosynthesis	KEGG PATHWAY	1.07e-06	5.63e-05	Metabolism	Biosynthesis of other secondary metabolites
Cluster1	6	map00780	Biotin metabolism	KEGG PATHWAY	3.13e-06	0.000109599	Metabolism	Metabolism of cofactors and vitamins
Cluster1	6	map00073	Cutin, suberine and wax biosynthesis	KEGG PATHWAY	1.41e-05	0.000369495	Metabolism	Lipid metabolism
Cluster1	11	map00061	Fatty acid biosynthesis	KEGG PATHWAY	2.58e-05	0.000541585	Metabolism	Lipid metabolism
Cluster1	13	map00240	Pyrimidine metabolism	KEGG PATHWAY	7.46e-05	0.00130603	Metabolism	Nucleotide metabolism
Cluster1	9	map03430	Mismatch repair	KEGG PATHWAY	9.41e-05	0.00141142	Genetic Information Processing	Replication and repair
Cluster1	10	map00040	Pentose and glucuronate interconversions	KEGG PATHWAY	0.000109425	0.0014362	Metabolism	Carbohydrate metabolism
Cluster1	30	map01240	Biosynthesis of cofactors	KEGG PATHWAY	0.00012452	0.00145273	Metabolism	Global and overview maps
Cluster1	8	map00860	Porphyrin and chlorophyll metabolism	KEGG PATHWAY	0.000582279	0.00611393	Metabolism	Metabolism of cofactors and vitamins
Cluster1	15	map00270	Cysteine and methionine metabolism	KEGG PATHWAY	0.00250808	0.0239408	Metabolism	Amino acid metabolism
Cluster1	14	map00500	Starch and sucrose metabolism	KEGG PATHWAY	0.00302655	0.0244452	Metabolism	Carbohydrate metabolism
Cluster1	4	map00196	Photosynthesis - antenna proteins	KEGG PATHWAY	0.00295503	0.0258565	Metabolism	Energy metabolism
Cluster1	6	map00460	Cyanoamino acid metabolism	KEGG PATHWAY	0.00377666	0.028325	Metabolism	Metabolism of other amino acids
Cluster1	10	map04075	Plant hormone signal transduction	KEGG PATHWAY	0.00423179	0.0296225	Environmental Information Processing	Signal transduction
Cluster1	6	map00130	Ubiquinone and other terpenoid-quinone biosynthesis	KEGG PATHWAY	0.00613088	0.0402339	Metabolism	Metabolism of cofactors and vitamins
Cluster2	15	map00564	Glycerophospholipid metabolism	KEGG PATHWAY	5.1e-08	4.13e-06	Metabolism	Lipid metabolism
Cluster2	25	map04141	Protein processing in endoplasmic reticulum	KEGG PATHWAY	8.82e-06	0.000357178	Genetic Information Processing	Folding, sorting and degradation
Cluster2	4	map00909	Sesquiterpenoid and triterpenoid biosynthesis	KEGG PATHWAY	0.000102585	0.00276979	Metabolism	Metabolism of terpenoids and polyketides
Cluster2	7	map00592	alpha-Linolenic acid metabolism	KEGG PATHWAY	0.000169816	0.00343877	Metabolism	Lipid metabolism
Cluster2	8	map00940	Phenylpropanoid biosynthesis	KEGG PATHWAY	0.000303818	0.00492185	Metabolism	Biosynthesis of other secondary metabolites
Cluster2	7	map04075	Plant hormone signal transduction	KEGG PATHWAY	0.00161885	0.0187324	Environmental Information Processing	Signal transduction
Cluster2	8	map00260	Glycine, serine and threonine metabolism	KEGG PATHWAY	0.00142825	0.0192813	Metabolism	Amino acid metabolism
Cluster2	3	map00750	Vitamin B6 metabolism	KEGG PATHWAY	0.00309621	0.0313491	Metabolism	Metabolism of cofactors and vitamins
Cluster2	4	map00062	Fatty acid elongation	KEGG PATHWAY	0.00513116	0.0461804	Metabolism	Lipid metabolism
Cluster3	14	map04075	Plant hormone signal transduction	KEGG PATHWAY	1.4e-10	8.96e-09	Environmental Information Processing	Signal transduction
Cluster4	27	map00940	Phenylpropanoid biosynthesis	KEGG PATHWAY	1.39e-23	1.19e-21	Metabolism	Biosynthesis of other secondary metabolites
Cluster4	13	map00941	Flavonoid biosynthesis	KEGG PATHWAY	4.07e-15	1.75e-13	Metabolism	Biosynthesis of other secondary metabolites
Cluster4	15	map00520	Amino sugar and nucleotide sugar metabolism	KEGG PATHWAY	2.89e-07	8.29e-06	Metabolism	Carbohydrate metabolism
Cluster4	6	map00945	Stilbenoid, diarylheptanoid and gingerol biosynthesis	KEGG PATHWAY	7.16e-07	1.54e-05	Metabolism	Biosynthesis of other secondary metabolites
Cluster4	6	map04712	Circadian rhythm - plant	KEGG PATHWAY	7.67e-06	0.000131838	Organismal Systems	Environmental adaptation
Cluster4	4	map00966	Glucosinolate biosynthesis	KEGG PATHWAY	1.09e-05	0.000156115	Metabolism	Biosynthesis of other secondary metabolites
Cluster4	7	map00400	Phenylalanine, tyrosine and tryptophan biosynthesis	KEGG PATHWAY	4.59e-05	0.000493394	Metabolism	Amino acid metabolism
Cluster4	15	map04626	Plant-pathogen interaction	KEGG PATHWAY	5.21e-05	0.000497745	Organismal Systems	Environmental adaptation
Cluster4	5	map00908	Zeatin biosynthesis	KEGG PATHWAY	4.21e-05	0.000517023	Metabolism	Metabolism of terpenoids and polyketides
Cluster4	10	map00380	Tryptophan metabolism	KEGG PATHWAY	7.24e-05	0.000622361	Metabolism	Amino acid metabolism
Cluster4	8	map00052	Galactose metabolism	KEGG PATHWAY	0.000139093	0.00108745	Metabolism	Carbohydrate metabolism
Cluster4	11	map00480	Glutathione metabolism	KEGG PATHWAY	0.000185305	0.00132802	Metabolism	Metabolism of other amino acids
Cluster4	8	map04075	Plant hormone signal transduction	KEGG PATHWAY	0.00052449	0.0034697	Environmental Information Processing	Signal transduction
Cluster4	9	map04016	MAPK signaling pathway - plant	KEGG PATHWAY	0.00135444	0.00832016	Environmental Information Processing	Signal transduction
Cluster4	3	map00524	Neomycin, kanamycin and gentamicin biosynthesis	KEGG PATHWAY	0.001844	0.0105723	Metabolism	Biosynthesis of other secondary metabolites
Cluster4	3	map00591	Linoleic acid metabolism	KEGG PATHWAY	0.00452367	0.0243147	Metabolism	Lipid metabolism
Cluster4	6	map02010	ABC transporters	KEGG PATHWAY	0.00630558	0.0318988	Environmental Information Processing	Membrane transport
Cluster4	2	map00904	Diterpenoid biosynthesis	KEGG PATHWAY	0.00716026	0.0342101	Metabolism	Metabolism of terpenoids and polyketides
Cluster4	8	map00500	Starch and sucrose metabolism	KEGG PATHWAY	0.00996601	0.0451093	Metabolism	Carbohydrate metabolism
Cluster5	24	map00195	Photosynthesis	KEGG PATHWAY	1.92e-33	1.25e-31	Metabolism	Energy metabolism
Cluster5	6	map00196	Photosynthesis - antenna proteins	KEGG PATHWAY	4.13e-08	1.34e-06	Metabolism	Energy metabolism
Cluster5	7	map00860	Porphyrin and chlorophyll metabolism	KEGG PATHWAY	2.66e-06	5.77e-05	Metabolism	Metabolism of cofactors and vitamins
Cluster5	4	map00941	Flavonoid biosynthesis	KEGG PATHWAY	0.000353982	0.00575221	Metabolism	Biosynthesis of other secondary metabolites
Cluster5	3	map00945	Stilbenoid, diarylheptanoid and gingerol biosynthesis	KEGG PATHWAY	0.00116497	0.0151447	Metabolism	Biosynthesis of other secondary metabolites
Cluster5	2	map00905	Brassinosteroid biosynthesis	KEGG PATHWAY	0.00256772	0.0278169	Metabolism	Metabolism of terpenoids and polyketides
Cluster5	2	map00904	Diterpenoid biosynthesis	KEGG PATHWAY	0.00317112	0.0294461	Metabolism	Metabolism of terpenoids and polyketides
Cluster5	5	map00940	Phenylpropanoid biosynthesis	KEGG PATHWAY	0.00697886	0.0453626	Metabolism	Biosynthesis of other secondary metabolites
Cluster5	4	map00040	Pentose and glucuronate interconversions	KEGG PATHWAY	0.0066447	0.0479895	Metabolism	Carbohydrate metabolism
Cluster6	19	map04626	Plant-pathogen interaction	KEGG PATHWAY	2.41e-11	1.8e-09	Organismal Systems	Environmental adaptation
Cluster6	12	map04075	Plant hormone signal transduction	KEGG PATHWAY	1.01e-09	3.77e-08	Environmental Information Processing	Signal transduction
Cluster6	11	map00940	Phenylpropanoid biosynthesis	KEGG PATHWAY	1.17e-08	2.92e-07	Metabolism	Biosynthesis of other secondary metabolites
Cluster6	10	map04016	MAPK signaling pathway - plant	KEGG PATHWAY	3.76e-06	7.04e-05	Environmental Information Processing	Signal transduction
Cluster6	7	map00380	Tryptophan metabolism	KEGG PATHWAY	0.000310078	0.00465117	Metabolism	Amino acid metabolism
Cluster6	5	map00360	Phenylalanine metabolism	KEGG PATHWAY	0.000573675	0.00717094	Metabolism	Amino acid metabolism
Cluster6	5	map00592	alpha-Linolenic acid metabolism	KEGG PATHWAY	0.000866602	0.00928502	Metabolism	Lipid metabolism
Cluster6	6	map00410	beta-Alanine metabolism	KEGG PATHWAY	0.00101668	0.00953139	Metabolism	Metabolism of other amino acids
Cluster6	3	map00908	Zeatin biosynthesis	KEGG PATHWAY	0.00152385	0.0126987	Metabolism	Metabolism of terpenoids and polyketides
Cluster6	6	map00071	Fatty acid degradation	KEGG PATHWAY	0.00322538	0.0241904	Metabolism	Lipid metabolism
Cluster6	3	map00950	Isoquinoline alkaloid biosynthesis	KEGG PATHWAY	0.00467104	0.031848	Metabolism	Biosynthesis of other secondary metabolites
