# Supplementary material for: Transcriptional Profiling Analysis Providing Insights into the Harsh Environments Tolerance Mechanisms of Krascheninnikovia arborescens
Source: Int J Mol Sci. 2024 Nov 5;25(22):11891. doi: 10.3390/ijms252211891 (PMC11594238; doi:10.3390/ijms252211891)
Supplement: Supplementary file 1 [file ijms-25-11891-s001.zip › IJMS_Supplementary_final/Table S6 S7 S8_DEGs.xlsx]

## Sheet: Table S6
Supplemental Table S6. The expression pattern of DEGs involved in plant hormones signal transduction; relates to Figure 4. DEGs of plants relative to corresponding control samples were identified with a P< 0.05 and fold change > 2 as the threshold.
Hormone	Type	Gene ID	KO name	Description	CK_R	PEG_R	NaCl_R	ALK_R	CK_S	PEG_S	NaCl_S	ALK_S	CK_L	PEG_L	NaCl_L	ALK_L
Abscisic acid	signal transduction	TRINITY_DN2453_c2_g1	SNRK2	Serine/threonine-protein kinase SRK2I OS=Arabidopsis thaliana OX=3702 GN=SRK2I PE=1 SV=1;	#N/A	#N/A	#N/A	#N/A	#N/A	#N/A	#N/A	#N/A	#N/A	#N/A	#N/A	#N/A
Abscisic acid	signal transduction	TRINITY_DN69763_c1_g2	SNRK2	Serine/threonine-protein kinase SRK2A OS=Physcomitrium patens OX=3218 GN=SRK2A PE=1 SV=1;	#N/A	#N/A	#N/A	#N/A	#N/A	#N/A	#N/A	#N/A	#N/A	#N/A	#N/A	#N/A
Abscisic acid	signal transduction	TRINITY_DN69471_c0_g1	SNRK2	Serine/threonine-protein kinase SRK2E OS=Arabidopsis thaliana OX=3702 GN=SRK2E PE=1 SV=1;	#N/A	#N/A	#N/A	#N/A	#N/A	#N/A	#N/A	#N/A	#N/A	#N/A	#N/A	#N/A
Abscisic acid	signal transduction	TRINITY_DN5995_c1_g1	SNRK2	Serine/threonine-protein kinase SAPK2 OS=Oryza sativa subsp. indica OX=39946 GN=SAPK2 PE=2 SV=2;	#N/A	#N/A	#N/A	#N/A	#N/A	#N/A	#N/A	#N/A	#N/A	#N/A	#N/A	#N/A
Abscisic acid	signal transduction	TRINITY_DN12088_c0_g2	SNRK2	Serine/threonine-protein kinase SAPK3 OS=Oryza sativa subsp. indica OX=39946 GN=SAPK3 PE=1 SV=2;	#N/A	#N/A	#N/A	#N/A	#N/A	#N/A	#N/A	#N/A	#N/A	#N/A	#N/A	#N/A
Abscisic acid	signal transduction	TRINITY_DN9679_c0_g2	SNRK2	Serine/threonine-protein kinase SRK2E OS=Arabidopsis thaliana OX=3702 GN=SRK2E PE=1 SV=1;	#N/A	#N/A	#N/A	#N/A	#N/A	#N/A	#N/A	#N/A	#N/A	#N/A	#N/A	#N/A
Abscisic acid	signal transduction	TRINITY_DN31325_c0_g3	SNRK2	Serine/threonine-protein kinase SAPK9 OS=Oryza sativa subsp. japonica OX=39947 GN=SAPK9 PE=1 SV=1;	#N/A	#N/A	#N/A	#N/A	#N/A	#N/A	#N/A	#N/A	#N/A	#N/A	#N/A	#N/A
Abscisic acid	signal transduction	TRINITY_DN31325_c0_g1	SNRK2	Serine/threonine-protein kinase SAPK10 OS=Oryza sativa subsp. japonica OX=39947 GN=SAPK10 PE=1 SV=1;	#N/A	#N/A	#N/A	#N/A	#N/A	#N/A	#N/A	#N/A	#N/A	#N/A	#N/A	#N/A
Abscisic acid	signal transduction	TRINITY_DN34779_c0_g1	PYL	Abscisic acid receptor PYL9 OS=Arabidopsis thaliana OX=3702 GN=PYL9 PE=1 SV=1;	#N/A	#N/A	#N/A	#N/A	#N/A	#N/A	#N/A	#N/A	#N/A	#N/A	#N/A	#N/A
Abscisic acid	signal transduction	TRINITY_DN17629_c0_g1	PYL	Abscisic acid receptor PYL4 OS=Arabidopsis thaliana OX=3702 GN=PYL4 PE=1 SV=1;	#N/A	#N/A	#N/A	#N/A	#N/A	#N/A	#N/A	#N/A	#N/A	#N/A	#N/A	#N/A
Abscisic acid	signal transduction	TRINITY_DN138884_c0_g1	PYL	Abscisic acid receptor PYL4 OS=Arabidopsis thaliana OX=3702 GN=PYL4 PE=1 SV=1;	#N/A	#N/A	#N/A	#N/A	#N/A	#N/A	#N/A	#N/A	#N/A	#N/A	#N/A	#N/A
Abscisic acid	signal transduction	TRINITY_DN2629_c0_g1	PYL	Abscisic acid receptor PYL3 OS=Oryza sativa subsp. japonica OX=39947 GN=PYL3 PE=1 SV=1;	#N/A	#N/A	#N/A	#N/A	#N/A	#N/A	#N/A	#N/A	#N/A	#N/A	#N/A	#N/A
Abscisic acid	signal transduction	TRINITY_DN9690_c1_g1	PYL	Abscisic acid receptor PYL1 OS=Arabidopsis thaliana OX=3702 GN=PYL1 PE=1 SV=1;	#N/A	#N/A	#N/A	#N/A	#N/A	#N/A	#N/A	#N/A	#N/A	#N/A	#N/A	#N/A
Abscisic acid	signal transduction	TRINITY_DN7860_c0_g1	PYL	Abscisic acid receptor PYL9 OS=Arabidopsis thaliana OX=3702 GN=PYL9 PE=1 SV=1;	#N/A	#N/A	#N/A	#N/A	#N/A	#N/A	#N/A	#N/A	#N/A	#N/A	#N/A	#N/A
Abscisic acid	signal transduction	TRINITY_DN30012_c0_g1	PYL	Abscisic acid receptor PYL2 OS=Arabidopsis thaliana OX=3702 GN=PYL2 PE=1 SV=1;	#N/A	#N/A	#N/A	#N/A	#N/A	#N/A	#N/A	#N/A	#N/A	#N/A	#N/A	#N/A
Abscisic acid	signal transduction	TRINITY_DN877_c1_g2	PYL	Abscisic acid receptor PYL8 OS=Arabidopsis thaliana OX=3702 GN=PYL8 PE=1 SV=1;	#N/A	#N/A	#N/A	#N/A	#N/A	#N/A	#N/A	#N/A	#N/A	#N/A	#N/A	#N/A
Abscisic acid	signal transduction	TRINITY_DN51833_c0_g1	PP2C	Transcription factor MYC2 OS=Solanum lycopersicum OX=4081 GN=MYC2 PE=1 SV=1;	#N/A	#N/A	#N/A	#N/A	#N/A	#N/A	#N/A	#N/A	#N/A	#N/A	#N/A	#N/A
Abscisic acid	signal transduction	TRINITY_DN4606_c0_g1	PP2C	Protein phosphatase 2C 37 OS=Arabidopsis thaliana OX=3702 GN=PP2CA PE=1 SV=1;	#N/A	#N/A	#N/A	#N/A	#N/A	#N/A	#N/A	#N/A	#N/A	#N/A	#N/A	#N/A
Abscisic acid	signal transduction	TRINITY_DN10220_c0_g1	PP2C	Probable protein phosphatase 2C 6 OS=Oryza sativa subsp. japonica OX=39947 GN=PP2C06 PE=1 SV=1;	#N/A	#N/A	#N/A	#N/A	#N/A	#N/A	#N/A	#N/A	#N/A	#N/A	#N/A	#N/A
Abscisic acid	signal transduction	TRINITY_DN30473_c0_g1	PP2C	Probable protein phosphatase 2C 6 OS=Oryza sativa subsp. japonica OX=39947 GN=PP2C06 PE=1 SV=1;	#N/A	#N/A	#N/A	#N/A	#N/A	#N/A	#N/A	#N/A	#N/A	#N/A	#N/A	#N/A
Abscisic acid	signal transduction	TRINITY_DN9148_c0_g1	PP2C	Probable protein phosphatase 2C 78 OS=Arabidopsis thaliana OX=3702 GN=SAG113 PE=1 SV=1;	#N/A	#N/A	#N/A	#N/A	#N/A	#N/A	#N/A	#N/A	#N/A	#N/A	#N/A	#N/A
Abscisic acid	signal transduction	TRINITY_DN17610_c0_g1	PP2C	Probable protein phosphatase 2C 8 OS=Oryza sativa subsp. japonica OX=39947 GN=Os01g0656200 PE=2 SV=1;	#N/A	#N/A	#N/A	#N/A	#N/A	#N/A	#N/A	#N/A	#N/A	#N/A	#N/A	#N/A
Abscisic acid	signal transduction	TRINITY_DN9730_c1_g3	PP2C	Probable protein phosphatase 2C 8 OS=Oryza sativa subsp. japonica OX=39947 GN=Os01g0656200 PE=2 SV=1;	#N/A	#N/A	#N/A	#N/A	#N/A	#N/A	#N/A	#N/A	#N/A	#N/A	#N/A	#N/A
Abscisic acid	signal transduction	TRINITY_DN2810_c0_g1	PP2C	Transcription factor bHLH14 OS=Arabidopsis thaliana OX=3702 GN=BHLH14 PE=1 SV=1;	#N/A	#N/A	#N/A	#N/A	#N/A	#N/A	#N/A	#N/A	#N/A	#N/A	#N/A	#N/A
Abscisic acid	signal transduction	TRINITY_DN2866_c0_g1	ABF	ABSCISIC ACID-INSENSITIVE 5-like protein 5 OS=Arabidopsis thaliana OX=3702 GN=ABF2 PE=1 SV=1;	#N/A	#N/A	#N/A	#N/A	#N/A	#N/A	#N/A	#N/A	#N/A	#N/A	#N/A	#N/A
Abscisic acid	signal transduction	TRINITY_DN28353_c0_g1	ABF	ABSCISIC ACID-INSENSITIVE 5-like protein 2 OS=Arabidopsis thaliana OX=3702 GN=DPBF3 PE=1 SV=1;	#N/A	#N/A	#N/A	#N/A	#N/A	#N/A	#N/A	#N/A	#N/A	#N/A	#N/A	#N/A
Abscisic acid	signal transduction	TRINITY_DN6288_c0_g1	ABF	ABSCISIC ACID-INSENSITIVE 5-like protein 2 OS=Arabidopsis thaliana OX=3702 GN=DPBF3 PE=1 SV=1;	#N/A	#N/A	#N/A	#N/A	#N/A	#N/A	#N/A	#N/A	#N/A	#N/A	#N/A	#N/A
Abscisic acid	signal transduction	TRINITY_DN247_c0_g1	ABF	Protein ABSCISIC ACID-INSENSITIVE 5 OS=Arabidopsis thaliana OX=3702 GN=ABI5 PE=1 SV=1;	#N/A	#N/A	#N/A	#N/A	#N/A	#N/A	#N/A	#N/A	#N/A	#N/A	#N/A	#N/A
Abscisic acid	biosynthesis	TRINITY_DN13641_c0_g1	SDR	Carbonyl reductase [NADPH] 1 OS=Mus musculus OX=10090 GN=Cbr1 PE=1 SV=3;	#N/A	#N/A	#N/A	#N/A	#N/A	#N/A	#N/A	#N/A	#N/A	#N/A	#N/A	#N/A
Abscisic acid	biosynthesis	TRINITY_DN9100_c0_g1	SDR	Short-chain dehydrogenase/reductase tropE OS=Talaromyces stipitatus;	#N/A	#N/A	#N/A	#N/A	#N/A	#N/A	#N/A	#N/A	#N/A	#N/A	#N/A	#N/A
Abscisic acid	biosynthesis	TRINITY_DN3730_c0_g2	SDR	Short-chain dehydrogenase/reductase family 42E member 1 OS=Danio rerio OX=7955 GN=sdr42e1 PE=2 SV=1;	#N/A	#N/A	#N/A	#N/A	#N/A	#N/A	#N/A	#N/A	#N/A	#N/A	#N/A	#N/A
Abscisic acid	biosynthesis	TRINITY_DN1215_c0_g2	SDR	Carbonyl reductase [NADPH] 1 OS=Mus musculus OX=10090 GN=Cbr1 PE=1 SV=3;	#N/A	#N/A	#N/A	#N/A	#N/A	#N/A	#N/A	#N/A	#N/A	#N/A	#N/A	#N/A
Abscisic acid	biosynthesis	TRINITY_DN38279_c0_g1	NCED	9-cis-epoxycarotenoid dioxygenase NCED1, chloroplastic OS=Solanum lycopersicum OX=4081 GN=NCED1 PE=1 SV=2;	#N/A	#N/A	#N/A	#N/A	#N/A	#N/A	#N/A	#N/A	#N/A	#N/A	#N/A	#N/A
Abscisic acid	biosynthesis	TRINITY_DN34946_c0_g2	NCED	Carotenoid cleavage dioxygenase 8 homolog B, chloroplastic OS=Oryza sativa subsp. japonica OX=39947 GN=CCD8B PE=1 SV=1;	#N/A	#N/A	#N/A	#N/A	#N/A	#N/A	#N/A	#N/A	#N/A	#N/A	#N/A	#N/A
Abscisic acid	biosynthesis	TRINITY_DN2068_c0_g2	NCED	Carotenoid cleavage dioxygenase 7, chloroplastic OS=Arabidopsis thaliana OX=3702 GN=CCD7 PE=1 SV=1;	#N/A	#N/A	#N/A	#N/A	#N/A	#N/A	#N/A	#N/A	#N/A	#N/A	#N/A	#N/A
Abscisic acid	biosynthesis	TRINITY_DN29471_c0_g1	NCED	Carotenoid cleavage dioxygenase 7, chloroplastic OS=Arabidopsis thaliana OX=3702 GN=CCD7 PE=1 SV=1;	#N/A	#N/A	#N/A	#N/A	#N/A	#N/A	#N/A	#N/A	#N/A	#N/A	#N/A	#N/A
Abscisic acid	biosynthesis	TRINITY_DN49248_c0_g1	NCED	Probable carotenoid cleavage dioxygenase 4, chloroplastic OS=Arabidopsis thaliana OX=3702 GN=CCD4 PE=1 SV=1;	#N/A	#N/A	#N/A	#N/A	#N/A	#N/A	#N/A	#N/A	#N/A	#N/A	#N/A	#N/A
Abscisic acid	biosynthesis	TRINITY_DN1452_c0_g1	ABA3	Molybdenum cofactor sulfurase OS=Solanum lycopersicum OX=4081 GN=FLACCA PE=2 SV=1;	#N/A	#N/A	#N/A	#N/A	#N/A	#N/A	#N/A	#N/A	#N/A	#N/A	#N/A	#N/A
Abscisic acid	biosynthesis	TRINITY_DN14365_c0_g1	ABA3	Molybdenum cofactor sulfurase OS=Solanum lycopersicum OX=4081 GN=FLACCA PE=2 SV=1;	#N/A	#N/A	#N/A	#N/A	#N/A	#N/A	#N/A	#N/A	#N/A	#N/A	#N/A	#N/A
Abscisic acid	biosynthesis	TRINITY_DN10461_c0_g1	ABA3	Molybdenum cofactor sulfurase OS=Caenorhabditis elegans OX=6239 GN=mocs-1 PE=3 SV=2;	#N/A	#N/A	#N/A	#N/A	#N/A	#N/A	#N/A	#N/A	#N/A	#N/A	#N/A	#N/A
Abscisic acid	biosynthesis	TRINITY_DN1452_c0_g2	ABA3	Molybdenum cofactor sulfurase OS=Solanum lycopersicum OX=4081 GN=FLACCA PE=2 SV=1;	#N/A	#N/A	#N/A	#N/A	#N/A	#N/A	#N/A	#N/A	#N/A	#N/A	#N/A	#N/A
Abscisic acid	biosynthesis	TRINITY_DN1385_c0_g1	SDR,ABA2	Xanthoxin dehydrogenase OS=Arabidopsis thaliana OX=3702 GN=ABA2 PE=1 SV=1;	#N/A	#N/A	#N/A	#N/A	#N/A	#N/A	#N/A	#N/A	#N/A	#N/A	#N/A	#N/A
Abscisic acid	biosynthesis	TRINITY_DN20823_c0_g1	ZEP	Zeaxanthin epoxidase, chloroplastic OS=Spinacia oleracea OX=3562 GN=SOVF_077800 PE=1 SV=1;	#N/A	#N/A	#N/A	#N/A	#N/A	#N/A	#N/A	#N/A	#N/A	#N/A	#N/A	#N/A
Abscisic acid	biosynthesis	TRINITY_DN10364_c0_g1	ZEP	Zeaxanthin epoxidase, chloroplastic OS=Arabidopsis thaliana OX=3702 GN=ZEP PE=1 SV=1;	#N/A	#N/A	#N/A	#N/A	#N/A	#N/A	#N/A	#N/A	#N/A	#N/A	#N/A	#N/A
Abscisic acid	biosynthesis	TRINITY_DN158_c0_g1	AAO	L-ascorbate oxidase OS=Nicotiana tabacum OX=4097 GN=AAO PE=2 SV=1;	#N/A	#N/A	#N/A	#N/A	#N/A	#N/A	#N/A	#N/A	#N/A	#N/A	#N/A	#N/A
Abscisic acid	biosynthesis	TRINITY_DN2551_c0_g1	AAO	L-ascorbate oxidase OS=Nicotiana tabacum OX=4097 GN=AAO PE=2 SV=1;	#N/A	#N/A	#N/A	#N/A	#N/A	#N/A	#N/A	#N/A	#N/A	#N/A	#N/A	#N/A
Abscisic acid	biosynthesis	TRINITY_DN3148_c0_g2	AAO	Laccase-17 OS=Arabidopsis thaliana OX=3702 GN=LAC17 PE=2 SV=1;	#N/A	#N/A	#N/A	#N/A	#N/A	#N/A	#N/A	#N/A	#N/A	#N/A	#N/A	#N/A
Abscisic acid	biosynthesis	TRINITY_DN22468_c0_g1	AAO	Laccase-11 OS=Arabidopsis thaliana OX=3702 GN=LAC11 PE=2 SV=1;	#N/A	#N/A	#N/A	#N/A	#N/A	#N/A	#N/A	#N/A	#N/A	#N/A	#N/A	#N/A
Abscisic acid	biosynthesis	TRINITY_DN20218_c0_g1	AAO	Protease Do-like 10, mitochondrial OS=Arabidopsis thaliana OX=3702 GN=DEGP10 PE=2 SV=1;	#N/A	#N/A	#N/A	#N/A	#N/A	#N/A	#N/A	#N/A	#N/A	#N/A	#N/A	#N/A
Abscisic acid	biosynthesis	TRINITY_DN76044_c0_g3	AAO	Laccase-22 OS=Oryza sativa subsp. japonica OX=39947 GN=LAC22 PE=2 SV=2;	#N/A	#N/A	#N/A	#N/A	#N/A	#N/A	#N/A	#N/A	#N/A	#N/A	#N/A	#N/A
Auxin	signal transduction	TRINITY_DN1338_c1_g2	TIR1	Protein TRANSPORT INHIBITOR RESPONSE 1 OS=Arabidopsis thaliana OX=3702 GN=TIR1 PE=1 SV=2;	#N/A	#N/A	#N/A	#N/A	#N/A	#N/A	#N/A	#N/A	#N/A	#N/A	#N/A	#N/A
Auxin	signal transduction	TRINITY_DN4763_c0_g1	TIR1	Protein TRANSPORT INHIBITOR RESPONSE 1 OS=Arabidopsis thaliana OX=3702 GN=TIR1 PE=1 SV=2;	#N/A	#N/A	#N/A	#N/A	#N/A	#N/A	#N/A	#N/A	#N/A	#N/A	#N/A	#N/A
Auxin	signal transduction	TRINITY_DN156573_c0_g1	SAUR	Auxin-responsive protein SAUR36 OS=Arabidopsis thaliana OX=3702 GN=SAUR36 PE=2 SV=1;	#N/A	#N/A	#N/A	#N/A	#N/A	#N/A	#N/A	#N/A	#N/A	#N/A	#N/A	#N/A
Auxin	signal transduction	TRINITY_DN10690_c1_g1	SAUR	Auxin-responsive protein SAUR32 OS=Arabidopsis thaliana OX=3702 GN=SAUR32 PE=2 SV=1;	#N/A	#N/A	#N/A	#N/A	#N/A	#N/A	#N/A	#N/A	#N/A	#N/A	#N/A	#N/A
Auxin	signal transduction	TRINITY_DN29566_c0_g2	SAUR	Auxin-responsive protein SAUR32 OS=Arabidopsis thaliana OX=3702 GN=SAUR32 PE=2 SV=1;	#N/A	#N/A	#N/A	#N/A	#N/A	#N/A	#N/A	#N/A	#N/A	#N/A	#N/A	#N/A
Auxin	signal transduction	TRINITY_DN37935_c0_g1	SAUR	Auxin-responsive protein SAUR71 OS=Arabidopsis thaliana OX=3702 GN=SAUR71 PE=2 SV=1;	#N/A	#N/A	#N/A	#N/A	#N/A	#N/A	#N/A	#N/A	#N/A	#N/A	#N/A	#N/A
Auxin	signal transduction	TRINITY_DN32449_c1_g1	SAUR	Auxin-responsive protein SAUR72 OS=Arabidopsis thaliana OX=3702 GN=SAUR72 PE=1 SV=1;	#N/A	#N/A	#N/A	#N/A	#N/A	#N/A	#N/A	#N/A	#N/A	#N/A	#N/A	#N/A
Auxin	signal transduction	TRINITY_DN48497_c0_g1	SAUR	Auxin-responsive protein SAUR32 OS=Arabidopsis thaliana OX=3702 GN=SAUR32 PE=2 SV=1;	#N/A	#N/A	#N/A	#N/A	#N/A	#N/A	#N/A	#N/A	#N/A	#N/A	#N/A	#N/A
Auxin	signal transduction	TRINITY_DN5978_c0_g1	SAUR	Auxin-responsive protein SAUR32 OS=Arabidopsis thaliana OX=3702 GN=SAUR32 PE=2 SV=1;	#N/A	#N/A	#N/A	#N/A	#N/A	#N/A	#N/A	#N/A	#N/A	#N/A	#N/A	#N/A
Auxin	signal transduction	TRINITY_DN53412_c1_g1	SAUR	Auxin-responsive protein SAUR32 OS=Arabidopsis thaliana OX=3702 GN=SAUR32 PE=2 SV=1;	#N/A	#N/A	#N/A	#N/A	#N/A	#N/A	#N/A	#N/A	#N/A	#N/A	#N/A	#N/A
Auxin	signal transduction	TRINITY_DN14664_c0_g1	SAUR	Auxin-responsive protein SAUR22 OS=Arabidopsis thaliana OX=3702 GN=SAUR22 PE=2 SV=1;	#N/A	#N/A	#N/A	#N/A	#N/A	#N/A	#N/A	#N/A	#N/A	#N/A	#N/A	#N/A
Auxin	signal transduction	TRINITY_DN22738_c0_g1	SAUR	Auxin-responsive protein SAUR32 OS=Arabidopsis thaliana OX=3702 GN=SAUR32 PE=2 SV=1;	#N/A	#N/A	#N/A	#N/A	#N/A	#N/A	#N/A	#N/A	#N/A	#N/A	#N/A	#N/A
Auxin	signal transduction	TRINITY_DN7691_c0_g1	SAUR	Auxin-responsive protein SAUR32 OS=Arabidopsis thaliana OX=3702 GN=SAUR32 PE=2 SV=1;	#N/A	#N/A	#N/A	#N/A	#N/A	#N/A	#N/A	#N/A	#N/A	#N/A	#N/A	#N/A
Auxin	signal transduction	TRINITY_DN30389_c0_g1	SAUR	Indole-3-acetic acid-induced protein ARG7 OS=Vigna radiata var. radiata OX=3916 GN=ARG7 PE=2 SV=1;	#N/A	#N/A	#N/A	#N/A	#N/A	#N/A	#N/A	#N/A	#N/A	#N/A	#N/A	#N/A
Auxin	signal transduction	TRINITY_DN10230_c1_g1	SAUR	Auxin-responsive protein SAUR50 OS=Arabidopsis thaliana OX=3702 GN=SAUR50 PE=1 SV=1;	#N/A	#N/A	#N/A	#N/A	#N/A	#N/A	#N/A	#N/A	#N/A	#N/A	#N/A	#N/A
Auxin	signal transduction	TRINITY_DN29231_c0_g1	SAUR	Auxin-responsive protein SAUR50 OS=Arabidopsis thaliana OX=3702 GN=SAUR50 PE=1 SV=1;	#N/A	#N/A	#N/A	#N/A	#N/A	#N/A	#N/A	#N/A	#N/A	#N/A	#N/A	#N/A
Auxin	signal transduction	TRINITY_DN14664_c1_g1	SAUR	Auxin-responsive protein SAUR21 OS=Arabidopsis thaliana OX=3702 GN=SAUR21 PE=2 SV=1;	#N/A	#N/A	#N/A	#N/A	#N/A	#N/A	#N/A	#N/A	#N/A	#N/A	#N/A	#N/A
Auxin	signal transduction	TRINITY_DN15978_c0_g1	SAUR	Auxin-responsive protein SAUR32 OS=Arabidopsis thaliana OX=3702 GN=SAUR32 PE=2 SV=1;	#N/A	#N/A	#N/A	#N/A	#N/A	#N/A	#N/A	#N/A	#N/A	#N/A	#N/A	#N/A
Auxin	signal transduction	TRINITY_DN21560_c0_g1	SAUR	Indole-3-acetic acid-induced protein ARG7 OS=Vigna radiata var. radiata OX=3916 GN=ARG7 PE=2 SV=1;	#N/A	#N/A	#N/A	#N/A	#N/A	#N/A	#N/A	#N/A	#N/A	#N/A	#N/A	#N/A
Auxin	signal transduction	TRINITY_DN16106_c0_g1	SAUR	Auxin-responsive protein SAUR71 OS=Arabidopsis thaliana OX=3702 GN=SAUR71 PE=2 SV=1;	#N/A	#N/A	#N/A	#N/A	#N/A	#N/A	#N/A	#N/A	#N/A	#N/A	#N/A	#N/A
Auxin	signal transduction	TRINITY_DN9583_c0_g1	SAUR	Auxin-induced protein 15A OS=Glycine max OX=3847 PE=2 SV=1;	#N/A	#N/A	#N/A	#N/A	#N/A	#N/A	#N/A	#N/A	#N/A	#N/A	#N/A	#N/A
Auxin	signal transduction	TRINITY_DN100590_c0_g1	SAUR	Auxin-responsive protein SAUR36 OS=Arabidopsis thaliana OX=3702 GN=SAUR36 PE=2 SV=1;	#N/A	#N/A	#N/A	#N/A	#N/A	#N/A	#N/A	#N/A	#N/A	#N/A	#N/A	#N/A
Auxin	signal transduction	TRINITY_DN90036_c0_g1	SAUR	Auxin-induced protein 15A OS=Glycine max OX=3847 PE=2 SV=1;	#N/A	#N/A	#N/A	#N/A	#N/A	#N/A	#N/A	#N/A	#N/A	#N/A	#N/A	#N/A
Auxin	signal transduction	TRINITY_DN2477_c1_g1	SAUR	Auxin-responsive protein SAUR41 OS=Arabidopsis thaliana OX=3702 GN=SAUR41 PE=2 SV=1;	#N/A	#N/A	#N/A	#N/A	#N/A	#N/A	#N/A	#N/A	#N/A	#N/A	#N/A	#N/A
Auxin	signal transduction	TRINITY_DN51475_c0_g1	SAUR	Auxin-responsive protein SAUR41 OS=Arabidopsis thaliana OX=3702 GN=SAUR41 PE=2 SV=1;	#N/A	#N/A	#N/A	#N/A	#N/A	#N/A	#N/A	#N/A	#N/A	#N/A	#N/A	#N/A
Auxin	signal transduction	TRINITY_DN44671_c0_g1	SAUR	Auxin-responsive protein SAUR50 OS=Arabidopsis thaliana OX=3702 GN=SAUR50 PE=1 SV=1;	#N/A	#N/A	#N/A	#N/A	#N/A	#N/A	#N/A	#N/A	#N/A	#N/A	#N/A	#N/A
Auxin	signal transduction	TRINITY_DN11658_c0_g1	SAUR	Auxin-induced protein X10A OS=Glycine max OX=3847 PE=2 SV=1;	#N/A	#N/A	#N/A	#N/A	#N/A	#N/A	#N/A	#N/A	#N/A	#N/A	#N/A	#N/A
Auxin	signal transduction	TRINITY_DN37896_c0_g2	IAA	Auxin-responsive protein IAA8 OS=Arabidopsis thaliana OX=3702 GN=IAA8 PE=1 SV=1;	#N/A	#N/A	#N/A	#N/A	#N/A	#N/A	#N/A	#N/A	#N/A	#N/A	#N/A	#N/A
Auxin	signal transduction	TRINITY_DN10078_c0_g2	IAA	Auxin-responsive protein IAA3 OS=Arabidopsis thaliana OX=3702 GN=IAA3 PE=1 SV=1;	#N/A	#N/A	#N/A	#N/A	#N/A	#N/A	#N/A	#N/A	#N/A	#N/A	#N/A	#N/A
Auxin	signal transduction	TRINITY_DN8610_c0_g2	IAA	Auxin-responsive protein IAA7 OS=Arabidopsis thaliana OX=3702 GN=IAA7 PE=1 SV=1;	#N/A	#N/A	#N/A	#N/A	#N/A	#N/A	#N/A	#N/A	#N/A	#N/A	#N/A	#N/A
Auxin	signal transduction	TRINITY_DN1649_c0_g2	IAA	Auxin-responsive protein IAA27 OS=Arabidopsis thaliana OX=3702 GN=IAA27 PE=1 SV=1;	#N/A	#N/A	#N/A	#N/A	#N/A	#N/A	#N/A	#N/A	#N/A	#N/A	#N/A	#N/A
Auxin	signal transduction	TRINITY_DN5697_c0_g2	IAA	Auxin-responsive protein IAA17 OS=Oryza sativa subsp. japonica OX=39947 GN=IAA17 PE=2 SV=1;	#N/A	#N/A	#N/A	#N/A	#N/A	#N/A	#N/A	#N/A	#N/A	#N/A	#N/A	#N/A
Auxin	signal transduction	TRINITY_DN1714_c0_g1	IAA	Auxin-responsive protein IAA17 OS=Oryza sativa subsp. japonica OX=39947 GN=IAA17 PE=2 SV=1;	#N/A	#N/A	#N/A	#N/A	#N/A	#N/A	#N/A	#N/A	#N/A	#N/A	#N/A	#N/A
Auxin	signal transduction	TRINITY_DN5697_c0_g1	IAA	Auxin-induced protein 22D OS=Vigna radiata var. radiata OX=3916 GN=AUX22D PE=2 SV=1;	#N/A	#N/A	#N/A	#N/A	#N/A	#N/A	#N/A	#N/A	#N/A	#N/A	#N/A	#N/A
Auxin	signal transduction	TRINITY_DN7308_c1_g1	IAA	Auxin-induced protein AUX22 OS=Glycine max OX=3847 GN=AUX22 PE=2 SV=1;	#N/A	#N/A	#N/A	#N/A	#N/A	#N/A	#N/A	#N/A	#N/A	#N/A	#N/A	#N/A
Auxin	signal transduction	TRINITY_DN1714_c0_g2	IAA	Auxin-induced protein 22D OS=Vigna radiata var. radiata OX=3916 GN=AUX22D PE=2 SV=1;	#N/A	#N/A	#N/A	#N/A	#N/A	#N/A	#N/A	#N/A	#N/A	#N/A	#N/A	#N/A
Auxin	signal transduction	TRINITY_DN25261_c0_g3	IAA	Auxin-responsive protein IAA30 OS=Oryza sativa subsp. japonica OX=39947 GN=IAA30 PE=2 SV=1;	#N/A	#N/A	#N/A	#N/A	#N/A	#N/A	#N/A	#N/A	#N/A	#N/A	#N/A	#N/A
Auxin	signal transduction	TRINITY_DN366_c0_g2	IAA	Transcription factor PIF3 OS=Arabidopsis thaliana OX=3702 GN=PIF3 PE=1 SV=1;	#N/A	#N/A	#N/A	#N/A	#N/A	#N/A	#N/A	#N/A	#N/A	#N/A	#N/A	#N/A
Auxin	signal transduction	TRINITY_DN45008_c0_g2	GH3	Probable indole-3-acetic acid-amido synthetase GH3.1 OS=Arabidopsis thaliana OX=3702 GN=GH3.1 PE=2 SV=1;	#N/A	#N/A	#N/A	#N/A	#N/A	#N/A	#N/A	#N/A	#N/A	#N/A	#N/A	#N/A
Auxin	signal transduction	TRINITY_DN804_c1_g1	GH3	Indole-3-acetic acid-amido synthetase GH3.5 OS=Arabidopsis thaliana OX=3702 GN=GH3.5 PE=1 SV=1;	#N/A	#N/A	#N/A	#N/A	#N/A	#N/A	#N/A	#N/A	#N/A	#N/A	#N/A	#N/A
Auxin	signal transduction	TRINITY_DN5590_c1_g1	GH3	Probable indole-3-acetic acid-amido synthetase GH3.1 OS=Arabidopsis thaliana OX=3702 GN=GH3.1 PE=2 SV=1;	#N/A	#N/A	#N/A	#N/A	#N/A	#N/A	#N/A	#N/A	#N/A	#N/A	#N/A	#N/A
Auxin	signal transduction	TRINITY_DN30135_c0_g1	GH3	Putative indole-3-acetic acid-amido synthetase GH3.9 OS=Arabidopsis thaliana OX=3702 GN=GH3.9 PE=2 SV=1;	#N/A	#N/A	#N/A	#N/A	#N/A	#N/A	#N/A	#N/A	#N/A	#N/A	#N/A	#N/A
Auxin	signal transduction	TRINITY_DN9389_c0_g1	GH3	Probable indole-3-acetic acid-amido synthetase GH3.1 OS=Arabidopsis thaliana OX=3702 GN=GH3.1 PE=2 SV=1;	#N/A	#N/A	#N/A	#N/A	#N/A	#N/A	#N/A	#N/A	#N/A	#N/A	#N/A	#N/A
Auxin	signal transduction	TRINITY_DN5896_c0_g1	GH3	Indole-3-acetic acid-amido synthetase GH3.10 OS=Arabidopsis thaliana OX=3702 GN=GH3.10 PE=2 SV=1;	#N/A	#N/A	#N/A	#N/A	#N/A	#N/A	#N/A	#N/A	#N/A	#N/A	#N/A	#N/A
Auxin	signal transduction	TRINITY_DN18_c1_g1	AUX1	Auxin transporter-like protein 2 OS=Medicago truncatula OX=3880 GN=LAX2 PE=2 SV=1;	#N/A	#N/A	#N/A	#N/A	#N/A	#N/A	#N/A	#N/A	#N/A	#N/A	#N/A	#N/A
Auxin	signal transduction	TRINITY_DN84076_c0_g1	AUX1	Auxin transporter-like protein 2 OS=Arabidopsis thaliana OX=3702 GN=LAX2 PE=2 SV=1;	#N/A	#N/A	#N/A	#N/A	#N/A	#N/A	#N/A	#N/A	#N/A	#N/A	#N/A	#N/A
Auxin	signal transduction	TRINITY_DN36620_c0_g1	AUX1	Auxin transporter-like protein 4 OS=Medicago truncatula OX=3880 GN=LAX4 PE=2 SV=1;	#N/A	#N/A	#N/A	#N/A	#N/A	#N/A	#N/A	#N/A	#N/A	#N/A	#N/A	#N/A
Auxin	signal transduction	TRINITY_DN18_c1_g2	AUX1	Auxin transporter-like protein 3 OS=Medicago truncatula OX=3880 GN=LAX3 PE=2 SV=1;	#N/A	#N/A	#N/A	#N/A	#N/A	#N/A	#N/A	#N/A	#N/A	#N/A	#N/A	#N/A
Auxin	signal transduction	TRINITY_DN10531_c0_g1	ARF	Auxin response factor 9 OS=Arabidopsis thaliana OX=3702 GN=ARF9 PE=1 SV=1;	#N/A	#N/A	#N/A	#N/A	#N/A	#N/A	#N/A	#N/A	#N/A	#N/A	#N/A	#N/A
Auxin	signal transduction	TRINITY_DN188745_c0_g1	ARF	Auxin response factor 11 OS=Arabidopsis thaliana OX=3702 GN=ARF11 PE=2 SV=3;	#N/A	#N/A	#N/A	#N/A	#N/A	#N/A	#N/A	#N/A	#N/A	#N/A	#N/A	#N/A
Auxin	signal transduction	TRINITY_DN7250_c0_g3	ARF	Auxin response factor 1 OS=Arabidopsis thaliana OX=3702 GN=ARF1 PE=1 SV=2;	#N/A	#N/A	#N/A	#N/A	#N/A	#N/A	#N/A	#N/A	#N/A	#N/A	#N/A	#N/A
Auxin	signal transduction	TRINITY_DN21330_c0_g1	ARF	Auxin response factor 5 OS=Arabidopsis thaliana OX=3702 GN=ARF5 PE=1 SV=3;	#N/A	#N/A	#N/A	#N/A	#N/A	#N/A	#N/A	#N/A	#N/A	#N/A	#N/A	#N/A
Auxin	biosynthesis	TRINITY_DN1892_c0_g2	YUCCA	Probable indole-3-pyruvate monooxygenase YUCCA10 OS=Arabidopsis thaliana OX=3702 GN=YUC10 PE=2 SV=1;	#N/A	#N/A	#N/A	#N/A	#N/A	#N/A	#N/A	#N/A	#N/A	#N/A	#N/A	#N/A
Auxin	biosynthesis	TRINITY_DN46885_c0_g1	YUCCA	Indole-3-pyruvate monooxygenase YUCCA1 OS=Oryza sativa subsp. japonica OX=39947 GN=YUCCA1 PE=1 SV=1;	#N/A	#N/A	#N/A	#N/A	#N/A	#N/A	#N/A	#N/A	#N/A	#N/A	#N/A	#N/A
Auxin	biosynthesis	TRINITY_DN16071_c0_g1	YUCCA	Indole-3-pyruvate monooxygenase YUCCA6 OS=Arabidopsis thaliana OX=3702 GN=YUC6 PE=1 SV=1;	#N/A	#N/A	#N/A	#N/A	#N/A	#N/A	#N/A	#N/A	#N/A	#N/A	#N/A	#N/A
Auxin	biosynthesis	TRINITY_DN1892_c0_g1	YUCCA	Probable indole-3-pyruvate monooxygenase YUCCA10 OS=Arabidopsis thaliana OX=3702 GN=YUC10 PE=2 SV=1;	#N/A	#N/A	#N/A	#N/A	#N/A	#N/A	#N/A	#N/A	#N/A	#N/A	#N/A	#N/A
Auxin	biosynthesis	TRINITY_DN5916_c2_g1	TDC	Tyrosine decarboxylase OS=Papaver somniferum OX=3469 GN=TYDC PE=1 SV=2;	#N/A	#N/A	#N/A	#N/A	#N/A	#N/A	#N/A	#N/A	#N/A	#N/A	#N/A	#N/A
Auxin	biosynthesis	TRINITY_DN7002_c0_g1	TDC	Tryptophan decarboxylase 2 OS=Oryza sativa subsp. japonica OX=39947 GN=TDC2 PE=1 SV=1;	#N/A	#N/A	#N/A	#N/A	#N/A	#N/A	#N/A	#N/A	#N/A	#N/A	#N/A	#N/A
Auxin	biosynthesis	TRINITY_DN196125_c0_g2	TDC	Phenylacetaldehyde synthase OS=Rosa hybrid cultivar OX=128735 GN=PAAS PE=1 SV=1;	#N/A	#N/A	#N/A	#N/A	#N/A	#N/A	#N/A	#N/A	#N/A	#N/A	#N/A	#N/A
Auxin	biosynthesis	TRINITY_DN2990_c0_g1	AMI1	Amidase 1 OS=Arabidopsis thaliana OX=3702 GN=AMI1 PE=1 SV=1;	#N/A	#N/A	#N/A	#N/A	#N/A	#N/A	#N/A	#N/A	#N/A	#N/A	#N/A	#N/A
Brassinosteroid	signal transduction	TRINITY_DN473_c0_g1	TCH4	Probable xyloglucan endotransglucosylase/hydrolase protein 23 OS=Arabidopsis thaliana OX=3702 GN=XTH23 PE=2 SV=1;	#N/A	#N/A	#N/A	#N/A	#N/A	#N/A	#N/A	#N/A	#N/A	#N/A	#N/A	#N/A
Brassinosteroid	signal transduction	TRINITY_DN29931_c0_g1	TCH4	Probable xyloglucan endotransglucosylase/hydrolase protein 23 OS=Arabidopsis thaliana OX=3702 GN=XTH23 PE=2 SV=1;	#N/A	#N/A	#N/A	#N/A	#N/A	#N/A	#N/A	#N/A	#N/A	#N/A	#N/A	#N/A
Brassinosteroid	signal transduction	TRINITY_DN1545_c1_g1	TCH4	Probable xyloglucan endotransglucosylase/hydrolase protein 23 OS=Arabidopsis thaliana OX=3702 GN=XTH23 PE=2 SV=1;	#N/A	#N/A	#N/A	#N/A	#N/A	#N/A	#N/A	#N/A	#N/A	#N/A	#N/A	#N/A
Brassinosteroid	signal transduction	TRINITY_DN14814_c0_g2	TCH4	Xyloglucan endotransglucosylase/hydrolase protein 22 OS=Arabidopsis thaliana OX=3702 GN=XTH22 PE=1 SV=1;	#N/A	#N/A	#N/A	#N/A	#N/A	#N/A	#N/A	#N/A	#N/A	#N/A	#N/A	#N/A
Brassinosteroid	signal transduction	TRINITY_DN29931_c0_g2	TCH4	Xyloglucan endotransglucosylase/hydrolase protein 22 OS=Arabidopsis thaliana OX=3702 GN=XTH22 PE=1 SV=1;	#N/A	#N/A	#N/A	#N/A	#N/A	#N/A	#N/A	#N/A	#N/A	#N/A	#N/A	#N/A
Brassinosteroid	signal transduction	TRINITY_DN47830_c0_g1	TCH4	Xyloglucan endotransglucosylase/hydrolase 2 OS=Glycine max OX=3847 PE=2 SV=1;	#N/A	#N/A	#N/A	#N/A	#N/A	#N/A	#N/A	#N/A	#N/A	#N/A	#N/A	#N/A
Brassinosteroid	signal transduction	TRINITY_DN16638_c0_g1	CYCD3	Cyclin-D3-3 OS=Arabidopsis thaliana OX=3702 GN=CYCD3-3 PE=2 SV=1;	#N/A	#N/A	#N/A	#N/A	#N/A	#N/A	#N/A	#N/A	#N/A	#N/A	#N/A	#N/A
Brassinosteroid	signal transduction	TRINITY_DN10368_c0_g1	CYCD3	Cyclin-D3-3 OS=Arabidopsis thaliana OX=3702 GN=CYCD3-3 PE=2 SV=1;	#N/A	#N/A	#N/A	#N/A	#N/A	#N/A	#N/A	#N/A	#N/A	#N/A	#N/A	#N/A
Brassinosteroid	signal transduction	TRINITY_DN8054_c1_g1	BZR1/2	BES1/BZR1 homolog protein 2 OS=Arabidopsis thaliana OX=3702 GN=BEH2 PE=1 SV=1;	#N/A	#N/A	#N/A	#N/A	#N/A	#N/A	#N/A	#N/A	#N/A	#N/A	#N/A	#N/A
Brassinosteroid	signal transduction	TRINITY_DN2755_c0_g1	BZR1/2	Protein BRASSINAZOLE-RESISTANT 1 OS=Arabidopsis thaliana OX=3702 GN=BZR1 PE=1 SV=1;	#N/A	#N/A	#N/A	#N/A	#N/A	#N/A	#N/A	#N/A	#N/A	#N/A	#N/A	#N/A
Brassinosteroid	signal transduction	TRINITY_DN6682_c0_g1	BSK	Serine/threonine-protein kinase BSK1 OS=Arabidopsis thaliana OX=3702 GN=BSK1 PE=1 SV=1;	#N/A	#N/A	#N/A	#N/A	#N/A	#N/A	#N/A	#N/A	#N/A	#N/A	#N/A	#N/A
Brassinosteroid	signal transduction	TRINITY_DN4454_c0_g1	BSK	Serine/threonine-protein kinase BSK1 OS=Arabidopsis thaliana OX=3702 GN=BSK1 PE=1 SV=1;	#N/A	#N/A	#N/A	#N/A	#N/A	#N/A	#N/A	#N/A	#N/A	#N/A	#N/A	#N/A
Brassinosteroid	signal transduction	TRINITY_DN31517_c0_g4	BSK	Serine/threonine-protein kinase BSK7 OS=Arabidopsis thaliana OX=3702 GN=BSK7 PE=3 SV=1;	#N/A	#N/A	#N/A	#N/A	#N/A	#N/A	#N/A	#N/A	#N/A	#N/A	#N/A	#N/A
Brassinosteroid	signal transduction	TRINITY_DN7034_c0_g1	BSK	Serine/threonine-protein kinase BSK2 OS=Arabidopsis thaliana OX=3702 GN=BSK2 PE=1 SV=1;	#N/A	#N/A	#N/A	#N/A	#N/A	#N/A	#N/A	#N/A	#N/A	#N/A	#N/A	#N/A
Brassinosteroid	signal transduction	TRINITY_DN1835_c2_g1	BRI1	Systemin receptor SR160 OS=Solanum peruvianum OX=4082 PE=1 SV=1;	#N/A	#N/A	#N/A	#N/A	#N/A	#N/A	#N/A	#N/A	#N/A	#N/A	#N/A	#N/A
Brassinosteroid	signal transduction	TRINITY_DN907_c0_g1	BAK1	BRASSINOSTEROID INSENSITIVE 1-associated receptor kinase 1 OS=Arabidopsis thaliana OX=3702 GN=BAK1 PE=1 SV=2;	#N/A	#N/A	#N/A	#N/A	#N/A	#N/A	#N/A	#N/A	#N/A	#N/A	#N/A	#N/A
Brassinosteroid	biosynthesis	TRINITY_DN34489_c0_g1	DWF4	Cytochrome P450 90B1 OS=Arabidopsis thaliana OX=3702 GN=CYP90B1 PE=1 SV=2;	#N/A	#N/A	#N/A	#N/A	#N/A	#N/A	#N/A	#N/A	#N/A	#N/A	#N/A	#N/A
Brassinosteroid	biosynthesis	TRINITY_DN10107_c0_g1	DET2	Steroid 5-alpha-reductase DET2 OS=Gossypium hirsutum OX=3635 GN=DET2 PE=1 SV=1;	#N/A	#N/A	#N/A	#N/A	#N/A	#N/A	#N/A	#N/A	#N/A	#N/A	#N/A	#N/A
Brassinosteroid	biosynthesis	TRINITY_DN824_c0_g1	CPD	Cytochrome P450 90A1 OS=Arabidopsis thaliana OX=3702 GN=CYP90A1 PE=1 SV=1;	#N/A	#N/A	#N/A	#N/A	#N/A	#N/A	#N/A	#N/A	#N/A	#N/A	#N/A	#N/A
Brassinosteroid	biosynthesis	TRINITY_DN36983_c0_g1	CPD	Cytochrome P450 90A1 OS=Arabidopsis thaliana OX=3702 GN=CYP90A1 PE=1 SV=1;	#N/A	#N/A	#N/A	#N/A	#N/A	#N/A	#N/A	#N/A	#N/A	#N/A	#N/A	#N/A
Cytokinine	signal transduction	TRINITY_DN4832_c0_g1	CRE1	Histidine kinase 3 OS=Arabidopsis thaliana OX=3702 GN=AHK3 PE=1 SV=1;	#N/A	#N/A	#N/A	#N/A	#N/A	#N/A	#N/A	#N/A	#N/A	#N/A	#N/A	#N/A
Cytokinine	signal transduction	TRINITY_DN67_c0_g1	CRE1	Histidine kinase 2 OS=Arabidopsis thaliana OX=3702 GN=AHK2 PE=1 SV=1;	#N/A	#N/A	#N/A	#N/A	#N/A	#N/A	#N/A	#N/A	#N/A	#N/A	#N/A	#N/A
Cytokinine	signal transduction	TRINITY_DN3245_c0_g1	ARR-B	Two-component response regulator ORR23 OS=Oryza sativa subsp. japonica OX=39947 GN=RR23 PE=2 SV=1;	#N/A	#N/A	#N/A	#N/A	#N/A	#N/A	#N/A	#N/A	#N/A	#N/A	#N/A	#N/A
Cytokinine	signal transduction	TRINITY_DN5121_c1_g1	ARR-B	Two-component response regulator ARR1 OS=Arabidopsis thaliana OX=3702 GN=ARR1 PE=1 SV=2;	#N/A	#N/A	#N/A	#N/A	#N/A	#N/A	#N/A	#N/A	#N/A	#N/A	#N/A	#N/A
Cytokinine	signal transduction	TRINITY_DN25225_c0_g2	ARR-A	Two-component response regulator ARR3 OS=Arabidopsis thaliana OX=3702 GN=ARR3 PE=1 SV=1;	#N/A	#N/A	#N/A	#N/A	#N/A	#N/A	#N/A	#N/A	#N/A	#N/A	#N/A	#N/A
Cytokinine	signal transduction	TRINITY_DN1084_c0_g1	ARR-A	Two-component response regulator ARR3 OS=Arabidopsis thaliana OX=3702 GN=ARR3 PE=1 SV=1;	#N/A	#N/A	#N/A	#N/A	#N/A	#N/A	#N/A	#N/A	#N/A	#N/A	#N/A	#N/A
Cytokinine	signal transduction	TRINITY_DN25225_c0_g1	ARR-A	Two-component response regulator ORR10 OS=Oryza sativa subsp. indica OX=39946 GN=RR10 PE=2 SV=1;	#N/A	#N/A	#N/A	#N/A	#N/A	#N/A	#N/A	#N/A	#N/A	#N/A	#N/A	#N/A
Cytokinine	signal transduction	TRINITY_DN2382_c1_g1	ARR-A	Two-component response regulator ARR9 OS=Arabidopsis thaliana OX=3702 GN=ARR9 PE=1 SV=1;	#N/A	#N/A	#N/A	#N/A	#N/A	#N/A	#N/A	#N/A	#N/A	#N/A	#N/A	#N/A
Cytokinine	signal transduction	TRINITY_DN3242_c0_g1	ARR-A	Two-component response regulator ARR3 OS=Arabidopsis thaliana OX=3702 GN=ARR3 PE=1 SV=1;	#N/A	#N/A	#N/A	#N/A	#N/A	#N/A	#N/A	#N/A	#N/A	#N/A	#N/A	#N/A
Cytokinine	signal transduction	TRINITY_DN7295_c0_g2	ARR-A	Two-component response regulator ORR10 OS=Oryza sativa subsp. indica OX=39946 GN=RR10 PE=2 SV=1;	#N/A	#N/A	#N/A	#N/A	#N/A	#N/A	#N/A	#N/A	#N/A	#N/A	#N/A	#N/A
Cytokinine	signal transduction	TRINITY_DN58819_c1_g2	AHP	Histidine-containing phosphotransfer protein 1 OS=Arabidopsis thaliana OX=3702 GN=AHP1 PE=1 SV=1;	#N/A	#N/A	#N/A	#N/A	#N/A	#N/A	#N/A	#N/A	#N/A	#N/A	#N/A	#N/A
Cytokinine	signal transduction	TRINITY_DN1906_c0_g1	AHP	Histidine-containing phosphotransfer protein 1 OS=Arabidopsis thaliana OX=3702 GN=AHP1 PE=1 SV=1;	#N/A	#N/A	#N/A	#N/A	#N/A	#N/A	#N/A	#N/A	#N/A	#N/A	#N/A	#N/A
Cytokinine	signal transduction	TRINITY_DN85453_c0_g1	AHP	Histidine-containing phosphotransfer protein 1 OS=Arabidopsis thaliana OX=3702 GN=AHP1 PE=1 SV=1;	#N/A	#N/A	#N/A	#N/A	#N/A	#N/A	#N/A	#N/A	#N/A	#N/A	#N/A	#N/A
Cytokinine	signal transduction	TRINITY_DN3754_c0_g1	AHP	Histidine-containing phosphotransfer protein 4 OS=Arabidopsis thaliana OX=3702 GN=AHP4 PE=1 SV=2;	#N/A	#N/A	#N/A	#N/A	#N/A	#N/A	#N/A	#N/A	#N/A	#N/A	#N/A	#N/A
Cytokinine	signal transduction	TRINITY_DN14363_c0_g1	AHP	Histidine-containing phosphotransfer protein 1 OS=Arabidopsis thaliana OX=3702 GN=AHP1 PE=1 SV=1;	#N/A	#N/A	#N/A	#N/A	#N/A	#N/A	#N/A	#N/A	#N/A	#N/A	#N/A	#N/A
Cytokinine	biosynthesis	TRINITY_DN2452_c0_g1	LOG	Cytokinin riboside 5'-monophosphate phosphoribohydrolase LOG8 OS=Arabidopsis thaliana OX=3702 GN=LOG8 PE=1 SV=1;	#N/A	#N/A	#N/A	#N/A	#N/A	#N/A	#N/A	#N/A	#N/A	#N/A	#N/A	#N/A
Cytokinine	biosynthesis	TRINITY_DN8952_c0_g1	LOG	Probable E3 ubiquitin-protein ligase LOG2 OS=Arabidopsis thaliana OX=3702 GN=LOG2 PE=1 SV=1;	#N/A	#N/A	#N/A	#N/A	#N/A	#N/A	#N/A	#N/A	#N/A	#N/A	#N/A	#N/A
Cytokinine	biosynthesis	TRINITY_DN17261_c0_g1	LOG	Cytokinin riboside 5'-monophosphate phosphoribohydrolase OS=Pseudomonas aeruginosa;	#N/A	#N/A	#N/A	#N/A	#N/A	#N/A	#N/A	#N/A	#N/A	#N/A	#N/A	#N/A
Cytokinine	biosynthesis	TRINITY_DN111696_c0_g1	LOG	Cytokinin riboside 5'-monophosphate phosphoribohydrolase LOG1 OS=Arabidopsis thaliana OX=3702 GN=LOG1 PE=1 SV=1;	#N/A	#N/A	#N/A	#N/A	#N/A	#N/A	#N/A	#N/A	#N/A	#N/A	#N/A	#N/A
Cytokinine	biosynthesis	TRINITY_DN1561_c1_g1	LOG	Cytokinin riboside 5'-monophosphate phosphoribohydrolase LOG3 OS=Arabidopsis thaliana OX=3702 GN=LOG3 PE=1 SV=1;	#N/A	#N/A	#N/A	#N/A	#N/A	#N/A	#N/A	#N/A	#N/A	#N/A	#N/A	#N/A
Cytokinine	biosynthesis	TRINITY_DN29989_c0_g1	LOG	Cytokinin riboside 5'-monophosphate phosphoribohydrolase LOG5 OS=Arabidopsis thaliana OX=3702 GN=LOG5 PE=1 SV=1;	#N/A	#N/A	#N/A	#N/A	#N/A	#N/A	#N/A	#N/A	#N/A	#N/A	#N/A	#N/A
Cytokinine	biosynthesis	TRINITY_DN72220_c0_g1	LOG	Cytokinin riboside 5'-monophosphate phosphoribohydrolase LOG3 OS=Arabidopsis thaliana OX=3702 GN=LOG3 PE=1 SV=1;	#N/A	#N/A	#N/A	#N/A	#N/A	#N/A	#N/A	#N/A	#N/A	#N/A	#N/A	#N/A
Cytokinine	biosynthesis	TRINITY_DN39568_c0_g2	LOG	Cytokinin riboside 5'-monophosphate phosphoribohydrolase LOG7 OS=Arabidopsis thaliana OX=3702 GN=LOG7 PE=1 SV=2;	#N/A	#N/A	#N/A	#N/A	#N/A	#N/A	#N/A	#N/A	#N/A	#N/A	#N/A	#N/A
Cytokinine	biosynthesis	TRINITY_DN50877_c0_g1	LOG	Cytokinin riboside 5'-monophosphate phosphoribohydrolase LOG8 OS=Arabidopsis thaliana OX=3702 GN=LOG8 PE=1 SV=1;	#N/A	#N/A	#N/A	#N/A	#N/A	#N/A	#N/A	#N/A	#N/A	#N/A	#N/A	#N/A
Cytokinine	biosynthesis	TRINITY_DN4303_c0_g1	IPT	Adenylate isopentenyltransferase 5, chloroplastic OS=Arabidopsis thaliana OX=3702 GN=IPT5 PE=1 SV=2;	#N/A	#N/A	#N/A	#N/A	#N/A	#N/A	#N/A	#N/A	#N/A	#N/A	#N/A	#N/A
Cytokinine	biosynthesis	TRINITY_DN23606_c0_g2	IPT	Adenylate isopentenyltransferase 3, chloroplastic OS=Arabidopsis thaliana OX=3702 GN=IPT3 PE=1 SV=1;	#N/A	#N/A	#N/A	#N/A	#N/A	#N/A	#N/A	#N/A	#N/A	#N/A	#N/A	#N/A
Cytokinine	biosynthesis	TRINITY_DN52759_c1_g1	CYP735A	Cytokinin hydroxylase OS=Arabidopsis thaliana OX=3702 GN=CYP735A2 PE=1 SV=1;	#N/A	#N/A	#N/A	#N/A	#N/A	#N/A	#N/A	#N/A	#N/A	#N/A	#N/A	#N/A
Ethylene	signal transduction	TRINITY_DN4081_c0_g1	SIMKK	Mitogen-activated protein kinase kinase 4 OS=Arabidopsis thaliana OX=3702 GN=MKK4 PE=1 SV=1;	#N/A	#N/A	#N/A	#N/A	#N/A	#N/A	#N/A	#N/A	#N/A	#N/A	#N/A	#N/A
Ethylene	signal transduction	TRINITY_DN10111_c0_g1	MPK6	Mitogen-activated protein kinase homolog MMK1 OS=Medicago sativa OX=3879 GN=MMK1 PE=1 SV=1;	#N/A	#N/A	#N/A	#N/A	#N/A	#N/A	#N/A	#N/A	#N/A	#N/A	#N/A	#N/A
Ethylene	signal transduction	TRINITY_DN12285_c0_g2	ETR	Ethylene receptor OS=Passiflora edulis OX=78168 GN=ETR1 PE=2 SV=1;	#N/A	#N/A	#N/A	#N/A	#N/A	#N/A	#N/A	#N/A	#N/A	#N/A	#N/A	#N/A
Ethylene	signal transduction	TRINITY_DN12285_c0_g5	ETR	Probable ethylene response sensor 1 OS=Oryza sativa subsp. indica OX=39946 GN=ERS1 PE=2 SV=1;	#N/A	#N/A	#N/A	#N/A	#N/A	#N/A	#N/A	#N/A	#N/A	#N/A	#N/A	#N/A
Ethylene	signal transduction	TRINITY_DN21313_c0_g2	ETR	Protein EIN4 OS=Arabidopsis thaliana OX=3702 GN=EIN4 PE=1 SV=1;	#N/A	#N/A	#N/A	#N/A	#N/A	#N/A	#N/A	#N/A	#N/A	#N/A	#N/A	#N/A
Ethylene	signal transduction	TRINITY_DN2002_c0_g1	ETR	Ethylene receptor 2 OS=Arabidopsis thaliana OX=3702 GN=ETR2 PE=1 SV=2;	#N/A	#N/A	#N/A	#N/A	#N/A	#N/A	#N/A	#N/A	#N/A	#N/A	#N/A	#N/A
Ethylene	signal transduction	TRINITY_DN2723_c0_g2	ERF1	Ethylene-response factor C3 OS=Solanum lycopersicum OX=4081 GN=ERF.C.3 PE=2 SV=1;	#N/A	#N/A	#N/A	#N/A	#N/A	#N/A	#N/A	#N/A	#N/A	#N/A	#N/A	#N/A
Ethylene	signal transduction	TRINITY_DN19014_c0_g1	ERF1	Ethylene-response factor C3 OS=Solanum lycopersicum OX=4081 GN=ERF.C.3 PE=2 SV=1;	#N/A	#N/A	#N/A	#N/A	#N/A	#N/A	#N/A	#N/A	#N/A	#N/A	#N/A	#N/A
Ethylene	signal transduction	TRINITY_DN2176_c0_g1	EIN3	ETHYLENE INSENSITIVE 3-like 1 protein OS=Arabidopsis thaliana OX=3702 GN=EIL1 PE=1 SV=1;	#N/A	#N/A	#N/A	#N/A	#N/A	#N/A	#N/A	#N/A	#N/A	#N/A	#N/A	#N/A
Ethylene	signal transduction	TRINITY_DN2770_c0_g1	EIN3	ETHYLENE INSENSITIVE 3-like 3 protein OS=Arabidopsis thaliana OX=3702 GN=EIL3 PE=1 SV=1;	#N/A	#N/A	#N/A	#N/A	#N/A	#N/A	#N/A	#N/A	#N/A	#N/A	#N/A	#N/A
Ethylene	signal transduction	TRINITY_DN10085_c0_g1	EIN2	Ethylene-insensitive protein 2 OS=Arabidopsis thaliana OX=3702 GN=EIN2 PE=1 SV=1;	#N/A	#N/A	#N/A	#N/A	#N/A	#N/A	#N/A	#N/A	#N/A	#N/A	#N/A	#N/A
Ethylene	signal transduction	TRINITY_DN160352_c0_g1	EBF1/2	EIN3-binding F-box protein 1 OS=Arabidopsis thaliana OX=3702 GN=EBF1 PE=1 SV=1;	#N/A	#N/A	#N/A	#N/A	#N/A	#N/A	#N/A	#N/A	#N/A	#N/A	#N/A	#N/A
Ethylene	signal transduction	TRINITY_DN10712_c0_g1	EBF1/2	EIN3-binding F-box protein 2 OS=Arabidopsis thaliana OX=3702 GN=EBF2 PE=1 SV=1;	#N/A	#N/A	#N/A	#N/A	#N/A	#N/A	#N/A	#N/A	#N/A	#N/A	#N/A	#N/A
Ethylene	signal transduction	TRINITY_DN14257_c0_g1	CTR1	Serine/threonine-protein kinase CTR1 OS=Arabidopsis thaliana OX=3702 GN=CTR1 PE=1 SV=1;	#N/A	#N/A	#N/A	#N/A	#N/A	#N/A	#N/A	#N/A	#N/A	#N/A	#N/A	#N/A
Ethylene	biosynthesis	TRINITY_DN12316_c0_g1	SAMS	S-adenosylmethionine synthase 1 OS=Beta vulgaris OX=161934 GN=SAMS1 PE=2 SV=1;	#N/A	#N/A	#N/A	#N/A	#N/A	#N/A	#N/A	#N/A	#N/A	#N/A	#N/A	#N/A
Ethylene	biosynthesis	TRINITY_DN35855_c1_g2	SAMS	S-adenosylmethionine synthase 2 OS=Beta vulgaris OX=161934 GN=SAMS2 PE=2 SV=1;	#N/A	#N/A	#N/A	#N/A	#N/A	#N/A	#N/A	#N/A	#N/A	#N/A	#N/A	#N/A
Ethylene	biosynthesis	TRINITY_DN204675_c0_g1	SAMS	S-adenosylmethionine synthase isoform type-1 OS=Homo sapiens OX=9606 GN=MAT1A PE=1 SV=2;	#N/A	#N/A	#N/A	#N/A	#N/A	#N/A	#N/A	#N/A	#N/A	#N/A	#N/A	#N/A
Ethylene	biosynthesis	TRINITY_DN10256_c0_g1	SAMS	S-adenosylmethionine synthase isoform type-2 OS=Homo sapiens OX=9606 GN=MAT2A PE=1 SV=1;	#N/A	#N/A	#N/A	#N/A	#N/A	#N/A	#N/A	#N/A	#N/A	#N/A	#N/A	#N/A
Ethylene	biosynthesis	TRINITY_DN54752_c0_g2	SAMS	S-adenosylmethionine synthase 1 OS=Actinidia chinensis var. chinensis OX=1590841 GN=SAM1 PE=2 SV=1;	#N/A	#N/A	#N/A	#N/A	#N/A	#N/A	#N/A	#N/A	#N/A	#N/A	#N/A	#N/A
Ethylene	biosynthesis	TRINITY_DN36201_c1_g2	SAMS	S-adenosylmethionine synthase OS=Dictyostelium discoideum OX=44689 GN=metK PE=1 SV=1;	#N/A	#N/A	#N/A	#N/A	#N/A	#N/A	#N/A	#N/A	#N/A	#N/A	#N/A	#N/A
Ethylene	biosynthesis	TRINITY_DN121685_c0_g1	ACS	Probable N-succinyldiaminopimelate aminotransferase DapC OS=Mycobacterium tuberculosis;	#N/A	#N/A	#N/A	#N/A	#N/A	#N/A	#N/A	#N/A	#N/A	#N/A	#N/A	#N/A
Ethylene	biosynthesis	TRINITY_DN6888_c1_g1	ACS	1-aminocyclopropane-1-carboxylate synthase 3 OS=Solanum lycopersicum OX=4081 GN=ACS3 PE=1 SV=1;	#N/A	#N/A	#N/A	#N/A	#N/A	#N/A	#N/A	#N/A	#N/A	#N/A	#N/A	#N/A
Ethylene	biosynthesis	TRINITY_DN27970_c0_g1	ACS	1-aminocyclopropane-1-carboxylate synthase OS=Dianthus caryophyllus OX=3570 GN=ACS2 PE=2 SV=1;	#N/A	#N/A	#N/A	#N/A	#N/A	#N/A	#N/A	#N/A	#N/A	#N/A	#N/A	#N/A
Ethylene	biosynthesis	TRINITY_DN22067_c0_g1	ACO	1-aminocyclopropane-1-carboxylate oxidase 4 OS=Petunia hybrida OX=4102 GN=ACO4 PE=3 SV=1;	#N/A	#N/A	#N/A	#N/A	#N/A	#N/A	#N/A	#N/A	#N/A	#N/A	#N/A	#N/A
Ethylene	biosynthesis	TRINITY_DN11598_c1_g1	ACO	Probable 1-aminocyclopropane-1-carboxylate oxidase OS=Dianthus caryophyllus OX=3570 GN=ACO PE=2 SV=1;	#N/A	#N/A	#N/A	#N/A	#N/A	#N/A	#N/A	#N/A	#N/A	#N/A	#N/A	#N/A
Ethylene	biosynthesis	TRINITY_DN5950_c1_g1	ACO	1-aminocyclopropane-1-carboxylate oxidase 5 OS=Arabidopsis thaliana OX=3702 GN=At1g77330 PE=2 SV=1;	#N/A	#N/A	#N/A	#N/A	#N/A	#N/A	#N/A	#N/A	#N/A	#N/A	#N/A	#N/A
Ethylene	biosynthesis	TRINITY_DN12579_c0_g1	ACO	1-aminocyclopropane-1-carboxylate oxidase homolog 1 OS=Arabidopsis thaliana OX=3702 GN=At1g06620 PE=2 SV=1;	#N/A	#N/A	#N/A	#N/A	#N/A	#N/A	#N/A	#N/A	#N/A	#N/A	#N/A	#N/A
Ethylene	biosynthesis	TRINITY_DN333_c1_g2	ACO	1-aminocyclopropane-1-carboxylate oxidase homolog 1 OS=Arabidopsis thaliana OX=3702 GN=At1g06620 PE=2 SV=1;	#N/A	#N/A	#N/A	#N/A	#N/A	#N/A	#N/A	#N/A	#N/A	#N/A	#N/A	#N/A
Ethylene	biosynthesis	TRINITY_DN78251_c0_g2	ACO	1-aminocyclopropane-1-carboxylate oxidase 1 OS=Arabidopsis thaliana OX=3702 GN=ACO1 PE=2 SV=1;	#N/A	#N/A	#N/A	#N/A	#N/A	#N/A	#N/A	#N/A	#N/A	#N/A	#N/A	#N/A
Ethylene	biosynthesis	TRINITY_DN2101_c0_g1	ACO	1-aminocyclopropane-1-carboxylate oxidase homolog 3 OS=Arabidopsis thaliana OX=3702 GN=At1g06650 PE=2 SV=1;	#N/A	#N/A	#N/A	#N/A	#N/A	#N/A	#N/A	#N/A	#N/A	#N/A	#N/A	#N/A
Ethylene	biosynthesis	TRINITY_DN8359_c0_g1	ACO	1-aminocyclopropane-1-carboxylate oxidase homolog 3 OS=Arabidopsis thaliana OX=3702 GN=At1g06650 PE=2 SV=1;	#N/A	#N/A	#N/A	#N/A	#N/A	#N/A	#N/A	#N/A	#N/A	#N/A	#N/A	#N/A
Ethylene	biosynthesis	TRINITY_DN29748_c0_g1	ACO	1-aminocyclopropane-1-carboxylate oxidase homolog 1 OS=Arabidopsis thaliana OX=3702 GN=At1g06620 PE=2 SV=1;	#N/A	#N/A	#N/A	#N/A	#N/A	#N/A	#N/A	#N/A	#N/A	#N/A	#N/A	#N/A
Ethylene	biosynthesis	TRINITY_DN4420_c0_g1	ACO	1-aminocyclopropane-1-carboxylate oxidase homolog 4 OS=Arabidopsis thaliana OX=3702 GN=At1g03400 PE=2 SV=1;	#N/A	#N/A	#N/A	#N/A	#N/A	#N/A	#N/A	#N/A	#N/A	#N/A	#N/A	#N/A
Ethylene	biosynthesis	TRINITY_DN6827_c0_g1	ACO	Jasmonate-induced oxygenase 1 OS=Arabidopsis thaliana OX=3702 GN=JOX1 PE=1 SV=1;	#N/A	#N/A	#N/A	#N/A	#N/A	#N/A	#N/A	#N/A	#N/A	#N/A	#N/A	#N/A
Ethylene	biosynthesis	TRINITY_DN123693_c0_g1	ACO	1-aminocyclopropane-1-carboxylate oxidase homolog 1 OS=Arabidopsis thaliana OX=3702 GN=At1g06620 PE=2 SV=1;	#N/A	#N/A	#N/A	#N/A	#N/A	#N/A	#N/A	#N/A	#N/A	#N/A	#N/A	#N/A
Ethylene	biosynthesis	TRINITY_DN24638_c0_g1	ACO	1-aminocyclopropane-1-carboxylate oxidase homolog 3 OS=Arabidopsis thaliana OX=3702 GN=At1g06650 PE=2 SV=1;	#N/A	#N/A	#N/A	#N/A	#N/A	#N/A	#N/A	#N/A	#N/A	#N/A	#N/A	#N/A
Ethylene	biosynthesis	TRINITY_DN53362_c1_g1	ACO	1-aminocyclopropane-1-carboxylate oxidase homolog 11 OS=Arabidopsis thaliana OX=3702 GN=At5g59530 PE=2 SV=1;	#N/A	#N/A	#N/A	#N/A	#N/A	#N/A	#N/A	#N/A	#N/A	#N/A	#N/A	#N/A
Ethylene	biosynthesis	TRINITY_DN1515_c0_g1	ACO	1-aminocyclopropane-1-carboxylate oxidase homolog 1 OS=Arabidopsis thaliana OX=3702 GN=At1g06620 PE=2 SV=1;	#N/A	#N/A	#N/A	#N/A	#N/A	#N/A	#N/A	#N/A	#N/A	#N/A	#N/A	#N/A
Ethylene	biosynthesis	TRINITY_DN2397_c0_g2	ACO	Probable 2-oxoacid dependent dioxygenase OS=Arabidopsis thaliana OX=3702 GN=GSL-OH PE=1 SV=1;	#N/A	#N/A	#N/A	#N/A	#N/A	#N/A	#N/A	#N/A	#N/A	#N/A	#N/A	#N/A
Ethylene	biosynthesis	TRINITY_DN2025_c2_g1	ACO	1-aminocyclopropane-1-carboxylate oxidase homolog 1 OS=Arabidopsis thaliana OX=3702 GN=At1g06620 PE=2 SV=1;	#N/A	#N/A	#N/A	#N/A	#N/A	#N/A	#N/A	#N/A	#N/A	#N/A	#N/A	#N/A
Ethylene	biosynthesis	TRINITY_DN81513_c0_g1	ACO	1-aminocyclopropane-1-carboxylate oxidase homolog 1 OS=Arabidopsis thaliana OX=3702 GN=At1g06620 PE=2 SV=1;	#N/A	#N/A	#N/A	#N/A	#N/A	#N/A	#N/A	#N/A	#N/A	#N/A	#N/A	#N/A
Ethylene	biosynthesis	TRINITY_DN6827_c0_g2	ACO	1-aminocyclopropane-1-carboxylate oxidase homolog 11 OS=Arabidopsis thaliana OX=3702 GN=At5g59530 PE=2 SV=1;	#N/A	#N/A	#N/A	#N/A	#N/A	#N/A	#N/A	#N/A	#N/A	#N/A	#N/A	#N/A
Gibberellin	signal transduction	TRINITY_DN804_c0_g1	GID2	F-box protein GID2 OS=Arabidopsis thaliana OX=3702 GN=GID2 PE=1 SV=1;	#N/A	#N/A	#N/A	#N/A	#N/A	#N/A	#N/A	#N/A	#N/A	#N/A	#N/A	#N/A
Gibberellin	signal transduction	TRINITY_DN804_c0_g3	GID2	F-box protein GID2 OS=Arabidopsis thaliana OX=3702 GN=GID2 PE=1 SV=1;	#N/A	#N/A	#N/A	#N/A	#N/A	#N/A	#N/A	#N/A	#N/A	#N/A	#N/A	#N/A
Gibberellin	signal transduction	TRINITY_DN14297_c1_g1	GID2	F-box protein GID2 OS=Arabidopsis thaliana OX=3702 GN=GID2 PE=1 SV=1;	#N/A	#N/A	#N/A	#N/A	#N/A	#N/A	#N/A	#N/A	#N/A	#N/A	#N/A	#N/A
Gibberellin	signal transduction	TRINITY_DN2066_c0_g1	GID1	Gibberellin receptor GID1C OS=Arabidopsis thaliana OX=3702 GN=GID1C PE=1 SV=1;	#N/A	#N/A	#N/A	#N/A	#N/A	#N/A	#N/A	#N/A	#N/A	#N/A	#N/A	#N/A
Gibberellin	signal transduction	TRINITY_DN3234_c0_g1	GID1	Gibberellin receptor GID1B OS=Arabidopsis thaliana OX=3702 GN=GID1B PE=1 SV=1;	#N/A	#N/A	#N/A	#N/A	#N/A	#N/A	#N/A	#N/A	#N/A	#N/A	#N/A	#N/A
Gibberellin	signal transduction	TRINITY_DN34098_c1_g1	DELLA	DELLA protein GAI OS=Gossypium hirsutum OX=3635 GN=GAI PE=2 SV=1;	#N/A	#N/A	#N/A	#N/A	#N/A	#N/A	#N/A	#N/A	#N/A	#N/A	#N/A	#N/A
Gibberellin	biosynthesis	TRINITY_DN3415_c0_g1	KAO	Ent-kaurenoic acid oxidase 2 OS=Arabidopsis thaliana OX=3702 GN=KAO2 PE=1 SV=2;	#N/A	#N/A	#N/A	#N/A	#N/A	#N/A	#N/A	#N/A	#N/A	#N/A	#N/A	#N/A
Gibberellin	biosynthesis	TRINITY_DN2540_c0_g1	KAO	Ent-kaurenoic acid oxidase 2 OS=Arabidopsis thaliana OX=3702 GN=KAO2 PE=1 SV=2;	#N/A	#N/A	#N/A	#N/A	#N/A	#N/A	#N/A	#N/A	#N/A	#N/A	#N/A	#N/A
Gibberellin	biosynthesis	TRINITY_DN8019_c0_g1	KAO	Ent-kaurenoic acid oxidase 2 OS=Arabidopsis thaliana OX=3702 GN=KAO2 PE=1 SV=2;	#N/A	#N/A	#N/A	#N/A	#N/A	#N/A	#N/A	#N/A	#N/A	#N/A	#N/A	#N/A
Jasmonic acid	signal transduction	TRINITY_DN14395_c0_g1	JAZ	Protein TIFY 9 OS=Arabidopsis thaliana OX=3702 GN=TIFY9 PE=1 SV=1;	#N/A	#N/A	#N/A	#N/A	#N/A	#N/A	#N/A	#N/A	#N/A	#N/A	#N/A	#N/A
Jasmonic acid	signal transduction	TRINITY_DN3683_c0_g3	JAZ	Protein TIFY 10A OS=Arabidopsis thaliana OX=3702 GN=TIFY10A PE=1 SV=1;	#N/A	#N/A	#N/A	#N/A	#N/A	#N/A	#N/A	#N/A	#N/A	#N/A	#N/A	#N/A
Jasmonic acid	signal transduction	TRINITY_DN3683_c0_g2	JAZ	Protein TIFY 10A OS=Arabidopsis thaliana OX=3702 GN=TIFY10A PE=1 SV=1;	#N/A	#N/A	#N/A	#N/A	#N/A	#N/A	#N/A	#N/A	#N/A	#N/A	#N/A	#N/A
Jasmonic acid	signal transduction	TRINITY_DN9072_c0_g1	JAR1	Jasmonoyl--L-amino acid synthetase JAR4 OS=Nicotiana attenuata OX=49451 GN=JAR4 PE=1 SV=1;	#N/A	#N/A	#N/A	#N/A	#N/A	#N/A	#N/A	#N/A	#N/A	#N/A	#N/A	#N/A
Jasmonic acid	biosynthesis	TRINITY_DN4785_c0_g1	OPR	12-oxophytodienoate reductase 3 OS=Solanum lycopersicum OX=4081 GN=OPR3 PE=1 SV=1;	#N/A	#N/A	#N/A	#N/A	#N/A	#N/A	#N/A	#N/A	#N/A	#N/A	#N/A	#N/A
Jasmonic acid	biosynthesis	TRINITY_DN8254_c0_g1	OPR	12-oxophytodienoate reductase 3 OS=Solanum lycopersicum OX=4081 GN=OPR3 PE=1 SV=1;	#N/A	#N/A	#N/A	#N/A	#N/A	#N/A	#N/A	#N/A	#N/A	#N/A	#N/A	#N/A
Jasmonic acid	biosynthesis	TRINITY_DN2366_c0_g2	OPR	12-oxophytodienoate reductase 2 OS=Arabidopsis thaliana OX=3702 GN=OPR2 PE=1 SV=2;	#N/A	#N/A	#N/A	#N/A	#N/A	#N/A	#N/A	#N/A	#N/A	#N/A	#N/A	#N/A
Jasmonic acid	biosynthesis	TRINITY_DN123287_c0_g1	OPR	12-oxophytodienoate reductase 3 OS=Solanum lycopersicum OX=4081 GN=OPR3 PE=1 SV=1;	#N/A	#N/A	#N/A	#N/A	#N/A	#N/A	#N/A	#N/A	#N/A	#N/A	#N/A	#N/A
Jasmonic acid	biosynthesis	TRINITY_DN88000_c0_g1	OPR	12-oxophytodienoate reductase 3 OS=Solanum lycopersicum OX=4081 GN=OPR3 PE=1 SV=1;	#N/A	#N/A	#N/A	#N/A	#N/A	#N/A	#N/A	#N/A	#N/A	#N/A	#N/A	#N/A
Jasmonic acid	biosynthesis	TRINITY_DN48249_c0_g2	OPR	12-oxophytodienoate reductase 3 OS=Arabidopsis thaliana OX=3702 GN=OPR3 PE=1 SV=2;	#N/A	#N/A	#N/A	#N/A	#N/A	#N/A	#N/A	#N/A	#N/A	#N/A	#N/A	#N/A
Jasmonic acid	biosynthesis	TRINITY_DN21171_c0_g3	OPR	12-oxophytodienoate reductase 3 OS=Solanum lycopersicum OX=4081 GN=OPR3 PE=1 SV=1;	#N/A	#N/A	#N/A	#N/A	#N/A	#N/A	#N/A	#N/A	#N/A	#N/A	#N/A	#N/A
Jasmonic acid	biosynthesis	TRINITY_DN12528_c0_g2	OPR	12-oxophytodienoate reductase 3 OS=Solanum lycopersicum OX=4081 GN=OPR3 PE=1 SV=1;	#N/A	#N/A	#N/A	#N/A	#N/A	#N/A	#N/A	#N/A	#N/A	#N/A	#N/A	#N/A
Jasmonic acid	biosynthesis	TRINITY_DN45269_c0_g1	OPR	12-oxophytodienoate reductase 2 OS=Arabidopsis thaliana OX=3702 GN=OPR2 PE=1 SV=2;	#N/A	#N/A	#N/A	#N/A	#N/A	#N/A	#N/A	#N/A	#N/A	#N/A	#N/A	#N/A
Jasmonic acid	biosynthesis	TRINITY_DN17093_c1_g2	OPR	12-oxophytodienoate reductase 2 OS=Arabidopsis thaliana OX=3702 GN=OPR2 PE=1 SV=2;	#N/A	#N/A	#N/A	#N/A	#N/A	#N/A	#N/A	#N/A	#N/A	#N/A	#N/A	#N/A
Jasmonic acid	biosynthesis	TRINITY_DN9358_c0_g1	LOX	Linoleate 13S-lipoxygenase 3-1, chloroplastic OS=Solanum tuberosum OX=4113 GN=LOX3.1 PE=1 SV=1;	#N/A	#N/A	#N/A	#N/A	#N/A	#N/A	#N/A	#N/A	#N/A	#N/A	#N/A	#N/A
Jasmonic acid	biosynthesis	TRINITY_DN1845_c0_g1	LOX	Lipoxygenase 6, chloroplastic OS=Arabidopsis thaliana OX=3702 GN=LOX6 PE=2 SV=1;	#N/A	#N/A	#N/A	#N/A	#N/A	#N/A	#N/A	#N/A	#N/A	#N/A	#N/A	#N/A
Jasmonic acid	biosynthesis	TRINITY_DN2511_c1_g1	LOX	Linoleate 13S-lipoxygenase 2-1, chloroplastic OS=Solanum tuberosum OX=4113 GN=LOX2.1 PE=1 SV=1;	#N/A	#N/A	#N/A	#N/A	#N/A	#N/A	#N/A	#N/A	#N/A	#N/A	#N/A	#N/A
Jasmonic acid	biosynthesis	TRINITY_DN7192_c0_g1	LOX	Linoleate 13S-lipoxygenase 2-1, chloroplastic OS=Solanum tuberosum OX=4113 GN=LOX2.1 PE=1 SV=1;	#N/A	#N/A	#N/A	#N/A	#N/A	#N/A	#N/A	#N/A	#N/A	#N/A	#N/A	#N/A
Jasmonic acid	biosynthesis	TRINITY_DN14838_c0_g1	LOX	Linoleate 13S-lipoxygenase 2-1, chloroplastic OS=Solanum tuberosum OX=4113 GN=LOX2.1 PE=1 SV=1;	#N/A	#N/A	#N/A	#N/A	#N/A	#N/A	#N/A	#N/A	#N/A	#N/A	#N/A	#N/A
Jasmonic acid	biosynthesis	TRINITY_DN2511_c0_g3	LOX	Linoleate 13S-lipoxygenase 2-1, chloroplastic OS=Solanum tuberosum OX=4113 GN=LOX2.1 PE=1 SV=1;	#N/A	#N/A	#N/A	#N/A	#N/A	#N/A	#N/A	#N/A	#N/A	#N/A	#N/A	#N/A
Jasmonic acid	biosynthesis	TRINITY_DN2511_c0_g1	LOX	Linoleate 13S-lipoxygenase 2-1, chloroplastic OS=Solanum tuberosum OX=4113 GN=LOX2.1 PE=1 SV=1;	#N/A	#N/A	#N/A	#N/A	#N/A	#N/A	#N/A	#N/A	#N/A	#N/A	#N/A	#N/A
Jasmonic acid	biosynthesis	TRINITY_DN2511_c0_g4	LOX	Linoleate 13S-lipoxygenase 2-1, chloroplastic OS=Solanum tuberosum OX=4113 GN=LOX2.1 PE=1 SV=1;	#N/A	#N/A	#N/A	#N/A	#N/A	#N/A	#N/A	#N/A	#N/A	#N/A	#N/A	#N/A
Jasmonic acid	biosynthesis	TRINITY_DN54018_c0_g1	FAD	Omega-3 fatty acid desaturase, chloroplastic OS=Sesamum indicum OX=4182 GN=FAD7 PE=2 SV=1;	#N/A	#N/A	#N/A	#N/A	#N/A	#N/A	#N/A	#N/A	#N/A	#N/A	#N/A	#N/A
Jasmonic acid	biosynthesis	TRINITY_DN95141_c0_g1	FAD	Omega-3 fatty acid desaturase, chloroplastic OS=Sesamum indicum OX=4182 GN=FAD7 PE=2 SV=1;	#N/A	#N/A	#N/A	#N/A	#N/A	#N/A	#N/A	#N/A	#N/A	#N/A	#N/A	#N/A
Jasmonic acid	biosynthesis	TRINITY_DN215105_c0_g1	FAD	Omega-3 fatty acid desaturase, endoplasmic reticulum OS=Nicotiana tabacum OX=4097 GN=FAD3 PE=2 SV=1;	#N/A	#N/A	#N/A	#N/A	#N/A	#N/A	#N/A	#N/A	#N/A	#N/A	#N/A	#N/A
Jasmonic acid	biosynthesis	TRINITY_DN24365_c0_g1	FAD	Omega-3 fatty acid desaturase, chloroplastic OS=Sesamum indicum OX=4182 GN=FAD7 PE=2 SV=1;	#N/A	#N/A	#N/A	#N/A	#N/A	#N/A	#N/A	#N/A	#N/A	#N/A	#N/A	#N/A
Jasmonic acid	biosynthesis	TRINITY_DN10406_c0_g1	AOS	Allene oxide synthase 1, chloroplastic OS=Solanum lycopersicum OX=4081 GN=AOS1 PE=2 SV=1;	#N/A	#N/A	#N/A	#N/A	#N/A	#N/A	#N/A	#N/A	#N/A	#N/A	#N/A	#N/A
Jasmonic acid	biosynthesis	TRINITY_DN5596_c0_g1	AOS	Allene oxide synthase 3 OS=Solanum lycopersicum OX=4081 GN=AOS3 PE=1 SV=1;	#N/A	#N/A	#N/A	#N/A	#N/A	#N/A	#N/A	#N/A	#N/A	#N/A	#N/A	#N/A
Jasmonic acid	biosynthesis	TRINITY_DN1341_c0_g1	AOC	Allene oxide cyclase, chloroplastic OS=Oryza sativa subsp. indica OX=39946 GN=AOC PE=2 SV=1;	#N/A	#N/A	#N/A	#N/A	#N/A	#N/A	#N/A	#N/A	#N/A	#N/A	#N/A	#N/A
Jasmonic acid	biosynthesis	TRINITY_DN14554_c0_g1	AOC	Allene oxide cyclase, chloroplastic OS=Oryza sativa subsp. indica OX=39946 GN=AOC PE=2 SV=1;	#N/A	#N/A	#N/A	#N/A	#N/A	#N/A	#N/A	#N/A	#N/A	#N/A	#N/A	#N/A
Salicylic acid	signal transduction	TRINITY_DN19087_c0_g1	TGA	Transcription factor TGA4 OS=Arabidopsis thaliana OX=3702 GN=TGA4 PE=1 SV=2;	#N/A	#N/A	#N/A	#N/A	#N/A	#N/A	#N/A	#N/A	#N/A	#N/A	#N/A	#N/A
Salicylic acid	signal transduction	TRINITY_DN13368_c0_g1	TGA	Transcription factor TGA2 OS=Arabidopsis thaliana OX=3702 GN=TGA2 PE=1 SV=1;	#N/A	#N/A	#N/A	#N/A	#N/A	#N/A	#N/A	#N/A	#N/A	#N/A	#N/A	#N/A
Salicylic acid	signal transduction	TRINITY_DN4055_c0_g1	TGA	TGACG-sequence-specific DNA-binding protein TGA-2.1 OS=Nicotiana tabacum OX=4097 GN=TGA21 PE=1 SV=1;	#N/A	#N/A	#N/A	#N/A	#N/A	#N/A	#N/A	#N/A	#N/A	#N/A	#N/A	#N/A
Salicylic acid	signal transduction	TRINITY_DN4705_c1_g1	TGA	Transcription factor TGA9 OS=Arabidopsis thaliana OX=3702 GN=TGA9 PE=1 SV=1;	#N/A	#N/A	#N/A	#N/A	#N/A	#N/A	#N/A	#N/A	#N/A	#N/A	#N/A	#N/A
Salicylic acid	signal transduction	TRINITY_DN71691_c0_g1	TGA	Transcription factor TGA7 OS=Arabidopsis thaliana OX=3702 GN=TGA7 PE=1 SV=1;	#N/A	#N/A	#N/A	#N/A	#N/A	#N/A	#N/A	#N/A	#N/A	#N/A	#N/A	#N/A
Salicylic acid	signal transduction	TRINITY_DN5786_c0_g1	TGA	bZIP transcription factor TGA10 OS=Nicotiana tabacum OX=4097 GN=TGA10 PE=1 SV=1;	#N/A	#N/A	#N/A	#N/A	#N/A	#N/A	#N/A	#N/A	#N/A	#N/A	#N/A	#N/A
Salicylic acid	signal transduction	TRINITY_DN35111_c0_g1	TGA	Transcription factor PERIANTHIA OS=Arabidopsis thaliana OX=3702 GN=PAN PE=1 SV=1;	#N/A	#N/A	#N/A	#N/A	#N/A	#N/A	#N/A	#N/A	#N/A	#N/A	#N/A	#N/A
Salicylic acid	signal transduction	TRINITY_DN15701_c0_g2	PR1	Pathogenesis-related protein PR-1 OS=Medicago truncatula OX=3880 GN=PR-1 PE=2 SV=1;	#N/A	#N/A	#N/A	#N/A	#N/A	#N/A	#N/A	#N/A	#N/A	#N/A	#N/A	#N/A
Salicylic acid	signal transduction	TRINITY_DN26096_c0_g1	PR1	Pathogenesis-related protein PRB1-2 OS=Hordeum vulgare OX=4513 PE=2 SV=1;	#N/A	#N/A	#N/A	#N/A	#N/A	#N/A	#N/A	#N/A	#N/A	#N/A	#N/A	#N/A
Salicylic acid	signal transduction	TRINITY_DN6637_c0_g2	PR1	Pathogenesis-related protein PR-1 type OS=Sambucus nigra OX=4202 PE=2 SV=1;	#N/A	#N/A	#N/A	#N/A	#N/A	#N/A	#N/A	#N/A	#N/A	#N/A	#N/A	#N/A
Salicylic acid	signal transduction	TRINITY_DN72335_c1_g1	PR1	Basic form of pathogenesis-related protein 1 OS=Nicotiana tabacum OX=4097 PE=3 SV=1;	#N/A	#N/A	#N/A	#N/A	#N/A	#N/A	#N/A	#N/A	#N/A	#N/A	#N/A	#N/A
Salicylic acid	signal transduction	TRINITY_DN72335_c0_g1	PR1	Pathogenesis-related protein 1C OS=Nicotiana tabacum OX=4097 PE=2 SV=3;	#N/A	#N/A	#N/A	#N/A	#N/A	#N/A	#N/A	#N/A	#N/A	#N/A	#N/A	#N/A
Salicylic acid	signal transduction	TRINITY_DN55394_c0_g1	PR1	Pathogenesis-related protein 1C OS=Nicotiana tabacum OX=4097 PE=2 SV=3;	#N/A	#N/A	#N/A	#N/A	#N/A	#N/A	#N/A	#N/A	#N/A	#N/A	#N/A	#N/A
Salicylic acid	signal transduction	TRINITY_DN6637_c0_g1	PR1	Pathogenesis-related protein 1A OS=Nicotiana tabacum OX=4097 PE=1 SV=1;	#N/A	#N/A	#N/A	#N/A	#N/A	#N/A	#N/A	#N/A	#N/A	#N/A	#N/A	#N/A
Salicylic acid	signal transduction	TRINITY_DN697_c0_g1	PR1	Pathogenesis-related protein PR-1 OS=Medicago truncatula OX=3880 GN=PR-1 PE=2 SV=1;	#N/A	#N/A	#N/A	#N/A	#N/A	#N/A	#N/A	#N/A	#N/A	#N/A	#N/A	#N/A
Salicylic acid	signal transduction	TRINITY_DN6637_c1_g2	PR1	Pathogenesis-related protein PR-1 type OS=Sambucus nigra OX=4202 PE=2 SV=1;	#N/A	#N/A	#N/A	#N/A	#N/A	#N/A	#N/A	#N/A	#N/A	#N/A	#N/A	#N/A
Salicylic acid	signal transduction	TRINITY_DN7287_c0_g1	NPR1	BTB/POZ domain and ankyrin repeat-containing protein NPR1 OS=Oryza sativa subsp. indica OX=39946 GN=NPR1 PE=1 SV=1;	#N/A	#N/A	#N/A	#N/A	#N/A	#N/A	#N/A	#N/A	#N/A	#N/A	#N/A	#N/A
Salicylic acid	biosynthesis	TRINITY_DN18349_c0_g1	ICS	Isochorismate synthase, chloroplastic OS=Catharanthus roseus OX=4058 PE=1 SV=1;	#N/A	#N/A	#N/A	#N/A	#N/A	#N/A	#N/A	#N/A	#N/A	#N/A	#N/A	#N/A

## Sheet: Table S7
Supplemental Table S7. The expression pattern of DEGs involved in phenylpropanoid biosynthesis and phenylpropane-related pathways; relates to Figure 5. DEGs of plants relative to corresponding control samples were identified with a P < 0.05 and fold change > 2 as the threshold.
Pathway definition	Gene ID	KO name	Description	CK_R	PEG_R	NaCl_R	ALK_R	CK_S	PEG_S	NaCl_S	ALK_S	CK_L	PEG_L	NaCl_L	ALK_L
Lignin synthesis pathway	TRINITY_DN5259_c0_g1	C3H	Cytochrome P450 98A2 OS=Glycine max OX=3847 GN=CYP98A2 PE=2 SV=1;	60.8867	166.877	192.957	182.79	106.243	231.827	236.31	218.92	30.13	58.6167	54.4833	94.7133
Lignin synthesis pathway	TRINITY_DN93070_c0_g2	C3H	Cytochrome P450 98A2 OS=Glycine max OX=3847 GN=CYP98A2 PE=2 SV=1;	7.05	2.89	4.64333	1.19667	27.3167	17.19	11.31	1.81667	10.13	12.88	13.86	6.84667
Lignin synthesis pathway	TRINITY_DN2453_c0_g1	CAD	Probable cinnamyl alcohol dehydrogenase 1 OS=Eucalyptus gunnii OX=3933 GN=CAD1 PE=3 SV=1;	92.8767	90.7133	177.827	52.8	151.727	225.643	265.827	60.64	17.37	58.3333	54.8	47.2067
Lignin synthesis pathway	TRINITY_DN38697_c0_g1	CAD	Alcohol dehydrogenase OS=Geobacillus stearothermophilus OX=1422 GN=adhT PE=1 SV=2;	29.9367	0	0	0.33	0.17	0	0	0.016667	0.016667	0	0	0
Lignin synthesis pathway	TRINITY_DN716_c0_g1	CAD	Probable cinnamyl alcohol dehydrogenase 1 OS=Arabidopsis thaliana OX=3702 GN=CAD1 PE=2 SV=1;	16.7933	168.257	53.89	41.8267	14.78	25.4567	27.9667	67.94	13.07	45.1733	24.94	87.2367
Lignin synthesis pathway	TRINITY_DN200736_c0_g1	CAD	Alcohol dehydrogenase patD OS=Penicillium expansum OX=27334 GN=patD PE=1 SV=1;	12.8933	14.38	0	0	0.206667	0.246667	0	0	0	0.143333	0	0
Lignin synthesis pathway	TRINITY_DN205065_c0_g1	CAD	Sorbitol dehydrogenase OS=Arabidopsis thaliana OX=3702 GN=SDH PE=1 SV=1;	11.6	0.476667	0	0.1	0	0	0	0	0	0	0	0
Lignin synthesis pathway	TRINITY_DN55848_c0_g1	CAD	Probable mannitol dehydrogenase OS=Fragaria ananassa OX=3747 GN=CAD PE=2 SV=1;	5.41	320.543	21.5733	14.44	0.31	0.546667	0.486667	1.32667	3.50333	2.55667	0.203333	1.5
Lignin synthesis pathway	TRINITY_DN12323_c0_g1	CAD	Probable cinnamyl alcohol dehydrogenase 6 OS=Oryza sativa subsp. japonica OX=39947 GN=CAD6 PE=2 SV=2;	0.35	1.07333	0.146667	1.93	2.51333	1.79667	8.85667	2.73667	80.6667	40.7433	67.93	17.7133
Lignin synthesis pathway	TRINITY_DN13059_c0_g1	CAD	Probable cinnamyl alcohol dehydrogenase 9 OS=Arabidopsis thaliana OX=3702 GN=CAD9 PE=2 SV=2;	0.293333	0.16	0.083333	0.84	6.33667	4.34333	5.11	7.50667	173.393	36.37	43.91	52.2767
Lignin synthesis pathway	TRINITY_DN1379_c0_g1	CCoAOMT	Caffeoyl-CoA O-methyltransferase OS=Mesembryanthemum crystallinum OX=3544 PE=2 SV=1;	229.05	174.753	333.64	236.663	241.82	452.17	587.633	623.587	55.2533	206.16	120.177	462.937
Lignin synthesis pathway	TRINITY_DN6517_c1_g1	CCoAOMT	Caffeoyl-CoA O-methyltransferase OS=Stellaria longipes OX=19744 PE=2 SV=1;	172.05	118.85	196.83	7.84	140.477	221.207	217.367	15.9233	108.07	234.833	146.013	53.2267
Lignin synthesis pathway	TRINITY_DN12535_c0_g1	CCoAOMT	Flavonoid 3',5'-methyltransferase OS=Vitis vinifera OX=29760 GN=FAOMT PE=1 SV=1;	12.76	7.78333	3.03667	74.0933	12.7833	2.16333	8.11	359.61	18.1	125.647	6.02333	966.363
Lignin synthesis pathway	TRINITY_DN14384_c0_g2	CCoAOMT	Probable caffeoyl-CoA O-methyltransferase At4g26220 OS=Arabidopsis thaliana OX=3702 GN=At4g26220 PE=2 SV=1;	7.39667	45.7367	36.6833	166.317	0.273333	0.25	1.07333	8.47	0	1.11	1.18	10.0067
Lignin synthesis pathway	TRINITY_DN6517_c1_g2	CCoAOMT	Caffeoyl-CoA O-methyltransferase OS=Stellaria longipes OX=19744 PE=2 SV=1;	1.82	0	0.24	1.82	1.30333	0.66	0.303333	3.28333	48.7333	1.12333	0.1	21.8167
Lignin synthesis pathway	TRINITY_DN7472_c0_g2	CCoAOMT	Flavonoid 3',5'-methyltransferase OS=Vitis vinifera OX=29760 GN=FAOMT PE=1 SV=1;	1.02667	0.766667	0.876667	0.226667	3.65	11.33	6.66667	0.586667	249.833	58.0333	107.8	37.07
Lignin synthesis pathway	TRINITY_DN14384_c0_g3	CCoAOMT	Probable caffeoyl-CoA O-methyltransferase At4g26220 OS=Arabidopsis thaliana OX=3702 GN=At4g26220 PE=2 SV=1;	0.386667	1.69667	1.06667	4.15333	0.03	0.32	0	0.37	1.06333	0.98	1.70667	0.996667
Lignin synthesis pathway	TRINITY_DN518_c0_g5	CCoCOMT	Flavonoid 3',5'-methyltransferase OS=Vitis vinifera OX=29760 GN=FAOMT PE=1 SV=1;	18.8333	4.24	5.68	65.1833	8.61	1.99333	27.74	241.66	1.65667	55.8533	11.9267	145.61
Lignin synthesis pathway	TRINITY_DN5837_c1_g1	CCR	Phenylacetaldehyde reductase OS=Rosa hybrid cultivar OX=128735 GN=PAR PE=1 SV=1;	87.87	93.9867	170.067	80.5967	106.66	106.36	155.26	99.6967	79.3433	85.3133	108.167	104.25
Lignin synthesis pathway	TRINITY_DN415_c0_g1	CCR	Cinnamoyl-CoA reductase 1 OS=Petunia hybrida OX=4102 GN=CCR1 PE=1 SV=1;	73.69	149.807	180.45	118.313	144.497	213.003	273.987	84.5433	43.5133	106.653	86.96	68.0233
Lignin synthesis pathway	TRINITY_DN9719_c0_g1	CCR	Serine/threonine-protein kinase-like protein CCR4 OS=Arabidopsis thaliana OX=3702 GN=CCR4 PE=1 SV=1;	19.7133	10.3267	10.6733	37.58	15.7067	14.1333	5.83333	4.88333	14.31	12.05	9.10333	25.1567
Lignin synthesis pathway	TRINITY_DN78105_c0_g3	CCR	Phenylacetaldehyde reductase OS=Rosa hybrid cultivar OX=128735 GN=PAR PE=1 SV=1;	7.30333	4.06	5.09333	1.22	24.73	21.71	29.2667	3.53	47.2933	18.2033	69.6	10.89
Lignin synthesis pathway	TRINITY_DN22645_c0_g2	CCR	Tetraketide alpha-pyrone reductase 1 OS=Arabidopsis thaliana OX=3702 GN=TKPR1 PE=1 SV=1;	4.48333	19	11.55	103.587	13.8667	19.1167	21.4967	149.49	9.60333	16.2233	27.0333	56.4067
Lignin synthesis pathway	TRINITY_DN1790_c0_g1	CCR	Carbon catabolite repressor protein 4 homolog 1 OS=Arabidopsis thaliana OX=3702 GN=CCR4-1 PE=2 SV=1;	4.13333	34.36	15.01	1.95667	6.64	41.34	8.68333	6.8	2.45667	23.1233	11.2167	20.3333
Lignin synthesis pathway	TRINITY_DN57689_c0_g1	CCR	Serine/threonine-protein kinase-like protein CCR1 OS=Arabidopsis thaliana OX=3702 GN=CCR1 PE=1 SV=1;	2.96	1.36667	2.01667	0.203333	1.85333	1.87667	1.41333	0.073333	0.793333	0.123333	0.47	0.43
Lignin synthesis pathway	TRINITY_DN24904_c1_g1	CCR	Putative serine/threonine-protein kinase-like protein CCR3 OS=Arabidopsis thaliana OX=3702 GN=CCR3 PE=2 SV=1;	2.42667	5.54333	2.17	12.9867	4.00667	3.73	4.45333	16.27	1.41667	2.44667	1.53	8.23
Lignin synthesis pathway	TRINITY_DN1187_c0_g2	CCR	------	0.713333	2.85667	2.02667	1.89333	2.22333	5.16333	4.95333	12.89	3.29	7.27	23.0767	28.7933
Lignin synthesis pathway	TRINITY_DN10175_c0_g1	COMT	Caffeic acid 3-O-methyltransferase OS=Zinnia violacea OX=34245 PE=2 SV=1;	130.563	272.177	170.257	358.6	110.63	103.057	158.663	749.443	24.29	290.52	78.8733	862.457
Lignin synthesis pathway	TRINITY_DN8536_c1_g1	COMT	Caffeic acid 3-O-methyltransferase OS=Rosa chinensis OX=74649 GN=COMT1 PE=2 SV=1;	112.23	230.72	215.967	216.847	309.453	549.733	518.61	589.82	56.73	121.5	33.54	267.567
Lignin synthesis pathway	TRINITY_DN23871_c0_g1	COMT	Caffeic acid 3-O-methyltransferase OS=Capsicum annuum OX=4072 GN=COMT PE=2 SV=2;	49.3533	33.82	79.58	1.41667	101.073	89.7067	101.83	10.03	39.0933	35.39	55.45	23.36
Lignin synthesis pathway	TRINITY_DN14680_c0_g1	COMT	Caffeic acid 3-O-methyltransferase OS=Catharanthus roseus OX=4058 GN=COMT1 PE=2 SV=1;	6.22333	103.48	10.12	11.1433	0.733333	0.51	1.17333	5.32333	0.323333	2.44	1.72	16.3267
Lignin synthesis pathway	TRINITY_DN7335_c0_g1	COMT	Caffeic acid 3-O-methyltransferase OS=Prunus dulcis OX=3755 GN=COMT1 PE=2 SV=1;	5.91667	4.95	3.79667	6.72	5.75667	9.42333	7.62333	13.7467	3.53667	3.23	1.46	8.22667
Lignin synthesis pathway	TRINITY_DN7531_c0_g2	COMT	Caffeic acid 3-O-methyltransferase OS=Catharanthus roseus OX=4058 GN=COMT1 PE=2 SV=1;	4.94333	15.34	9.31333	40.3933	9.79	11.1633	1.93333	29.74	1.40333	12.4133	2.75	13.7333
Lignin synthesis pathway	TRINITY_DN29915_c0_g1	COMT	Caffeic acid 3-O-methyltransferase OS=Capsicum annuum OX=4072 GN=COMT PE=2 SV=2;	2.00333	4.09667	1.34	1.06333	3.6	2.85	1.63667	3.16333	0.206667	5.07	0.68	7.37
Lignin synthesis pathway	TRINITY_DN113525_c0_g2	COMT	Caffeic acid 3-O-methyltransferase OS=Catharanthus roseus OX=4058 GN=COMT1 PE=2 SV=1;	0.036667	0	0.03	0.32	0.403333	0	0.03	1.44667	8.73333	0.896667	1.55	4.78
Lignin synthesis pathway	TRINITY_DN4408_c1_g1	CSE	Caffeoylshikimate esterase OS=Arabidopsis thaliana OX=3702 GN=CSE PE=1 SV=1;	63.92	27.7667	40.3167	140.33	14.2467	10.56	22.74	107.403	4.09333	42.13	14.5533	32.28
Lignin synthesis pathway	TRINITY_DN18613_c0_g3	CSE	Caffeoylshikimate esterase OS=Arabidopsis thaliana OX=3702 GN=CSE PE=1 SV=1;	21.6767	13.6567	28.3933	3.49333	25.12	42.9633	39.5167	8.39333	31.54	40.0533	58.42	31.3433
Lignin synthesis pathway	TRINITY_DN6419_c0_g1	CSE	Caffeoylshikimate esterase OS=Arabidopsis thaliana OX=3702 GN=CSE PE=1 SV=1;	19.4	35.78	28.3367	136.277	9.55333	16.41	13.81	61.79	17.91	15.52	11.84	24.8233
Lignin synthesis pathway	TRINITY_DN16754_c0_g1	CSE	Exportin-2 OS=Arabidopsis thaliana OX=3702 GN=CAS PE=2 SV=1;	19.1433	15.6433	20.56	10.3367	21.5267	16.6633	17.51	18.5767	16.1233	10.3967	5.31667	11.69
Lignin synthesis pathway	TRINITY_DN14977_c0_g1	CSE	Caffeoylshikimate esterase OS=Arabidopsis thaliana OX=3702 GN=CSE PE=1 SV=1;	18.99	17.74	15.5467	73.3433	21.9767	16.5433	14.6667	61.97	19.5533	44.9167	16.2233	48.1333
Lignin synthesis pathway	TRINITY_DN18883_c0_g1	CSE	Caffeoylshikimate esterase OS=Arabidopsis thaliana OX=3702 GN=CSE PE=1 SV=1;	14.0833	11.1667	15.7533	4.13	16.5167	21.35	27.6833	9.76667	32.61	43.27	97.21	35.7533
Lignin synthesis pathway	TRINITY_DN575_c0_g1	CSE	Caffeoylshikimate esterase OS=Arabidopsis thaliana OX=3702 GN=CSE PE=1 SV=1;	9.13333	49.82	35.7633	31.35	10.1367	19.3833	49.3133	36.8633	10.0567	42.3733	52.0433	19.8667
Lignin synthesis pathway	TRINITY_DN67487_c0_g1	CSE	Caffeoylshikimate esterase OS=Arabidopsis thaliana OX=3702 GN=CSE PE=1 SV=1;	6.73	6.52	7.70667	6.95	10.14	7.71667	10.6967	8.22	10.8267	4.68667	10.1267	6.46333
Lignin synthesis pathway	TRINITY_DN22678_c0_g1	F5H	Cytochrome P450 84A1 OS=Arabidopsis thaliana OX=3702 GN=CYP84A1 PE=1 SV=1;	11.2167	69.8333	47.7133	268.05	84.41	136.853	133.83	338.103	1.70333	47.88	5.86	82.27
Lignin synthesis pathway	TRINITY_DN4983_c1_g1	HCT	Anthranilate N-benzoyltransferase protein 2 OS=Dianthus caryophyllus OX=3570 GN=HCBT2 PE=1 SV=1;	36.7067	33.9733	71.4167	26.47	48.9633	63.7567	88.7667	49.9333	53.9033	65.3167	93.7467	37.6933
Lignin synthesis pathway	TRINITY_DN11731_c0_g1	HCT	Spermidine hydroxycinnamoyl transferase OS=Arabidopsis thaliana OX=3702 GN=SHT PE=1 SV=1;	28.5767	42.5767	40.3833	0.516667	179.06	334.357	342.923	11.34	219.537	10.99	3.90667	28.32
Lignin synthesis pathway	TRINITY_DN16064_c0_g1	HCT	Shikimate O-hydroxycinnamoyltransferase OS=Nicotiana tabacum OX=4097 GN=HST PE=1 SV=1;	18.7867	13.78	7.53333	0.37	20.7533	13.87	5.94333	0.863333	0.056667	0.133333	0.086667	0.233333
Lignin synthesis pathway	TRINITY_DN375_c2_g1	HCT	Anthranilate N-benzoyltransferase protein 3 OS=Dianthus caryophyllus OX=3570 GN=HCBT3 PE=1 SV=1;	14.84	23.7467	16.1467	0.323333	4.33	9.11333	5.00333	0.696667	0.1	0	0	0.12
Lignin synthesis pathway	TRINITY_DN146_c0_g1	HCT	Shikimate O-hydroxycinnamoyltransferase OS=Nicotiana tabacum OX=4097 GN=HST PE=1 SV=1;	11.5067	9.78	16.3367	9.80333	35.2267	46.02	44.1233	23.8267	4.75	10.4067	16.33	6.78667
Lignin synthesis pathway	TRINITY_DN373_c0_g1	HCT	Anthranilate N-benzoyltransferase protein 1 OS=Dianthus caryophyllus OX=3570 GN=HCBT1 PE=1 SV=1;	8.47333	3.39667	7.91	0.336667	0.9	3.58	1.17667	0.04	0.06	0.013333	0.013333	0
Lignin synthesis pathway	TRINITY_DN108366_c0_g1	HCT	Shikimate O-hydroxycinnamoyltransferase OS=Nicotiana tabacum OX=4097 GN=HST PE=1 SV=1;	7.44	1.25667	10.3333	0	3.75333	2.92333	4.88667	0.236667	0.063333	0	0.293333	0.113333
Lignin synthesis pathway	TRINITY_DN7285_c0_g1	HCT	Shikimate O-hydroxycinnamoyltransferase OS=Nicotiana tabacum OX=4097 GN=HST PE=1 SV=1;	7.00333	11.7833	2.52667	0.453333	21.7233	16.27	5.21	0.616667	9.67	2.22333	2.03333	3.8
Lignin synthesis pathway	TRINITY_DN146_c0_g2	HCT	Shikimate O-hydroxycinnamoyltransferase OS=Nicotiana tabacum OX=4097 GN=HST PE=1 SV=1;	3.89	3.29	6.56	0.18	5.37	9.35667	7.76333	0.793333	0	0.02	0.03	0.19
Lignin synthesis pathway	TRINITY_DN25243_c0_g1	HCT	Anthranilate N-benzoyltransferase protein 2 OS=Dianthus caryophyllus OX=3570 GN=HCBT2 PE=1 SV=1;	1.35667	0.253333	0.633333	0.013333	2.10333	1.13	2.15667	0.09	47.46	7.95	17.9367	3.93333
Lignin synthesis pathway	TRINITY_DN22182_c0_g1	HCT	Omega-hydroxypalmitate O-feruloyl transferase OS=Arabidopsis thaliana OX=3702 GN=HHT1 PE=1 SV=1;	0.076667	0.04	0	0.056667	2.73667	3.81	4.00333	0.23	88.28	20.5167	42.64	14.72
Lignin synthesis pathway	TRINITY_DN5337_c2_g1	HCT	Spermidine hydroxycinnamoyl transferase OS=Arabidopsis thaliana OX=3702 GN=SHT PE=1 SV=1;	0	0.08	0.106667	8.92	0.44	0.426667	4.93333	70.81	3.09	0.913333	3.42	0.523333
Lignin synthesis pathway	TRINITY_DN3150_c0_g1	HCT	Spermidine hydroxycinnamoyl transferase OS=Arabidopsis thaliana OX=3702 GN=SHT PE=1 SV=1;	0	0.026667	0	0	0.086667	0.013333	0.07	0	18.7733	3.31	20.3133	0.643333
General phenylpropanoid pathway	TRINITY_DN7560_c1_g1	4CL	4-coumarate--CoA ligase 1 OS=Solanum tuberosum OX=4113 GN=4CL1 PE=3 SV=1;	62.7433	116.3	215.787	207.92	102.627	210.18	261.837	194.717	15.49	70.1233	32.3867	57.9733
General phenylpropanoid pathway	TRINITY_DN2470_c0_g1	4CL	4-coumarate--CoA ligase 2 OS=Glycine max OX=3847 PE=2 SV=2;	20.97	32.0033	26.8967	60.9733	14.7033	12.9733	22.8733	71.3667	23.7033	49.28	44.6967	125.62
General phenylpropanoid pathway	TRINITY_DN1500_c0_g1	4CL	4-coumarate--CoA ligase-like 2 OS=Oryza sativa subsp. japonica OX=39947 GN=4CLL2 PE=3 SV=3;	6.8	6.69333	15.1967	2.04667	11.0667	14.18	17.1433	2.61	8.14333	10.5633	16.92	5.39333
General phenylpropanoid pathway	TRINITY_DN273_c1_g3	4CL	Probable CoA ligase CCL7 OS=Humulus lupulus OX=3486 GN=CCL7 PE=2 SV=1;	4.18667	5.49333	5.58333	30.14	5.79333	8.31667	9.19	24.11	10.3067	15.5633	19.3333	14.6
General phenylpropanoid pathway	TRINITY_DN21308_c0_g1	4CL	4-coumarate--CoA ligase-like 3 OS=Oryza sativa subsp. japonica OX=39947 GN=4CLL3 PE=3 SV=1;	2.87	4.04667	3.63333	4.72333	3.13667	8.44667	2.84	1.06	4.16333	0.11	2.60333	1.41333
General phenylpropanoid pathway	TRINITY_DN11922_c0_g1	4CL	4-coumarate--CoA ligase-like 1 OS=Arabidopsis thaliana OX=3702 GN=4CLL1 PE=1 SV=1;	0.56	0.423333	0.403333	0.043333	1.16	1.54	0.973333	0.136667	4.36667	2.15333	0.536667	1.07667
General phenylpropanoid pathway	TRINITY_DN6742_c1_g2	C4H	Trans-cinnamate 4-monooxygenase OS=Helianthus tuberosus OX=4233 GN=CYP73A1 PE=1 SV=1;	254.637	659.337	538.387	530.97	185.49	334.733	502.61	902.97	54.6133	233.507	197.417	596.867
General phenylpropanoid pathway	TRINITY_DN48073_c0_g1	C4H	Cytochrome P450 CYP73A100 OS=Panax ginseng OX=4054 PE=2 SV=1;	35.4767	199.413	250.23	152.043	47.9633	111.353	199.957	101.127	0.946667	17.9667	3.41667	28.56
General phenylpropanoid pathway	TRINITY_DN4885_c1_g1	PAL	Phenylalanine ammonia-lyase OS=Populus trichocarpa OX=3694 GN=PAL PE=2 SV=1;	147.403	476.143	351.147	1023.73	171.53	341.393	452.163	926.88	90.41	344.743	143.16	690.443
General phenylpropanoid pathway	TRINITY_DN92144_c0_g1	PAL	Phenylalanine ammonia-lyase OS=Solanum lycopersicum OX=4081 GN=PAL5 PE=3 SV=1;	2.2	11.1833	2.53	37.93	1.14333	6.65	8.20333	40.5067	0.426667	13.5233	1.70333	26.8533
Flavonoids synthesis pathway	TRINITY_DN2933_c0_g1	ANR	Anthocyanidin reductase OS=Arabidopsis thaliana OX=3702 GN=BAN PE=1 SV=2;	17.66	9.07333	8.28	30.1233	43.5233	25.87	20.3467	34.65	36.3033	72.7833	34.6933	76.13
Flavonoids synthesis pathway	TRINITY_DN15326_c0_g1	ANR	Putative anthocyanidin reductase OS=Ginkgo biloba OX=3311 PE=2 SV=1;	10.2367	1.4	8.95	7.65	2.02667	0.866667	1.01	1.05333	0.03	0	0.043333	0.113333
Flavonoids synthesis pathway	TRINITY_DN2065_c0_g1	CHI	Chalcone isomerase-like protein 2 OS=Humulus lupulus OX=3486 GN=CHIL2 PE=1 SV=1;	24.5433	6.75667	15.54	34.25	16.41	6.54333	36.2067	163.27	90.8533	100.257	54.6033	374.11
Flavonoids synthesis pathway	TRINITY_DN592_c1_g1	CHI	Chalcone--flavanone isomerase OS=Camellia sinensis OX=4442 GN=CHI PE=2 SV=2;	18.99	37.6167	45.1433	126.753	20.1867	15.7033	43.23	247.623	105.61	91.15	84.3667	185.053
Flavonoids synthesis pathway	TRINITY_DN873_c1_g1	CHI	Fatty-acid-binding protein 2 OS=Arabidopsis thaliana OX=3702 GN=FAP2 PE=2 SV=2;	5.04667	10.3633	7.34333	5.55667	5.65333	10.2133	8.62333	6.59	6.1	14.9367	6.57333	7.79333
Flavonoids synthesis pathway	TRINITY_DN3711_c0_g1	CHS	Chalcone synthase 2 OS=Ruta graveolens OX=37565 GN=CHS2 PE=2 SV=1;	20.1267	84.83	73.1333	256.353	0.23	0.236667	0.786667	2.84667	0.116667	5.12	0.173333	12.38
Flavonoids synthesis pathway	TRINITY_DN63888_c0_g3	CHS	Chalcone synthase OS=Dianthus monspessulanus OX=129769 GN=CHS PE=2 SV=1;	9.35333	1.62	3.76667	92.6667	2.01	1.20333	4.32333	211.96	0.173333	37.23	3.73333	192.677
Flavonoids synthesis pathway	TRINITY_DN16105_c0_g1	CHS	Chalcone synthase OS=Vitis vinifera OX=29760 GN=CHS PE=2 SV=1;	7.43	31.5867	38.9633	74.99	0	0.24	0.183333	2.23667	0.013333	0.063333	0	0.103333
Flavonoids synthesis pathway	TRINITY_DN41387_c0_g1	CHS	Chalcone synthase 3 OS=Ruta graveolens OX=37565 GN=CHS3 PE=2 SV=1;	3.09667	1.37	2.47667	1.89667	10.0933	0.78	3.75	44.2767	0.026667	6.83333	2.93333	19.5067
Flavonoids synthesis pathway	TRINITY_DN3711_c0_g2	CHS	Chalcone synthase 2 OS=Ruta graveolens OX=37565 GN=CHS2 PE=2 SV=1;	1.70333	2.54667	7.28667	14.37	0	0.026667	0.09	0	0	0.016667	0.036667	0.053333
Flavonoids synthesis pathway	TRINITY_DN13818_c0_g1	CHS	Chalcone synthase 1B OS=Solanum tuberosum OX=4113 GN=CHS1B PE=2 SV=1;	1.01333	2.75333	2.04333	8.05333	0	0	0	0	0	1.38667	0	0.473333
Flavonoids synthesis pathway	TRINITY_DN13248_c0_g1	CHS	Chalcone synthase OS=Dianthus monspessulanus OX=129769 GN=CHS PE=2 SV=1;	0.083333	0.073333	0.056667	0.02	1.23333	9.39333	2.43333	0.113333	115.94	51.7467	81.4967	11.47
Flavonoids synthesis pathway	TRINITY_DN13248_c1_g1	CHS	Chalcone synthase OS=Dianthus monspessulanus OX=129769 GN=CHS PE=2 SV=1;	0	0.08	0	0	0.306667	0.083333	0.046667	0.223333	0.17	7.33333	0.14	50.11
Flavonoids synthesis pathway	TRINITY_DN3561_c1_g1	F3H	Flavanone 3-dioxygenase OS=Petroselinum crispum OX=4043 GN=FHT PE=1 SV=1;	8.15667	20.3067	17.9567	254.747	1.69667	4.05667	2.57667	163.96	0.33	27.0933	10.3933	51.4967
Flavonoids synthesis pathway	TRINITY_DN41397_c0_g1	F3H	------	4.26667	1.81	2.88333	0.423333	2.86	9.98667	1.63	0.803333	1.89	4.96	2.37667	2.59333
Flavonoids synthesis pathway	TRINITY_DN3561_c0_g1	F3H	Flavanone 3-dioxygenase OS=Petroselinum crispum OX=4043 GN=FHT PE=1 SV=1;	3.26333	1.63667	2.04667	37.3233	0.79	0.113333	0.456667	15.56	0.81	1.22667	0.186667	1.93333
Flavonoids synthesis pathway	TRINITY_DN8314_c0_g1	F3H	Naringenin,2-oxoglutarate 3-dioxygenase OS=Vitis vinifera OX=29760 GN=F3H PE=2 SV=1;	1.32	3.54	2.01667	71.82	0.413333	1.18333	1.14333	170.303	0.756667	0.523333	0.193333	35.6867
Flavonoids synthesis pathway	TRINITY_DN1569_c0_g3	F3'H	Flavonoid 3'-monooxygenase OS=Petunia hybrida OX=4102 GN=CYP75B2 PE=2 SV=1;	3.37	0.81	1.39	2.78333	0.8	0.563333	0.28	17.9633	5.97333	3.93667	0.303333	15.09
Flavonoids synthesis pathway	TRINITY_DN1569_c0_g1	F3'H	Flavonoid 3'-monooxygenase OS=Petunia hybrida OX=4102 GN=CYP75B2 PE=2 SV=1;	0.763333	2.92667	0.846667	0.09	1.45	5.41	3.77667	0.253333	38.04	14.2167	26.1267	6.29667
Flavonoids synthesis pathway	TRINITY_DN3171_c0_g1	FLS	Flavonol synthase/flavanone 3-hydroxylase OS=Petunia hybrida OX=4102 GN=FL PE=2 SV=1;	57.87	24.3433	34.7	4.68	32.45	11.5633	23.2733	1.53667	0	0.166667	0.02	0.01
Flavonoids synthesis pathway	TRINITY_DN18457_c0_g1	FLS	LRR receptor-like serine/threonine-protein kinase FLS2 OS=Arabidopsis thaliana OX=3702 GN=FLS2 PE=1 SV=1;	13.2533	36.5533	11.74	16.56	6.43333	3.76333	2.58	1.41	3.51333	0.073333	0.31	3.41667
Flavonoids synthesis pathway	TRINITY_DN36435_c0_g1	FLS	Leucoanthocyanidin dioxygenase OS=Petunia hybrida OX=4102 GN=ANT17 PE=2 SV=1;	13.06	5.68333	21.39	1.46333	9.97333	3.80333	13.1833	0.046667	0	0.043333	0	0
Flavonoids synthesis pathway	TRINITY_DN56277_c1_g1	FLS	LRR receptor-like serine/threonine-protein kinase FLS2 OS=Arabidopsis thaliana OX=3702 GN=FLS2 PE=1 SV=1;	7.30333	4.7	2.02667	7.96	0.513333	0.22	0.23	17.11	7.67667	1.42333	0.423333	15.0667
Flavonoids synthesis pathway	TRINITY_DN93349_c0_g1	FLS	LRR receptor-like serine/threonine-protein kinase FLS2 OS=Arabidopsis thaliana OX=3702 GN=FLS2 PE=1 SV=1;	1.51667	16.3767	4.35667	1.85667	0.59	1.28	1.00667	0.33	0.123333	0.07	2.39667	0.406667
Flavonoids synthesis pathway	TRINITY_DN1865_c0_g1	RT	Anthocyanidin-3-O-glucoside rhamnosyltransferase OS=Petunia hybrida OX=4102 GN=RT PE=2 SV=1;	0.166667	0.83	12.8433	0	0.39	0.606667	18.4667	0	5.72667	1.36333	19.66	1.12333
Flavonoids synthesis pathway	TRINITY_DN14663_c1_g2	UFGT	Scopoletin glucosyltransferase OS=Nicotiana tabacum OX=4097 GN=TOGT1 PE=1 SV=1;	9.65333	241.61	35.7667	39.1667	1.71667	1.00333	4.28	26.59	2.65333	9.26	5.84	38.26
Flavonoids synthesis pathway	TRINITY_DN1288_c1_g1	UFGT	Scopoletin glucosyltransferase OS=Nicotiana tabacum OX=4097 GN=TOGT1 PE=1 SV=1;	9.48667	44.4867	16.9467	31.0267	9.06333	5.84333	11.3367	6.72667	6.17667	4.71667	8.84	8.97333
Flavonoids synthesis pathway	TRINITY_DN1370_c1_g1	UFGT	Scopoletin glucosyltransferase OS=Nicotiana tabacum OX=4097 GN=TOGT1 PE=1 SV=1;	1.79667	2.04333	2.32	4.96	2.04	5.49333	2.09	7.55667	4.46	9.74333	7.11667	6.14
Flavonoids synthesis pathway	TRINITY_DN77343_c0_g1	UFGT	Anthocyanidin 3-O-glucosyltransferase UFGT OS=Vitis vinifera OX=29760 GN=UFGT PE=1 SV=2;	1.69	3.38667	2.07333	0.253333	2.64667	12.8867	3.83333	0.203333	9.81667	2.62333	3.64333	2.48667
Flavonoids synthesis pathway	TRINITY_DN1240_c0_g1	UFGT	Scopoletin glucosyltransferase OS=Nicotiana tabacum OX=4097 GN=TOGT1 PE=1 SV=1;	1.11667	2.98333	0.23	1.32	0.683333	0.476667	0.663333	7.09333	34.72	11.66	38.25	9.94

## Sheet: Table S8
Supplemental Table S8. The expression pattern of DEGs about transcription factors; relates to Figure S4. DEGs of plants relative to corresponding control samples were identified with a P< 0.05 and fold change > 2 as the threshold.
Gene_id	Family	NaCl_L	NaCl_R	NaCl_S	ALK_L	ALK_R	ALK_S	CN_L	CN_R	CN_S	PEG_R	PEG_R	PEG_L
TRINITY_DN9001_c0_g1	AP2/ERF	0.036667	0.016667	0.016667	0.09	1.65	0.89	1.92	2.42667	6.51	6.43667	1.76333	0.136667
TRINITY_DN8650_c0_g1	AP2/ERF	49.95	28.6233	50.9467	367.087	497.497	386.43	165.417	147.653	344.903	288.833	204.777	330.317
TRINITY_DN80065_c0_g1	AP2/ERF	2.83667	1.57667	0.54	2.39333	3.50667	2.55667	0.55	0.943333	1.23667	1.65	0.07	1.73667
TRINITY_DN7940_c3_g1	AP2/ERF	1.01667	0.97	3.45333	23.9133	5.22333	35.1067	0.123333	0.286667	0.84	7.16333	1.83667	2.40333
TRINITY_DN7620_c0_g1	AP2/ERF	12.01	6.26667	9.08	5.16667	1.75333	1.85667	19.4267	5.00667	10.8333	4.68667	25.8767	7.58333
TRINITY_DN7506_c0_g1	AP2/ERF	33.3133	47.86	45.0833	37.04	41.2	51.1767	30.6933	36.6633	62.04	39.06	59.5933	41.86
TRINITY_DN70242_c0_g1	AP2/ERF	6.53667	4.18	9.49333	3.66333	6.77333	6.57	7.63667	10.17	11.9967	4.42667	25.5167	9.97
TRINITY_DN6883_c0_g1	AP2/ERF	8.94333	11.6	9.31	31.7567	51.53	28.64	9.63333	17.5467	21.81	17.1267	22.5767	14.4067
TRINITY_DN6865_c0_g1	AP2/ERF	0.403333	1.18	0.84	4.81333	2.75	0.89	7.07667	5.03333	2.67333	6.88333	4.37667	1.87333
TRINITY_DN6743_c0_g1	AP2/ERF	121.513	37.5833	108.44	203.5	166.127	383.927	66.1033	51.9867	193.533	336.573	214.643	135.32
TRINITY_DN60484_c0_g1	AP2/ERF	0	0.32	0.756667	0	0.253333	0.07	0	0.596667	4.72333	0.236667	6.86333	0
TRINITY_DN5795_c0_g1	AP2/ERF	3.85	5.03	1.54	14.75	38.3567	30.1233	4.47	7.58	8.51333	4.93667	3.98	14.6967
TRINITY_DN5550_c0_g1	AP2/ERF	7.71667	16.1467	18.67	2.88333	1.33333	5.78667	3.27667	9.23333	10.85	5.12333	11.0867	1.99333
TRINITY_DN5201_c0_g2	AP2/ERF	0	17.8767	24.1333	2.18333	2.42667	3.70667	5.56	20.08	43.8267	38.1233	52.4367	1.37667
TRINITY_DN51583_c1_g1	AP2/ERF	0.59	11.33	1.49	6.53667	28.7733	1.36	8.49667	45.8833	78.0267	7.81	51.1867	22.37
TRINITY_DN5135_c1_g1	AP2/ERF	1.97333	6.29333	4.83333	7.07	14.04	4.33667	11.4067	11.8367	11.21	9.19333	19.61	7.05
TRINITY_DN49825_c0_g1	AP2/ERF	0.083333	6.06667	2.45333	0.523333	2.56333	0.52	2.75	16.0267	7.22333	6.17	4.11	0.393333
TRINITY_DN4952_c0_g1	AP2/ERF	2.89333	14.61	7.81333	19.5933	15.5	9.16667	6.71333	27.62	44.5733	21.2667	17.0367	15.0533
TRINITY_DN4939_c3_g1	AP2/ERF	27.26	23.7133	27.6933	27.4733	34.5167	41.9333	12.05	15.7833	31.4133	33.4967	26.0667	26.1933
TRINITY_DN45579_c0_g1	AP2/ERF	7.55	17.0667	17.9933	7.18	1.66	2.53	7.61667	8.92	18.5433	16.4567	20.95	7.91
TRINITY_DN44378_c0_g1	AP2/ERF	1.44667	28.68	41.5967	5.06	79.3567	36.3767	9.56333	66.3	54.0333	12.9467	37.0233	0.836667
TRINITY_DN4273_c0_g4	AP2/ERF	0.1	0.653333	0.63	0.723333	2.96	9.75333	2.85	14.5333	24.57	1.17667	15.07	3.86333
TRINITY_DN3357_c0_g3	AP2/ERF	0.43	2.71333	5.17	0.09	0.08	0.143333	0.546667	2.60667	5.53333	1.54667	8.23667	0.286667
TRINITY_DN32542_c0_g5	AP2/ERF	4.14333	23.71	6.70333	8.11333	231.08	129.65	4.58333	11.5567	4.37	24.2733	4.37667	7.20667
TRINITY_DN323_c0_g1	AP2/ERF	18.12	34.3067	13.04	17.23	233.513	60.1167	11.28	30.9933	23.29	64.1133	25.69	18.1167
TRINITY_DN30627_c0_g1	AP2/ERF	0.1	3.09	0.313333	0.043333	4.04333	0.836667	0.033333	3.82	0.15	1.16667	0.15	0.103333
TRINITY_DN28819_c0_g1	AP2/ERF	0.11	2.95	3.63333	35.2333	28.52	51.6433	0.59	4.94333	1.58	6.65	0.366667	0.99
TRINITY_DN2723_c0_g2	AP2/ERF	2.84	4.47	7.90333	74.93	157.377	111.077	6.86	7.95667	6.88333	59.7133	6.41333	39.7967
TRINITY_DN2723_c0_g1	AP2/ERF	0.57	1.38667	0.13	0.513333	3.61333	0.076667	11.7767	27.0367	14.55	0.746667	7.50333	2.92667
TRINITY_DN23232_c0_g1	AP2/ERF	0.023333	2.25	0.036667	0.29	8.03333	0.6	0	1.46	0.023333	1.51667	0	0.023333
TRINITY_DN21903_c0_g1	AP2/ERF	0.103333	0.206667	0.213333	2.43	2	2.77667	5.13667	0.413333	0.393333	1.09333	0.746667	0.13
TRINITY_DN2051_c0_g1	AP2/ERF	0.67	22.22	24.5833	2.28333	2.61333	7.97	13.4	41.6367	50.7	14.5133	30.5733	2.32667
TRINITY_DN19921_c0_g1	AP2/ERF	0	4.56333	0.143333	0.26	8.86667	3.18333	0.206667	6.71333	0.35	3.74	1.45	0.023333
TRINITY_DN19691_c0_g1	AP2/ERF	0.45	10.5767	0.21	0.51	15.91	1.09333	1.56	40.11	21.4833	29.6567	37.48	5.72333
TRINITY_DN19014_c0_g1	AP2/ERF	0.17	1.66	1.11667	2.03333	121.81	20.4433	0.57	3.36	1.15667	42.06	0.93	1.47333
TRINITY_DN187993_c0_g1	AP2/ERF	81.5333	83.5167	89.5767	380.42	331.013	218.323	124.257	204.333	437.61	149.65	316.127	259.697
TRINITY_DN18642_c0_g1	AP2/ERF	0	3.55	0.023333	0	0.153333	0	0	10.2133	0	4.34667	0.063333	0
TRINITY_DN1850_c0_g1	AP2/ERF	2.8	7.54333	9.32333	2.39333	16.0367	3.62333	20.5333	122.083	112.337	9.68667	67.6267	10.7567
TRINITY_DN1723_c4_g1	AP2/ERF	3.4	11.1567	4.25333	10.8867	22.04	8.28	10.9067	12.15	5.94333	3.89	2.87667	15.8933
TRINITY_DN171686_c0_g2	AP2/ERF	1.35333	0.29	0	1.42667	0.07	0	5.32	1.71333	0.18	0.12	0.103333	1.43333
TRINITY_DN16867_c0_g1	AP2/ERF	0.946667	0.426667	1.43333	0.73	0.22	0.343333	2.78	5.12333	8.19	0.313333	3.70333	2.08
TRINITY_DN16557_c0_g1	AP2/ERF	0.643333	5.18	2.51667	28.48	8.03	6.91	0.09	0.696667	1.14667	6.11333	0.726667	13.5733
TRINITY_DN15098_c0_g1	AP2/ERF	5.04333	0.093333	0.96	12.3667	0.41	3.84	0.49	0	0.113333	0.123333	0.1	1.04333
TRINITY_DN14683_c0_g1	AP2/ERF	4.09667	2.78667	2.42667	2.40667	1.18333	3.9	7.01	6.05667	4.19333	1.80333	4.51	5.11333
TRINITY_DN12577_c0_g1	AP2/ERF	3.40333	7.02667	5.35333	7.57	3.11333	4.25667	16.4	8.7	10.5567	12.79	9.31	10.7833
TRINITY_DN12482_c0_g1	AP2/ERF	10.17	360.367	50.3667	13.85	1241.84	145.23	9.22667	258.613	120.61	1545.33	84.5067	23.74
TRINITY_DN11154_c0_g3	AP2/ERF	0.853333	11.04	3.31	5.18667	6.59	7.16333	4.84	16.7	18.4833	14.98	7.06667	2.07333
TRINITY_DN11056_c0_g1	AP2/ERF	156.65	286.043	277.96	179.63	392.447	168.683	160.25	209.68	312.343	348.643	262.153	267.083
TRINITY_DN10952_c1_g1	AP2/ERF	76.3567	37.8733	57.3467	79.69	45.8233	50.34	77.8967	53.02	55.1933	111.727	120.557	80.3633
TRINITY_DN10897_c0_g1	AP2/ERF	30.2167	17.0467	6.60333	45.5833	86.7267	70.9733	26.4033	19.22	14.73	13.6833	1.22333	9.25333
TRINITY_DN10083_c0_g1	AP2/ERF	0	1.32333	0.013333	0.053333	19.16	0.093333	0.016667	0.746667	0	2.38333	0	0.033333
TRINITY_DN947_c0_g1	B3_superfamily	8.02667	24.0133	20.1533	7.02333	2.21333	3.81333	8.78	17.4267	20.7667	21.4267	33.68	9.48333
TRINITY_DN8136_c0_g1	B3_superfamily	0.706667	1.03667	2.76667	0.383333	0.126667	0.316667	0.526667	0.876667	3.38667	0.53	1.99333	0.29
TRINITY_DN6814_c0_g1	B3_superfamily	3.4	1.73667	4.22333	4.11333	2.02	3.87667	9.82333	6.7	9.46333	1.03333	4.01333	3.52667
TRINITY_DN6303_c0_g3	B3_superfamily	0.586667	3.25667	3.91333	1.36333	1.39	0.793333	9.88333	8.45333	8.21	1.50667	4.31667	0.49
TRINITY_DN576_c0_g1	B3_superfamily	12.3067	9.01667	7.11333	5.39667	1.39667	5.65	7.47333	3.2	4.92667	12.2267	10.4333	11.0033
TRINITY_DN5622_c0_g1	B3_superfamily	49.21	56.9667	47.7	17.4	4.21333	7.94667	35.1767	42.6033	48.0867	25.14	53.5133	28.63
TRINITY_DN5460_c0_g1	B3_superfamily	5.58	5.34	8.25667	3.4	0.14	0.316667	8.99333	4.10333	9.6	4.49	12.2667	7.88333
TRINITY_DN4755_c0_g1	B3_superfamily	21.7967	22.6367	27.3367	13.2133	2.1	5.16333	21.59	14.41	25.78	7.04	10.5267	4.48
TRINITY_DN4005_c0_g1	B3_superfamily	10.55	2.29667	7.46	1.61	0.283333	0.723333	8.02667	0.916667	7.78	1.54	3.49	1.79667
TRINITY_DN38906_c0_g1	B3_superfamily	18.82	41.7767	18.3933	181.293	414.75	209.277	70.7433	92.5133	123.44	292.567	87.3633	121.557
TRINITY_DN3728_c1_g2	B3_superfamily	2.97	8.96667	6.99333	8.23667	14.2667	16.47	2.24667	5.97	6.97667	13.3767	6.79667	4.33667
TRINITY_DN36198_c0_g1	B3_superfamily	61.81	18.4333	33.54	47.4733	2.93667	9.23	69.2833	19.4533	31.0167	14.0467	30.1733	47.67
TRINITY_DN33330_c0_g1	B3_superfamily	1.72333	2.97	3.46667	1.98667	0.17	0.26	4.48333	1.68333	3.69	2.12667	4.53	1.93
TRINITY_DN330_c0_g1	B3_superfamily	3.39	17.9067	19.54	6.82667	0.35	0.366667	19.48	12.3	27.15	13.45	19.7333	4.36667
TRINITY_DN2786_c0_g2	B3_superfamily	111.457	0.906667	7.01333	31.21	0.056667	0.97	57.4967	0.166667	2.99333	0.186667	3.14	2.61333
TRINITY_DN2442_c0_g1	B3_superfamily	2.28333	4.76	2.09667	7.25	25.1433	27.2033	4.33667	2.70333	1.34667	7.67667	2.08	4.79
TRINITY_DN2288_c1_g1	B3_superfamily	49.06	36.9767	86.24	5.84333	0.3	1.43	25.9967	17.1467	47.4933	27.3467	85.9067	22.0133
TRINITY_DN22781_c0_g1	B3_superfamily	2.01667	0.786667	0.573333	2.47333	0.35	0.456667	3.60333	2.38667	1.56333	1.90333	0.483333	1.86
TRINITY_DN2026_c0_g1	B3_superfamily	9.95667	12.3767	15.92	7.83333	4.13667	3.98333	21.67	13.8733	21.5167	9.44333	17.75	8.94333
TRINITY_DN1973_c0_g1	B3_superfamily	5.95333	8.92	9.22	6.28333	1.83333	4.40667	7.09	11.3	11.55	9.19667	12.1933	5.98667
TRINITY_DN17146_c0_g1	B3_superfamily	1.08	2.26333	4.60667	1.74333	1.91333	0.713333	18.9167	12.9333	10.2833	4.24667	7.36	0.89
TRINITY_DN14749_c0_g2	B3_superfamily	0.71	4.35667	1.32333	0.333333	0.27	1.25	0	0.643333	0.626667	3.74	0.48	1.51
TRINITY_DN11708_c0_g1	B3_superfamily	11.9167	5.29667	7.49	5.41	4.62667	4.98333	3.41	4.79	8.25333	3.37	4.24667	3.07
TRINITY_DN10950_c0_g1	B3_superfamily	19.7867	7.07333	13.41	2.85667	1.35333	4.22667	19.82	1.28333	8.96667	1.11667	0.636667	0.28
TRINITY_DN6619_c0_g1	BBR-BPC	20.4167	13.7367	15.52	12.3967	1.94667	4.39333	16.0467	11.79	20.1133	8.21	17.1167	20.7867
TRINITY_DN8054_c1_g1	BES1	117.52	61.5	702.013	145.633	82.6233	65.6333	263.743	59.4133	299.26	92.1433	672.877	187.94
TRINITY_DN2486_c0_g1	BES1	12.6067	41.46	36.4267	44.0233	87.98	70.7833	18.59	69.33	90.43	59.9933	86.7833	37.55
TRINITY_DN9750_c0_g1	bHLH	15.43	17.4167	18.65	17.3367	11.6333	15.3233	16.6733	12.85	20.7933	17.4233	18.76	15.44
TRINITY_DN9643_c0_g1	bHLH	42.7733	63.24	45.71	22.7333	14.9867	7.26	51.08	77.8133	106.24	43.12	50.3233	29.1567
TRINITY_DN85_c0_g1	bHLH	245.11	482.357	448.7	304.55	102.26	254.497	545.177	524.557	496.9	326.807	361.857	250.453
TRINITY_DN84524_c0_g3	bHLH	1.31	3.19333	0.063333	0.816667	10.64	3.91	6.31333	3.33667	0.39	2.16	0.156667	1.35333
TRINITY_DN8277_c0_g1	bHLH	13.2633	21.0767	21.9233	9.94	18.89	12.1067	8.41333	11.1	16.3567	16.0433	17.66	10.5033
TRINITY_DN785_c1_g1	bHLH	32.69	20.12	20.0867	29.75	5.33333	7.66333	15.74	28.2	20.6533	6.42667	24.37	50.8633
TRINITY_DN7760_c0_g1	bHLH	2.55667	2.10667	2.43333	3.37	1.74	3.71	2.89333	1.72333	2.15	1.04333	2.67333	1.7
TRINITY_DN747_c0_g1	bHLH	34.38	42.8433	48.5467	13.6833	42.8167	60.6167	24.15	44.3933	65.6367	17.55	36.13	18.5133
TRINITY_DN60811_c0_g1	bHLH	19.0533	27.8567	9.44667	31.3367	13.1833	8.89667	10.6133	37.0067	40.7933	60.3067	28.4333	34.0467
TRINITY_DN4756_c0_g1	bHLH	13.1133	12.2533	15.6133	13.74	2.48333	6.87	21.81	16.3633	20.72	7.73	17.67	13.01
TRINITY_DN4409_c1_g2	bHLH	4.20667	9.35667	12.1833	3.05	0.833333	1.30333	7.36667	11.1433	17.63	5.28333	13.2467	7.78667
TRINITY_DN366_c0_g2	bHLH	18.2667	4.62667	16.14	19.81	9.03333	28.8333	14.3167	2.30333	14.09	4.34333	14.7633	26.91
TRINITY_DN35935_c1_g2	bHLH	0.1	7.83667	2.16	0.036667	8.66	0.33	0	19.6	10.37	15.3367	3.10667	0.033333
TRINITY_DN32764_c0_g1	bHLH	34.4767	2.25	6.83333	10.97	2	1.58	29.37	3.46667	6.71	0.593333	3.64	19.2233
TRINITY_DN32221_c0_g1	bHLH	0	24.7433	1.41333	0	1.31333	0.096667	0	3.32333	1.65333	10.0633	0.103333	0
TRINITY_DN31225_c0_g4	bHLH	17.1633	20.69	20.3967	18.8933	20.4033	22.41	20.4233	18.38	29.7567	33.3767	25.5367	28.9333
TRINITY_DN30067_c0_g1	bHLH	2.93333	0.883333	2.27	4.12	1.20333	5.39667	8.36667	1.06667	3.20333	0.446667	3.07	1.88333
TRINITY_DN29189_c0_g2	bHLH	0.516667	2.13667	3.67667	19.2967	8.08667	7.27667	2.18	1.7	2.21333	1.49	0.84	5.39333
TRINITY_DN2715_c0_g1	bHLH	0.576667	14.5233	1.17333	3.69333	27.1967	6.76	0.486667	27.1467	2.05667	86.4233	0.493333	1.61667
TRINITY_DN2655_c0_g1	bHLH	10.2533	6.45333	6.12667	19.8367	96.3133	97.4467	13.51	13.0633	5.57	4.69667	3.67667	14.12
TRINITY_DN21230_c0_g1	bHLH	12.2167	24.09	24.56	11.0967	24.31	17.59	11.0133	15.17	24.47	19.33	33.7733	17.3133
TRINITY_DN2112_c0_g1	bHLH	16.9967	20.0633	27.7833	14.1367	12.2867	11.66	13.21	25.61	27.2667	9.54	23.4467	15.87
TRINITY_DN181235_c0_g1	bHLH	3.98333	1.9	2.63333	4.10667	0.973333	0.94	18.39	0.693333	2.29667	1.65	2.87667	3.60333
TRINITY_DN17731_c1_g1	bHLH	9.38333	1.79	5.80333	7.03	4.19333	9.54667	6.93667	1.6	7.08	1.06667	6.52333	3.08
TRINITY_DN17143_c0_g1	bHLH	1.59667	0.83	1.64667	0.4	0	0.056667	1.72	4.77333	2.85667	0.636667	0.696667	1.61
TRINITY_DN15633_c1_g1	bHLH	8.99333	0.18	0.37	3.36	0.323333	0.076667	18.2667	0.17	0.103333	0.146667	0.113333	7.77667
TRINITY_DN15105_c0_g1	bHLH	0.386667	0.07	0.063333	0.016667	0	0	0.013333	0.016667	0	0.16	0.243333	18.23
TRINITY_DN14783_c1_g1	bHLH	33.0033	0.75	6.36667	23.9767	17.1533	18.9467	7.37	0.47	2.22667	0.223333	1.91667	4.06667
TRINITY_DN13521_c0_g1	bHLH	0	0.66	0.636667	0.063333	1.91333	0.103333	0.016667	12.4533	8.1	0.783333	1.38667	0.033333
TRINITY_DN13352_c0_g4	bHLH	12.4267	7.75667	5.43	15.5767	16.7267	28.8333	9.8	8.71333	12.8733	8.48333	6.91	16.31
TRINITY_DN13199_c0_g1	bHLH	1.91	59.5533	55.5533	11.7167	98.7167	45.7133	0.793333	71.28	82.87	81.74	38.8167	1.84333
TRINITY_DN12647_c0_g1	bHLH	2.61	0.256667	6.17333	2.46667	0.143333	3.13333	5.59667	1.22667	10.0233	1.81333	2.24	0.566667
TRINITY_DN10693_c0_g1	bHLH	36.8867	76.7033	64.1867	29.1833	50.8167	34.4733	17.45	42.5167	64.9333	62.2833	50.41	34.88
TRINITY_DN9777_c0_g1	bZIP	5.51667	13.53	8.39333	8.59667	46.5467	10.2967	4.02667	15.4667	15.99	20.75	14.4167	8.33333
TRINITY_DN8999_c0_g1	bZIP	36.2033	72.7833	43.6633	31.63	147.337	108.473	13.0467	51.1033	23.72	71.5567	37.61	48.0233
TRINITY_DN8089_c0_g1	bZIP	2.21	4.60667	4.60667	3.58667	12.5133	4.87	6.34	12.04	12.84	3.35333	9.33667	4.44333
TRINITY_DN62941_c0_g1	bZIP	33.72	65.1667	61.5433	32.2433	64.0167	59.2567	36.1033	62.5433	94.7167	47.4633	92.2833	50.8367
TRINITY_DN6288_c0_g1	bZIP	10.58	10.0967	12.8333	8.26333	4.91667	4.63	13.6167	14.46	20.4967	8.41333	18.0433	9.45
TRINITY_DN5234_c0_g1	bZIP	0	5.41	0.08	0	2.57333	0	0	6.50667	0	0.866667	0.05	0
TRINITY_DN4925_c0_g1	bZIP	34.5433	58.7867	48.5533	27.3433	109.377	41.6667	28.3767	36.3567	47.3733	63.9567	59.5133	46.9367
TRINITY_DN4892_c0_g1	bZIP	7.80667	8.64333	8.65333	7.63	9.48667	8.22333	9.41	7.77	8.43	6.44	8.45	12.56
TRINITY_DN47064_c0_g1	bZIP	20.34	25.8333	21.0633	34.8133	115.017	57.36	20.08	30.82	28.9667	35.43	27.42	31.0533
TRINITY_DN42270_c0_g1	bZIP	30.8667	26.0233	28.7567	49.2167	44.6933	63.6333	27.8667	25.2367	30.5067	34.24	22.78	35.29
TRINITY_DN3768_c0_g1	bZIP	1.51	5.54333	2.21667	27.6233	6.61333	2.23333	5.75	13.5	4.68	5.38667	4.39667	23.9267
TRINITY_DN33245_c0_g1	bZIP	24.04	85.43	47.6767	14.1467	34.3633	23.23	6.50667	20.95	19.3233	134.4	38.84	26.82
TRINITY_DN3214_c2_g1	bZIP	4.57667	16.4767	14.5567	8.53667	12.34	37.39	2.46	5.94	6.29	19.93	6.87	5.03333
TRINITY_DN31860_c0_g1	bZIP	24.9433	116.527	78.5333	54.99	212.843	119.847	64.47	187.653	200.683	121.44	186.877	53.2667
TRINITY_DN28353_c0_g1	bZIP	51.97	55.9967	54.6733	27.9	22.1933	16.18	20.3867	33.29	54.2333	45.91	56.6967	42.37
TRINITY_DN247_c0_g1	bZIP	0.993333	2.12	4.72333	3.19333	2.02	2.83667	2.56333	7.05333	13.0533	2.45667	5.13333	3.32333
TRINITY_DN2157_c1_g1	bZIP	47.7467	42.1933	33.7433	59.0733	60.7833	68.4867	31.32	33.0433	38.8967	46.88	32.5567	48.3633
TRINITY_DN19751_c0_g1	bZIP	0	0	0	0	13.17	0	0	0	0	0	0	0
TRINITY_DN197175_c0_g1	bZIP	15.4633	21.86	26.9733	21.4567	22.0067	27.2767	21.4233	24.6133	30.4333	23.4967	30.6433	22.4133
TRINITY_DN18690_c0_g1	bZIP	7.07	30.6733	32.94	1.30333	71.99	19.85	0.35	18.89	18.7367	43.6667	9.20333	8.03667
TRINITY_DN184551_c0_g1	bZIP	0.31	1.14	0.98	0.486667	0.21	0.296667	1.63667	2.82667	2.44333	1.17333	1.80667	0.496667
TRINITY_DN17306_c0_g1	bZIP	13.7567	4.74	3.95667	6.84333	3.16667	0.916667	16.8233	10.3067	3.08667	2.07667	0.593333	5.53667
TRINITY_DN16489_c0_g1	bZIP	0	0	0	0	3.17	0.02	0.073333	9.52667	0.163333	0	0	0
TRINITY_DN15364_c0_g3	bZIP	8.64	4.11667	13.8033	1.65	0.28	0.686667	1.73667	1.89	12.88	1.29	4.05	1.34
TRINITY_DN14354_c0_g1	bZIP	0	0	0	0	2.22	0.233333	0.066667	63.7467	0.41	0	0	0
TRINITY_DN10590_c0_g1	bZIP	0	0	0	0	2.79333	0.203333	0	17.05	0.083333	0	0	0
TRINITY_DN9487_c0_g1	C2C2	70.3333	68.9533	70.25	88.7133	105.107	124.143	66.0833	64.7233	71.4367	89.8	64.82	77.98
TRINITY_DN9363_c0_g1	C2C2	3.85	20.5833	6.57667	3.2	124.853	20.4733	2.40333	21.3767	7.96	55.15	10.33	12.4267
TRINITY_DN81411_c0_g1	C2C2	22.0867	35.4667	30.2967	12.3133	48.4867	69.9633	16.99	16.7233	28.84	71.4867	21.7933	25.75
TRINITY_DN76096_c0_g1	C2C2	1.19333	1.04333	1.83667	0.71	0.35	0.24	14.9333	1.21333	2.14667	2.61667	2.17667	0.663333
TRINITY_DN7152_c0_g1	C2C2	4.46667	42.0167	36.76	5.13333	5.10667	17.9467	12.27	49.2833	70.32	40.4933	44.8733	10.5267
TRINITY_DN65063_c1_g1	C2C2	0.41	14.3733	6.36333	1.03333	1.97333	1.59	1.8	21.31	24.0467	45.7967	17.8733	0.656667
TRINITY_DN64075_c0_g1	C2C2	1.47667	2.35	2.90667	1.45667	0.756667	0.426667	1.88333	0.636667	0.42	1.46667	1.32333	1.26
TRINITY_DN5994_c0_g1	C2C2	10.6967	4.21	8.25667	2.45667	1.15333	0.313333	14.4267	2.88333	5.12333	2.24333	6.19333	9.90333
TRINITY_DN52585_c0_g1	C2C2	1.19	2.03667	2.15333	0.23	0.43	0.713333	0.616667	0.19	0.226667	3.25	0.496667	1.46
TRINITY_DN4829_c0_g1	C2C2	13.5533	22.44	24.8867	14.99	54.88	91.5333	21.9767	9.86	20.68	44.3933	24.2033	17.8767
TRINITY_DN4570_c0_g1	C2C2	120.42	22.31	68.9767	46.69	4.49	17.32	87.4167	8.89333	62.26	27.8267	43.9767	76.5067
TRINITY_DN4041_c0_g1	C2C2	134.187	17.1733	45.3733	14.2667	4.71333	71.95	58.7967	6.49667	28.1833	19.48	26.8933	45.1333
TRINITY_DN38942_c0_g2	C2C2	14.42	43.4933	31.09	10.0167	7.45667	13.8533	3.94333	19.41	25.8433	38.58	25.1167	25.5667
TRINITY_DN38254_c1_g1	C2C2	12.03	10.4033	35.4467	7.95667	0.79	9.04333	7.11667	7.13667	31.7933	11.88	36.0433	8.53333
TRINITY_DN32779_c1_g1	C2C2	8.10667	14.0033	15.1467	2.13	11.14	9.29667	1.40333	2.43	2.53	21.85	3.60667	6.80333
TRINITY_DN31939_c0_g1	C2C2	1.85	2.16	2.39333	0.57	0.013333	0.076667	1.2	4.12667	10.04	2.85333	5.31667	1.36667
TRINITY_DN3191_c0_g1	C2C2	17.5867	2.37	5.18333	16.2633	2.75333	14.12	14.7667	0.676667	4.45667	2.04	6.60667	16.8633
TRINITY_DN29671_c0_g1	C2C2	26.1733	23.67	34.99	6.19333	30.3167	11.21	10.0267	8.37333	15.74	71.72	20.8633	10.6533
TRINITY_DN203724_c0_g1	C2C2	6.74333	4.64	7.39	2.33667	0.213333	0.5	10.0733	9.07	5.26333	3.51	8.34	9.00667
TRINITY_DN203701_c0_g1	C2C2	0	49.2933	2.95333	0	0	0	0	0	0	0	0	0
TRINITY_DN18201_c0_g1	C2C2	0	5.32667	0.163333	0	2.77	0	0	8.66	0	1.51667	0	0
TRINITY_DN1761_c0_g1	C2C2	15.9833	61.3967	51.2767	6.68	10.1067	5.47667	5.57333	36.2167	44.4467	61.5167	42.6833	29.22
TRINITY_DN17505_c0_g3	C2C2	32.0767	26.1467	21.2567	15.8067	46.12	41.1433	31.37	15.38	11.36	23.0067	13.3267	25.2033
TRINITY_DN160831_c0_g2	C2C2	1.03	7.25667	16.1133	3.88	0.173333	4.01333	6.45	9.33333	25.4967	17.8767	28.9767	0.46
TRINITY_DN153533_c0_g2	C2C2	14.3467	16.38	17.63	14.0933	16.32	13.9	12.9233	17.9	24.9067	23.1033	21.2733	14.0333
TRINITY_DN1526_c1_g1	C2C2	4.65667	13.2367	19.19	1.74333	0.353333	0.566667	6.41333	9.61667	9.07667	3.82	15.67	2.04
TRINITY_DN14589_c0_g2	C2C2	37.37	31.4233	35.7967	54.6767	34.2	62.87	36.4767	26.2633	45.98	61.6967	62.29	59.7533
TRINITY_DN134138_c0_g1	C2C2	3.76667	18.96	13.0433	3.29333	3.39333	3.88667	3.63	8.41667	6.50333	23.6067	11.4933	8.56333
TRINITY_DN13139_c0_g1	C2C2	0.656667	0.016667	1.23667	6.99667	0.72	2.19333	43.56	0.06	2.19333	0.373333	3.07	1.38
TRINITY_DN1303_c2_g1	C2C2	1.06333	1.28667	1.03333	0.426667	0.27	0.31	2.16	1.61667	1.52667	0.936667	1.52333	1.88333
TRINITY_DN12228_c0_g1	C2C2	5.55333	13.9433	14.36	6.71333	3.01333	4.00333	30.2733	20.8233	18.9933	7.78333	10.6633	5.76
TRINITY_DN12136_c0_g1	C2C2	0.4	3.64	0.1	0	5.40667	0	0	14.21	0	0.816667	0	0
TRINITY_DN1137_c0_g3	C2C2	1.81	4.03333	4.88333	3.19333	2.15333	4.46	1.55667	4.86	9.90667	12.2733	13.3533	5.20333
TRINITY_DN11318_c0_g1	C2C2	1.23	12.43	8.40667	1.47	8.43333	12.9533	2.19333	2.87667	3.4	8.67667	4.20667	1.31
TRINITY_DN11268_c0_g1	C2C2	9.8	18.2967	12.1233	7.56667	3.14333	2.15333	9.54333	10.9733	11.66	17.9967	14.9467	28.4433
TRINITY_DN10463_c0_g1	C2C2	20.1067	59.09	62.5967	130.66	111.413	44.3667	36.5533	76.7767	129.017	97.2567	111.913	94.88
TRINITY_DN6495_c0_g1	C2H2	0	0	0	0	0	0	0	32.7667	0.066667	0	0	0
TRINITY_DN4471_c1_g2	C2H2	0.386667	3.65	1.94	0.506667	0.176667	0.256667	0.243333	4.16	1.35	3.38333	2.57	1.32667
TRINITY_DN2107_c0_g1	C2H2	8.04	7.49667	12.2233	17.0533	25.9233	34.7667	11.4133	8.73667	11.9267	30.1633	19.92	12.3333
TRINITY_DN16447_c1_g2	C2H2	2.52667	5.62667	5.59333	1.46667	0.946667	1.08333	1.94333	4.32333	9.28667	4.29	8.61333	6.88667
TRINITY_DN1589_c0_g1	C2H2	20.0767	22.7567	24.4667	23.34	18.0333	28.3467	31.0933	16.68	25.0767	16.09	17.4533	16.1867
TRINITY_DN14830_c0_g1	C2H2	0	4.22333	0.01	0	0.113333	0	0	5.35	0.013333	2.93333	0	0.033333
TRINITY_DN12527_c0_g3	C2H2	0.023333	0.373333	0.08	21.0167	22.1133	22.5333	8.66	9.59667	18.87	4.03	0.326667	0.353333
TRINITY_DN11551_c0_g1	C2H2	0	0	0	0	0.336667	0	0	13.2367	0.086667	0	0	0
TRINITY_DN111320_c0_g1	C2H2	3.43333	0.346667	3.47667	1.65667	0.01	0.123333	1.23333	0.27	2.29333	0.043333	1.31667	1.27
TRINITY_DN9481_c0_g2	C3H	0.013333	3.87667	15.0333	0.13	0.196667	0.473333	0.066667	1.80667	7.32	2.53333	10.49	0.133333
TRINITY_DN886_c0_g1	C3H	16.0067	18.4533	22.3433	28.5367	17.22	40.5533	10.57	10.9967	19.21	18.4867	23.39	22.4967
TRINITY_DN8842_c0_g1	C3H	25.33	23.1833	19.7633	15.01	9.59333	11.1367	14.6767	11.2533	16.5067	32.1633	25.93	24.2833
TRINITY_DN7057_c0_g1	C3H	0.426667	19.8533	66.4633	1.22333	0.2	1.89667	0.236667	6.39333	29.06	14.83	65.16	1.71
TRINITY_DN67319_c0_g1	C3H	0	0	0	0	0.69	0	0	15.5967	0.05	0	0	0
TRINITY_DN5616_c0_g1	C3H	0	0	0	0.026667	2.00667	0.046667	0.076667	20.6467	0.026667	0	0	0
TRINITY_DN42130_c0_g1	C3H	7.53	14.3267	25.77	9.98333	2.45667	4.44	20.3367	17.8533	38.03	9.34333	29.4533	5.17333
TRINITY_DN3854_c0_g1	C3H	33.2733	39.5167	56.4833	44.2567	38.1567	73.09	29.2467	37.2967	58.8333	41.93	67.71	33.6567
TRINITY_DN3312_c0_g1	C3H	53.6233	34.71	49.2367	36.87	28.7133	44.5367	31.8933	19.6633	35.2033	26.5133	50.2533	63.6533
TRINITY_DN32695_c0_g1	C3H	0	0.35	0.053333	0	0	0	0	13.3033	0.1	0.286667	0.126667	0
TRINITY_DN2837_c0_g2	C3H	68.6567	106.913	117.197	40.1033	58.96	58.34	23.5033	33.3433	39.7667	90.9767	63.2133	45.7933
TRINITY_DN24703_c0_g2	C3H	0	0.86	0.11	0	0.163333	0	0	18.4167	0.126667	0.446667	0.92	0
TRINITY_DN21713_c0_g1	C3H	16.6367	25.7533	23.12	13.0033	23.1467	22.61	19.2567	17.48	18.84	16.1767	16.7333	13.9033
TRINITY_DN1916_c0_g1	C3H	3.39333	8.20333	7.73333	6.41667	8.48	11.3833	4.90667	6.92	12.2467	15.2067	12.3067	8.04667
TRINITY_DN1533_c0_g1	C3H	4.15667	4.24333	3.72	7.96667	25.48	16.3933	2.52	2.81667	5.33667	3.14333	4.25	8.58667
TRINITY_DN14001_c0_g1	C3H	0	19.67	0.033333	0	0.556667	0	0	0	0	0	0	0
TRINITY_DN10362_c0_g2	C3H	9.24	11.8867	11.4667	10.9867	12.5933	14.6667	11.24	9.23667	13.35	10.46	12.9533	11.39
TRINITY_DN3927_c0_g1	CPP	1.10333	9.09	9.03333	3.44667	0.406667	0.39	11.2933	9.20333	10.0667	7.71333	9.65667	1.94667
TRINITY_DN28756_c0_g1	CPP	0.21	1.58667	2.86	1.06	0.076667	0.186667	4.32	3.83667	3.46667	1.23	3.87333	0.356667
TRINITY_DN7109_c0_g1	E2F/DP	43.14	34.2467	41.0667	44.02	41.4633	58.1033	26.8967	33.41	58.19	49.3333	65.2467	40.57
TRINITY_DN2770_c0_g1	EIL	21.16	15.12	18.9167	78.85	190.257	418.933	5.67667	10.85	15.7933	31.5767	24.6933	29.59
TRINITY_DN2176_c0_g1	EIL	31.6433	50.9667	55.3167	78.4833	117.6	135.063	21.2233	29.9467	46.4667	74.83	93.2033	123.24
TRINITY_DN8827_c0_g1	FAR1	2.92667	4.6	5.14	2.96333	0.533333	1.42667	3.4	3.49	5.56667	2.89667	5.28667	2.42
TRINITY_DN8607_c0_g1	FAR1	7.15	6.21667	6.28	7.96	9.31667	12.8567	5.75667	7.60333	8.54	7.21667	9.86333	5.04667
TRINITY_DN6408_c0_g1	FAR1	4.24667	5.42667	4.75667	4.39	7.21667	7.02	4.98333	4.61333	6.60667	5.97333	6.22	4.24333
TRINITY_DN25030_c0_g1	FAR1	0	0	0	0.103333	4.72667	5.57	0	0	0.336667	1.65667	0.233333	0.75
TRINITY_DN5049_c0_g1	GeBP	17.6233	26.7067	27.23	30.46	60.7633	52.0533	12.5533	19.6433	26.0833	38.5467	35.2767	29.7367
TRINITY_DN7748_c0_g1	GRAS	0.733333	1.81333	4.28	2.41	0.313333	0.573333	8.65	8.54333	8.50333	3.55667	7.28333	2.06
TRINITY_DN7265_c0_g1	GRAS	22.74	13.75	18.89	38.2833	16.6	19.0033	19.83	10.6967	19.4533	26.7833	39.4333	62.02
TRINITY_DN6490_c0_g1	GRAS	5.52667	53.5733	15.25	125.18	243.837	160.64	5.27	80.62	54.0467	186.127	27.96	30.21
TRINITY_DN49718_c0_g1	GRAS	17.79	39.7467	23.5467	55.8933	190.813	82.1433	41.5	64.47	81.92	140.03	80.3933	45.5867
TRINITY_DN41439_c0_g1	GRAS	26.7967	56.9967	42.56	60.0633	178.74	138.283	21.7033	37.36	54.9467	119.607	71.7467	74.52
TRINITY_DN3320_c1_g1	GRAS	45.5667	42.5967	46.1033	37.15	12.0067	25.22	14.0967	14.7067	22.33	36.2067	48.33	112.91
TRINITY_DN33033_c0_g1	GRAS	26.45	71.61	35.7333	105.003	242.053	102.5	51.1167	117.187	124.487	113.553	122.373	94.9867
TRINITY_DN26853_c0_g1	GRAS	7.62667	7.09667	6.50667	15.3333	22.34	6.82	15.8933	41.0767	47.9367	15.95	44.04	17.6233
TRINITY_DN2681_c0_g1	GRAS	78.64	115.643	92.36	46.6433	106.26	56.67	48.0633	84.2	103.777	106.527	128.723	82.2867
TRINITY_DN2402_c0_g1	GRAS	108.78	99.7567	74.6567	67.8067	46.67	51.2233	97.61	66.93	65.9667	48.9167	49.0167	54.9433
TRINITY_DN2234_c0_g1	GRAS	14.81	21.27	18.9533	49.69	52.79	52.21	18.36	24.27	38.3967	56.9533	29.5067	26.3067
TRINITY_DN19837_c0_g1	GRAS	5.25667	0.146667	0.16	9.40667	1.13667	0.923333	10.9067	0.253333	0.253333	0.303333	0.416667	51.63
TRINITY_DN175177_c0_g1	GRAS	0.92	3.81667	6.23333	0.353333	0.01	0.133333	0.683333	1.61333	4.23	2.28	5.78333	0.41
TRINITY_DN17045_c0_g1	GRAS	5.92333	16.1267	5.60333	16.47	51.7533	19.3267	7.88667	23.63	13.2967	20.9733	6.57667	6.82333
TRINITY_DN155700_c0_g1	GRAS	0.373333	2.05667	0.353333	1.12333	6.33667	0.263333	0.67	2.21	0.383333	4.59	0.366667	0.256667
TRINITY_DN11795_c0_g1	GRAS	5.51667	6.51333	4.39667	3.07333	0.426667	1.21	10.56	12.61	6.88667	6.92333	5.51333	4.21
TRINITY_DN28333_c0_g1	GRF	1.93667	0.793333	3.28667	3.65	0.05	0.31	25.2033	0.686667	3.68	0.736667	2.76	1.66333
TRINITY_DN2768_c0_g2	GRF	6.32667	0.896667	4.67333	4.85	0.076667	0.46	44.51	3.74333	6.61333	1.02	3.69	10.1833
TRINITY_DN1378_c0_g1	GRF	10.8267	12.37	12.8133	19.0667	2.27333	10.6833	27.75	24.04	25.16	12.93	19.6467	17.1067
TRINITY_DN9141_c0_g4	HSF	0.083333	1.55667	3.38667	1.96333	3.31667	5.01667	0	1.65667	2.60333	1.37	2.71667	1.42667
TRINITY_DN8185_c0_g1	HSF	15.7867	33.9	28.76	32.5367	71.3733	42.1367	41.95	26.9733	67.8733	59.96	92.4367	51.4167
TRINITY_DN39664_c0_g2	HSF	4.15333	8.59	8.29667	6.31333	8.18333	5.96333	6.41	7.14667	10.4033	11.9033	8.82333	6.72
TRINITY_DN3672_c0_g1	HSF	16.9533	52.13	23.0267	2.72	9.93667	0.753333	5.57667	23.9333	22.5233	32.9667	29.2767	16.6567
TRINITY_DN2837_c1_g1	HSF	3.68667	9.16667	21.7933	11.4633	24.1333	45.8767	0.386667	4.96	21.5133	1.70333	12.6967	0.696667
TRINITY_DN22675_c0_g1	HSF	0.323333	6.36333	10.0067	1.34667	0.306667	0.69	5.96	10.3467	14.4767	2.89333	10.8367	0.65
TRINITY_DN19531_c0_g2	HSF	8.89	15.9067	12.5133	33.4633	78.5967	49.2833	11.3467	13.7567	17.5567	56.3733	18.2667	21.34
TRINITY_DN17171_c0_g1	HSF	0.193333	5.08333	5.41	0.84	0.523333	0.61	1.19	6.00667	5.19	4.49	6.63333	0.353333
TRINITY_DN16608_c0_g1	HSF	3.94333	7.83	7.19333	9.25667	7.82667	9.00333	6.48333	5.08	11.1267	12.2367	10.95	5.19333
TRINITY_DN126199_c0_g1	HSF	0.523333	3.01667	0.136667	2.32	9.92333	1.79333	1.62	3.62	7.70667	39.7167	3.37667	3.57667
TRINITY_DN95667_c0_g1	LBD (AS2/LOB)	95.23	125.603	124.563	69.3767	14.8667	15.3267	58.0167	93.57	90.0333	78.5967	113.987	39.6133
TRINITY_DN9048_c0_g1	LBD (AS2/LOB)	5.11667	53.5	75.3433	4.27333	4.91333	14.44	8.01667	58.1233	105.137	15.6433	59.4633	6.49333
TRINITY_DN8157_c0_g1	LBD (AS2/LOB)	0	0	0	0.016667	1.76333	0.016667	0	10.41	0	0	0	0
TRINITY_DN7678_c0_g1	LBD (AS2/LOB)	97.35	102.22	59.63	178.327	75.7433	170.927	48.52	58.5367	112.203	58.3367	56.5767	42.9433
TRINITY_DN48314_c0_g1	LBD (AS2/LOB)	108.873	76.65	79.8867	145.44	50.8533	142.217	13.6933	8.38333	25.19	52.9633	57.4767	92.0433
TRINITY_DN2894_c0_g1	LBD (AS2/LOB)	24.41	37.5533	40.44	23.72	9.61333	20.24	21.75	26.01	37.22	30	69.19	39.4133
TRINITY_DN25152_c0_g1	LBD (AS2/LOB)	0.076667	7.52667	0.4	4.13	28.3033	17.8833	0	4.25	0.446667	22.14	0.546667	0.623333
TRINITY_DN822_c0_g1	LOB	6.83333	7.12667	11.1067	5.01	1.6	0.793333	1.72667	1.91667	5.27	5.23667	11.79	10.8567
TRINITY_DN61048_c0_g1	LOB	4.04	18.3767	35.1467	4.83	3.92333	1.47667	3.68667	7.29	22.0267	8.72	32.3933	5.43
TRINITY_DN543_c0_g2	LOB	0.17	13.44	8.21667	0.42	11.4133	5.87667	0.036667	12.22	5.30333	7.63	6.21667	0
TRINITY_DN2326_c0_g1	LOB	0.033333	4.59333	11.9367	0.76	2.42	0.72	0	2.83333	5.02667	4.01667	7.58333	0.46
TRINITY_DN10692_c0_g1	LOB	0.106667	2.30333	0.526667	0.253333	6.26667	2.15	0.263333	1.32333	0.206667	0.523333	0.543333	0.066667
TRINITY_DN10014_c1_g3	LOB	0.02	1.31667	0.48	0.326667	16.7567	4.32333	0	2.12	0.466667	2.04	0.483333	0
TRINITY_DN9314_c0_g1	MADS	0	0.19	0.386667	0.086667	11.6633	5.94333	0.03	0.156667	0.176667	0.096667	0.186667	0.086667
TRINITY_DN5144_c0_g1	MADS	0	0.183333	0.013333	0	0	0.026667	0	11.5	0.036667	0.243333	0.2	0
TRINITY_DN5106_c0_g1	MADS	1.82667	2.01333	2.41333	2.27	2.3	2.49	0.88	1.5	3.5	1.34333	4.51667	4.53333
TRINITY_DN29240_c0_g3	MADS	0.326667	88.19	94.12	0.456667	27.2967	32.7767	1.51	82.9733	62.76	20.53	40.79	0.246667
TRINITY_DN2622_c0_g1	MADS	63.6833	9.32	28.3667	21.29	11.3933	5.08333	82.7633	18.7467	21.5733	35.8067	40.83	98.25
TRINITY_DN25388_c0_g4	MADS	37.8067	12.32	30.49	34.5633	8.44667	20.0033	25.6933	3.73	16.4167	31.25	20.1467	58.4167
TRINITY_DN22830_c0_g1	MADS	0.143333	16.6867	10.71	0.086667	23.5533	0.033333	0.45	5.65333	0.463333	16.2767	0.683333	0.063333
TRINITY_DN172844_c0_g1	MADS	0.473333	0.856667	1.79667	0.573333	0.03	0.873333	1.60333	1.64333	3.37667	0.576667	1.96667	1.28
TRINITY_DN1437_c0_g1	MADS	8.37	8.09	14.5467	8.32333	0.663333	2.21333	21.5633	13.6333	26.1133	6.10333	24.7567	8.15667
TRINITY_DN9176_c0_g1	MYB_superfamily	23.7967	15.09	23.0233	13.6167	97.9967	45.0067	11.3967	15.5333	19.5167	32.9033	21.8133	19.6433
TRINITY_DN8492_c0_g1	MYB_superfamily	39.29	42.0433	35.4667	166.193	558.897	399.707	48.2133	48.8333	72.5433	212.793	49.9967	42.5967
TRINITY_DN8293_c0_g1	MYB_superfamily	13.4	21.6333	19.54	33.8667	194.32	196.713	15.9067	17.76	32.1	50.39	14.1	9.19
TRINITY_DN774_c0_g1	MYB_superfamily	14.1167	27.35	23.43	18.79	52.3567	45.07	12.63	17.94	20	31.7267	17.8367	17.01
TRINITY_DN739_c0_g2	MYB_superfamily	18.8333	0.026667	1.36	21.3033	0.423333	0.956667	18.61	0.013333	2.08333	0.06	0.993333	7.82333
TRINITY_DN64123_c0_g1	MYB_superfamily	0.02	6.21667	19.9133	0.02	0.273333	0.543333	0	0.853333	7.88	4.94667	21.5733	0
TRINITY_DN63812_c0_g1	MYB_superfamily	0.346667	12.33	30.3667	3.36333	46.7967	21.4867	0.07	5.17667	16.3567	16.1167	35.22	2.54
TRINITY_DN6353_c0_g4	MYB_superfamily	0.3	0.246667	0.093333	1.30333	9.96	0.253333	0.143333	0.043333	0.073333	0.043333	0	1.47667
TRINITY_DN62330_c0_g1	MYB_superfamily	24.3433	34.6167	29.4033	21.34	25.4833	33.6667	17.8033	23.9067	36.9033	44.7833	33.1933	23.4
TRINITY_DN6139_c0_g1	MYB_superfamily	2.49	2.82	6.11	3.50667	0.143333	0.86	1.13	8.12667	12.9567	3.51333	12.1433	1.01667
TRINITY_DN5992_c0_g2	MYB_superfamily	1.52667	4.00667	5.63	2.99	2.32	2.70667	9.52667	10.2233	9.48333	3.4	7.19667	2.00667
TRINITY_DN595_c1_g1	MYB_superfamily	0.013333	11.3567	13.4333	0.15	15.1567	5.16667	0.063333	7.04667	8.41667	9.36	15.1867	0.026667
TRINITY_DN5621_c0_g1	MYB_superfamily	0.616667	0.89	0.653333	0.986667	4.81	6.03333	0.7	1.35667	1.39	7.79667	0.89	0.336667
TRINITY_DN561_c0_g1	MYB_superfamily	43.21	49.7767	59.6267	65.0233	56.3667	53.7	31.8833	37.39	61.3333	66.79	81.6167	56.18
TRINITY_DN53637_c0_g1	MYB_superfamily	1.83667	9.03	10.9567	2.11333	1.05333	1.61333	1.32667	8.46333	26.82	7.22667	8.42	0.373333
TRINITY_DN48533_c0_g1	MYB_superfamily	0.3	2.34	0.78	0.83	0.55	0.483333	3.53667	2.42	4.18	6.18333	2.95667	1.43333
TRINITY_DN4332_c0_g1	MYB_superfamily	0.14	12.58	24.53	0.436667	0.266667	0.68	0.193333	2.82	9.62	5.31333	10.5133	0.393333
TRINITY_DN4174_c3_g1	MYB_superfamily	15.5967	14.2933	13.51	11.1767	4.8	2.26333	21.77	20.88	25.4833	26.1733	20.5433	36.3367
TRINITY_DN4167_c0_g1	MYB_superfamily	5.05	9.51667	9.22667	6.38	3.13	4.13	7.64667	5.44	10.9033	13.3667	11.0433	6.20667
TRINITY_DN4008_c2_g1	MYB_superfamily	3.98	0.236667	2.18	3.43	0.766667	2.37	4.88	0.323333	3.99333	0.133333	2.47667	3.58
TRINITY_DN39665_c0_g3	MYB_superfamily	0.133333	3.42333	3.87	1.82667	7.31667	10.6233	0.24	8.91	2.08333	3.95	2.73667	0.51
TRINITY_DN392_c1_g2	MYB_superfamily	3.48	5.86667	4.46333	7.74667	17.78	14.46	2.72333	2.84333	1.68	5.13333	3.47667	7.28333
TRINITY_DN3844_c0_g1	MYB_superfamily	10.3033	14.9033	6.96333	12.2467	1.78	2.44	19.9167	12.9433	12.1567	11.3267	19.8433	67.8867
TRINITY_DN36489_c0_g1	MYB_superfamily	7.1	13.8633	12.4833	10.02	8.95	9.46667	7.44	10.6533	15.3733	19.79	17.9633	12.8867
TRINITY_DN35289_c0_g1	MYB_superfamily	0.013333	5.12333	8.90333	0	8.13333	2.66	0	0.563333	5.54667	4.19667	9.05	0
TRINITY_DN3337_c0_g2	MYB_superfamily	65.57	100.513	93.26	63.21	94.73	38.8833	44.7433	90.96	102.697	127.95	115.237	60.7367
TRINITY_DN31100_c1_g1	MYB_superfamily	0.433333	4.67	9.75667	0.873333	0.723333	0.386667	0.65	1.99	7.34333	2.35333	8.63667	0.236667
TRINITY_DN28822_c0_g2	MYB_superfamily	16.1533	27.0467	21.7	19.1667	37.23	36.4767	17.3033	15.5667	24.8767	48.52	28.2967	22.6133
TRINITY_DN27_c0_g2	MYB_superfamily	18.91	46.23	18.2133	69.87	304.48	114.62	29.5467	100.097	92.4933	88.4567	36.4333	30.9333
TRINITY_DN2434_c0_g1	MYB_superfamily	23.1233	15.03	15.69	15.8133	26.1	42.5867	10.9333	13.3767	16.1933	14.1267	16.8933	21.65
TRINITY_DN23656_c0_g1	MYB_superfamily	10.3833	14.98	13.7167	10.33	21.18	12.7467	10.9367	11.2633	17.0267	20.09	15.86	10.5
TRINITY_DN231_c0_g3	MYB_superfamily	0.156667	7.63333	4.72	0.266667	6.5	1.87667	0.103333	2.21333	3.94	8.28	14.4533	0.346667
TRINITY_DN231_c0_g1	MYB_superfamily	12.9133	0.176667	0.803333	10.51	1.27333	0.746667	14.9567	0.563333	1.06	2.09333	0.393333	15.3233
TRINITY_DN21785_c0_g1	MYB_superfamily	1.67	3.29667	0.626667	3.07	37.1267	6.72667	1.39333	1.52667	1	3.91333	0.553333	0.75
TRINITY_DN2151_c0_g1	MYB_superfamily	22.2633	20.8367	19.8367	15.2033	12.5833	13.04	12.8	15.86	19.67	17.4733	22.0767	14.62
TRINITY_DN2137_c1_g1	MYB_superfamily	15.7533	6.52	12.2067	15.8433	10.5233	20.7233	20.5967	13	33.1567	11.11	34.3967	19.2767
TRINITY_DN20663_c0_g2	MYB_superfamily	8.14667	53.9933	12.81	5.22667	3.97	3.49	3.31667	5.82333	6.59333	6.36667	11.6533	4.52333
TRINITY_DN191939_c0_g1	MYB_superfamily	61.9433	88.0467	101.753	53.4933	104.34	60.3867	79.4567	100.173	120.57	66.38	116.783	143.38
TRINITY_DN18689_c0_g1	MYB_superfamily	2.23667	12.27	1.19	1.13	29.46	5.29	0.1	6.01333	0.53	14.2267	1.83	0.706667
TRINITY_DN175231_c0_g1	MYB_superfamily	0.906667	11.7	3.75	1.94	12.3333	2.69667	1.29	10.74	3.49333	7.63	6.15333	1.28333
TRINITY_DN1703_c0_g1	MYB_superfamily	12.83	16.27	12.9667	28.56	31.6033	41.92	23.3233	14.22	28.7	26.6467	19	20.1933
TRINITY_DN1602_c0_g1	MYB_superfamily	6.53	2.34667	1.81667	9.50667	0.013333	0.083333	18.7733	5.08333	4.88	2.20333	5.26667	18.43
TRINITY_DN15026_c1_g1	MYB_superfamily	0	0.75	0.05	0.063333	0.25	0	0	27.3767	0.016667	0.853333	1.09333	0
TRINITY_DN14783_c0_g2	MYB_superfamily	24.8733	28.8567	41.6967	108.817	207.177	137.023	51.5667	45.65	54.9967	93.0767	33.4833	98.09
TRINITY_DN14493_c0_g1	MYB_superfamily	8.65333	21.8033	7.33	40.4833	74.94	68.7033	31.6367	16.0733	30.6267	25.6767	21.97	32.5567
TRINITY_DN13613_c0_g1	MYB_superfamily	4.08333	5.1	4.43333	5.39333	9.82	11.1867	4.53	5.81667	6.06333	7.00667	6.26667	5.98
TRINITY_DN13268_c0_g1	MYB_superfamily	59.5233	63.93	36.63	21.81	81.6867	22.37	12.2	59.26	28.9633	67.6333	25.7067	51.3367
TRINITY_DN1316_c0_g1	MYB_superfamily	6.13333	0.223333	0.213333	1.06	0.013333	0	5.03333	0.216667	0.22	0.196667	0.303333	1.78
TRINITY_DN12771_c0_g2	MYB_superfamily	51.0433	39.4967	42.9367	69.0067	183.977	196.843	7.46	23.2567	55.28	38.14	39.3967	36.81
TRINITY_DN12097_c0_g1	MYB_superfamily	1.14	7.52667	3.88333	1.30667	0.506667	0.343333	1.80333	1.84	2.05	2.18	2.81667	0.943333
TRINITY_DN11839_c0_g1	MYB_superfamily	0.02	31.79	0.34	0.043333	5.41667	0.606667	0	1.19333	0.016667	10.03	0.096667	0
TRINITY_DN11616_c0_g1	MYB_superfamily	0	0.486667	0.16	0.01	0.196667	0.023333	0	33.9033	0.076667	0.64	0.733333	0
TRINITY_DN11565_c0_g2	MYB_superfamily	1.66333	9.48667	3.28333	4.84333	18.4767	7.39	6.08	9.65	3.80333	8.57333	1.31333	3.30333
TRINITY_DN112662_c0_g1	MYB_superfamily	12.69	30.1867	34.99	13.5	0.46	2.74667	36.9133	25.5333	39.5267	16.2167	33.2867	14.44
TRINITY_DN1115_c0_g1	MYB_superfamily	13.3967	7.85333	7.52667	4.85667	0.986667	1.42	7.96	5.68667	5.06667	6.37333	7.19667	36.9567
TRINITY_DN1094_c0_g1	MYB_superfamily	21.8233	25.1733	21.7467	8.85	9.17333	8.31333	40.8967	21.84	24.51	3.2	7.5	3.11333
TRINITY_DN10768_c0_g1	MYB_superfamily	0.306667	7.26333	8.17667	0.366667	2.23667	1.58667	0.073333	2.20667	4.07333	8.06667	21.6	0.346667
TRINITY_DN1024_c0_g1	MYB_superfamily	0	17.3133	0.713333	0.02	88.0533	23.3767	0.03	9.37	0.426667	19.6867	0.436667	0
TRINITY_DN992_c3_g1	NAC	1.56333	2.12	3.56333	3.80667	3.08	3.19	2.24	2.64	4.16333	3.12	7.55333	7.85333
TRINITY_DN9782_c0_g1	NAC	3.85333	22.8333	3.65	0.816667	25.35	1.55	0.253333	10	3.12	33.43	2.03	15.89
TRINITY_DN7619_c0_g1	NAC	7.18	11.2333	7.43667	78.8933	20.52	25.5033	24.1933	18.0367	45.9667	33.2833	32.03	44.3767
TRINITY_DN67092_c0_g1	NAC	0	3.12	0.23	0	0.013333	0.06	0.016667	7.21333	0.096667	3.07667	0.416667	0.016667
TRINITY_DN4556_c0_g2	NAC	0.013333	14.4467	4.4	0.013333	28.36	4.10667	0	3.56667	1.53333	5.76667	1.77	0.013333
TRINITY_DN41540_c0_g1	NAC	12.96	23.4767	10.2233	15.27	99.9567	106.567	1.64	11.83	4.05333	37.89	6.90333	17.62
TRINITY_DN3721_c0_g1	NAC	2.85	3.75	5.79667	2.85	3.64333	5.46333	1.86333	1.60667	4.99667	5.17	8.94333	9.25
TRINITY_DN3346_c0_g1	NAC	3.71667	4.31333	3.87667	2.41667	52.6733	9.61667	1.54333	2.70333	4.96333	5.12	3.51667	32.5367
TRINITY_DN3014_c0_g1	NAC	17.3767	18.2133	16.1333	199.617	46.9533	24.5833	33.41	55.3033	82.57	6.72667	109.21	123.6
TRINITY_DN26329_c0_g1	NAC	1.76	2.98667	1.15333	0.153333	2.76	0.27	0.76	2.13333	0.64	1.74667	1.14333	1.46
TRINITY_DN25849_c0_g1	NAC	1.63	2.59333	0.513333	2.05	3.19667	5	0.97	0.596667	1.07333	1.32333	0.48	3.18667
TRINITY_DN2302_c2_g1	NAC	55.1467	91.7467	55.2933	321.86	608.17	508.747	165.547	117.8	189.863	459.94	105.437	224.723
TRINITY_DN22797_c0_g2	NAC	3.24333	1.80333	1.85667	1	1.37667	1.19333	3.45	1.15	1.42	2.46333	1.69333	4.02667
TRINITY_DN2033_c0_g1	NAC	35.5167	10.7567	12.2	154.423	427.18	349.853	1.69	7.96333	4.95	19.03	6.87	140.973
TRINITY_DN20288_c0_g2	NAC	1.37333	3.48	5.19333	2.8	15.8533	7.06	0.43	1.10333	5.72	9.22333	7.16333	1.62
TRINITY_DN190465_c0_g1	NAC	1.02	2.46333	3.10667	0.48	0	0.156667	0.673333	0.84	1.42	2.11667	3.66333	1.33
TRINITY_DN16746_c0_g3	NAC	0.42	10.53	33.94	0.006667	0.763333	0.466667	0.396667	3.15	15.88	5.75667	18.87	0.54
TRINITY_DN15495_c0_g1	NAC	27.6133	46.2	42.27	64.3067	153.603	80.8233	21.18	52.6033	63.3367	58.1767	55.27	53.2467
TRINITY_DN13851_c0_g2	NAC	5.12	19.0167	2.83667	14.9233	296.023	104.843	0.32	8.25333	3.94667	44.9367	4.04667	16.9933
TRINITY_DN13439_c0_g1	NAC	0.156667	2.76	1.22	3.48333	0.813333	1.15333	1.00333	2.82	2.47333	9.14	1.57333	0.763333
TRINITY_DN12955_c0_g1	NAC	47.32	68.9433	60.39	55.6	48.5767	55.6967	29.3633	46.2333	55.44	61.2233	60.95	65.1867
TRINITY_DN12807_c0_g1	NAC	244.64	80.23	46.83	55.0167	97.8133	74.07	88.8733	32.83	34.4667	36.5333	36.67	146.893
TRINITY_DN11958_c0_g1	NAC	4.74333	3.57333	0.263333	4.53667	1.44	0.42	13.2867	3.36333	0.14	0.363333	0.34	7.41
TRINITY_DN11486_c0_g1	NAC	0.983333	5.11667	6.03667	2.77	6.50333	2.97	0.453333	4.07333	7.06333	3.19667	3.33667	3.11333
TRINITY_DN1120_c1_g1	NAC	110.507	102.517	97.08	113.25	156.1	140.513	66.5967	81.3367	92.3233	110.017	97.5333	103.953
TRINITY_DN1073_c4_g1	NAC	90.74	67.33	36.6067	240.663	834.057	736.03	40.3067	23.48	44.31	220.217	62.7233	327.457
TRINITY_DN1073_c0_g1	NAC	36.1433	42.79	29.98	32.92	131.433	86.3133	29.49	16.8867	21.3833	131.063	26.3433	49.25
TRINITY_DN10639_c0_g1	NAC	0.473333	6.27	10.9433	0.553333	0.493333	0.86	1.77	4.85333	4.83667	5.68	10.05	0.89
TRINITY_DN10416_c0_g2	NAC	3.47	3.73	5.04333	2.86	16.63	15.58	1.66	3.59333	6.44333	5.90667	11.1467	7.91333
TRINITY_DN10411_c0_g1	NAC	0.223333	20.6433	41.8433	0.236667	0.453333	1.87333	0.093333	3.10333	12.3067	9.85	39.3033	0.02
TRINITY_DN10353_c0_g1	NAC	2.93	0.11	0.486667	21.07	7.31667	5.50667	3.12	0.153333	1.05333	1.09333	0.42	16.9933
TRINITY_DN7856_c0_g1	NF-X1	9.00667	24.32	11.1533	19.2667	33.5033	28.6667	6.83667	6.71667	8.8	65.8	11.8033	19.2333
TRINITY_DN9079_c0_g2	NF-Y	0	0	0	0	2.01333	0	0.02	20.7833	0.213333	0	0	0
TRINITY_DN3885_c0_g1	NF-Y	23.38	27.7667	31.99	28.7	12.81	23.7533	11.26	13.8867	23.6633	40.2967	27.7367	29.7033
TRINITY_DN7778_c0_g1	Nin-like	0	26.5633	0.07	0	0.403333	0	0	0	0	0.02	0	0
TRINITY_DN3931_c0_g3	Nin-like	15.9367	26.76	19.9167	13.15	5.77667	6.69	16.4033	17.02	23.09	37.5967	29.4333	20.88
TRINITY_DN3481_c0_g2	Nin-like	11.3267	10.7967	9.9	8.39	10.3033	10.7533	6.42	9.20333	9.01	9.96	8.96	10.7733
TRINITY_DN16279_c0_g1	Nin-like	0	0	0	0	0.31	0	0	18.14	0	1.4	0	0.046667
TRINITY_DN255975_c0_g1	S1Fa-like	0	0	0	0	0	0	0.613333	10.67	0.356667	1.66	0	0
TRINITY_DN71371_c0_g3	SBP	2.69333	1.72333	5.78	7.49667	0.11	1.64667	6.42333	2.6	4.65	1.33	3.89667	2.75333
TRINITY_DN5716_c0_g1	SBP	11.4367	27.3667	18.7433	15.3467	22.0567	12.8633	10.1333	18.2	20.26	29.3967	20.8433	9.62
TRINITY_DN569_c0_g1	SBP	23.0567	8.2	11.29	10.41	7.29	8.65	13.0733	6.93	8.78333	6.66333	10.0233	12.4867
TRINITY_DN5532_c0_g1	SBP	3.49	3.20333	5.59	1.82333	0.15	1.01	5.04	2.90667	8.26333	2.88667	6.04667	2.36
TRINITY_DN5525_c0_g2	SBP	3.94	4.9	5.18	5.01	0.923333	2.26	11.47	6.35	12.8167	5.50667	8.3	3.82667
TRINITY_DN4297_c0_g1	SBP	14.6267	30.73	19.36	20.6033	32.4133	35.2667	8.74667	13.55	17.8433	49.5733	20.66	25.1733
TRINITY_DN33105_c0_g1	SBP	2.09333	2.88	3.45667	10.9933	3.29	2.01667	30.4167	4.15667	10.7067	2.80667	2.91	5.83667
TRINITY_DN24256_c0_g1	SBP	7.49333	19.6833	21.4767	14.0833	6.71333	8.15	4.87	10.24	14.4733	27.8167	24.99	14.68
TRINITY_DN10544_c3_g1	SBP	6.75333	6.18667	10.0633	3.77667	1.72	0.47	3.11	6.47	7.68	0.743333	7.63	20.6233
TRINITY_DN9339_c0_g1	TCP	15.99	9.87	4.48	3.04333	3.95667	1.87667	11.28	12.75	6.77	6.51667	5.9	10.7667
TRINITY_DN4684_c2_g1	TCP	6.02333	2.63	3.14667	8.77333	1.02	0.633333	24.4533	3.74333	4.21333	0.706667	1.69333	4.84
TRINITY_DN2735_c0_g2	TCP	0.223333	1.28	1.34333	1.71333	16.76	16.92	0.213333	0.426667	1.35667	1.54333	1.38333	1.08667
TRINITY_DN19254_c0_g2	TCP	23.1367	73.5233	59.19	27.1	32.2567	45.2167	14.3333	60.28	69.5433	66.6867	52.7233	77.76
TRINITY_DN19022_c0_g2	TCP	39.4233	23.1333	35.51	25.23	9.03333	7.58667	45.1867	29.0467	56.49	18.1067	31.5133	25.88
TRINITY_DN14235_c0_g1	TCP	6.08667	8.57	8.36667	7.85	6.35667	7.09333	6.84	6.06333	6.79667	4.98333	3.88	5.70333
TRINITY_DN11838_c0_g1	TCP	32.4067	5.22667	7.28333	20.4433	4.04	12.9067	39.48	8.51333	10.1033	2.72333	7.42667	20.98
TRINITY_DN912_c0_g2	Whirly	23.0733	27.15	31.5567	15.6633	0.673333	1.81333	70.6633	31.1667	42.66	8.89	28.1967	21.7233
TRINITY_DN74134_c0_g1	Whirly	6.46	22.4133	28.6833	17.4067	2.51667	4.28	49.21	38.1	38.34	20.0467	40.8533	22.17
TRINITY_DN123_c1_g2	Whirly	175.303	151.017	185.223	77.93	25.2133	25.4867	181.937	145.173	201.563	37.0033	100.93	67.8633
TRINITY_DN123_c1_g1	Whirly	28.4433	16.2033	13.83	12.7067	0.906667	2.26667	26.0433	13.32	27.2267	2.84667	5.73333	6.03333
TRINITY_DN8828_c0_g1	WRKY	42.0567	104.023	63.7733	122.17	187.11	70.7933	75.94	130.103	145.267	89.6567	127.403	83.7467
TRINITY_DN8219_c0_g1	WRKY	0.653333	1.22333	6.24333	25.59	17.4667	12.3633	0.616667	1.10333	1.94	2.88333	5.16	22.66
TRINITY_DN81425_c1_g1	WRKY	0	3.25333	2.44	0.303333	0.603333	1.05667	0.366667	5.07333	1.76333	3.47333	2.62	0.033333
TRINITY_DN74422_c0_g1	WRKY	0.19	0.466667	0.53	2.24	0.09	0.24	6.53333	0.836667	0.463333	0.18	0.09	0.346667
TRINITY_DN7375_c2_g1	WRKY	6.09667	19.5833	8.72667	14.3567	50.68	18.2267	5.24333	31.3333	16.4233	20.9233	11.8267	14.97
TRINITY_DN6938_c0_g1	WRKY	11.6533	24.97	7.85667	104.46	242.197	133.117	13.9633	20.4633	11.8767	45	10.38	62.44
TRINITY_DN6703_c0_g3	WRKY	10.2833	19.41	14.7167	186.997	266.63	93.54	60.17	168.433	141.27	78.1833	74.1333	106.907
TRINITY_DN66383_c0_g1	WRKY	0.56	11.2433	0.133333	9.20333	98.1567	9.02333	0.183333	11.2667	0.103333	10.0033	0.12	14.5667
TRINITY_DN63016_c0_g1	WRKY	0	2.71333	0	0	15.1033	0.03	0	11.34	0.286667	1.09333	0	0
TRINITY_DN6273_c0_g1	WRKY	7.72667	14.4333	19.5533	120.657	115.903	176.31	0.96	10.3867	14.4767	35.6633	7.79	49.58
TRINITY_DN5546_c1_g1	WRKY	562.837	816.18	706.717	372.42	541.843	322.543	393.11	606.95	676.697	1953.48	570.56	502.5
TRINITY_DN4402_c0_g1	WRKY	0.456667	7.29333	0.6	3.46667	18.7867	0.86	0.506667	3.7	0.353333	14.62	0.23	2.74333
TRINITY_DN406_c0_g1	WRKY	19.2633	12.95	10.2367	51.3433	31.5867	8.92	20.5633	26.0867	21.9533	11.7433	16.3467	56.79
TRINITY_DN363_c2_g1	WRKY	4.30667	17.6833	14.6967	16.2867	15.16	29.0067	1.48667	18.3267	47.5467	22.0167	53.55	11.1967
TRINITY_DN3609_c0_g1	WRKY	30.7467	58.61	32.1433	200.313	510.387	311.817	47.1467	117.617	177.867	245.493	157.057	132.843
TRINITY_DN3485_c0_g2	WRKY	15.4867	19.3367	20.26	29.6267	23.0867	30.3333	12.5233	15.5133	27.1767	31.6033	26.8167	26.5267
TRINITY_DN2736_c0_g1	WRKY	5.24	33.0867	16.6367	24.6167	85.73	50.9633	12.5767	38.7833	37.73	56.5	30.0367	19.4133
TRINITY_DN2552_c0_g1	WRKY	5.87667	1.32333	2.62	52.4967	88.4833	151.583	0.52	0.73	1.93	6.44	3.54333	21.9133
TRINITY_DN18204_c0_g1	WRKY	8.55667	4.26667	53.1433	106.223	10.6133	18.67	15.4	12.2467	65.8567	8.84	147.033	153.527
TRINITY_DN14272_c1_g1	WRKY	24.8267	16.4633	24.3833	153.45	102.443	83.2333	37.3767	61.16	84.2533	38.1467	76.0367	152.173
TRINITY_DN14072_c0_g1	WRKY	11.4033	18.7067	16.0933	12.2133	23.0633	21.0133	6.75	10.73	14.3	30.1433	10.74	10.2833
TRINITY_DN12349_c0_g1	WRKY	22.0967	29.8867	22.86	275.673	218.42	131.547	97.44	85.73	108.093	43.9233	80.71	124.86
TRINITY_DN120761_c0_g3	WRKY	0.936667	3.92	1.63667	4.94	47.94	26.2233	0.78	4.15	1.53667	4.01333	1.37	3.21
TRINITY_DN1057_c0_g1	WRKY	24.93	33.6167	33.4133	34.3567	32.7533	41.3533	15.3033	22.7533	29.5767	34.7167	36.8233	39.56
TRINITY_DN92904_c0_g1	ZF-HD	13.1567	1.11	7.29667	20.2533	3.22667	9.86667	57.27	0.996667	7.03	0.593333	12.4167	20.43
TRINITY_DN81305_c0_g1	ZF-HD	0.92	3.50667	1.17	3.00667	27.2667	28.6767	1.07333	2.06333	1.31	1.79667	1.70333	1.28
TRINITY_DN35663_c0_g1	ZF-HD	20.0033	8.75	31.1533	13.27	6.45333	14.0067	39.7467	5.38	46.4967	8.59	39.9567	23.2067
TRINITY_DN2811_c0_g1	ZF-HD	0.526667	28.29	37.31	0.476667	4.45667	10.0033	0.093333	15.77	56.5167	15.1267	35.7133	0.646667
TRINITY_DN27634_c0_g1	ZF-HD	6.32333	2.14	4.03667	6.52333	3.70667	2.49333	19.9	3.02333	5.60667	3.81333	4.76333	11.56
TRINITY_DN19250_c0_g1	ZF-HD	0	41.74	106.51	0.256667	1.28	5.34667	0.84	16.9933	99.4867	18.3867	55.81	0
TRINITY_DN17012_c0_g1	ZF-HD	6.55	23.2533	24.9233	3.23333	1.08	1.89	3.47667	9.44	10.0533	20.68	14.0733	3.87
