# Supplementary material for: Transcriptional Profiling Analysis Providing Insights into the Harsh Environments Tolerance Mechanisms of Krascheninnikovia arborescens
Source: Int J Mol Sci. 2024 Nov 5;25(22):11891. doi: 10.3390/ijms252211891 (PMC11594238; doi:10.3390/ijms252211891)
Supplement: Supplementary file 1 [file ijms-25-11891-s001.zip › IJMS_Supplementary_final/Table S9_WGCNA module.xlsx]

## Sheet: GS_MM
probes	moduleColor	GS.ABA	p.GS.ABA	GS.flavone	p.GS.flavone	GS.anthocyanin	p.GS.anthocyanin	GS.lignin	p.GS.lignin	MMblue	p.MMblue	MMblack	p.MMblack	MMred	p.MMred	MMturquoise	p.MMturquoise	MMbrown	p.MMbrown	MMgreen	p.MMgreen	MMyellow	p.MMyellow	MMmagenta	p.MMmagenta	MMpink	p.MMpink	MMgrey	p.MMgrey
TRINITY_DN1084_c0_g1	black	-0.527068	0.179519	-0.945031	0.000398306	-0.932967	0.000715658	0.0291463	0.945382	0.401297	0.324447	0.914966	0.0014408	0.74278	0.0347602	0.419292	0.30111	0.632588	0.0923367	0.633428	0.0917712	-0.563709	0.145611	-0.530517	0.176163	-0.411826	0.310691	-0.264568	0.526597
TRINITY_DN11598_c1_g1	black	0.665098	0.0718989	0.817504	0.0131911	0.869169	0.00506352	0.0738624	0.862011	-0.314853	0.447505	-0.825837	0.011542	-0.618569	0.102074	-0.39448	0.333502	-0.583363	0.129016	-0.403295	0.321815	0.550546	0.157348	0.769021	0.0257171	0.052979	0.90085	-0.0633658	0.881507
TRINITY_DN12088_c0_g2	black	-0.753268	0.0309449	-0.92169	0.00113119	-0.96669	9.01035e-05	0.224452	0.593074	0.533507	0.173282	0.962194	0.000131291	0.604344	0.112531	0.385511	0.345591	0.705275	0.0506883	0.438961	0.276564	-0.688972	0.0587654	-0.559832	0.149016	-0.198766	0.637014	-0.167947	0.690971
TRINITY_DN12316_c0_g1	black	0.38749	0.342907	0.727484	0.0408185	0.552363	0.155698	0.16872	0.689603	-0.35645	0.38611	-0.712942	0.0471349	-0.428277	0.289771	-0.35004	0.395316	-0.240696	0.565823	-0.182749	0.664898	0.129376	0.760113	0.549291	0.158493	0.033416	0.937392	0.548412	0.159298
TRINITY_DN12807_c0_g1	black	0.704917	0.0508579	0.523216	0.183307	0.487194	0.220767	-0.351985	0.392514	-0.487512	0.220421	-0.629781	0.0942419	-0.383348	0.348537	-0.119288	0.778448	-0.361072	0.379531	-0.394468	0.333518	0.416188	0.305076	0.212613	0.613201	-0.200708	0.633657	0.675316	0.0660858
TRINITY_DN13199_c0_g1	black	-0.673801	0.0669297	-0.919559	0.00122403	-0.958667	0.000171106	0.149886	0.723144	0.368864	0.368554	0.974852	3.9013e-05	0.790093	0.0196346	0.630397	0.093822	0.527373	0.179221	0.469312	0.240712	-0.730869	0.0394266	-0.439382	0.27605	-0.201027	0.633107	-0.273385	0.512372
TRINITY_DN1370_c1_g1	black	0.527197	0.179393	0.833534	0.0101405	0.782039	0.0218394	0.0298628	0.94404	-0.623256	0.0987564	-0.756343	0.0298773	-0.335076	0.417175	0.00632112	0.988148	-0.664248	0.0723957	-0.447513	0.26621	0.289454	0.486825	0.795593	0.0182119	0.32986	0.424911	0.065825	0.876934
TRINITY_DN14554_c0_g1	black	0.32413	0.433481	0.775145	0.0238441	0.795151	0.0183238	0.379339	0.354026	-0.0590844	0.889474	-0.68125	0.062842	-0.636715	0.089577	-0.386281	0.344546	-0.591747	0.122276	-0.444065	0.270361	0.354066	0.389523	0.816125	0.0134774	0.292887	0.481434	-0.270165	0.51755
TRINITY_DN1602_c0_g1	black	0.642441	0.0858281	0.719356	0.0442813	0.859435	0.00623198	-0.0261643	0.950964	-0.18988	0.65244	-0.761782	0.0280455	-0.664681	0.0721425	-0.49985	0.207189	-0.549717	0.158104	-0.388054	0.342143	0.697323	0.0545387	0.587851	0.125383	0.0644345	0.879519	-0.221099	0.598752
TRINITY_DN175231_c0_g1	black	-0.654833	0.078031	-0.91682	0.0013505	-0.960492	0.000149631	0.232926	0.578804	0.475973	0.23318	0.964019	0.000113336	0.572537	0.138019	0.524934	0.181612	0.649914	0.0810742	0.259636	0.534618	-0.700211	0.0531211	-0.452069	0.260775	-0.266583	0.523333	-0.116642	0.783272
TRINITY_DN1835_c2_g1	black	-0.648026	0.0822602	-0.897358	0.00249962	-0.968783	7.42854e-05	0.154763	0.714419	0.329329	0.425703	0.943489	0.000432269	0.681059	0.0629452	0.58272	0.129541	0.670233	0.0689413	0.343981	0.404106	-0.734673	0.0378973	-0.475503	0.233707	-0.220995	0.598929	-0.0534589	0.899955
TRINITY_DN1845_c0_g1	black	0.688917	0.0587938	0.834792	0.00992227	0.803038	0.0163916	-0.254983	0.542225	-0.473498	0.235964	-0.906372	0.0019105	-0.586138	0.126763	-0.42504	0.293832	-0.548107	0.159578	-0.371056	0.365492	0.578492	0.133025	0.3533	0.390622	0.0730928	0.863438	0.526518	0.180057
TRINITY_DN18613_c0_g3	black	0.5895	0.124063	0.77554	0.0237263	0.717783	0.0449713	-0.0956722	0.821706	-0.2316	0.581029	-0.866988	0.00531188	-0.776429	0.0234625	-0.686793	0.0598995	-0.273578	0.512061	-0.37084	0.365794	0.549239	0.15854	0.255627	0.54117	-0.0414862	0.922303	0.676181	0.0656071
TRINITY_DN18883_c0_g1	black	0.621837	0.0997546	0.719989	0.0440054	0.672666	0.0675658	-0.285006	0.493847	-0.362559	0.377426	-0.816724	0.0133526	-0.592388	0.121769	-0.460848	0.250459	-0.433779	0.282932	-0.351058	0.393847	0.539488	0.167593	0.163993	0.697982	-0.00865047	0.983781	0.683625	0.0615711
TRINITY_DN18_c1_g1	black	-0.643093	0.0854068	-0.873068	0.00463838	-0.8914	0.00294692	0.331947	0.421809	0.580559	0.131316	0.897717	0.00247411	0.624148	0.0981326	0.298703	0.472355	0.645396	0.0839294	0.620536	0.100675	-0.656168	0.0772171	-0.324221	0.433345	-0.37422	0.361093	-0.391206	0.337891
TRINITY_DN19921_c0_g1	black	-0.589346	0.124186	-0.902186	0.00217135	-0.901599	0.00220963	0.160773	0.703704	0.455118	0.257169	0.961234	0.000141437	0.603315	0.11331	0.679792	0.0636302	0.391422	0.337601	0.151368	0.72049	-0.640499	0.0870887	-0.40376	0.321203	-0.228803	0.585732	-0.241048	0.565237
TRINITY_DN20823_c0_g1	black	0.691877	0.0572739	0.873372	0.00460622	0.841915	0.00874278	-0.247364	0.554765	-0.509216	0.197431	-0.955124	0.000218405	-0.570323	0.139902	-0.535961	0.170935	-0.469976	0.239956	-0.233705	0.577497	0.604082	0.112729	0.375714	0.359023	0.0832319	0.844659	0.470643	0.239198
TRINITY_DN2101_c0_g1	black	0.627418	0.0958629	0.88028	0.00391392	0.804288	0.0160978	-0.0413068	0.922638	-0.50289	0.203994	-0.899375	0.00235881	-0.629974	0.09411	-0.407001	0.316959	-0.409234	0.314052	-0.45	0.263236	0.451622	0.261305	0.556749	0.151754	0.126854	0.764687	0.499753	0.207292
TRINITY_DN2137_c1_g1	black	0.65943	0.0752483	0.73405	0.038145	0.889911	0.00306622	-0.170781	0.685958	-0.218952	0.602398	-0.775336	0.0237871	-0.591144	0.122754	-0.377793	0.356154	-0.812757	0.0141933	-0.411176	0.311532	0.742953	0.0346951	0.501231	0.205735	0.139439	0.741921	-0.224948	0.592236
TRINITY_DN22738_c0_g1	black	-0.604942	0.112079	-0.845388	0.00820155	-0.93292	0.000717139	0.261034	0.53234	0.597581	0.117706	0.833781	0.0100973	0.525498	0.181058	0.227596	0.587765	0.676934	0.0651918	0.554546	0.153728	-0.666481	0.0710952	-0.485935	0.222143	-0.475074	0.234189	0.0364631	0.931692
TRINITY_DN231_c0_g1	black	0.772556	0.0246253	0.893411	0.00279058	0.979723	2.0528e-05	-0.259035	0.535598	-0.500076	0.206951	-0.948334	0.000331571	-0.61638	0.103646	-0.418595	0.301999	-0.70748	0.0496504	-0.426249	0.292313	0.755867	0.0300412	0.531489	0.175223	0.184996	0.660965	0.0714068	0.866567
TRINITY_DN24638_c0_g1	black	-0.535019	0.171833	-0.825927	0.011525	-0.849322	0.00761499	0.178961	0.671544	0.275453	0.509056	0.90921	0.00174581	0.670571	0.0687493	0.783495	0.0214299	0.375851	0.358834	0.143336	0.734903	-0.68662	0.0599901	-0.241821	0.563952	-0.180727	0.668443	-0.263965	0.527576
TRINITY_DN25225_c0_g2	black	-0.51389	0.192654	-0.853596	0.00700896	-0.812818	0.0141801	0.0468965	0.912198	0.35166	0.392981	0.892461	0.00286379	0.776548	0.0234271	0.675372	0.066055	0.232532	0.579464	0.425667	0.293043	-0.559491	0.149317	-0.348654	0.39732	-0.22289	0.595717	-0.479556	0.229178
TRINITY_DN2540_c0_g1	black	0.317514	0.443464	0.806144	0.0156675	0.664448	0.0722782	0.062849	0.882468	-0.767837	0.0260895	-0.681783	0.0625557	-0.152848	0.717842	0.0833624	0.844418	-0.461263	0.249976	-0.306829	0.459783	0.0777023	0.854893	0.718735	0.0445528	0.530084	0.176582	0.169493	0.688235
TRINITY_DN30627_c0_g1	black	-0.582304	0.129882	-0.864686	0.0055824	-0.881128	0.00383386	0.252758	0.545876	0.555719	0.152676	0.917726	0.00130778	0.417247	0.30372	0.541767	0.165453	0.479904	0.228791	0.0300702	0.943652	-0.618885	0.101849	-0.39834	0.32836	-0.279311	0.502892	-0.103152	0.807958
TRINITY_DN31860_c0_g1	black	-0.597212	0.117992	-0.888249	0.00320306	-0.853933	0.00696243	0.203393	0.629025	0.519325	0.187177	0.957556	0.000185126	0.579942	0.131824	0.653442	0.0788845	0.315683	0.446244	0.153636	0.716434	-0.599992	0.115846	-0.34663	0.400253	-0.201821	0.631736	-0.403842	0.321095
TRINITY_DN3191_c0_g1	black	0.669241	0.0695071	0.954943	0.000221023	0.977993	2.62074e-05	-0.22585	0.590711	-0.575448	0.135565	-0.968526	7.61196e-05	-0.604071	0.112737	-0.375907	0.358757	-0.695493	0.0554489	-0.476931	0.232106	0.660285	0.0747372	0.512257	0.194316	0.355552	0.387394	0.20421	0.627617
TRINITY_DN3242_c0_g1	black	-0.512046	0.194531	-0.956609	0.000197656	-0.892148	0.00288812	0.011482	0.978473	0.44249	0.272268	0.963644	0.000116887	0.683859	0.0614468	0.620551	0.100664	0.383519	0.348304	0.330049	0.424631	-0.518073	0.188431	-0.492095	0.215456	-0.311426	0.452732	-0.378413	0.355301
TRINITY_DN3312_c0_g1	black	0.557816	0.150804	0.804084	0.0161455	0.692117	0.0571519	0.0729356	0.86373	-0.576064	0.135049	-0.788818	0.0199739	-0.397626	0.329308	-0.24038	0.566349	-0.330475	0.423997	-0.26326	0.52872	0.251485	0.547971	0.716583	0.0455019	0.0860089	0.839527	0.351895	0.392642
TRINITY_DN36198_c0_g1	black	0.762753	0.0277261	0.814063	0.0139129	0.924185	0.00102842	-0.353328	0.390583	-0.318396	0.442128	-0.930593	0.000792991	-0.783112	0.0215373	-0.63116	0.0933033	-0.580634	0.131254	-0.467201	0.243124	0.874606	0.0044772	0.242002	0.563652	0.0878847	0.836063	0.27238	0.513985
TRINITY_DN366_c0_g2	black	0.542922	0.164374	0.933783	0.000690276	0.903027	0.00211716	0.00559456	0.98951	-0.627153	0.0960458	-0.864261	0.0056333	-0.432908	0.284009	-0.157351	0.709801	-0.680421	0.0632898	-0.433391	0.283412	0.407144	0.316773	0.778081	0.0229769	0.423752	0.295456	0.0257852	0.951674
TRINITY_DN39665_c0_g3	black	-0.720548	0.0437629	-0.816511	0.0133969	-0.829367	0.010885	0.355954	0.386818	0.670211	0.0689538	0.915824	0.00139855	0.464417	0.246325	0.513093	0.193464	0.298342	0.472915	0.142474	0.736455	-0.652832	0.0792609	-0.342752	0.405899	-0.125532	0.767088	-0.334311	0.418306
TRINITY_DN4008_c2_g1	black	0.786229	0.0206742	0.838878	0.00923396	0.96334	0.000119807	-0.391665	0.337275	-0.48294	0.225432	-0.911783	0.00160474	-0.659264	0.0753477	-0.380021	0.35309	-0.746969	0.0332036	-0.558457	0.150234	0.840466	0.00897491	0.367571	0.370365	0.218612	0.602975	0.125439	0.767257
TRINITY_DN44378_c0_g1	black	-0.481717	0.226783	-0.795214	0.0183079	-0.743479	0.0344974	0.141626	0.737981	0.508723	0.197938	0.859399	0.0062366	0.399438	0.326904	0.665709	0.0715434	0.157935	0.70876	-0.125997	0.766244	-0.479121	0.229663	-0.344302	0.403638	-0.17948	0.670632	-0.270796	0.516533
TRINITY_DN4570_c0_g1	black	0.847214	0.00792596	0.771118	0.0250657	0.826745	0.0113707	-0.435404	0.280927	-0.457791	0.254027	-0.922515	0.00109648	-0.629144	0.0946769	-0.539843	0.167259	-0.499884	0.207154	-0.31835	0.442198	0.782972	0.0215765	0.23093	0.582154	-0.0911091	0.830113	0.474585	0.234739
TRINITY_DN4705_c1_g1	black	-0.713666	0.0468074	-0.902424	0.00215589	-0.978467	2.45582e-05	0.271532	0.515349	0.422356	0.29722	0.968915	7.335e-05	0.709955	0.0485007	0.557057	0.15148	0.642793	0.0856004	0.436325	0.279794	-0.791548	0.0192517	-0.393644	0.33462	-0.227645	0.587683	-0.184807	0.661297
TRINITY_DN473_c0_g1	black	-0.64276	0.0856216	-0.661317	0.0741235	-0.638548	0.088367	0.280634	0.500785	0.555713	0.152681	0.795404	0.0182596	0.352215	0.392181	0.606102	0.111207	0.0316857	0.940629	-0.142535	0.736344	-0.521217	0.18529	-0.269475	0.518661	0.0950674	0.82282	-0.384881	0.346448
TRINITY_DN5135_c1_g1	black	-0.269206	0.519096	-0.627129	0.0960619	-0.432173	0.28492	-0.00578019	0.989162	0.356116	0.386588	0.666695	0.0709714	0.410103	0.312923	0.555078	0.15325	-0.0844608	0.842388	0.00593086	0.98888	-0.156955	0.710506	-0.160983	0.703331	-0.0741197	0.861534	-0.78072	0.0222145
TRINITY_DN5786_c0_g1	black	-0.694031	0.0561826	-0.870136	0.00495584	-0.957543	0.000185287	0.310749	0.453769	0.394687	0.333224	0.941578	0.000476908	0.654941	0.0779649	0.535852	0.171039	0.700229	0.0531121	0.376071	0.358531	-0.795216	0.0183073	-0.344139	0.403876	-0.22701	0.588754	-0.13985	0.74118
TRINITY_DN5950_c1_g1	black	-0.355151	0.387968	-0.706093	0.0503019	-0.61263	0.106369	0.0452068	0.915353	0.384242	0.347318	0.771734	0.0248766	0.410015	0.313037	0.74996	0.0321189	-0.0445858	0.916512	-0.196746	0.64051	-0.37027	0.366589	-0.249281	0.551601	-0.123802	0.770231	-0.382752	0.34935
TRINITY_DN595_c1_g1	black	-0.547106	0.160497	-0.898162	0.00244282	-0.936159	0.000619745	0.0510419	0.904462	0.210789	0.616321	0.930515	0.00079562	0.759677	0.0287459	0.679289	0.0639034	0.600096	0.115766	0.357304	0.38489	-0.680419	0.0632904	-0.435865	0.28036	-0.243456	0.561237	-0.135138	0.749685
TRINITY_DN62941_c0_g1	black	-0.495063	0.212272	-0.744805	0.0340023	-0.798408	0.0175097	0.438458	0.277179	0.480406	0.228235	0.806532	0.0155784	0.3854	0.345742	0.439855	0.275472	0.595008	0.11971	0.132772	0.753964	-0.667755	0.0703594	-0.0957277	0.821604	-0.384519	0.346941	-0.154479	0.714928
TRINITY_DN63016_c0_g1	black	-0.443322	0.27126	-0.723403	0.0425359	-0.679783	0.0636349	0.140924	0.739246	0.441336	0.273669	0.803572	0.0162656	0.411444	0.311186	0.722098	0.043094	0.0427354	0.919969	-0.159104	0.706677	-0.476752	0.232306	-0.257658	0.537848	-0.135104	0.749746	-0.287257	0.490288
TRINITY_DN69471_c0_g1	black	0.695034	0.0556785	0.829874	0.0107925	0.78987	0.0196937	-0.144786	0.732296	-0.418587	0.302009	-0.920847	0.00116734	-0.716991	0.0453209	-0.616567	0.103512	-0.27344	0.512282	-0.362591	0.37738	0.586302	0.12663	0.38313	0.348834	-0.0219518	0.958854	0.58531	0.127433
TRINITY_DN739_c0_g2	black	0.559264	0.149518	0.804459	0.0160578	0.878839	0.00405237	-0.414024	0.307856	-0.465623	0.244936	-0.845542	0.00817811	-0.591121	0.122773	-0.386634	0.344067	-0.681059	0.0629449	-0.500532	0.206471	0.74053	0.0356141	0.149172	0.724425	0.44274	0.271965	0.229597	0.584395
TRINITY_DN8089_c0_g1	black	-0.313212	0.450005	-0.644405	0.0845633	-0.515375	0.191149	0.139048	0.742625	0.54265	0.164628	0.701662	0.0524168	0.209651	0.618272	0.57487	0.13605	-0.0847956	0.841769	-0.285363	0.493281	-0.260955	0.532469	-0.184621	0.661622	-0.170042	0.687263	-0.448868	0.264588
TRINITY_DN824_c0_g1	black	0.544367	0.163029	0.877204	0.0042132	0.963036	0.000122786	-0.0346818	0.935024	-0.292241	0.482447	-0.86847	0.00514233	-0.697446	0.054478	-0.498592	0.208519	-0.666832	0.070892	-0.471508	0.238215	0.676211	0.0655902	0.560708	0.148243	0.359796	0.381342	-0.112636	0.790587
TRINITY_DN93070_c0_g2	black	0.692344	0.0570361	0.789159	0.0198829	0.810243	0.0147429	-0.039215	0.926547	-0.12968	0.759562	-0.877796	0.00415449	-0.832221	0.0103714	-0.65552	0.0776113	-0.479927	0.228766	-0.445172	0.269025	0.649313	0.0814506	0.434014	0.282642	-0.120528	0.776189	0.392293	0.336431
TRINITY_DN9750_c0_g1	black	0.125525	0.767102	0.405813	0.318512	0.345922	0.401281	-0.103225	0.807824	-0.329446	0.425529	-0.467035	0.243315	-0.162447	0.700728	-0.621711	0.0998435	0.30019	0.470044	0.370306	0.366538	0.241899	0.563823	-0.00103549	0.998058	0.179577	0.670462	0.205573	0.625273
TRINITY_DN10256_c0_g1	blue	-0.446731	0.267149	-0.383792	0.347932	-0.362968	0.376847	0.498686	0.208419	0.952727	0.000254828	0.424761	0.294183	-0.230056	0.583623	-0.162269	0.701044	0.0745521	0.860732	-0.100183	0.813409	-0.22581	0.590779	-0.177895	0.673417	-0.231609	0.581013	-0.163601	0.698678
TRINITY_DN10590_c0_g1	blue	-0.466481	0.24395	-0.454209	0.258241	-0.424899	0.29401	0.467414	0.242881	0.925811	0.00096488	0.5058	0.200961	-0.143419	0.734753	-0.0203335	0.961885	0.0479262	0.910276	-0.128624	0.761476	-0.27209	0.514452	-0.193272	0.646538	-0.222687	0.59606	-0.204296	0.62747
TRINITY_DN11154_c0_g3	blue	-0.729483	0.039993	-0.77301	0.0244873	-0.798329	0.0175291	0.369505	0.367658	0.755654	0.0301144	0.790628	0.0194932	0.393484	0.334835	-0.00514822	0.990347	0.654088	0.0784872	0.585017	0.12767	-0.548305	0.159396	-0.470989	0.238804	-0.261587	0.531441	-0.281667	0.499143
TRINITY_DN111696_c0_g1	blue	-0.530249	0.176422	-0.541034	0.16614	-0.619266	0.101577	0.483981	0.224285	0.776572	0.0234201	0.539605	0.167483	-0.121014	0.775304	-0.248643	0.552654	0.75596	0.030009	0.0971232	0.819036	-0.416231	0.305021	-0.365562	0.373188	-0.356336	0.386273	0.215739	0.607866
TRINITY_DN11616_c0_g1	blue	-0.454783	0.257564	-0.389391	0.340337	-0.371663	0.364646	0.503922	0.202916	0.958721	0.000170444	0.428437	0.289571	-0.225826	0.590752	-0.176333	0.676164	0.095608	0.821824	-0.0790874	0.852328	-0.232352	0.579767	-0.184985	0.660984	-0.238732	0.569094	-0.159126	0.706636
TRINITY_DN11795_c0_g1	blue	0.0572616	0.892869	-0.218745	0.602749	-0.0752263	0.859482	0.0581992	0.891123	0.775109	0.0238548	0.0570978	0.893174	-0.482841	0.225541	-0.685855	0.0603917	0.205932	0.624655	0.0697981	0.869553	0.342667	0.406023	-0.365149	0.37377	-0.543149	0.164163	0.00937335	0.982426
TRINITY_DN12136_c0_g1	blue	-0.546358	0.161187	-0.640547	0.0870578	-0.630203	0.0939542	0.437342	0.278546	0.891455	0.00294254	0.691976	0.0572237	0.0102456	0.980791	0.150013	0.722916	0.236249	0.57324	-0.103727	0.806902	-0.415542	0.305905	-0.301467	0.468063	-0.279578	0.502466	-0.137418	0.745566
TRINITY_DN12228_c0_g1	blue	0.260313	0.533514	-0.178852	0.671734	0.0749207	0.860048	-0.208373	0.620463	0.528832	0.177798	0.00364724	0.993161	-0.509767	0.196865	-0.505236	0.201547	0.0469223	0.91215	-0.210218	0.6173	0.578039	0.133402	-0.369234	0.368037	-0.409986	0.313075	-0.126688	0.764989
TRINITY_DN12579_c0_g1	blue	-0.519852	0.18665	-0.47003	0.239895	-0.473777	0.235649	0.528902	0.17773	0.985085	8.20219e-06	0.499356	0.207711	-0.16973	0.687815	-0.207494	0.621972	0.264569	0.526596	0.0303798	0.943073	-0.30595	0.461136	-0.250297	0.549926	-0.292616	0.481859	-0.114666	0.786878
TRINITY_DN1341_c0_g1	blue	-0.210157	0.617404	0.0413193	0.922615	0.0448085	0.916096	0.715005	0.0462052	0.708472	0.0491877	0.0571289	0.893116	-0.399375	0.326987	-0.25081	0.549081	-0.147381	0.727636	-0.200904	0.633319	-0.130362	0.758326	0.429706	0.287987	-0.122982	0.771723	-0.361672	0.378681
TRINITY_DN13521_c0_g1	blue	-0.502285	0.204629	-0.489441	0.218324	-0.469427	0.240581	0.483775	0.224513	0.945508	0.000388159	0.537746	0.169239	-0.112949	0.790015	-0.0395565	0.925909	0.116406	0.783702	-0.064635	0.879147	-0.306817	0.459802	-0.220365	0.599997	-0.244044	0.560262	-0.198336	0.637758
TRINITY_DN13641_c0_g1	blue	-0.600352	0.11557	-0.673985	0.0668265	-0.679336	0.0638779	0.48034	0.228307	0.940552	0.000502088	0.712186	0.0474784	0.028756	0.946112	0.0374605	0.929827	0.381727	0.350752	0.0427435	0.919954	-0.449361	0.263999	-0.341985	0.40702	-0.325247	0.431805	-0.128773	0.761206
TRINITY_DN138884_c0_g1	blue	-0.619857	0.101156	-0.753004	0.0310376	-0.748116	0.032785	0.279488	0.50261	0.695782	0.0553048	0.777283	0.0232106	0.504177	0.202651	0.214022	0.610795	0.320511	0.43893	0.54888	0.158869	-0.520767	0.185738	-0.373086	0.362667	-0.290386	0.48536	-0.398283	0.328435
TRINITY_DN14354_c0_g1	blue	-0.448941	0.264501	-0.392456	0.336212	-0.370281	0.366573	0.495009	0.21233	0.950729	0.000288081	0.434514	0.282024	-0.220583	0.599627	-0.146111	0.729916	0.0711939	0.866962	-0.103951	0.806491	-0.230642	0.582637	-0.180146	0.669462	-0.231119	0.581836	-0.168786	0.689485
TRINITY_DN14664_c0_g1	blue	0.116475	0.783577	-0.345787	0.401477	-0.0879177	0.836002	-0.100205	0.813369	0.702556	0.0519857	0.215495	0.608281	-0.408394	0.315144	-0.27842	0.504313	-0.0530075	0.900797	-0.282053	0.49853	0.417786	0.303032	-0.366447	0.371943	-0.42678	0.291646	-0.252493	0.546312
TRINITY_DN14814_c0_g2	blue	-0.592564	0.121631	-0.570515	0.139738	-0.599567	0.116173	0.519297	0.187205	0.964463	0.000109224	0.583018	0.129298	-0.0151518	0.971595	-0.225388	0.591491	0.454732	0.257624	0.270052	0.517733	-0.401508	0.324168	-0.328367	0.427138	-0.355746	0.387117	-0.108142	0.79881
TRINITY_DN15026_c1_g1	blue	-0.463544	0.247333	-0.399086	0.327371	-0.383297	0.348606	0.50654	0.200194	0.961778	0.000135625	0.437954	0.277796	-0.217077	0.605587	-0.175695	0.677289	0.110054	0.795309	-0.0675782	0.873676	-0.241551	0.564401	-0.19168	0.649306	-0.242128	0.563441	-0.158075	0.70851
TRINITY_DN15326_c0_g1	blue	-0.580606	0.131277	-0.795416	0.0182567	-0.8241	0.0118743	0.340238	0.409578	0.664384	0.072316	0.838745	0.00925585	0.217796	0.604362	0.33632	0.415338	0.559322	0.149467	-0.0414576	0.922356	-0.564621	0.144816	-0.401244	0.324517	-0.302725	0.466116	0.00550726	0.989674
TRINITY_DN15701_c0_g2	blue	-0.565525	0.144031	-0.541286	0.165904	-0.554281	0.153967	0.513359	0.193194	0.979905	1.99824e-05	0.557341	0.151226	-0.0643129	0.879745	-0.22021	0.60026	0.375564	0.359232	0.194886	0.643735	-0.357701	0.384324	-0.308551	0.457137	-0.335608	0.416389	-0.130672	0.757765
TRINITY_DN16064_c0_g1	blue	-0.640209	0.0872781	-0.634577	0.0910009	-0.687306	0.0596315	0.455365	0.256878	0.844489	0.00833958	0.633995	0.0913904	0.209247	0.618964	-0.198214	0.637968	0.589411	0.124134	0.559539	0.149275	-0.485384	0.222746	-0.380399	0.352572	-0.366648	0.371661	-0.145367	0.731252
TRINITY_DN16489_c0_g1	blue	-0.47243	0.23717	-0.522734	0.183785	-0.482055	0.226408	0.415207	0.306334	0.871367	0.00482096	0.583657	0.128776	-0.0435931	0.918366	0.140472	0.74006	0.0138617	0.974013	-0.160141	0.704829	-0.31176	0.452223	-0.207616	0.621761	-0.208787	0.619753	-0.247194	0.555047
TRINITY_DN1649_c0_g2	blue	-0.22077	0.59931	-0.432914	0.284002	-0.362731	0.377182	0.300396	0.469724	0.9271	0.00091638	0.340842	0.408692	-0.389074	0.340764	-0.485984	0.222089	0.429906	0.287738	-0.00894431	0.98323	0.00952982	0.982133	-0.382082	0.350266	-0.533493	0.173295	0.0669551	0.874834
TRINITY_DN16638_c0_g1	blue	0.109039	0.797167	-0.217286	0.60523	0.00625404	0.988274	-0.0367065	0.931237	0.693427	0.0564873	0.0850388	0.841319	-0.531933	0.174795	-0.492802	0.214695	0.0414587	0.922354	-0.242463	0.562885	0.454142	0.25832	-0.341599	0.407584	-0.372472	0.363521	-0.156456	0.711396
TRINITY_DN16867_c0_g1	blue	0.00840211	0.984247	-0.0497104	0.906946	0.0824882	0.846035	0.340686	0.408921	0.805395	0.0158404	0.0204086	0.961745	-0.575062	0.135889	-0.420289	0.299841	-0.198112	0.638145	-0.307603	0.458593	0.238342	0.569744	0.0502436	0.905952	-0.306515	0.460266	-0.235718	0.574128
TRINITY_DN17143_c0_g1	blue	-0.0774156	0.855425	-0.117332	0.782013	-0.0560139	0.895193	0.389819	0.33976	0.875829	0.0043516	0.0733944	0.862879	-0.546313	0.161228	-0.483153	0.225197	-0.0257904	0.951664	-0.191671	0.649322	0.110191	0.795058	-0.0593395	0.888999	-0.411036	0.311714	-0.00455332	0.991463
TRINITY_DN17146_c0_g1	blue	0.253927	0.543957	-0.228559	0.586143	0.0621354	0.883796	-0.270197	0.517499	0.531073	0.175625	0.0654368	0.877656	-0.379881	0.353282	-0.347144	0.399506	-0.148938	0.724844	-0.178108	0.673042	0.577209	0.134092	-0.363576	0.375989	-0.379986	0.353138	-0.3041	0.463989
TRINITY_DN17261_c0_g1	blue	-0.442461	0.272303	-0.38091	0.35187	-0.358571	0.383085	0.496478	0.210763	0.953804	0.000238008	0.420354	0.299759	-0.235502	0.574488	-0.16909	0.688947	0.0737339	0.862249	-0.100865	0.812158	-0.219333	0.60175	-0.178627	0.67213	-0.233472	0.577888	-0.163303	0.699207
TRINITY_DN18201_c0_g1	blue	-0.615457	0.104312	-0.7168	0.0454055	-0.750114	0.0320635	0.473839	0.235579	0.878543	0.00408117	0.747266	0.0330951	0.0493888	0.907546	0.0433144	0.918887	0.562116	0.147005	0.049835	0.906714	-0.5049	0.201897	-0.386531	0.344207	-0.352839	0.391285	-0.00714593	0.986602
TRINITY_DN184551_c0_g1	blue	-0.263618	0.528139	-0.443276	0.271316	-0.323916	0.433803	0.266398	0.523633	0.928085	0.000880384	0.369288	0.367961	-0.274953	0.509856	-0.430014	0.287604	0.28189	0.498788	0.0956694	0.821711	0.0428878	0.919684	-0.361315	0.379187	-0.424745	0.294204	-0.21427	0.610372
TRINITY_DN1850_c0_g1	blue	-0.384015	0.347627	-0.429189	0.288632	-0.365493	0.373286	0.440368	0.274847	0.955885	0.000207597	0.44992	0.263331	-0.218255	0.603582	-0.133234	0.753126	0.0535931	0.899705	-0.111134	0.793333	-0.165726	0.694907	-0.186973	0.657511	-0.29511	0.477956	-0.239567	0.567702
TRINITY_DN18642_c0_g1	blue	-0.61706	0.103157	-0.602365	0.114031	-0.638916	0.0881251	0.512113	0.194463	0.947144	0.000354683	0.613196	0.105956	0.0375357	0.929687	-0.211708	0.61475	0.50691	0.199811	0.328463	0.426995	-0.434454	0.282099	-0.3512	0.393643	-0.361806	0.378491	-0.108	0.799068
TRINITY_DN1906_c0_g1	blue	0.0569278	0.893491	-0.0801827	0.850301	-0.0496607	0.907039	0.22958	0.584425	0.503963	0.202874	-0.014761	0.972327	-0.614786	0.104799	-0.589027	0.124441	0.488191	0.219682	-0.26057	0.533095	0.176152	0.676483	-0.151282	0.720644	-0.40101	0.324825	0.331213	0.422899
TRINITY_DN19691_c0_g1	blue	-0.650255	0.0808608	-0.741802	0.0351297	-0.764651	0.0271078	0.429127	0.28871	0.787791	0.0202497	0.776306	0.0234989	0.407639	0.316127	0.130071	0.758854	0.422667	0.296827	0.513092	0.193465	-0.575151	0.135814	-0.297776	0.473798	-0.349668	0.395854	-0.347851	0.398482
TRINITY_DN200736_c0_g1	blue	-0.536905	0.170038	-0.516026	0.190491	-0.543583	0.163759	0.323705	0.43412	0.66201	0.0737125	0.514204	0.192335	0.349034	0.396769	-0.135299	0.749393	0.346952	0.399785	0.706617	0.0500551	-0.39941	0.326941	-0.286403	0.491637	-0.28128	0.499758	-0.31543	0.446628
TRINITY_DN204675_c0_g1	blue	-0.445458	0.268681	-0.384266	0.347285	-0.362588	0.377385	0.497144	0.210055	0.952821	0.000253329	0.424832	0.294094	-0.230476	0.582917	-0.161994	0.701533	0.0736064	0.862486	-0.101157	0.81162	-0.224136	0.593607	-0.178611	0.672159	-0.232269	0.579906	-0.16445	0.69717
TRINITY_DN205065_c0_g1	blue	-0.458733	0.252925	-0.394025	0.334109	-0.375743	0.358984	0.500619	0.206379	0.95728	0.000188722	0.432926	0.283988	-0.209439	0.618634	-0.171896	0.683987	0.0915338	0.82933	-0.0589944	0.889642	-0.236333	0.573099	-0.186324	0.658644	-0.239015	0.568623	-0.172072	0.683676
TRINITY_DN2051_c0_g1	blue	-0.454751	0.257601	-0.59785	0.117498	-0.556021	0.152406	0.387296	0.343169	0.960185	0.000153118	0.556381	0.152083	-0.137973	0.744566	-0.309104	0.456288	0.519016	0.187486	0.159711	0.705595	-0.218128	0.603798	-0.418467	0.302162	-0.442491	0.272267	-0.092661	0.827252
TRINITY_DN2112_c0_g1	blue	-0.252255	0.546704	-0.133877	0.751965	-0.193196	0.64667	0.524586	0.181955	0.768644	0.0258354	0.151854	0.719621	-0.557338	0.151229	-0.369274	0.367981	0.25712	0.538726	-0.37105	0.3655	-0.139403	0.741985	-0.0802108	0.850249	-0.265066	0.52579	0.322579	0.435814
TRINITY_DN215105_c0_g1	blue	-0.444051	0.270378	-0.379182	0.354242	-0.358254	0.383536	0.499155	0.207924	0.953872	0.000236969	0.419087	0.301371	-0.235998	0.57366	-0.171394	0.684875	0.0755126	0.858951	-0.098991	0.815601	-0.221207	0.598568	-0.177308	0.67445	-0.232557	0.579422	-0.161443	0.702513
TRINITY_DN24703_c0_g2	blue	-0.464919	0.245746	-0.403773	0.321186	-0.389413	0.340307	0.509504	0.197135	0.964916	0.000105143	0.441717	0.273205	-0.22226	0.596783	-0.178731	0.671949	0.124394	0.769155	-0.0726582	0.864245	-0.244465	0.559563	-0.195946	0.641897	-0.247893	0.55389	-0.147172	0.728011
TRINITY_DN247_c0_g1	blue	-0.507329	0.199377	-0.22007	0.600498	-0.204632	0.626892	0.677769	0.0647332	0.871749	0.00477953	0.331931	0.421833	-0.22372	0.594312	-0.190169	0.651936	0.0112171	0.97897	-0.0587777	0.890045	-0.256509	0.539726	0.101048	0.81182	-0.00945661	0.98227	-0.450915	0.262147
TRINITY_DN2551_c0_g1	blue	-0.287143	0.490469	-0.259326	0.535124	-0.276449	0.507461	0.604071	0.112737	0.891338	0.00295179	0.251469	0.547996	-0.437143	0.27879	-0.46812	0.242073	0.399017	0.327462	-0.0628921	0.882388	-0.163253	0.699295	-0.0370145	0.930661	-0.428938	0.288945	0.0426903	0.920053
TRINITY_DN26096_c0_g1	blue	-0.470286	0.239603	-0.399407	0.326944	-0.384586	0.34685	0.505781	0.200981	0.961208	0.000141727	0.437676	0.278137	-0.200293	0.634374	-0.182761	0.664877	0.109917	0.79556	-0.0345185	0.935329	-0.245235	0.558287	-0.193077	0.646877	-0.2407	0.565817	-0.172073	0.683676
TRINITY_DN26853_c0_g1	blue	-0.44819	0.2654	-0.402309	0.323112	-0.330379	0.42414	0.467695	0.242559	0.788283	0.0201172	0.499668	0.207382	0.0152453	0.97142	0.159267	0.706386	-0.155149	0.713731	-0.0808764	0.849017	-0.270971	0.516252	0.00861935	0.98384	-0.0777557	0.854795	-0.556453	0.152019
TRINITY_DN2723_c0_g1	blue	-0.169243	0.688676	-0.358943	0.382555	-0.208987	0.61941	0.265904	0.524433	0.900358	0.00229207	0.328356	0.427154	-0.352819	0.391313	-0.204501	0.627117	-0.0671739	0.874427	-0.239328	0.568101	0.0913225	0.82972	-0.203624	0.628627	-0.341994	0.407006	-0.280833	0.500469
TRINITY_DN29748_c0_g1	blue	-0.606746	0.110724	-0.60873	0.109245	-0.663428	0.0728767	0.523136	0.183386	0.921813	0.00112596	0.613155	0.105986	-0.0300705	0.943652	-0.239187	0.568335	0.642351	0.085886	0.244693	0.559186	-0.445368	0.268789	-0.376382	0.358101	-0.383307	0.348593	0.0260115	0.95125
TRINITY_DN30012_c0_g1	blue	-0.485332	0.222803	-0.565453	0.144093	-0.551765	0.15624	0.45557	0.256635	0.971665	5.56713e-05	0.571959	0.138509	-0.180404	0.669009	-0.146578	0.729077	0.365226	0.373661	-0.066604	0.875486	-0.292948	0.481339	-0.344549	0.403279	-0.364503	0.37468	-0.0263487	0.950619
TRINITY_DN3171_c0_g1	blue	-0.638963	0.0880941	-0.667419	0.0705531	-0.723366	0.0425514	0.506124	0.200625	0.906204	0.00192059	0.673524	0.0670844	0.0639249	0.880467	-0.175138	0.67827	0.664834	0.0720531	0.312606	0.45093	-0.493403	0.21405	-0.399974	0.326195	-0.392188	0.336572	-0.011159	0.979079
TRINITY_DN31939_c0_g1	blue	-0.333537	0.419451	-0.359297	0.382052	-0.40832	0.31524	0.403363	0.321725	0.827061	0.0113115	0.287566	0.489801	-0.152516	0.718436	-0.538638	0.168395	0.498589	0.208522	0.42354	0.295723	-0.205559	0.625296	-0.292329	0.482309	-0.525812	0.180749	0.127713	0.76313
TRINITY_DN32695_c0_g1	blue	-0.457479	0.254393	-0.39147	0.337537	-0.375407	0.359449	0.507137	0.199576	0.961831	0.000135071	0.429526	0.288212	-0.228036	0.587024	-0.183832	0.663002	0.107718	0.799586	-0.0746482	0.860554	-0.234701	0.575829	-0.188381	0.655054	-0.242684	0.562518	-0.152867	0.717809
TRINITY_DN3357_c0_g3	blue	-0.481783	0.226709	-0.599622	0.11613	-0.660163	0.0748101	0.385664	0.345384	0.767292	0.0262619	0.54379	0.163566	-0.0156882	0.970589	-0.341353	0.407944	0.837661	0.00943576	0.358146	0.38369	-0.37334	0.362314	-0.449887	0.263371	-0.495034	0.212304	0.185544	0.660008
TRINITY_DN34946_c0_g2	blue	-0.611532	0.107175	-0.616725	0.103398	-0.681151	0.0628954	0.516059	0.190458	0.889074	0.00313468	0.617206	0.103051	-0.00540769	0.989861	-0.246678	0.555899	0.703184	0.0516845	0.283604	0.496068	-0.462641	0.248378	-0.386926	0.343671	-0.388987	0.340882	0.0502497	0.90594
TRINITY_DN35935_c1_g2	blue	-0.693857	0.0562701	-0.827683	0.0111954	-0.860988	0.00603505	0.361553	0.37885	0.760528	0.0284616	0.849798	0.00754595	0.465765	0.244773	0.167285	0.692143	0.540845	0.166317	0.534805	0.172038	-0.613577	0.105678	-0.431306	0.285996	-0.354369	0.389089	-0.253736	0.544271
TRINITY_DN36620_c0_g1	blue	0.0871144	0.837485	-0.0767698	0.856621	0.0649646	0.878534	0.291543	0.483543	0.799389	0.0172689	0.0134885	0.974712	-0.615002	0.104642	-0.454208	0.258242	-0.127246	0.763977	-0.327567	0.428333	0.282774	0.497385	0.0136571	0.974396	-0.42077	0.299231	-0.147026	0.728274
TRINITY_DN373_c0_g1	blue	-0.591869	0.12218	-0.633285	0.0918671	-0.708983	0.0489504	0.476685	0.232381	0.810585	0.0146674	0.625136	0.0974432	0.0163845	0.969285	-0.222922	0.595662	0.796302	0.0180336	0.276782	0.506929	-0.476587	0.232492	-0.412984	0.309196	-0.400544	0.325441	0.126734	0.764905
TRINITY_DN37896_c0_g2	blue	-0.324225	0.433339	-0.302422	0.466584	-0.295903	0.476717	0.381247	0.35141	0.778482	0.0228602	0.246492	0.556206	-0.36897	0.368406	-0.609135	0.108944	0.600206	0.115682	0.118478	0.779923	-0.0580018	0.89149	-0.322742	0.435568	-0.32594	0.430766	0.091846	0.828755
TRINITY_DN37935_c0_g1	blue	-0.525015	0.181533	-0.479317	0.229444	-0.473897	0.235514	0.485847	0.222239	0.950642	0.000289605	0.501459	0.205495	-0.0443525	0.916948	-0.200427	0.634142	0.220975	0.598963	0.213521	0.611651	-0.308294	0.457531	-0.248453	0.552967	-0.29321	0.480928	-0.229562	0.584454
TRINITY_DN38697_c0_g1	blue	-0.445309	0.26886	-0.380464	0.352482	-0.35985	0.381265	0.499522	0.207536	0.953492	0.000242804	0.420834	0.299149	-0.234011	0.576985	-0.168645	0.689736	0.0755261	0.858926	-0.0990418	0.815508	-0.223194	0.595201	-0.177256	0.674541	-0.232046	0.580279	-0.161836	0.701814
TRINITY_DN42130_c0_g1	blue	0.0591115	0.889424	-0.169713	0.687846	0.00522754	0.990199	-0.0782468	0.853885	0.610017	0.108291	0.0227253	0.957405	-0.521583	0.184926	-0.637494	0.0890616	0.213934	0.610945	-0.103095	0.808062	0.441272	0.273747	-0.451686	0.26123	-0.307601	0.458597	0.00638765	0.988023
TRINITY_DN4273_c0_g4	blue	-0.347033	0.399667	-0.353372	0.390519	-0.290228	0.485609	0.515687	0.190833	0.903556	0.00208361	0.402411	0.322978	-0.220006	0.600606	-0.0812843	0.848262	-0.0326126	0.938895	-0.151344	0.720533	-0.178859	0.671722	-0.00774086	0.985486	-0.26026	0.533601	-0.344898	0.40277
TRINITY_DN4409_c1_g2	blue	-0.0655147	0.877511	-0.128632	0.761463	-0.109567	0.7962	0.466177	0.244299	0.736216	0.0372873	0.0548572	0.897349	-0.513253	0.193301	-0.671782	0.0680635	0.45182	0.26107	0.0401438	0.924811	0.0466487	0.912661	0.000219686	0.999588	-0.516104	0.190412	0.0628468	0.882472
TRINITY_DN4420_c0_g1	blue	-0.581781	0.130311	-0.607096	0.110462	-0.609029	0.109023	0.491991	0.215569	0.958731	0.000170324	0.646781	0.0830482	-0.00598582	0.988777	-0.0202338	0.962072	0.294139	0.479474	0.0634864	0.881282	-0.407673	0.316083	-0.304287	0.463701	-0.302976	0.465728	-0.162698	0.700282
TRINITY_DN46885_c0_g1	blue	-0.496732	0.210493	-0.460428	0.250947	-0.463123	0.24782	0.531292	0.175414	0.977251	2.89343e-05	0.491931	0.215633	-0.229482	0.584589	-0.193027	0.646964	0.274108	0.511212	-0.0777022	0.854894	-0.291517	0.483583	-0.244023	0.560296	-0.289602	0.486594	-0.0620765	0.883905
TRINITY_DN4939_c3_g1	blue	-0.311557	0.452533	-0.0791167	0.852274	-0.28035	0.501237	0.0240607	0.954904	-0.548338	0.159366	0.21123	0.615567	0.781122	0.0220998	0.63153	0.0930526	0.0916417	0.829132	0.448	0.265627	-0.607332	0.110287	0.143421	0.734751	0.319057	0.441127	-0.00825423	0.984524
TRINITY_DN49825_c0_g1	blue	-0.565706	0.143874	-0.671908	0.0679926	-0.652588	0.0794114	0.4306	0.286875	0.970542	6.25055e-05	0.667066	0.0707566	0.0240793	0.954869	-0.140866	0.739349	0.457997	0.253787	0.225977	0.590497	-0.360299	0.380628	-0.403409	0.321664	-0.395617	0.331983	-0.174838	0.678798
TRINITY_DN51583_c1_g1	blue	-0.443175	0.271438	-0.478698	0.230133	-0.450288	0.262893	0.56778	0.142082	0.726382	0.0412781	0.592751	0.121483	0.0611425	0.885643	0.308848	0.456682	0.0163197	0.969406	-0.161542	0.702337	-0.427247	0.291061	0.117173	0.782303	-0.186443	0.658435	-0.456408	0.255651
TRINITY_DN5234_c0_g1	blue	-0.588939	0.124511	-0.719191	0.0443535	-0.763118	0.0276064	0.438454	0.277183	0.79293	0.0188923	0.745589	0.0337115	0.0559884	0.895241	0.0770169	0.856163	0.636342	0.0898242	0.0098293	0.981571	-0.513466	0.193085	-0.397058	0.330063	-0.349976	0.395409	0.070171	0.868861
TRINITY_DN52759_c1_g1	blue	-0.620949	0.100382	-0.65019	0.0809013	-0.691185	0.0576273	0.361219	0.379323	0.727985	0.0406106	0.649852	0.0811131	0.382643	0.349499	-0.0810083	0.848773	0.504201	0.202625	0.688596	0.0589601	-0.497072	0.210132	-0.369649	0.367457	-0.336355	0.415287	-0.256046	0.540484
TRINITY_DN53412_c1_g1	blue	-0.39238	0.336314	-0.366488	0.371887	-0.387378	0.343058	0.49584	0.211443	0.958543	0.000172641	0.35918	0.382218	-0.304922	0.462721	-0.349324	0.39635	0.273505	0.512178	-0.0044493	0.991658	-0.215292	0.608627	-0.240347	0.566404	-0.386763	0.343892	0.0765552	0.857019
TRINITY_DN54018_c0_g1	blue	-0.446337	0.267623	-0.386671	0.344016	-0.364762	0.374315	0.496388	0.210859	0.952257	0.000262408	0.427624	0.290588	-0.227692	0.587604	-0.157421	0.709676	0.0728202	0.863944	-0.10206	0.809962	-0.225834	0.590738	-0.179129	0.671249	-0.232013	0.580334	-0.165784	0.694804
TRINITY_DN5616_c0_g1	blue	-0.457073	0.254869	-0.422518	0.297015	-0.395959	0.331527	0.481352	0.227186	0.940875	0.000494078	0.468925	0.241153	-0.185233	0.660552	-0.0866528	0.838338	0.0587456	0.890105	-0.117324	0.782028	-0.248716	0.552533	-0.187419	0.656732	-0.227247	0.588354	-0.187246	0.657033
TRINITY_DN5697_c0_g2	blue	0.0253603	0.95247	-0.254027	0.543793	-0.225127	0.591933	0.081048	0.848699	0.485088	0.223071	0.0856728	0.840148	-0.338141	0.412656	-0.672271	0.0677878	0.707418	0.0496796	0.232824	0.578975	0.133607	0.752452	-0.361731	0.378597	-0.589222	0.124285	0.313729	0.449218
TRINITY_DN57689_c0_g1	blue	-0.519683	0.186818	-0.59803	0.117358	-0.612126	0.106739	0.383138	0.348824	0.910991	0.00164735	0.555696	0.152697	-0.0917879	0.828862	-0.344812	0.402895	0.643289	0.0852801	0.251189	0.548456	-0.296885	0.475186	-0.494864	0.212485	-0.417915	0.302866	0.0659952	0.876618
TRINITY_DN58819_c1_g2	blue	0.0265406	0.95026	-0.0851726	0.841072	0.111678	0.792338	0.113179	0.789595	0.721162	0.043497	0.0194285	0.963581	-0.587144	0.125952	-0.477269	0.231728	-0.129404	0.760062	-0.329553	0.42537	0.40569	0.318673	-0.183877	0.662923	-0.187039	0.657396	-0.251625	0.547739
TRINITY_DN5992_c0_g2	blue	-0.0150664	0.971755	-0.336829	0.414588	-0.110974	0.793626	0.00164314	0.996919	0.761806	0.0280376	0.230618	0.582678	-0.387049	0.343504	-0.362045	0.378153	0.0203962	0.961768	-0.166503	0.69353	0.340787	0.408773	-0.370882	0.365735	-0.347883	0.398436	-0.288864	0.487755
TRINITY_DN6139_c0_g1	blue	-0.600616	0.115367	-0.267476	0.52189	-0.341941	0.407084	0.526	0.180565	0.865802	0.00545014	0.316431	0.445107	-0.193168	0.646719	-0.402009	0.323507	0.27888	0.503579	0.173804	0.68062	-0.299896	0.4705	-0.282812	0.497324	-0.0577066	0.89204	0.0106624	0.980009
TRINITY_DN6303_c0_g3	blue	0.131992	0.755375	-0.30701	0.459505	-0.0477975	0.910516	-0.1464	0.729397	0.65341	0.0789042	0.165246	0.695758	-0.429557	0.288174	-0.34995	0.395446	-0.0118953	0.977698	-0.252802	0.545805	0.466623	0.243787	-0.404409	0.320352	-0.387982	0.342241	-0.222827	0.595823
TRINITY_DN67092_c0_g1	blue	-0.618948	0.101804	-0.608417	0.109478	-0.65309	0.0791016	0.516618	0.189894	0.939109	0.000538963	0.614791	0.104795	0.0267073	0.949948	-0.232652	0.579263	0.567247	0.142542	0.330631	0.423764	-0.442914	0.271755	-0.364137	0.375197	-0.375239	0.359682	-0.066557	0.875574
TRINITY_DN67319_c0_g1	blue	-0.451035	0.262003	-0.397195	0.329881	-0.374796	0.360294	0.49381	0.213614	0.949371	0.000312246	0.440158	0.275103	-0.214695	0.609646	-0.136758	0.746758	0.0698373	0.86948	-0.105508	0.803635	-0.234576	0.576038	-0.180973	0.668012	-0.230362	0.583109	-0.171253	0.685123
TRINITY_DN6814_c0_g1	blue	0.4336	0.283153	0.190125	0.652014	0.457399	0.254487	-0.221798	0.597566	0.351018	0.393906	-0.303985	0.464168	-0.687627	0.0594637	-0.429055	0.2888	-0.480069	0.228609	-0.536226	0.170683	0.751634	0.0315215	-0.0734176	0.862836	-0.131444	0.756366	-0.204033	0.627923
TRINITY_DN7308_c1_g1	blue	-0.520044	0.186459	-0.566684	0.143027	-0.632861	0.092153	0.500023	0.207007	0.829421	0.010875	0.539515	0.167568	-0.0390067	0.926937	-0.34273	0.405931	0.777662	0.0230996	0.343572	0.404702	-0.410982	0.311783	-0.341595	0.407591	-0.467781	0.242461	0.0930269	0.826578
TRINITY_DN7691_c0_g1	blue	-0.331777	0.422061	-0.521645	0.184864	-0.427461	0.290793	0.29347	0.480522	0.945712	0.000383874	0.455466	0.256758	-0.254735	0.542631	-0.376909	0.357373	0.400676	0.325266	0.0569076	0.893528	-0.0445371	0.916603	-0.422221	0.297391	-0.43553	0.280772	-0.121479	0.774459
TRINITY_DN7748_c0_g1	blue	0.0505226	0.905431	-0.185891	0.659401	0.0373077	0.930113	0.0148888	0.972088	0.691077	0.0576825	0.0799855	0.850666	-0.403166	0.321984	-0.471818	0.237863	-0.0727849	0.86401	-0.0581331	0.891246	0.40867	0.314785	-0.245706	0.557508	-0.304343	0.463615	-0.367209	0.370873
TRINITY_DN81425_c1_g1	blue	-0.666537	0.0710626	-0.709777	0.0485831	-0.762956	0.0276593	0.442855	0.271826	0.841376	0.0088286	0.70554	0.050563	0.207139	0.622581	-0.161463	0.702477	0.713399	0.046928	0.498665	0.208442	-0.515148	0.191379	-0.447676	0.266015	-0.381445	0.351138	-0.0840662	0.843117
TRINITY_DN84076_c0_g1	blue	-0.187571	0.656467	-0.44977	0.263511	-0.345466	0.401944	0.193171	0.646715	0.908192	0.00180377	0.335525	0.416511	-0.365425	0.373382	-0.497131	0.210069	0.391937	0.336909	0.0258208	0.951607	0.0882505	0.835387	-0.462563	0.248468	-0.526691	0.179888	0.0262409	0.950821
TRINITY_DN8610_c0_g2	blue	-0.22126	0.598478	-0.421271	0.298595	-0.421206	0.298677	0.206739	0.623267	0.846598	0.00801832	0.296595	0.475638	-0.273637	0.511967	-0.530186	0.176483	0.480473	0.22816	0.212422	0.613528	-0.0532057	0.900427	-0.501358	0.205602	-0.602241	0.114126	0.308415	0.457346
TRINITY_DN9100_c0_g1	blue	-0.459008	0.252604	-0.391564	0.33741	-0.374074	0.361295	0.502034	0.204892	0.95845	0.000173789	0.429611	0.288105	-0.210771	0.616353	-0.180216	0.669339	0.0951398	0.822686	-0.0518269	0.902998	-0.235259	0.574895	-0.186557	0.658237	-0.240283	0.56651	-0.17105	0.685482
TRINITY_DN9643_c0_g1	blue	-0.125398	0.767332	-0.373057	0.362707	-0.328814	0.426471	0.190506	0.65135	0.824373	0.0118217	0.231544	0.581122	-0.410698	0.312151	-0.620084	0.100996	0.529155	0.177484	0.0952021	0.822572	0.074885	0.860115	-0.460522	0.250839	-0.60857	0.109364	0.271345	0.51565
TRINITY_DN10107_c0_g1	brown	-0.246185	0.556715	-0.288907	0.487688	-0.375616	0.35916	0.354727	0.388575	0.611582	0.107138	0.202409	0.630721	-0.29256	0.481947	-0.595955	0.11897	0.789099	0.0198987	0.230322	0.583176	-0.173488	0.681178	-0.311929	0.451964	-0.491277	0.216338	0.427401	0.290868
TRINITY_DN10411_c0_g1	brown	-0.378355	0.355379	-0.479871	0.228828	-0.602279	0.114097	0.16594	0.694527	0.184579	0.661695	0.431654	0.285564	0.25534	0.54164	-0.148527	0.72558	0.980444	1.84254e-05	0.493643	0.213793	-0.42757	0.290656	-0.384226	0.34734	-0.307737	0.458388	0.308637	0.457005
TRINITY_DN10639_c0_g1	brown	-0.49501	0.212329	-0.633239	0.0918984	-0.691056	0.0576932	0.291763	0.483197	0.59314	0.121176	0.570419	0.13982	0.227614	0.587735	-0.281233	0.499832	0.903811	0.00206751	0.636787	0.0895293	-0.411673	0.31089	-0.452371	0.260416	-0.455987	0.256145	0.0407127	0.923748
TRINITY_DN10693_c0_g1	brown	-0.538097	0.168908	-0.634314	0.0911769	-0.814952	0.0137241	0.237317	0.571456	0.139651	0.741538	0.649925	0.081067	0.579945	0.131822	0.237031	0.571933	0.908373	0.0017934	0.578854	0.132725	-0.729477	0.0399952	-0.323402	0.434575	-0.28282	0.497312	0.235767	0.574045
TRINITY_DN10768_c0_g1	brown	-0.505846	0.200914	-0.646862	0.0829967	-0.761613	0.0281013	0.12506	0.767946	0.173789	0.680648	0.615001	0.104643	0.618185	0.102349	0.0636172	0.881039	0.912176	0.00158388	0.811523	0.0144616	-0.579379	0.13229	-0.420074	0.300114	-0.305716	0.461496	0.04944	0.907451
TRINITY_DN108366_c0_g1	brown	-0.473485	0.235979	-0.514885	0.191645	-0.601161	0.11495	0.420668	0.29936	0.666163	0.0712795	0.499749	0.207296	-0.115206	0.785892	-0.247472	0.554586	0.814554	0.0138085	0.091839	0.828768	-0.393061	0.335401	-0.375023	0.359981	-0.358672	0.382942	0.296352	0.476016
TRINITY_DN11318_c0_g1	brown	-0.414237	0.307581	-0.741011	0.0354306	-0.808404	0.0151533	-0.0286331	0.946342	0.025943	0.951379	0.718077	0.0448415	0.657573	0.0763652	0.390109	0.339368	0.836291	0.00966612	0.492812	0.214685	-0.555885	0.152527	-0.44894	0.264502	-0.273692	0.511878	0.0672567	0.874273
TRINITY_DN11839_c0_g1	brown	-0.317005	0.444236	-0.480989	0.227587	-0.592751	0.121483	0.091321	0.829723	0.0568041	0.893721	0.443598	0.270926	0.281413	0.499546	0.018883	0.964603	0.925521	0.00097603	0.339976	0.409961	-0.420472	0.299609	-0.357723	0.384293	-0.264207	0.527183	0.332509	0.420974
TRINITY_DN12097_c0_g1	brown	-0.222871	0.595749	-0.326193	0.430388	-0.409985	0.313076	0.12516	0.767763	0.188691	0.654513	0.260201	0.533698	-0.0381185	0.928597	-0.283915	0.495574	0.881389	0.0038094	0.199107	0.636424	-0.21573	0.60788	-0.354841	0.388413	-0.278584	0.504052	0.411062	0.31168
TRINITY_DN12285_c0_g2	brown	-0.425426	0.293347	-0.498625	0.208484	-0.668786	0.0697672	0.401928	0.323614	0.27133	0.515675	0.490808	0.216844	0.336281	0.415395	-0.0559478	0.895317	0.946671	0.000364159	0.576385	0.134781	-0.618213	0.10233	-0.141131	0.738872	-0.428467	0.289533	0.213065	0.612429
TRINITY_DN13268_c0_g1	brown	-0.372143	0.363978	-0.60093	0.115127	-0.751829	0.0314524	0.189589	0.652946	0.125792	0.766617	0.632506	0.0923921	0.616895	0.103275	0.536002	0.170896	0.46096	0.250329	0.374043	0.361338	-0.706503	0.0501089	-0.148991	0.724749	-0.372821	0.363035	0.168388	0.69019
TRINITY_DN13352_c0_g4	brown	0.12064	0.775985	0.490419	0.217265	0.436311	0.279812	0.0774079	0.855439	-0.582928	0.129371	-0.300804	0.469091	0.0950178	0.822911	0.543837	0.163522	-0.688332	0.0590971	-0.433914	0.282766	-0.0683431	0.872255	0.662446	0.0734548	0.604913	0.112102	-0.249406	0.551395
TRINITY_DN134138_c0_g1	brown	-0.405087	0.319462	-0.438058	0.277668	-0.56765	0.142194	0.2553	0.541705	0.183554	0.663488	0.402719	0.322572	0.465148	0.245483	-0.174238	0.679856	0.865311	0.00550804	0.87821	0.00411377	-0.496188	0.211072	-0.199934	0.634994	-0.341656	0.4075	0.0141324	0.973505
TRINITY_DN14001_c0_g1	brown	-0.193008	0.646998	-0.296245	0.476184	-0.398489	0.328162	0.121467	0.77448	0.0634883	0.881279	0.260146	0.533787	-0.00545408	0.989774	-0.110649	0.79422	0.818467	0.0129934	0.0593117	0.889051	-0.267637	0.521629	-0.265933	0.524386	-0.217765	0.604416	0.448831	0.264633
TRINITY_DN146_c0_g2	brown	-0.553893	0.154316	-0.606649	0.110797	-0.716951	0.0453385	0.367536	0.370415	0.559233	0.149546	0.582206	0.129962	0.160916	0.70345	-0.205569	0.625279	0.955869	0.000207814	0.443588	0.270938	-0.506269	0.200475	-0.43072	0.286724	-0.368907	0.368495	0.210615	0.616619
TRINITY_DN14749_c0_g2	brown	-0.329767	0.425051	-0.330532	0.423912	-0.500399	0.20661	0.239768	0.567368	0.0341511	0.936016	0.299956	0.470408	0.376042	0.35857	-0.171709	0.684319	0.914539	0.00146213	0.731025	0.0393629	-0.486535	0.221487	-0.148942	0.724836	-0.299142	0.471672	0.21954	0.601399
TRINITY_DN1526_c1_g1	brown	-0.130897	0.757357	-0.375614	0.359162	-0.37157	0.364776	0.141873	0.737536	0.612929	0.106151	0.246438	0.556296	-0.36074	0.380002	-0.521243	0.185264	0.716828	0.0453931	0.0222569	0.958282	0.00523206	0.99019	-0.479634	0.229092	-0.525087	0.181462	0.42536	0.293429
TRINITY_DN160352_c0_g1	brown	-0.490882	0.216765	-0.550247	0.157621	-0.72907	0.0401628	0.0197685	0.962944	-0.180657	0.668566	0.620984	0.100357	0.788735	0.019996	0.652549	0.0794354	0.519204	0.187298	0.416276	0.304964	-0.739802	0.0358932	-0.284737	0.494272	-0.00132926	0.997508	0.186883	0.657667
TRINITY_DN16746_c0_g3	brown	-0.422638	0.296863	-0.552827	0.155279	-0.668824	0.0697457	0.217968	0.60407	0.298664	0.472415	0.502918	0.203965	0.266843	0.522913	-0.150448	0.722138	0.99661	9.71508e-08	0.526593	0.179983	-0.465245	0.245371	-0.401949	0.323586	-0.376521	0.357909	0.265619	0.524895
TRINITY_DN16754_c0_g1	brown	-0.440052	0.275232	-0.579098	0.132522	-0.523615	0.182913	0.292787	0.481591	0.659808	0.0750221	0.54742	0.160209	0.0292983	0.945097	-0.239874	0.567191	0.689116	0.0586912	0.282112	0.498435	-0.216312	0.606889	-0.367871	0.369946	-0.289533	0.486702	-0.239229	0.568265
TRINITY_DN1714_c0_g1	brown	-0.344893	0.402777	-0.407485	0.316328	-0.5389	0.168148	0.197595	0.63904	0.293356	0.480699	0.325216	0.431852	0.277995	0.504992	-0.356608	0.385884	0.87917	0.00402028	0.798178	0.0175663	-0.384389	0.347117	-0.346632	0.40025	-0.435468	0.280848	0.248678	0.552596
TRINITY_DN175177_c0_g1	brown	-0.336077	0.415697	-0.456371	0.255694	-0.563794	0.145537	0.181437	0.667197	0.361212	0.379333	0.36833	0.369302	0.095568	0.821898	-0.358659	0.382959	0.962948	0.00012366	0.503868	0.202972	-0.325291	0.431739	-0.450155	0.263052	-0.429921	0.287719	0.383177	0.348771
TRINITY_DN1761_c0_g1	brown	-0.451212	0.261794	-0.463114	0.247831	-0.621075	0.100293	0.400052	0.326091	0.345239	0.402274	0.438652	0.276941	0.340524	0.409159	-0.217239	0.60531	0.914447	0.00146672	0.762005	0.0279718	-0.561552	0.1475	-0.177022	0.674953	-0.423623	0.295618	0.123363	0.77103
TRINITY_DN190465_c0_g1	brown	-0.143533	0.734548	-0.144099	0.733532	-0.291587	0.483474	0.232255	0.57993	0.0946112	0.82366	0.0650707	0.878336	0.0951622	0.822645	-0.465661	0.244893	0.839196	0.00918184	0.655606	0.0775589	-0.264121	0.527322	-0.0931935	0.826271	-0.397146	0.329945	0.326885	0.429352
TRINITY_DN20218_c0_g1	brown	-0.461689	0.249482	-0.388262	0.341862	-0.422522	0.29701	0.320198	0.439403	0.584739	0.127896	0.360302	0.380624	-0.116973	0.782667	-0.448487	0.265044	0.770086	0.0253851	0.271024	0.516167	-0.21442	0.610115	-0.404589	0.320115	-0.175345	0.677905	0.0826516	0.845733
TRINITY_DN203701_c0_g1	brown	-0.189184	0.653652	-0.282247	0.498221	-0.385713	0.345317	0.127754	0.763055	0.0698271	0.869499	0.244306	0.559827	-0.0223694	0.958071	-0.137671	0.74511	0.820691	0.012544	0.0643937	0.879595	-0.258132	0.537072	-0.262281	0.53031	-0.219023	0.602276	0.454744	0.257609
TRINITY_DN20663_c0_g2	brown	-0.198573	0.637348	-0.27237	0.514001	-0.392625	0.335985	0.131042	0.757094	0.0768967	0.856386	0.230762	0.582437	-0.0271575	0.949105	-0.166643	0.693281	0.834754	0.00992883	0.090087	0.831999	-0.271167	0.515936	-0.282549	0.497742	-0.228969	0.585453	0.512566	0.194
TRINITY_DN21230_c0_g1	brown	-0.38711	0.343422	-0.662303	0.0735395	-0.760816	0.0283657	0.181849	0.666475	-0.00681902	0.987215	0.711055	0.0479953	0.678233	0.0644791	0.608265	0.109591	0.647851	0.0823705	0.343711	0.4045	-0.693217	0.0565933	-0.0938698	0.825025	-0.269083	0.519294	-0.0568448	0.893645
TRINITY_DN22468_c0_g1	brown	-0.609655	0.108559	-0.610927	0.10762	-0.727093	0.0409811	0.427212	0.291104	0.602313	0.114072	0.599203	0.116453	0.220464	0.599829	-0.221699	0.597734	0.934536	0.000667389	0.560975	0.148007	-0.550863	0.157059	-0.390259	0.339167	-0.358401	0.383327	0.10778	0.799471
TRINITY_DN22781_c0_g1	brown	0.389011	0.34085	0.448223	0.26536	0.626606	0.0964233	-0.186034	0.65915	0.173293	0.681522	-0.550301	0.157571	-0.611765	0.107004	-0.684848	0.0609225	-0.461345	0.249882	-0.153437	0.716789	0.731787	0.0390539	0.0170638	0.968011	0.0414311	0.922406	-0.168764	0.689524
TRINITY_DN231_c0_g3	brown	-0.510127	0.196494	-0.790715	0.0194702	-0.871606	0.00479502	0.0190996	0.964197	0.0670256	0.874703	0.788451	0.0200723	0.814697	0.0137783	0.455186	0.257089	0.7784	0.0228839	0.671114	0.0684415	-0.657889	0.0761748	-0.426785	0.29164	-0.260174	0.53374	-0.0660382	0.876538
TRINITY_DN2453_c0_g1	brown	-0.513853	0.192691	-0.469455	0.240549	-0.65304	0.0791322	0.413318	0.308765	0.345791	0.401472	0.481245	0.227304	0.179287	0.670971	-0.113245	0.789474	0.953626	0.00024074	0.37323	0.362466	-0.595322	0.119464	-0.267007	0.522647	-0.284127	0.495239	0.357962	0.383953
TRINITY_DN26329_c0_g1	brown	-0.246501	0.556192	-0.722421	0.0429555	-0.794152	0.0185783	0.101506	0.810979	0.273207	0.512657	0.679377	0.0638557	0.383982	0.347673	0.397915	0.328923	0.64138	0.0865158	0.163604	0.698673	-0.524103	0.182431	-0.320178	0.439432	-0.585518	0.127265	0.282923	0.497147
TRINITY_DN2681_c0_g1	brown	-0.377297	0.356837	-0.675739	0.0658517	-0.815299	0.0136508	0.191001	0.650488	0.129809	0.759328	0.671253	0.0683627	0.623458	0.0986147	0.397442	0.329552	0.741686	0.0351739	0.515186	0.19134	-0.694448	0.0559728	-0.209776	0.618056	-0.466475	0.243957	0.160816	0.703628
TRINITY_DN2755_c0_g1	brown	-0.27613	0.507973	-0.195628	0.642449	-0.331521	0.422442	0.318676	0.441704	0.350486	0.394673	0.12274	0.772163	-0.0226462	0.957553	-0.595562	0.119277	0.835823	0.00974555	0.619648	0.101305	-0.256818	0.53922	-0.213956	0.610907	-0.374868	0.360195	0.311339	0.452866
TRINITY_DN2837_c0_g2	brown	-0.261711	0.531238	-0.359414	0.381885	-0.553156	0.154981	-0.00843782	0.98418	-0.185154	0.660689	0.318276	0.44231	0.493352	0.214105	0.0870923	0.837526	0.812165	0.0143215	0.597249	0.117963	-0.499865	0.207174	-0.305708	0.46151	-0.248523	0.552852	0.473734	0.235697
TRINITY_DN29566_c0_g2	brown	0.334309	0.418308	0.479769	0.228942	0.471114	0.238662	-0.164269	0.697492	-0.635404	0.0904483	-0.368006	0.369756	0.00806534	0.984878	0.522564	0.183952	-0.742471	0.0348768	-0.54314	0.164171	0.120868	0.77557	0.510688	0.19592	0.443391	0.271177	-0.0526687	0.901429
TRINITY_DN2990_c0_g1	brown	-0.15407	0.715659	-0.241322	0.564782	-0.369508	0.367654	0.140861	0.739358	0.0250705	0.953012	0.173544	0.681079	0.0754821	0.859008	-0.278033	0.504931	0.901546	0.00221312	0.382284	0.34999	-0.271529	0.515354	-0.205032	0.626203	-0.324546	0.432857	0.422545	0.296981
TRINITY_DN29989_c0_g1	brown	0.532071	0.174662	0.707763	0.0495183	0.774068	0.0241672	-0.461394	0.249824	-0.5682	0.141721	-0.707661	0.049566	-0.41713	0.30387	-0.0207893	0.961031	-0.812741	0.0141968	-0.636954	0.0894188	0.609859	0.108408	0.17523	0.678108	0.49388	0.213539	0.208907	0.619546
TRINITY_DN31100_c1_g1	brown	-0.5015	0.205452	-0.566832	0.142899	-0.673915	0.0668659	0.238801	0.568979	0.37382	0.361648	0.536637	0.170292	0.209322	0.618835	-0.152045	0.719279	0.970766	6.1101e-05	0.426462	0.292045	-0.460975	0.250311	-0.465197	0.245426	-0.279454	0.502664	0.252633	0.546083
TRINITY_DN3148_c0_g2	brown	-0.426953	0.291429	-0.521996	0.184516	-0.638002	0.0887265	0.125801	0.7666	0.162599	0.700458	0.468748	0.241356	0.48116	0.227399	-0.124716	0.768571	0.92227	0.0011067	0.81367	0.0139971	-0.47162	0.238089	-0.388675	0.341304	-0.313096	0.450182	0.115166	0.785966
TRINITY_DN32221_c0_g1	brown	-0.36636	0.372066	-0.484654	0.223546	-0.603728	0.112997	0.161665	0.702118	0.173493	0.681169	0.4398	0.27554	0.242687	0.562512	-0.113353	0.789277	0.97273	4.96697e-05	0.435513	0.280793	-0.426583	0.291893	-0.376652	0.357728	-0.30489	0.462771	0.319916	0.439828
TRINITY_DN3415_c0_g1	brown	0.0460886	0.913706	-0.19321	0.646646	-0.241003	0.565312	-0.32146	0.437499	-0.0659069	0.876782	0.0104019	0.980498	0.193666	0.645853	-0.420303	0.299824	0.611915	0.106893	0.699546	0.0534452	0.0463097	0.913293	-0.516215	0.190301	-0.386969	0.343613	0.427825	0.290336
TRINITY_DN36201_c1_g2	brown	-0.193937	0.645383	-0.291022	0.48436	-0.394637	0.333291	0.126	0.766239	0.0688422	0.871328	0.253397	0.544828	-0.0109324	0.979503	-0.128549	0.761612	0.824525	0.0117926	0.0711085	0.86712	-0.264924	0.526021	-0.266109	0.524101	-0.220523	0.599728	0.450897	0.262167
TRINITY_DN36435_c0_g1	brown	-0.511035	0.195564	-0.591002	0.122867	-0.686988	0.0597973	0.383595	0.3482	0.595064	0.119666	0.57293	0.137686	0.042174	0.921017	-0.173006	0.682029	0.901791	0.00219707	0.235785	0.574015	-0.466647	0.24376	-0.406837	0.317174	-0.372795	0.363071	0.259204	0.535323
TRINITY_DN375_c2_g1	brown	-0.58481	0.127838	-0.638028	0.088709	-0.73085	0.0394342	0.295718	0.477006	0.524278	0.182259	0.604659	0.112293	0.424142	0.294964	-0.17258	0.68278	0.83216	0.0103823	0.814052	0.0139155	-0.528201	0.178413	-0.428584	0.289388	-0.371357	0.365073	-0.0365119	0.931601
TRINITY_DN38942_c0_g2	brown	-0.388979	0.340893	-0.28216	0.498359	-0.482832	0.225551	0.430875	0.286531	0.169709	0.687853	0.281462	0.499468	0.287682	0.489619	-0.241984	0.563681	0.88934	0.00311285	0.707343	0.0497147	-0.55381	0.154391	-0.0259042	0.951451	-0.314801	0.447584	0.202887	0.629897
TRINITY_DN415_c0_g1	brown	-0.382023	0.350347	-0.451171	0.261842	-0.643499	0.0851454	0.213097	0.612374	-0.097806	0.81778	0.470519	0.239338	0.5853	0.127441	0.234821	0.575628	0.843158	0.00854653	0.598547	0.116959	-0.669244	0.0695055	-0.111775	0.792161	-0.242782	0.562355	0.213155	0.612276
TRINITY_DN4332_c0_g1	brown	-0.401973	0.323555	-0.477512	0.231457	-0.600842	0.115194	0.224816	0.592458	0.251066	0.54866	0.438391	0.277261	0.196501	0.640935	-0.173849	0.680542	0.980003	1.96913e-05	0.43892	0.276614	-0.43463	0.281881	-0.367048	0.3711	-0.307099	0.459368	0.30748	0.458783
TRINITY_DN45579_c0_g1	brown	-0.271117	0.516017	-0.225269	0.591692	-0.344108	0.40392	0.201073	0.633027	0.212923	0.612671	0.147977	0.726567	0.114729	0.786764	-0.510833	0.195771	0.848754	0.00769804	0.706528	0.0500971	-0.247354	0.554782	-0.26137	0.531794	-0.308462	0.457273	0.238389	0.569666
TRINITY_DN4785_c0_g1	brown	-0.407443	0.316382	-0.429905	0.28774	-0.565531	0.144026	0.242848	0.562246	0.238719	0.569116	0.380254	0.35277	0.399124	0.327321	-0.251873	0.547331	0.876853	0.0042483	0.862294	0.00587256	-0.466702	0.243696	-0.269533	0.518569	-0.362293	0.377802	0.105311	0.803996
TRINITY_DN48073_c0_g1	brown	-0.489901	0.217826	-0.681811	0.0625406	-0.792232	0.0190733	0.0544846	0.898043	-0.0078447	0.985292	0.68778	0.0593845	0.711952	0.047585	0.363741	0.375755	0.851756	0.00726595	0.603942	0.112835	-0.637546	0.0890268	-0.37871	0.354891	-0.191131	0.650262	0.0423947	0.920605
TRINITY_DN5259_c0_g1	brown	-0.553919	0.154293	-0.626692	0.0963637	-0.759785	0.0287097	0.0475745	0.910932	-0.14838	0.725844	0.696946	0.0547257	0.816187	0.0134646	0.59163	0.122369	0.678493	0.0643374	0.497939	0.209211	-0.719895	0.0440464	-0.303997	0.46415	0.0335371	0.937165	-0.0165779	0.968922
TRINITY_DN53637_c0_g1	brown	-0.628087	0.0954026	-0.631695	0.0929407	-0.729464	0.0400006	0.367624	0.370291	0.689438	0.0585247	0.606528	0.110888	0.170938	0.68568	-0.259599	0.534678	0.865589	0.0054753	0.521177	0.185329	-0.492955	0.214531	-0.515383	0.191141	-0.345408	0.402029	0.145699	0.730656
TRINITY_DN5550_c0_g1	brown	-0.246584	0.556054	-0.34806	0.398179	-0.457534	0.254328	0.177303	0.674459	0.446	0.268028	0.258688	0.536165	-0.203585	0.628695	-0.40494	0.319655	0.813039	0.0141325	0.115942	0.784548	-0.210703	0.616469	-0.477701	0.231246	-0.418952	0.301543	0.637933	0.0887716
TRINITY_DN5837_c1_g1	brown	-0.223165	0.595252	-0.109509	0.796306	-0.281775	0.498971	0.126406	0.765501	-0.0115635	0.97832	0.0882677	0.835356	-0.0739732	0.861805	-0.247715	0.554185	0.765253	0.0269135	0.0946853	0.823523	-0.26286	0.529371	-0.276883	0.506767	-0.0673341	0.87413	0.640035	0.0873917
TRINITY_DN5978_c0_g1	brown	-0.482967	0.225402	-0.702701	0.0519161	-0.819576	0.012768	0.199845	0.635148	0.159855	0.705339	0.698527	0.0539449	0.60726	0.11034	0.253354	0.544898	0.91672	0.00135528	0.604248	0.112603	-0.660378	0.074682	-0.306697	0.459987	-0.351992	0.392503	0.0559683	0.895278
TRINITY_DN64123_c0_g1	brown	-0.408267	0.315309	-0.518691	0.187811	-0.639743	0.0875829	0.124516	0.768934	0.142203	0.736942	0.466566	0.243853	0.422978	0.296433	-0.109048	0.797151	0.963752	0.000115853	0.702344	0.0520881	-0.466912	0.243456	-0.395295	0.332412	-0.310269	0.454502	0.196643	0.640689
TRINITY_DN67_c0_g1	brown	-0.430343	0.287194	-0.588907	0.124537	-0.598744	0.116807	0.278653	0.503941	0.698219	0.0540968	0.507689	0.199005	0.0639364	0.880446	-0.395794	0.331747	0.814371	0.0138475	0.523251	0.183273	-0.268789	0.519769	-0.466907	0.243461	-0.47512	0.234137	0.00692384	0.987018
TRINITY_DN6827_c0_g1	brown	-0.490246	0.217453	-0.669532	0.069341	-0.759707	0.028736	0.256365	0.539962	0.482237	0.226208	0.657269	0.0765494	0.142196	0.736954	0.0663193	0.876015	0.846063	0.00809904	0.108234	0.798641	-0.500987	0.205991	-0.47864	0.230198	-0.343738	0.40446	0.323793	0.433987
TRINITY_DN7002_c0_g1	brown	-0.214381	0.610182	-0.384462	0.347019	-0.403467	0.321588	-0.118412	0.780044	0.29314	0.481039	0.296249	0.476177	-0.166057	0.69432	-0.207576	0.621831	0.640255	0.0872483	-0.111109	0.793379	-0.0426873	0.920059	-0.679754	0.0636508	-0.175981	0.676785	0.546396	0.161152
TRINITY_DN7057_c0_g1	brown	-0.476586	0.232493	-0.511957	0.194622	-0.645308	0.0839856	0.262417	0.530089	0.286545	0.491412	0.477215	0.231788	0.330164	0.42446	-0.191975	0.648793	0.982511	1.31981e-05	0.668617	0.0698643	-0.50174	0.2052	-0.357309	0.384884	-0.318025	0.442689	0.184511	0.661813
TRINITY_DN7152_c0_g1	brown	-0.561531	0.147519	-0.638226	0.0885785	-0.691646	0.0573917	0.433805	0.2829	0.77795	0.0230151	0.604475	0.112432	0.146169	0.729812	-0.288493	0.48834	0.796822	0.0179033	0.551161	0.156788	-0.445192	0.269001	-0.387812	0.342471	-0.45836	0.253361	-0.0394873	0.926038
TRINITY_DN72335_c1_g1	brown	-0.410397	0.312541	-0.474301	0.235059	-0.569351	0.140733	0.351914	0.392616	0.502535	0.204367	0.454719	0.257639	-0.0776569	0.854978	-0.203623	0.628629	0.857302	0.00650907	0.0850233	0.841348	-0.3797	0.35353	-0.348426	0.39765	-0.328308	0.427226	0.346039	0.40111
TRINITY_DN7506_c0_g1	brown	-0.499231	0.207843	-0.315588	0.446387	-0.523074	0.183448	0.520427	0.186076	-0.026917	0.949555	0.449478	0.26386	0.420662	0.299368	0.318672	0.441709	0.702974	0.051785	0.275834	0.508446	-0.758031	0.0293012	0.193697	0.645801	0.0071525	0.98659	0.0252673	0.952644
TRINITY_DN7560_c1_g1	brown	-0.465593	0.244971	-0.642332	0.0858981	-0.750887	0.0317872	0.120776	0.775737	-0.0701881	0.868829	0.713848	0.0467253	0.671466	0.0682422	0.644173	0.0847121	0.647132	0.0828254	0.252155	0.546867	-0.692079	0.0571712	-0.201743	0.631871	-0.0796021	0.851375	0.00416194	0.992196
TRINITY_DN76044_c0_g3	brown	-0.390612	0.338691	-0.495654	0.211642	-0.615835	0.104039	0.101649	0.810718	0.103503	0.807314	0.440976	0.274107	0.447864	0.26579	-0.112749	0.79038	0.943383	0.000434665	0.743001	0.0346769	-0.453306	0.259308	-0.3823	0.349968	-0.298387	0.472846	0.177849	0.673497
TRINITY_DN8277_c0_g1	brown	-0.352044	0.392428	-0.63902	0.0880568	-0.76664	0.0264694	-0.0454144	0.914965	-0.0963014	0.820548	0.633681	0.0916015	0.633148	0.0919597	0.499832	0.207209	0.724608	0.0420242	0.349714	0.395788	-0.603614	0.113083	-0.386224	0.344623	-0.247134	0.555145	0.296544	0.475717
TRINITY_DN947_c0_g1	brown	-0.412845	0.309375	-0.421596	0.298183	-0.52535	0.181204	0.344757	0.402975	0.501848	0.205087	0.358684	0.382924	0.0969389	0.819375	-0.457487	0.254384	0.897654	0.00247862	0.643061	0.0854275	-0.357649	0.384398	-0.324085	0.433549	-0.419207	0.301219	0.169435	0.688337
TRINITY_DN9481_c0_g2	brown	-0.529576	0.177075	-0.601032	0.115049	-0.717884	0.0449265	0.303479	0.464949	0.432266	0.284805	0.56846	0.141497	0.283017	0.496999	-0.172899	0.682218	0.986717	5.80056e-06	0.582524	0.129702	-0.520076	0.186426	-0.418609	0.301981	-0.361186	0.37937	0.17814	0.672987
TRINITY_DN9583_c0_g1	brown	-0.393772	0.334448	-0.484475	0.223743	-0.568518	0.141448	0.24978	0.550777	0.365609	0.373122	0.417961	0.302807	0.283008	0.497013	-0.319276	0.440797	0.908063	0.00181126	0.758895	0.0290089	-0.382134	0.350195	-0.32078	0.438524	-0.411091	0.311643	0.0490349	0.908207
TRINITY_DN9679_c0_g2	brown	-0.545516	0.161964	-0.697118	0.0546406	-0.827051	0.0113134	0.298156	0.473205	0.241366	0.564708	0.71433	0.0465082	0.547477	0.160156	0.225059	0.592048	0.931108	0.000775762	0.550307	0.157565	-0.699649	0.0533953	-0.278997	0.503392	-0.323481	0.434457	0.0537784	0.89936
TRINITY_DN10078_c0_g2	green	-0.520945	0.18556	-0.574802	0.136108	-0.664993	0.0719599	0.140726	0.739601	0.239425	0.567938	0.56366	0.145654	0.70492	0.0508566	0.0790263	0.852441	0.593522	0.120876	0.958569	0.00017232	-0.54944	0.158357	-0.326319	0.4302	-0.243488	0.561184	-0.200356	0.634265
TRINITY_DN10085_c0_g1	green	-0.507727	0.198965	0.0896339	0.832834	-0.134619	0.750623	0.613819	0.105501	-0.115569	0.78523	0.0726914	0.864183	0.377347	0.356768	-0.0863279	0.838938	0.486694	0.221313	0.657842	0.0762031	-0.60594	0.111329	0.428115	0.289973	0.297977	0.473483	-0.261823	0.531056
TRINITY_DN10531_c0_g1	green	0.129375	0.760114	-0.269046	0.519354	-0.105559	0.803542	-0.1478	0.726884	0.377498	0.356561	0.0832785	0.844573	-0.10207	0.809944	-0.544287	0.163104	0.380304	0.352702	0.44345	0.271106	0.321251	0.437814	-0.331947	0.42181	-0.509332	0.197312	-0.199687	0.635421
TRINITY_DN1137_c0_g3	green	-0.454195	0.258257	-0.282694	0.497511	-0.401306	0.324434	0.332722	0.42066	0.163639	0.69861	0.315049	0.447207	0.565413	0.144128	-0.0903178	0.831573	0.47977	0.22894	0.964856	0.000105676	-0.503062	0.203816	0.0179599	0.966332	-0.124687	0.768624	-0.320722	0.438612
TRINITY_DN12528_c0_g2	green	-0.285212	0.493521	-0.336757	0.414693	-0.387546	0.34283	-0.0594148	0.888859	-0.0378999	0.929006	0.300922	0.468908	0.680356	0.0633246	0.031578	0.940831	0.371465	0.364922	0.965117	0.000103359	-0.318487	0.44199	-0.218754	0.602733	-0.138767	0.743133	-0.255519	0.541346
TRINITY_DN12577_c0_g1	green	0.251643	0.547709	0.0919282	0.828603	0.272146	0.514362	-0.0646861	0.879051	0.141927	0.737439	-0.197153	0.639806	-0.172941	0.682143	-0.493711	0.213719	-0.00797542	0.985047	0.300694	0.469261	0.433464	0.283321	0.0940287	0.824733	-0.198283	0.63785	-0.495215	0.21211
TRINITY_DN13439_c0_g1	green	-0.568217	0.141706	-0.349469	0.396141	-0.44121	0.273823	0.175345	0.677905	0.154979	0.714034	0.382032	0.350335	0.593499	0.120893	-0.0730547	0.863509	0.495753	0.211536	0.924437	0.00101842	-0.451818	0.261073	-0.250046	0.55034	0.0692849	0.870506	-0.303449	0.464996
TRINITY_DN14257_c0_g1	green	-0.702859	0.0518403	-0.437118	0.278821	-0.562753	0.146447	0.193504	0.646136	0.0257466	0.951746	0.531239	0.175465	0.770783	0.0251691	0.215088	0.608976	0.538892	0.168156	0.846938	0.00796727	-0.636967	0.0894099	-0.241213	0.564962	0.231758	0.580763	-0.329774	0.42504
TRINITY_DN14297_c1_g1	green	-0.00561463	0.989473	-0.0900389	0.832087	-0.226849	0.589025	-0.0247086	0.95369	-0.21899	0.602332	0.00977317	0.981676	0.446202	0.267785	-0.15096	0.721221	0.471948	0.237716	0.853333	0.00704529	-0.256153	0.540309	-0.0205389	0.9615	-0.344598	0.403207	0.188281	0.655228
TRINITY_DN14589_c0_g2	green	-0.0329833	0.938201	0.499044	0.208041	0.377313	0.356816	0.203158	0.629431	-0.515323	0.191202	-0.383912	0.347768	0.291144	0.48417	-0.0692933	0.87049	-0.161556	0.702312	0.521541	0.184967	-0.137732	0.745	0.595817	0.119078	0.441898	0.272986	-0.36334	0.376321
TRINITY_DN14663_c1_g2	green	-0.387998	0.342219	-0.360647	0.380134	-0.438963	0.276562	-0.0221127	0.958552	-0.0809812	0.848823	0.35942	0.381877	0.753206	0.0309665	0.115837	0.78474	0.419052	0.301415	0.963949	0.00011399	-0.417592	0.30328	-0.223685	0.594371	-0.0286393	0.946331	-0.264445	0.526797
TRINITY_DN14680_c0_g1	green	-0.389533	0.340145	-0.335243	0.416928	-0.410876	0.31192	-0.00373483	0.992997	-0.0442277	0.917181	0.333948	0.418842	0.715428	0.046016	0.0682137	0.872496	0.391096	0.338039	0.963713	0.000116222	-0.395674	0.331907	-0.217117	0.605519	-0.0229209	0.957038	-0.274736	0.510205
TRINITY_DN153533_c0_g2	green	-0.594805	0.119869	-0.645418	0.0839149	-0.740371	0.0356752	0.19363	0.645916	0.326596	0.429784	0.652465	0.0794877	0.719533	0.0442038	0.150405	0.722215	0.582755	0.129513	0.907959	0.00181724	-0.618901	0.101838	-0.349006	0.39681	-0.245407	0.558002	-0.211647	0.614853
TRINITY_DN160831_c0_g2	green	-0.414917	0.306708	-0.486141	0.221917	-0.482355	0.226077	0.0721623	0.865165	0.42496	0.293933	0.41568	0.305728	0.365211	0.373683	-0.28568	0.492781	0.570294	0.139926	0.831853	0.0104368	-0.226365	0.589843	-0.453388	0.259212	-0.259491	0.534855	-0.224296	0.593337
TRINITY_DN17093_c1_g2	green	0.0196414	0.963182	0.172361	0.683166	0.0565819	0.894135	0.300691	0.469266	-0.237923	0.570444	-0.137579	0.745276	0.350304	0.394936	-0.0705694	0.868121	0.129265	0.760315	0.679867	0.0635896	-0.267292	0.522187	0.545075	0.162373	-0.131264	0.756693	-0.273247	0.512592
TRINITY_DN1790_c0_g1	green	-0.269193	0.519117	0.257131	0.538709	0.0477734	0.910561	0.333274	0.41984	-0.291247	0.484007	-0.171021	0.685534	0.353653	0.390115	-0.222421	0.596511	0.307235	0.45916	0.771135	0.0250607	-0.374756	0.36035	0.340618	0.40902	0.243616	0.560971	-0.0959818	0.821136
TRINITY_DN18457_c0_g1	green	-0.540925	0.166243	-0.729693	0.0399067	-0.763275	0.0275549	0.0197785	0.962925	0.213064	0.61243	0.723022	0.042698	0.829503	0.0108601	0.310858	0.453602	0.542322	0.164934	0.870603	0.00490433	-0.552922	0.155193	-0.425064	0.293802	-0.211494	0.615115	-0.325674	0.431166
TRINITY_DN1916_c0_g1	green	-0.521431	0.185077	-0.472401	0.237204	-0.566453	0.143227	0.250435	0.549699	0.0329693	0.938227	0.534763	0.172078	0.81162	0.0144403	0.262867	0.529358	0.519847	0.186655	0.919864	0.00121044	-0.62823	0.095304	-0.0190531	0.964284	-0.0610783	0.885763	-0.459295	0.252268
TRINITY_DN2002_c0_g1	green	-0.506196	0.200551	-0.230335	0.583154	-0.353195	0.390773	0.154322	0.715207	-0.0783885	0.853622	0.293662	0.480221	0.697422	0.0544899	0.0623791	0.883342	0.393694	0.334552	0.935531	0.000637909	-0.491644	0.215943	-0.0829485	0.845183	0.171365	0.684926	-0.326018	0.43065
TRINITY_DN2066_c0_g1	green	-0.563689	0.145628	-0.489871	0.217858	-0.652832	0.0792607	0.361814	0.37848	0.198664	0.63719	0.532822	0.17394	0.695041	0.0556754	0.117784	0.781189	0.644606	0.0844341	0.929336	0.000836043	-0.709686	0.0486252	-0.0843287	0.842632	-0.221758	0.597634	-0.173397	0.681338
TRINITY_DN2151_c0_g1	green	-0.00632208	0.988146	0.0560339	0.895156	-0.138383	0.743825	-0.0138387	0.974056	0.00633195	0.988128	-0.153034	0.717509	-0.165278	0.695701	-0.442005	0.272856	0.517668	0.188838	0.222414	0.596522	-0.101896	0.810264	-0.313006	0.450319	-0.270284	0.517358	0.891096	0.00297103
TRINITY_DN2382_c1_g1	green	-0.563504	0.14579	-0.771898	0.0248264	-0.794079	0.0185968	0.191716	0.649243	0.514813	0.191718	0.761147	0.0282557	0.6536	0.0787877	0.198684	0.637156	0.506623	0.200108	0.776779	0.0233591	-0.55399	0.154229	-0.38944	0.340271	-0.373273	0.362408	-0.329178	0.425928
TRINITY_DN2397_c0_g2	green	-0.312572	0.450983	-0.285727	0.492706	-0.431973	0.285168	0.166671	0.693232	0.0471473	0.91173	0.259319	0.535134	0.56255	0.146624	-0.0929147	0.826785	0.545102	0.162348	0.962106	0.000132196	-0.461143	0.250116	-0.0979251	0.817561	-0.278749	0.503789	-0.0113615	0.978699
TRINITY_DN2715_c0_g1	green	-0.505803	0.200959	-0.616565	0.103513	-0.668043	0.0701936	0.0657212	0.877127	0.200036	0.634817	0.614141	0.105267	0.787613	0.0202978	0.224473	0.593038	0.470383	0.239493	0.919857	0.00121077	-0.528751	0.177877	-0.329437	0.425542	-0.19959	0.635588	-0.327889	0.427852
TRINITY_DN28353_c0_g1	green	-0.0497954	0.906788	0.0576116	0.892217	-0.174603	0.679212	0.225641	0.591065	-0.0184691	0.965378	-0.115554	0.785258	-0.0409337	0.923335	-0.410843	0.311964	0.640425	0.0871368	0.413369	0.308699	-0.277664	0.50552	-0.0186127	0.965109	-0.342139	0.406794	0.690704	0.0578735
TRINITY_DN2866_c0_g1	green	0.189442	0.653204	0.198174	0.638038	0.0332496	0.937703	-0.0447866	0.916137	-0.391595	0.337369	-0.280813	0.5005	0.207588	0.621811	-0.278093	0.504835	0.362173	0.377972	0.64039	0.0871598	-0.106178	0.802407	0.134526	0.750791	-0.27239	0.513969	0.398576	0.328047
TRINITY_DN29671_c0_g1	green	-0.192415	0.648027	-0.451747	0.261157	-0.518282	0.188221	-0.231686	0.580884	-0.170713	0.686078	0.379327	0.354043	0.773993	0.0241898	0.224731	0.592601	0.442317	0.272478	0.885981	0.00339602	-0.356644	0.385833	-0.345311	0.40217	-0.273847	0.51163	-0.0101946	0.980886
TRINITY_DN31225_c0_g4	green	-0.0948801	0.823165	-0.0442072	0.917219	-0.109008	0.797224	0.220423	0.599899	-0.180528	0.668793	0.0665276	0.875628	0.516024	0.190493	0.00879341	0.983513	0.256517	0.539713	0.807746	0.0153021	-0.300551	0.469483	0.362634	0.37732	-0.131734	0.755842	-0.444095	0.270325
TRINITY_DN31325_c0_g1	green	-0.411226	0.311468	-0.505575	0.201195	-0.580247	0.131573	0.108752	0.797692	0.139904	0.741082	0.469852	0.240097	0.649667	0.0812288	-0.018386	0.965534	0.677513	0.0648734	0.976089	3.35659e-05	-0.459785	0.251697	-0.264214	0.527172	-0.277376	0.505981	-0.200502	0.634012
TRINITY_DN31325_c0_g3	green	-0.403074	0.322106	-0.215803	0.607756	-0.353987	0.389636	0.316439	0.445095	0.00681681	0.987219	0.250826	0.549055	0.570218	0.139991	-0.0891148	0.833792	0.562889	0.146328	0.956821	0.000194793	-0.502004	0.204924	0.0840492	0.843148	-0.0846974	0.84195	-0.267921	0.521171
TRINITY_DN3214_c2_g1	green	-0.596019	0.118921	-0.581165	0.130817	-0.730753	0.0394739	0.101824	0.810395	-0.0653985	0.877727	0.62747	0.0958271	0.82085	0.0125123	0.342995	0.405544	0.756365	0.0298698	0.784755	0.0210796	-0.702741	0.0518972	-0.320214	0.439379	-0.0117825	0.97791	-0.0584496	0.890656
TRINITY_DN32779_c1_g1	green	-0.262484	0.529981	-0.465756	0.244784	-0.599263	0.116407	-0.0601058	0.887573	-0.201614	0.632094	0.427332	0.290954	0.766766	0.026429	0.259893	0.534198	0.656442	0.0770501	0.839793	0.00908417	-0.525261	0.18129	-0.233925	0.577129	-0.289113	0.487363	0.0971211	0.81904
TRINITY_DN33245_c0_g1	green	-0.390531	0.3388	-0.481837	0.22665	-0.612191	0.106691	0.0665557	0.875576	-0.0138739	0.97399	0.44778	0.26589	0.678295	0.0644453	0.0499716	0.906459	0.775052	0.0238717	0.929199	0.000840832	-0.526637	0.179941	-0.282234	0.498242	-0.26258	0.529826	0.0211521	0.960352
TRINITY_DN3337_c0_g2	green	-0.675852	0.065789	-0.749441	0.0323056	-0.887066	0.00330282	0.219874	0.60083	0.268391	0.520411	0.7822	0.0217938	0.786424	0.0206209	0.325618	0.431249	0.732711	0.0386814	0.798157	0.0175716	-0.772163	0.0247451	-0.390559	0.338762	-0.226273	0.589997	-0.0763555	0.857389
TRINITY_DN34489_c0_g1	green	-0.198177	0.638032	0.259042	0.535587	0.108275	0.798565	0.0361467	0.932284	-0.202482	0.630595	-0.248203	0.553379	0.214383	0.610179	-0.386596	0.344119	0.165663	0.695018	0.706566	0.050079	-0.116329	0.783843	-0.0330474	0.938081	0.25442	0.543148	0.0907381	0.830798
TRINITY_DN36489_c0_g1	green	-0.498669	0.208437	-0.305762	0.461427	-0.459044	0.252562	0.401316	0.324421	0.0900812	0.832009	0.357603	0.384464	0.582549	0.129681	-0.0503938	0.905671	0.664277	0.0723785	0.931562	0.00076081	-0.599397	0.116303	0.0599836	0.8878	-0.101224	0.811497	-0.259569	0.534726
TRINITY_DN4167_c0_g1	green	-0.175553	0.677538	-0.185104	0.660776	-0.22983	0.584003	0.00176758	0.996686	0.017419	0.967346	0.101124	0.811681	0.307646	0.458527	-0.390464	0.338891	0.628489	0.0951261	0.849942	0.00752521	-0.12287	0.771927	-0.222903	0.595695	-0.195778	0.642188	-0.0629114	0.882352
TRINITY_DN45008_c0_g2	green	-0.511327	0.195266	-0.582906	0.129389	-0.640364	0.0871772	0.15696	0.710498	0.312724	0.450749	0.572293	0.138226	0.675598	0.0659298	0.0705318	0.868191	0.515896	0.190623	0.934799	0.000659521	-0.506621	0.20011	-0.303463	0.464974	-0.255722	0.541014	-0.306909	0.45966
TRINITY_DN48249_c0_g2	green	-0.284853	0.49409	-0.354579	0.388787	-0.401844	0.323724	-0.0196111	0.963239	-0.119662	0.777767	0.358498	0.383189	0.796695	0.017935	0.247824	0.554006	0.273107	0.512817	0.917593	0.00131401	-0.401305	0.324436	-0.0707374	0.867809	-0.0987955	0.81596	-0.398636	0.327967
TRINITY_DN48533_c0_g1	green	-0.138489	0.743634	-0.395968	0.331515	-0.320659	0.438706	-0.0661599	0.876312	0.251949	0.547206	0.28081	0.500505	0.346546	0.400375	-0.273797	0.51171	0.456206	0.255887	0.80955	0.0148967	-0.0312859	0.941377	-0.302003	0.467233	-0.370262	0.3666	-0.345039	0.402564
TRINITY_DN5201_c0_g2	green	-0.520126	0.186376	-0.612949	0.106137	-0.661795	0.0738399	0.196587	0.640786	0.461802	0.249351	0.567394	0.142414	0.486581	0.221436	-0.15051	0.722026	0.709773	0.0485847	0.881894	0.00376247	-0.438973	0.27655	-0.416575	0.30458	-0.34437	0.403539	-0.180878	0.668179
TRINITY_DN52585_c0_g1	green	-0.0528585	0.901075	-0.172547	0.682838	-0.292823	0.481534	-0.00519838	0.990253	-0.18913	0.653748	0.0866147	0.838408	0.4471	0.266705	-0.180854	0.668221	0.641511	0.0864306	0.86736	0.00526898	-0.269446	0.518709	-0.0708888	0.867528	-0.357363	0.384806	0.145977	0.730157
TRINITY_DN54752_c0_g2	green	-0.483485	0.224832	-0.483556	0.224753	-0.520973	0.185532	0.214547	0.609899	0.467187	0.24314	0.468752	0.241351	0.482339	0.226095	-0.096979	0.819301	0.377462	0.35661	0.848473	0.00773937	-0.393979	0.334171	-0.280298	0.50132	-0.252972	0.545526	-0.316067	0.44566
TRINITY_DN5546_c1_g1	green	-0.34195	0.40707	-0.441006	0.27407	-0.527906	0.178701	0.0169714	0.968185	0.061804	0.884412	0.390658	0.338629	0.660588	0.0745568	-0.0105056	0.980303	0.577757	0.133636	0.987083	5.336e-06	-0.416865	0.304209	-0.285716	0.492724	-0.275982	0.508209	-0.103978	0.806442
TRINITY_DN55848_c0_g1	green	-0.294727	0.478554	-0.355316	0.387731	-0.409374	0.31387	-0.0494679	0.907399	-0.0253191	0.952547	0.316471	0.445046	0.679165	0.0639708	0.0210337	0.960574	0.413166	0.308961	0.973807	4.40497e-05	-0.3308	0.423513	-0.230878	0.582241	-0.157931	0.708766	-0.240279	0.566516
TRINITY_DN5697_c0_g1	green	-0.315144	0.447063	-0.436382	0.279724	-0.507875	0.198813	0.0267118	0.949939	0.196286	0.641307	0.36106	0.379548	0.54167	0.165544	-0.13449	0.750855	0.55206	0.155973	0.958115	0.000177981	-0.345322	0.402154	-0.337326	0.413856	-0.357686	0.384346	-0.0548303	0.897399
TRINITY_DN575_c0_g1	green	0.141475	0.738252	0.14499	0.731929	-0.0520662	0.902552	-0.0766385	0.856865	-0.521778	0.184732	-0.176186	0.676424	0.361308	0.379197	0.0680483	0.872803	0.240436	0.566256	0.488814	0.219005	-0.254329	0.543297	0.16296	0.699816	-0.169196	0.688761	0.440232	0.275013
TRINITY_DN576_c0_g1	green	0.415878	0.305474	0.426667	0.291788	0.326212	0.430359	-0.116252	0.783983	-0.351292	0.393511	-0.559298	0.149488	-0.146535	0.729155	-0.589841	0.123791	0.214032	0.610777	0.457597	0.254255	0.227298	0.588268	0.169179	0.68879	-0.28742	0.490032	0.447762	0.265912
TRINITY_DN60811_c0_g1	green	-0.584141	0.128382	-0.1445	0.73281	-0.322882	0.435357	0.538454	0.16857	0.266508	0.523455	0.233842	0.577268	0.405572	0.318827	-0.215465	0.608333	0.450663	0.262446	0.86658	0.00535918	-0.56798	0.14191	0.10464	0.805228	0.0371435	0.93042	-0.256433	0.53985
TRINITY_DN62330_c0_g1	green	-0.443187	0.271423	-0.494125	0.213277	-0.646561	0.0831875	0.111156	0.793292	0.027919	0.947679	0.47323	0.236266	0.686577	0.0600124	0.0669235	0.874893	0.768738	0.025806	0.928357	0.000870622	-0.583625	0.128802	-0.288863	0.487757	-0.253811	0.544147	0.0546709	0.897696
TRINITY_DN65063_c1_g1	green	-0.519902	0.1866	-0.571449	0.138942	-0.635452	0.0904164	0.195372	0.642892	0.414054	0.307818	0.53892	0.16813	0.538455	0.168568	-0.107104	0.800711	0.628565	0.0950741	0.919489	0.00122717	-0.463469	0.24742	-0.369901	0.367104	-0.306542	0.460225	-0.198247	0.637912
TRINITY_DN6865_c0_g1	green	-0.149828	0.723249	-0.220874	0.599133	-0.0352782	0.933908	-0.139495	0.741821	0.269795	0.518146	0.188595	0.654681	0.181113	0.667766	-0.112242	0.791308	-0.116542	0.783454	0.36008	0.380939	0.191665	0.649333	-0.241906	0.56381	0.0800899	0.850472	-0.681944	0.0624694
TRINITY_DN716_c0_g1	green	-0.464932	0.245732	-0.12802	0.762572	-0.273323	0.512471	0.116225	0.784033	-0.233641	0.577604	0.205255	0.625819	0.698508	0.0539541	0.0935828	0.825554	0.360651	0.380128	0.890324	0.00303283	-0.479526	0.229212	-0.0286195	0.946368	0.272165	0.514332	-0.265475	0.525127
TRINITY_DN7285_c0_g1	green	-0.0351592	0.934131	-0.233391	0.578023	-0.0900435	0.832079	-0.158004	0.708636	0.343376	0.404988	0.106606	0.801623	0.0940137	0.82476	-0.413826	0.30811	0.143836	0.734005	0.583917	0.128565	0.231302	0.581528	-0.342397	0.406418	-0.256855	0.53916	-0.374916	0.360129
TRINITY_DN7860_c0_g1	green	0.165021	0.696157	0.244213	0.559981	0.0266492	0.950056	-0.0442145	0.917206	-0.385602	0.345468	-0.30501	0.462586	0.0774963	0.855275	-0.213296	0.612034	0.304389	0.463544	0.367505	0.370458	-0.144804	0.732263	0.0626716	0.882798	-0.20013	0.634656	0.697016	0.0546911
TRINITY_DN804_c0_g3	green	-0.0114339	0.978563	-0.249694	0.550919	-0.00566784	0.989373	-0.267696	0.521533	0.208814	0.619706	0.269241	0.519039	-0.0253063	0.952571	0.38442	0.347075	-0.482307	0.226131	-0.496949	0.210262	0.265832	0.524549	-0.237085	0.571842	0.201753	0.631854	-0.514573	0.191961
TRINITY_DN8254_c0_g1	green	-0.308993	0.456459	-0.389453	0.340254	-0.440755	0.274375	-0.0658133	0.876956	-0.0789993	0.852491	0.368295	0.369351	0.765935	0.0266945	0.156169	0.71191	0.369768	0.36729	0.954655	0.000225237	-0.377592	0.356432	-0.205289	0.625761	-0.123517	0.770751	-0.296797	0.475322
TRINITY_DN877_c1_g2	green	-0.396291	0.331084	-0.42157	0.298215	-0.495788	0.211498	0.132248	0.754912	0.175423	0.677768	0.375952	0.358694	0.50699	0.199728	-0.19298	0.647046	0.718359	0.0447175	0.944356	0.000412944	-0.378589	0.355058	-0.276372	0.507585	-0.246009	0.557006	-0.146919	0.728465
TRINITY_DN88000_c0_g1	green	-0.308259	0.457585	-0.329118	0.426018	-0.390625	0.338673	-0.01425	0.973285	-0.0460507	0.913777	0.307849	0.458216	0.696802	0.0547972	0.0503595	0.905736	0.380329	0.352667	0.972347	5.17773e-05	-0.356449	0.386111	-0.171356	0.684942	-0.119107	0.778777	-0.281891	0.498786
TRINITY_DN8842_c0_g1	green	0.133986	0.751767	0.205201	0.625913	0.0484266	0.909342	0.0056148	0.989472	-0.301412	0.468149	-0.289691	0.486453	0.155817	0.712538	-0.410799	0.312021	0.413172	0.308954	0.701726	0.0523857	-0.0815496	0.847771	0.105983	0.802765	-0.249218	0.551704	0.344018	0.404052
TRINITY_DN8952_c0_g1	green	-0.320444	0.439032	-0.0551685	0.896769	-0.226034	0.590401	0.226208	0.590106	-0.267909	0.52119	0.11341	0.789172	0.623283	0.0987378	0.0180648	0.966136	0.444102	0.270317	0.905137	0.00198521	-0.487732	0.220181	0.183484	0.663611	0.0727244	0.864122	-0.197732	0.638802
TRINITY_DN9001_c0_g1	green	-0.282232	0.498245	-0.54346	0.163873	-0.480841	0.227751	-0.0993303	0.814977	0.254175	0.54355	0.479394	0.229359	0.614533	0.104982	0.0882648	0.835361	0.254158	0.543578	0.821303	0.0124222	-0.214762	0.609532	-0.352654	0.39155	-0.283269	0.496598	-0.45028	0.262902
TRINITY_DN90036_c0_g1	green	-0.346924	0.399825	-0.139737	0.741385	-0.241648	0.56424	0.316028	0.445718	0.0323775	0.939335	0.192977	0.647051	0.563998	0.145359	-0.0255502	0.952114	0.273074	0.512871	0.907347	0.00185287	-0.435233	0.281138	0.199755	0.635303	-0.0422552	0.920866	-0.438671	0.276918
TRINITY_DN93349_c0_g1	green	-0.329297	0.42575	-0.433015	0.283877	-0.517503	0.189003	-0.0602881	0.887233	0.00580906	0.989108	0.376823	0.357492	0.677844	0.0646921	0.0122184	0.977093	0.556174	0.152269	0.973357	4.63407e-05	-0.389619	0.340029	-0.344265	0.403692	-0.234006	0.576994	-0.0627707	0.882614
TRINITY_DN10362_c0_g2	grey	0.00439526	0.991759	-0.158818	0.707185	-0.117763	0.781227	-0.107779	0.799474	-0.484658	0.223542	0.232887	0.578869	0.420221	0.299928	0.612363	0.106565	0.107943	0.799174	-0.0937074	0.825324	-0.175253	0.678068	0.198511	0.637455	0.204391	0.627306	-0.348657	0.397315
TRINITY_DN1094_c0_g1	grey	0.488219	0.219652	-0.0962054	0.820725	0.135961	0.748197	-0.509932	0.196695	0.271724	0.51504	-0.135456	0.74911	-0.607678	0.110028	-0.43178	0.285408	0.0133114	0.975044	-0.465793	0.24474	0.715818	0.045842	-0.536205	0.170703	-0.443543	0.270992	0.339374	0.410845
TRINITY_DN10952_c1_g1	grey	0.18194	0.666317	0.392597	0.336023	0.390073	0.339417	-0.142517	0.736377	-0.308993	0.456459	-0.425466	0.293296	0.142471	0.736459	-0.316251	0.445381	-0.257591	0.537957	0.570185	0.14002	0.217191	0.605392	0.205788	0.624903	0.141295	0.738577	-0.24113	0.5651
TRINITY_DN11708_c0_g1	grey	0.263459	0.528398	0.259427	0.53496	0.165231	0.695785	-0.32418	0.433406	-0.1693	0.688576	-0.344788	0.40293	-0.315781	0.446094	-0.172689	0.682589	-0.142734	0.735986	-0.298217	0.47311	0.211117	0.615761	-0.287055	0.490608	-0.0519239	0.902817	0.866704	0.00534477
TRINITY_DN146_c0_g1	grey	-0.0844469	0.842413	-0.154968	0.714054	-0.357916	0.384018	0.16131	0.702749	0.119147	0.778705	0.104371	0.80572	-0.0590548	0.88953	-0.119944	0.777252	0.546666	0.160903	0.070208	0.868792	-0.332508	0.420977	-0.185463	0.660149	-0.410352	0.3126	0.806006	0.0156993
TRINITY_DN14783_c1_g1	grey	0.300662	0.469311	0.485431	0.222695	0.445676	0.268418	-0.433057	0.283825	-0.538319	0.168697	-0.469172	0.240871	-0.168102	0.690697	0.15871	0.707379	-0.593304	0.121047	-0.472651	0.236921	0.291834	0.483085	-0.029257	0.945175	0.441317	0.273692	0.457723	0.254107
TRINITY_DN1500_c0_g1	grey	0.424827	0.294101	0.333435	0.419602	0.231496	0.581203	-0.0796654	0.851258	-0.0911288	0.830077	-0.486704	0.221303	-0.537345	0.16962	-0.63486	0.0908116	0.318594	0.441827	-0.0838822	0.843457	0.277337	0.506043	-0.0403679	0.924392	-0.410089	0.312942	0.874323	0.00450654
TRINITY_DN1515_c0_g1	grey	0.433493	0.283285	0.33657	0.414969	0.224284	0.593357	-0.11435	0.787455	-0.124921	0.768198	-0.472355	0.237256	-0.514993	0.191536	-0.491674	0.21591	0.188162	0.655435	-0.20122	0.632774	0.248537	0.552828	-0.0394305	0.926144	-0.373262	0.362422	0.931406	0.000765932
TRINITY_DN15364_c0_g3	grey	0.390678	0.338603	0.291584	0.483478	0.203888	0.628172	-0.301114	0.46861	-0.123203	0.771321	-0.44301	0.271638	-0.456839	0.255144	-0.452533	0.260225	0.0722964	0.864916	-0.189446	0.653196	0.314708	0.447726	-0.272409	0.513939	-0.27298	0.513021	0.965069	0.000103782
TRINITY_DN16071_c0_g1	grey	-0.314925	0.447395	-0.708886	0.0489956	-0.769614	0.0255319	-0.0291053	0.945458	0.429229	0.288582	0.645936	0.083585	0.215525	0.60823	0.269652	0.518376	0.521079	0.185427	0.0183377	0.965625	-0.398861	0.327669	-0.630982	0.093424	-0.471578	0.238135	0.486973	0.221009
TRINITY_DN1865_c0_g1	grey	0.493915	0.213501	0.221152	0.598662	0.176098	0.676578	-0.433838	0.28286	-0.226682	0.589307	-0.410936	0.311843	-0.428946	0.288935	-0.408159	0.31545	0.182444	0.665432	-0.216338	0.606846	0.388851	0.341066	-0.33085	0.423438	-0.350058	0.39529	0.970168	6.48962e-05
TRINITY_DN21713_c0_g1	grey	-0.0323225	0.939438	-0.693307	0.0565478	-0.62469	0.0977538	-0.286085	0.49214	0.105567	0.803527	0.583263	0.129097	0.239885	0.567174	0.360577	0.380234	0.570522	0.139732	-0.0855487	0.840377	-0.140644	0.739749	-0.552272	0.15578	-0.467704	0.242549	0.253418	0.544793
TRINITY_DN25261_c0_g3	grey	0.0750005	0.859901	-0.0354854	0.933521	-0.176265	0.676285	-0.299914	0.470472	-0.173552	0.681065	-0.109143	0.796976	0.0398851	0.925295	-0.325844	0.430911	0.503738	0.203108	0.367989	0.36978	-0.0137719	0.974181	-0.480534	0.228092	-0.277305	0.506093	0.827853	0.0111638
TRINITY_DN25849_c0_g1	grey	-0.000100713	0.999811	0.159882	0.70529	0.0220703	0.958632	0.178259	0.672777	-0.600353	0.115569	-0.0115944	0.978262	0.314324	0.448311	0.571836	0.138614	0.0160632	0.969887	-0.151384	0.720462	-0.380434	0.352524	0.545966	0.161549	0.276115	0.507996	-0.0215254	0.959652
TRINITY_DN330_c0_g1	grey	0.017316	0.967539	-0.281421	0.499533	-0.151145	0.72089	-0.10977	0.795829	0.402131	0.323346	0.119361	0.778314	-0.219988	0.600636	-0.569209	0.140855	0.528494	0.178127	0.253807	0.544155	0.277241	0.506197	-0.449136	0.264268	-0.381287	0.351354	-0.0159547	0.97009
TRINITY_DN34098_c1_g1	grey	0.403983	0.320911	0.309001	0.456446	0.216541	0.6065	-0.378936	0.354581	-0.272055	0.514508	-0.443174	0.271439	-0.364296	0.374972	-0.308401	0.457368	0.0091426	0.982859	-0.223764	0.594237	0.29547	0.477393	-0.260154	0.533773	-0.176466	0.67593	0.958471	0.000173533
TRINITY_DN41397_c0_g1	grey	-0.0775719	0.855135	0.400611	0.325352	0.284714	0.494309	0.770874	0.025141	0.429933	0.287705	-0.317609	0.443319	-0.581184	0.130801	-0.600984	0.115086	0.0579699	0.89155	-0.101258	0.811435	-0.0812357	0.848352	0.593672	0.120758	-0.0629157	0.882344	0.00634166	0.98811
TRINITY_DN4606_c0_g1	grey	-0.165952	0.694506	-0.0264576	0.950415	-0.214488	0.609999	0.204646	0.626867	-0.547655	0.159992	0.158414	0.707905	0.636865	0.0894779	0.582817	0.129462	0.203922	0.628114	0.327548	0.428361	-0.592681	0.121538	0.438028	0.277705	0.145123	0.731691	-0.0761774	0.857719
TRINITY_DN4983_c1_g1	grey	0.614159	0.105254	0.494337	0.213049	0.429181	0.288642	-0.189999	0.652232	-0.249316	0.551543	-0.646726	0.0830829	-0.613256	0.105912	-0.560991	0.147993	0.0598362	0.888075	-0.269238	0.519044	0.432951	0.283957	0.0858205	0.839875	-0.342091	0.406864	0.84669	0.00800436
TRINITY_DN51833_c0_g1	grey	-0.384197	0.34738	0.284802	0.494169	0.179013	0.671453	0.65995	0.0749377	0.204019	0.627947	-0.138747	0.743169	0.00377431	0.992923	-0.389862	0.339701	0.0568903	0.893561	0.47394	0.235465	-0.258956	0.535727	0.508376	0.198297	0.319377	0.440643	-0.517638	0.188868
TRINITY_DN53362_c1_g1	grey	0.320515	0.438924	0.32616	0.430437	0.174689	0.679061	-0.260058	0.533931	-0.315947	0.445842	-0.434631	0.28188	-0.222221	0.596849	-0.309258	0.456053	0.0864369	0.838736	0.00447953	0.991601	0.143638	0.73436	-0.147055	0.72822	-0.171592	0.684524	0.908709	0.00177421
TRINITY_DN64075_c0_g1	grey	0.321499	0.437439	0.199636	0.635509	0.198791	0.636971	-0.315925	0.445876	-0.345449	0.401969	-0.341381	0.407903	-0.233447	0.57793	-0.483829	0.224453	0.449841	0.263427	0.104785	0.804962	0.339842	0.410159	-0.192503	0.647875	-0.107937	0.799184	0.447414	0.266329
TRINITY_DN697_c0_g1	grey	0.125753	0.766688	-0.123658	0.770495	-0.181712	0.666715	-0.0978447	0.817709	0.306149	0.460831	-0.0313665	0.941226	-0.455379	0.256861	-0.444756	0.269527	0.457788	0.25403	-0.198691	0.637143	0.124476	0.769007	-0.480744	0.227859	-0.48921	0.218574	0.882426	0.00371336
TRINITY_DN70242_c0_g1	grey	0.274346	0.51083	0.0543348	0.898323	0.166696	0.693187	0.290372	0.485382	0.459838	0.251635	-0.0730158	0.863581	-0.417112	0.303893	-0.102191	0.809722	-0.37451	0.360692	-0.367627	0.370287	0.192661	0.647601	0.398005	0.328804	-0.420708	0.299309	-0.246125	0.556813
TRINITY_DN71691_c0_g1	grey	-0.162241	0.701094	0.0908035	0.830677	-0.129417	0.760039	0.599118	0.116519	-0.0106686	0.979998	-0.0203277	0.961896	-0.0327405	0.938655	-0.183585	0.663433	0.594222	0.120325	0.206054	0.624446	-0.45486	0.257473	0.446336	0.267623	-0.165976	0.694463	0.24555	0.557765
TRINITY_DN7250_c0_g3	grey	-0.196003	0.641799	0.236453	0.572898	0.0962666	0.820612	-0.0278041	0.947894	-0.0891565	0.833715	-0.238947	0.568736	-0.249084	0.551925	-0.472757	0.236801	0.351838	0.392725	0.0403572	0.924412	0.0242718	0.954508	-0.330267	0.424305	0.341322	0.40799	0.570694	0.139586
TRINITY_DN747_c0_g1	grey	-0.157781	0.709034	-0.655417	0.0776744	-0.634962	0.0907432	-0.011674	0.978113	0.493617	0.21382	0.589721	0.123886	0.00252323	0.995269	0.280619	0.500809	0.363155	0.376583	-0.290275	0.485535	-0.229655	0.584298	-0.497767	0.209394	-0.515022	0.191506	0.368499	0.369065
TRINITY_DN8019_c0_g1	grey	0.131735	0.75584	0.340998	0.408464	0.280022	0.50176	-0.328341	0.427177	-0.32956	0.425359	-0.31304	0.450268	-0.222643	0.596135	0.137624	0.745194	-0.437486	0.278369	-0.541121	0.166058	0.183018	0.664427	-0.174721	0.679005	0.415587	0.305846	0.55317	0.154969
TRINITY_DN9148_c0_g1	grey	-0.199868	0.635108	0.232275	0.579895	-0.00245876	0.99539	0.239484	0.567841	-0.38708	0.343463	-0.142048	0.737221	0.0150734	0.971742	-0.0789526	0.852578	0.500495	0.206509	0.0471354	0.911752	-0.335581	0.416428	0.155033	0.713938	0.313122	0.450143	0.461511	0.249688
TRINITY_DN10353_c0_g1	magenta	-0.0422919	0.920797	0.711786	0.0476607	0.613616	0.10565	0.326889	0.429346	-0.49806	0.209083	-0.476428	0.232669	-0.0878401	0.836145	0.149863	0.723186	-0.558235	0.150431	-0.297455	0.474297	-0.0556638	0.895846	0.778682	0.0228018	0.843814	0.00844417	-0.348046	0.398199
TRINITY_DN10406_c0_g1	magenta	0.234047	0.576924	0.514917	0.191612	0.458184	0.253568	0.482331	0.226104	-0.220062	0.600512	-0.397885	0.328964	-0.178078	0.673096	-0.0204137	0.961735	-0.304947	0.462682	-0.12973	0.759472	-0.037905	0.928996	0.95703	0.000192011	0.0804085	0.849883	-0.333208	0.419939
TRINITY_DN1115_c0_g1	magenta	0.411568	0.311026	0.631656	0.0929666	0.550214	0.157651	0.380886	0.351904	-0.224015	0.593812	-0.60078	0.115242	-0.380316	0.352686	-0.335571	0.416444	-0.196271	0.641333	-0.0818384	0.847237	0.125878	0.76646	0.850166	0.00749275	-0.108573	0.79802	0.0156025	0.97075
TRINITY_DN11268_c0_g1	magenta	0.0725462	0.864452	0.279934	0.501899	0.149055	0.724634	0.522284	0.18423	-0.0141602	0.973453	-0.263585	0.528192	-0.11691	0.782782	-0.432627	0.284358	0.353179	0.390796	0.389504	0.340184	-0.165932	0.694541	0.603631	0.11307	-0.250189	0.550104	-0.0288843	0.945872
TRINITY_DN123287_c0_g1	magenta	-0.0527698	0.90124	0.246078	0.556892	0.201071	0.63303	0.282497	0.497825	-0.442567	0.272175	-0.0661006	0.876422	0.432611	0.284378	0.469571	0.240417	-0.346551	0.400367	0.179653	0.670329	-0.281849	0.498853	0.759757	0.0287193	0.384946	0.346359	-0.680339	0.0633338
TRINITY_DN14272_c1_g1	magenta	-0.203478	0.62888	0.489222	0.218561	0.404391	0.320375	0.487979	0.219912	-0.281886	0.498794	-0.218852	0.602567	0.0451568	0.915446	0.32646	0.429988	-0.540053	0.167061	-0.261961	0.530832	-0.240586	0.566006	0.805851	0.0157348	0.751145	0.0316951	-0.55637	0.152093
TRINITY_DN14365_c0_g1	magenta	-0.16976	0.687762	0.452269	0.260538	0.401376	0.324342	0.299583	0.470987	-0.339099	0.411248	-0.196506	0.640927	-0.0031369	0.994118	0.419061	0.301404	-0.594114	0.12041	-0.475284	0.233952	-0.143642	0.734354	0.615969	0.103943	0.835689	0.00976849	-0.435738	0.280517
TRINITY_DN14838_c0_g1	magenta	-0.0477023	0.910694	0.758629	0.0290987	0.626924	0.0962036	0.507775	0.198916	-0.378005	0.355862	-0.53239	0.174355	-0.191524	0.649577	-0.0621354	0.883796	-0.421176	0.298715	-0.189493	0.653114	-0.0889134	0.834164	0.888853	0.0031529	0.713744	0.0467721	-0.317329	0.443745
TRINITY_DN15105_c0_g1	magenta	0.256541	0.539674	0.527584	0.179015	0.44809	0.265519	0.487348	0.2206	-0.214966	0.609183	-0.432361	0.284687	-0.204943	0.626356	-0.111771	0.792169	-0.219307	0.601793	-0.0657211	0.877127	-0.0390052	0.926939	0.935318	0.000644153	0.00539391	0.989887	-0.225777	0.590835
TRINITY_DN18204_c0_g1	magenta	0.0313793	0.941202	0.749658	0.0322274	0.637359	0.0891509	0.534532	0.172299	-0.327856	0.427902	-0.544859	0.162574	-0.23599	0.573672	-0.101013	0.811885	-0.419582	0.300741	-0.188073	0.655591	-0.0517906	0.903066	0.951172	0.000280477	0.579816	0.131928	-0.34357	0.404704
TRINITY_DN191939_c0_g1	magenta	0.0824189	0.846163	-0.0290131	0.945631	-0.0261168	0.951053	0.48914	0.218651	0.153197	0.717217	0.103059	0.808129	-0.0503752	0.905706	0.20904	0.619318	-0.0301954	0.943418	-0.180377	0.669057	-0.210546	0.616738	0.640947	0.0867967	-0.288737	0.487955	-0.343092	0.405403
TRINITY_DN19837_c0_g1	magenta	0.380051	0.353049	0.677586	0.0648337	0.641541	0.0864111	0.371122	0.3654	-0.30601	0.461045	-0.59327	0.121074	-0.32921	0.42588	-0.180626	0.66862	-0.382375	0.349865	-0.191451	0.649705	0.154586	0.714735	0.948975	0.000319543	0.116997	0.782625	-0.246318	0.556495
TRINITY_DN2025_c2_g1	magenta	-0.116918	0.782768	-0.313162	0.450081	-0.166157	0.694143	-0.348166	0.398026	0.295189	0.477832	0.20859	0.62009	-0.170018	0.687306	-0.24075	0.565734	0.250149	0.55017	-0.104366	0.80573	0.291833	0.483087	-0.727261	0.0409111	0.0202447	0.962052	0.0727367	0.864099
TRINITY_DN21171_c0_g3	magenta	0.147045	0.728239	0.510467	0.196146	0.439485	0.275924	0.490974	0.216665	-0.268076	0.52092	-0.376026	0.358592	-0.0454767	0.914849	-0.0126331	0.976315	-0.280168	0.501527	0.0471687	0.91169	-0.0990795	0.815438	0.95676	0.000195622	0.169729	0.687817	-0.439207	0.276263
TRINITY_DN21308_c0_g1	magenta	-0.0301141	0.94357	-0.80365	0.0162473	-0.634571	0.0910049	-0.619376	0.101499	0.122096	0.773335	0.636363	0.0898107	0.479638	0.229088	0.383749	0.34799	0.325898	0.430829	0.222678	0.596076	0.0286396	0.94633	-0.845054	0.00825269	-0.431217	0.286106	0.00129841	0.997565
TRINITY_DN2933_c0_g1	magenta	0.215118	0.608924	0.852629	0.00714318	0.811016	0.0145725	0.215166	0.608843	-0.469237	0.240798	-0.680458	0.0632695	-0.348745	0.397187	-0.033276	0.937654	-0.715522	0.0459743	-0.464165	0.246616	0.217117	0.605518	0.79374	0.0186839	0.709044	0.0489221	-0.242801	0.562324
TRINITY_DN3014_c0_g1	magenta	-0.237502	0.571147	0.62796	0.0954897	0.530041	0.176625	0.474282	0.23508	-0.212202	0.613904	-0.37208	0.364065	-0.205793	0.624894	0.0222907	0.958219	-0.481988	0.226483	-0.34223	0.406662	-0.102834	0.808541	0.65898	0.0755181	0.885558	0.00343282	-0.37	0.366966
TRINITY_DN3320_c1_g1	magenta	0.214812	0.609446	0.638368	0.0884851	0.466179	0.244297	0.47078	0.239041	-0.345749	0.401532	-0.550595	0.157304	-0.211801	0.61459	-0.265358	0.525317	-0.0477133	0.910673	0.0639056	0.880503	-0.0913242	0.829717	0.859527	0.00622023	0.0784875	0.853439	0.0637709	0.880753
TRINITY_DN3683_c0_g2	magenta	0.284716	0.494305	0.59371	0.120728	0.540323	0.166807	0.459192	0.252389	-0.241266	0.564875	-0.492083	0.21547	-0.259024	0.535616	-0.13723	0.745906	-0.301267	0.468373	-0.12825	0.762154	0.0424199	0.920558	0.957018	0.000192171	0.0924314	0.827676	-0.292402	0.482196
TRINITY_DN3683_c0_g3	magenta	0.319321	0.440728	0.620853	0.10045	0.59084	0.122996	0.415144	0.306415	-0.262211	0.530424	-0.524127	0.182407	-0.284167	0.495176	-0.149385	0.724042	-0.349794	0.395671	-0.158925	0.706995	0.107053	0.800804	0.952282	0.00026201	0.124292	0.769341	-0.33099	0.423231
TRINITY_DN3721_c0_g1	magenta	0.0892257	0.833588	0.343723	0.404482	0.200144	0.63463	0.424689	0.294274	-0.385877	0.345094	-0.24167	0.564203	0.195158	0.643264	0.0667381	0.875237	0.0353017	0.933864	0.30448	0.463403	-0.28903	0.487494	0.813499	0.0140336	0.0201028	0.962317	-0.221782	0.597594
TRINITY_DN3754_c0_g1	magenta	0.365848	0.372786	0.626173	0.0967229	0.561414	0.147621	0.40534	0.319131	-0.270222	0.517458	-0.552799	0.155304	-0.306392	0.460456	-0.18487	0.661186	-0.29435	0.479144	-0.140696	0.739656	0.0858244	0.839868	0.929961	0.000814433	0.0144587	0.972894	-0.151282	0.720644
TRINITY_DN3768_c0_g1	magenta	-0.314283	0.448373	0.557696	0.150911	0.444336	0.270033	0.676775	0.0652794	-0.0421833	0.921	-0.294645	0.478683	-0.197135	0.639837	-0.059606	0.888503	-0.353287	0.390641	-0.205205	0.625906	-0.211505	0.615096	0.759894	0.0286733	0.746911	0.0332248	-0.473161	0.236345
TRINITY_DN3844_c0_g1	magenta	0.319716	0.440132	0.572459	0.138085	0.527609	0.17899	0.46357	0.247303	-0.142651	0.736135	-0.513511	0.193039	-0.357411	0.384739	-0.314891	0.447448	-0.17806	0.673127	-0.0772075	0.85581	0.104043	0.806322	0.887439	0.00327113	-0.0394067	0.926189	-0.213123	0.61233
TRINITY_DN406_c0_g1	magenta	-0.0467534	0.912465	0.640543	0.0870602	0.561206	0.147804	0.495403	0.211909	-0.264179	0.527229	-0.39913	0.327311	-0.194465	0.644467	0.145941	0.730221	-0.58908	0.124398	-0.404509	0.32022	-0.0901618	0.831861	0.874506	0.00448755	0.678931	0.0640983	-0.416096	0.305194
TRINITY_DN4174_c3_g1	magenta	0.252081	0.54699	0.339518	0.410633	0.334217	0.418445	0.369308	0.367934	0.131175	0.756854	-0.376013	0.358611	-0.258055	0.537199	-0.553492	0.154677	0.00281002	0.994731	0.336057	0.415726	0.143781	0.734103	0.566416	0.143259	-0.318679	0.4417	-0.240404	0.566308
TRINITY_DN4303_c0_g1	magenta	0.188267	0.655252	0.458425	0.253286	0.396513	0.330788	0.446646	0.267252	-0.20694	0.622922	-0.309736	0.455319	-0.141656	0.737926	0.206821	0.623128	-0.466928	0.243437	-0.322994	0.435188	-0.101226	0.811493	0.906219	0.00191964	0.148478	0.725668	-0.280088	0.501654
TRINITY_DN4892_c0_g1	magenta	0.444399	0.269958	0.37708	0.357137	0.420794	0.299201	0.209254	0.618952	-0.258807	0.535971	-0.330063	0.42461	-0.27933	0.502861	0.109386	0.796532	-0.307402	0.458902	-0.445786	0.268286	0.164534	0.697021	0.7646	0.0271243	-0.0717303	0.865966	-0.218501	0.603163
TRINITY_DN5995_c1_g1	magenta	-0.0112028	0.978996	0.367061	0.371081	0.297343	0.474471	0.475029	0.23424	-0.0446313	0.916427	-0.186845	0.657733	-0.028072	0.947393	0.26885	0.51967	-0.589884	0.123756	-0.223067	0.595417	-0.198866	0.636841	0.7773	0.0232057	0.249785	0.550769	-0.377644	0.356359
TRINITY_DN6637_c0_g1	magenta	0.124019	0.769838	0.759828	0.0286955	0.633147	0.09196	0.525132	0.181418	-0.345816	0.401435	-0.583336	0.129038	-0.262134	0.530549	-0.131344	0.756548	-0.381876	0.350547	-0.173467	0.681215	-0.0422823	0.920815	0.98141	1.5839e-05	0.438182	0.277517	-0.230281	0.583245
TRINITY_DN6637_c0_g2	magenta	0.0459328	0.913997	0.688615	0.0589502	0.567112	0.142658	0.530167	0.176502	-0.376869	0.357428	-0.481796	0.226695	-0.159988	0.705102	0.0183504	0.965601	-0.38085	0.351953	-0.198378	0.637685	-0.118368	0.780124	0.97731	2.8709e-05	0.521068	0.185438	-0.32431	0.433211
TRINITY_DN6637_c1_g2	magenta	-0.0310808	0.941761	0.754175	0.0306274	0.622233	0.0994751	0.538626	0.168407	-0.349451	0.396167	-0.53415	0.172665	-0.213725	0.611302	-0.0905437	0.831156	-0.395044	0.332747	-0.18167	0.666789	-0.0901492	0.831884	0.91543	0.00141782	0.659639	0.0751231	-0.314386	0.448216
TRINITY_DN69763_c1_g2	magenta	-0.0536165	0.899662	0.216186	0.607104	0.0616315	0.884733	0.636565	0.0896762	0.124274	0.769375	-0.0888445	0.834291	-0.0818233	0.847265	0.0778247	0.854667	-0.136536	0.747159	-0.0684527	0.872052	-0.367019	0.37114	0.700285	0.0530851	-0.110727	0.794078	-0.0410467	0.923124
TRINITY_DN7265_c0_g1	magenta	0.190835	0.650777	0.761421	0.0281647	0.648836	0.0817499	0.38118	0.3515	-0.481978	0.226493	-0.616982	0.103213	-0.123022	0.77165	-0.127342	0.763802	-0.384205	0.347368	0.0200539	0.962409	0.00561779	0.989467	0.940512	0.000503091	0.416868	0.304205	-0.274174	0.511106
TRINITY_DN785_c1_g1	magenta	0.213753	0.611254	0.761627	0.0280965	0.635081	0.0906641	0.535339	0.171528	-0.00430245	0.991933	-0.667958	0.0702424	-0.681396	0.0627636	-0.489127	0.218665	-0.304511	0.463356	-0.386787	0.343859	0.126865	0.764668	0.754402	0.0305483	0.16746	0.691833	0.189801	0.652577
TRINITY_DN8219_c0_g1	magenta	-0.196672	0.640639	0.469471	0.24053	0.359427	0.381867	0.378068	0.355775	-0.468795	0.241302	-0.200976	0.633193	0.169655	0.687948	0.439234	0.276231	-0.463817	0.247017	-0.226992	0.588784	-0.287412	0.490044	0.749055	0.0324446	0.80259	0.0164978	-0.461186	0.250067
TRINITY_DN873_c1_g1	magenta	0.104075	0.806264	0.491498	0.2161	0.353284	0.390645	0.435087	0.281318	-0.360327	0.380589	-0.399039	0.327433	0.06677	0.875178	-0.173294	0.681521	0.00167588	0.996858	0.366471	0.371909	-0.167055	0.692551	0.818058	0.0130771	0.103525	0.807273	-0.238404	0.569641
TRINITY_DN9072_c0_g1	magenta	0.126597	0.765155	0.490395	0.217291	0.385372	0.34578	0.407158	0.316755	-0.377318	0.356809	-0.307628	0.458554	-0.0549542	0.897168	0.327475	0.42847	-0.43977	0.275576	-0.357786	0.384203	-0.181775	0.666606	0.888507	0.00318159	0.318643	0.441753	-0.199118	0.636405
TRINITY_DN9358_c0_g1	magenta	-0.0482377	0.909695	0.380876	0.351918	0.396744	0.330481	0.360612	0.380183	-0.238357	0.56972	-0.159362	0.706218	0.00680655	0.987238	0.387173	0.343337	-0.588369	0.124968	-0.377334	0.356787	-0.0871325	0.837452	0.767091	0.0263258	0.588031	0.125239	-0.674898	0.0663179
TRINITY_DN992_c3_g1	magenta	0.00743926	0.986052	0.478161	0.230731	0.383374	0.348501	0.588806	0.124618	-0.226198	0.590123	-0.298031	0.4734	-0.00671087	0.987417	0.0561997	0.894847	-0.262015	0.530743	0.0210491	0.960545	-0.210807	0.616291	0.968279	7.79115e-05	0.281526	0.499367	-0.489013	0.218789
TRINITY_DN10175_c0_g1	pink	-0.511818	0.194763	0.323397	0.434582	0.170943	0.68567	0.326824	0.429443	-0.34476	0.402971	-0.0539614	0.899019	0.272381	0.513984	0.313044	0.450262	-0.234063	0.576897	-0.00687905	0.987102	-0.392646	0.335957	0.348996	0.396825	0.974901	3.87866e-05	-0.346745	0.400086
TRINITY_DN10463_c0_g1	pink	-0.684753	0.0609729	-0.0509821	0.904574	-0.175582	0.677487	0.514322	0.192216	-0.107728	0.799567	0.336943	0.41442	0.573897	0.13687	0.550352	0.157525	-0.0760816	0.857897	0.230335	0.583154	-0.663614	0.0727671	0.402454	0.322921	0.716333	0.045613	-0.692588	0.0569122
TRINITY_DN1187_c0_g2	pink	0.0972861	0.818736	0.744687	0.0340461	0.616533	0.103536	-0.0800771	0.850496	-0.467915	0.242308	-0.654192	0.0784239	-0.310152	0.454682	-0.202355	0.630815	-0.474253	0.235112	-0.292564	0.48194	0.203002	0.629699	0.196468	0.640992	0.692712	0.0568492	0.364328	0.374927
TRINITY_DN1215_c0_g2	pink	-0.139229	0.7423	0.261505	0.531574	0.286085	0.49214	-0.175106	0.678326	-0.429483	0.288265	-0.101825	0.810394	0.0976904	0.817992	0.42849	0.289506	-0.498846	0.20825	-0.42503	0.293845	0.0511246	0.904308	0.0662502	0.876144	0.856048	0.00667557	-0.263113	0.528959
TRINITY_DN12285_c0_g5	pink	-0.587381	0.125761	0.104367	0.805728	-0.0423366	0.920714	0.310065	0.454816	-0.306376	0.460481	0.111538	0.792595	0.512517	0.194051	0.226542	0.589543	0.111855	0.792015	0.438522	0.2771	-0.487682	0.220236	0.227997	0.587089	0.767328	0.0262504	-0.458601	0.253079
TRINITY_DN12349_c0_g1	pink	-0.278162	0.504725	0.220216	0.600249	0.223613	0.594493	0.141549	0.738119	-0.289615	0.486573	0.0166794	0.968732	0.188708	0.654483	0.55104	0.156898	-0.546181	0.16135	-0.36962	0.367497	-0.161407	0.702576	0.358307	0.383461	0.847925	0.00782012	-0.559618	0.149205
TRINITY_DN12535_c0_g1	pink	-0.330065	0.424607	0.512621	0.193945	0.409974	0.31309	0.229854	0.583963	-0.298497	0.472674	-0.290541	0.485116	-0.0584442	0.890666	0.0416427	0.92201	-0.36344	0.37618	-0.209364	0.618763	-0.0963348	0.820487	0.304595	0.463226	0.980092	1.94317e-05	-0.223221	0.595155
TRINITY_DN13248_c1_g1	pink	-0.315185	0.447001	0.553301	0.15485	0.442503	0.272253	0.256677	0.539451	-0.290019	0.485938	-0.335363	0.41675	-0.101042	0.811832	-0.0278077	0.947888	-0.346985	0.399738	-0.192485	0.647907	-0.0806895	0.849363	0.330661	0.42372	0.967321	8.51185e-05	-0.200334	0.634302
TRINITY_DN1379_c0_g1	pink	-0.721628	0.043296	0.0811839	0.848448	-0.134867	0.750174	0.551777	0.15623	-0.0339961	0.936306	0.179551	0.670508	0.163608	0.698665	0.1953	0.643018	0.216593	0.60641	-0.0421754	0.921015	-0.604362	0.112517	0.174442	0.679496	0.767356	0.0262417	-0.0826279	0.845776
TRINITY_DN1385_c0_g1	pink	-0.0493807	0.907562	0.73763	0.0367336	0.541656	0.165557	0.256603	0.539573	-0.183075	0.664327	-0.629023	0.0947599	-0.452872	0.259822	-0.446724	0.267157	-0.265891	0.524454	-0.198785	0.636981	0.0545549	0.897912	0.293417	0.480605	0.561494	0.147551	0.424594	0.294393
TRINITY_DN14395_c0_g1	pink	-0.590605	0.123182	0.306074	0.460945	0.166042	0.694345	0.500308	0.206707	-0.070038	0.869107	-0.0605001	0.886839	0.171261	0.685108	-0.0122645	0.977006	-0.103449	0.807412	0.221221	0.598545	-0.368272	0.369382	0.352635	0.391578	0.849734	0.00755522	-0.474721	0.234586
TRINITY_DN15098_c0_g1	pink	-0.121224	0.774921	0.64131	0.0865609	0.524455	0.182084	0.0291871	0.945305	-0.385168	0.346058	-0.490199	0.217503	-0.211063	0.615852	-0.0999291	0.813877	-0.436732	0.279295	-0.280938	0.500302	0.0817988	0.84731	0.182683	0.665014	0.871595	0.00479619	0.132069	0.755234
TRINITY_DN1569_c0_g3	pink	-0.192667	0.64759	0.489634	0.218115	0.496145	0.211118	0.157576	0.7094	-0.178494	0.672365	-0.308356	0.457436	-0.214525	0.609936	-0.0338784	0.936527	-0.466048	0.244448	-0.351472	0.393252	0.122779	0.772093	0.288298	0.488647	0.884389	0.00353586	-0.381805	0.350645
TRINITY_DN15978_c0_g1	pink	-0.379131	0.354312	0.138034	0.744454	0.0838565	0.843505	0.502244	0.204672	-0.0146096	0.972611	0.135005	0.749924	0.177391	0.674303	0.558436	0.150252	-0.490514	0.217162	-0.312149	0.451627	-0.397532	0.329432	0.587348	0.125788	0.614343	0.10512	-0.609734	0.1085
TRINITY_DN16557_c0_g1	pink	-0.375648	0.359115	0.498783	0.208317	0.340255	0.409553	0.387849	0.34242	-0.420524	0.299544	-0.233118	0.578482	0.131848	0.755635	0.185966	0.65927	-0.257815	0.537591	-0.058353	0.890836	-0.305313	0.462118	0.540527	0.166616	0.954751	0.000223828	-0.329161	0.425954
TRINITY_DN187993_c0_g1	pink	-0.419306	0.301093	0.174029	0.680224	0.120084	0.776998	0.363382	0.376262	-0.182982	0.664491	0.10444	0.805594	0.284932	0.493963	0.579638	0.132076	-0.485388	0.222742	-0.222781	0.595901	-0.368056	0.369685	0.486816	0.22118	0.804063	0.0161504	-0.63277	0.0922139
TRINITY_DN2065_c0_g1	pink	-0.121318	0.77475	0.655138	0.0778446	0.599174	0.116476	0.136944	0.746423	-0.346016	0.401144	-0.471857	0.23782	-0.235989	0.573674	-0.0795907	0.851396	-0.493173	0.214297	-0.331276	0.422806	0.120992	0.775343	0.362525	0.377474	0.931252	0.000770986	-0.193312	0.646468
TRINITY_DN2068_c0_g2	pink	0.0914722	0.829444	0.883103	0.00365149	0.714259	0.0465401	0.207385	0.622159	-0.386135	0.344744	-0.775356	0.023781	-0.427822	0.29034	-0.461161	0.250095	-0.340611	0.409031	-0.144866	0.732152	0.158117	0.708436	0.474655	0.23466	0.620896	0.100419	0.272189	0.514293
TRINITY_DN22067_c0_g1	pink	-0.313511	0.44955	0.515106	0.191421	0.403613	0.321397	0.260699	0.532886	-0.385114	0.346131	-0.264157	0.527264	0.0424609	0.920481	0.211039	0.615894	-0.442989	0.271663	-0.226816	0.58908	-0.171004	0.685563	0.438146	0.277561	0.994204	4.84691e-07	-0.304921	0.462723
TRINITY_DN23606_c0_g2	pink	-0.113431	0.789134	0.538995	0.168059	0.546502	0.161054	0.0400221	0.925039	-0.328975	0.426231	-0.380742	0.352101	-0.142469	0.736463	-0.0425261	0.92036	-0.471546	0.238172	-0.245012	0.558657	0.175699	0.677282	0.278027	0.50494	0.891033	0.00297604	-0.363132	0.376615
TRINITY_DN2470_c0_g1	pink	-0.260831	0.532671	0.504947	0.201848	0.381348	0.351271	0.130487	0.7581	-0.493136	0.214337	-0.274187	0.511084	0.0944821	0.823897	0.280831	0.500472	-0.449617	0.263693	-0.237545	0.571074	-0.159811	0.705417	0.351404	0.39335	0.980082	1.94604e-05	-0.164554	0.696986
TRINITY_DN2511_c0_g1	pink	-0.208024	0.621062	0.553224	0.15492	0.463101	0.247846	0.0497358	0.906899	-0.333632	0.419311	-0.386007	0.344918	-0.154089	0.715624	-0.0472838	0.911475	-0.402027	0.323483	-0.267335	0.522117	0.0497659	0.906843	0.147589	0.727262	0.922274	0.00110657	-0.0111601	0.979077
TRINITY_DN2511_c0_g3	pink	0.15303	0.717517	0.615393	0.104359	0.630077	0.0940396	-0.295832	0.476828	-0.386521	0.34422	-0.568775	0.141227	-0.35886	0.382673	-0.196589	0.640782	-0.543134	0.164177	-0.411101	0.31163	0.43855	0.277066	-0.0158711	0.970247	0.714448	0.0464555	0.147244	0.727882
TRINITY_DN2511_c0_g4	pink	-0.0940859	0.824627	0.589863	0.123773	0.522506	0.18401	-0.0649932	0.878481	-0.373159	0.362565	-0.458533	0.253159	-0.213197	0.612203	-0.0909711	0.830368	-0.452417	0.260362	-0.309465	0.455735	0.164888	0.696393	0.0968012	0.819628	0.871203	0.00483872	0.0672626	0.874263
TRINITY_DN28819_c0_g1	pink	-0.496588	0.210646	-0.0154401	0.971054	-0.0750961	0.859723	0.059391	0.888903	-0.285852	0.492508	0.243487	0.561185	0.441621	0.273323	0.656641	0.0769296	-0.291231	0.484033	-0.149001	0.724731	-0.374971	0.360052	0.0460573	0.913765	0.841825	0.00875708	-0.377395	0.356702
TRINITY_DN29189_c0_g2	pink	-0.352633	0.391581	0.387872	0.34239	0.303899	0.4643	0.215528	0.608226	-0.364361	0.37488	-0.137982	0.744549	0.108463	0.798222	0.323019	0.43515	-0.397226	0.329839	-0.264966	0.525951	-0.197665	0.63892	0.354313	0.389168	0.983055	1.20093e-05	-0.355226	0.38786
TRINITY_DN29915_c0_g1	pink	-0.454034	0.258448	0.486078	0.221987	0.297902	0.473601	0.583276	0.129087	-0.208438	0.62035	-0.234295	0.576509	0.133483	0.752677	-0.0523795	0.901968	-0.149898	0.723123	0.247186	0.55506	-0.377855	0.356069	0.607679	0.110027	0.791679	0.0192174	-0.408966	0.314399
TRINITY_DN35855_c1_g2	pink	-0.589975	0.123684	-0.120161	0.776857	-0.240988	0.565338	0.1373	0.74578	-0.331506	0.422463	0.346096	0.401028	0.549564	0.158243	0.648495	0.0819644	0.0479608	0.910211	0.0068627	0.987133	-0.546798	0.160782	0.0186364	0.965065	0.765201	0.0269304	-0.265515	0.525062
TRINITY_DN38279_c0_g1	pink	-0.361835	0.37845	0.425432	0.293339	0.204251	0.627548	0.352052	0.392416	-0.538849	0.168196	-0.210898	0.616136	0.304957	0.462668	0.101505	0.810981	0.0673873	0.874031	0.289634	0.486544	-0.413907	0.308007	0.482328	0.226107	0.763236	0.0275679	-0.163597	0.698684
TRINITY_DN4081_c0_g1	pink	-0.265735	0.524706	0.532855	0.173907	0.365283	0.373581	0.158615	0.707548	-0.559857	0.148994	-0.327823	0.42795	0.0901136	0.831949	0.0999351	0.813866	-0.179002	0.671472	-0.0625695	0.882988	-0.185798	0.659562	0.333882	0.41894	0.92876	0.000856279	-0.0410801	0.923061
TRINITY_DN41387_c0_g1	pink	-0.348193	0.397986	0.596979	0.118173	0.440322	0.274903	0.401153	0.324637	-0.252877	0.545682	-0.352963	0.391107	-0.139699	0.741452	-0.0401434	0.924812	-0.328382	0.427115	-0.213325	0.611986	-0.171532	0.68463	0.44797	0.265662	0.948578	0.000326954	-0.151149	0.720882
TRINITY_DN42270_c0_g1	pink	-0.254973	0.542242	0.27421	0.511047	0.189313	0.653428	0.020037	0.962441	-0.585706	0.127112	-0.0502794	0.905885	0.441751	0.273165	0.616734	0.103391	-0.463008	0.247953	-0.0749712	0.859955	-0.275969	0.508229	0.344941	0.402708	0.85872	0.00632401	-0.377767	0.35619
TRINITY_DN518_c0_g5	pink	-0.344698	0.403062	0.442714	0.271996	0.330969	0.423262	0.30719	0.459228	-0.347836	0.398504	-0.172195	0.68346	0.0799315	0.850766	0.344008	0.404066	-0.464	0.246807	-0.304231	0.463787	-0.246314	0.556501	0.469872	0.240074	0.967411	8.44296e-05	-0.334062	0.418674
TRINITY_DN5596_c0_g1	pink	-0.175972	0.676801	0.734516	0.0379594	0.58627	0.126656	0.318221	0.442393	-0.376741	0.357605	-0.517521	0.188986	-0.21876	0.602724	-0.105044	0.804486	-0.411076	0.311662	-0.251851	0.547368	-0.0434483	0.918637	0.522641	0.183876	0.917858	0.00130161	-0.0807078	0.849329
TRINITY_DN56277_c1_g1	pink	-0.410566	0.312322	0.0185694	0.96519	0.0861675	0.839234	0.0303558	0.943118	0.0358379	0.932861	0.142599	0.736229	0.117652	0.781429	0.258272	0.536844	-0.369656	0.367447	-0.194465	0.644467	-0.0370299	0.930632	-0.0744111	0.860993	0.75465	0.030462	-0.550421	0.157461
TRINITY_DN5916_c2_g1	pink	-0.727549	0.0407913	0.0782845	0.853815	-0.0682548	0.872419	0.462544	0.24849	-0.0670897	0.874584	0.206072	0.624414	0.360554	0.380266	0.358958	0.382534	-0.108015	0.799041	0.082941	0.845197	-0.554763	0.153533	0.233576	0.577714	0.888945	0.00314528	-0.464838	0.245839
TRINITY_DN592_c1_g1	pink	0.16072	0.703798	0.54686	0.160724	0.571003	0.139322	-0.238761	0.569046	-0.666265	0.0712205	-0.412963	0.309223	-0.0329006	0.938356	0.331788	0.422045	-0.664068	0.0725007	-0.484451	0.22377	0.233544	0.577767	0.318734	0.441616	0.815814	0.0135426	-0.192471	0.64793
TRINITY_DN6273_c0_g1	pink	-0.406871	0.317129	0.0977899	0.81781	0.00621749	0.988343	0.15115	0.720881	-0.44099	0.27409	0.155582	0.712957	0.501439	0.205517	0.729416	0.0400206	-0.337563	0.413507	-0.105609	0.803451	-0.435404	0.280927	0.321972	0.436727	0.819775	0.0127279	-0.442825	0.271862
TRINITY_DN63888_c0_g3	pink	-0.372781	0.363091	0.330585	0.423832	0.241643	0.564248	0.183237	0.664043	-0.363614	0.375934	-0.0784996	0.853417	0.165846	0.694694	0.417768	0.303055	-0.421524	0.298274	-0.282409	0.497964	-0.240104	0.566809	0.306856	0.459741	0.969736	6.77373e-05	-0.323332	0.43468
TRINITY_DN7295_c0_g2	pink	-0.00218288	0.995907	-0.727884	0.0406526	-0.53713	0.169824	-0.257288	0.538452	0.354057	0.389537	0.559751	0.149088	0.342967	0.405585	0.0522391	0.90223	0.456929	0.255038	0.451261	0.261734	0.0379925	0.928833	-0.485076	0.223084	-0.642564	0.0857485	-0.332389	0.421152
TRINITY_DN7335_c0_g1	pink	-0.740424	0.0356548	-0.248853	0.552306	-0.280529	0.500953	0.318993	0.441225	0.144295	0.733179	0.484625	0.223579	0.435441	0.280882	0.506453	0.200284	-0.0924156	0.827705	0.0272518	0.948928	-0.497133	0.210066	-0.0160415	0.969927	0.703777	0.0514009	-0.626045	0.0968118
TRINITY_DN7619_c0_g1	pink	-0.29129	0.483939	0.53805	0.168952	0.454768	0.257581	0.34587	0.401356	-0.308868	0.456651	-0.30986	0.45513	0.0493638	0.907593	0.0111603	0.979076	-0.373747	0.361749	0.0235854	0.955794	-0.121418	0.774569	0.540732	0.166423	0.895795	0.00261231	-0.516828	0.189682
TRINITY_DN7760_c0_g1	pink	0.316237	0.445402	0.584223	0.128315	0.655562	0.0775859	-0.318358	0.442185	-0.297377	0.474419	-0.584738	0.127897	-0.598177	0.117245	-0.274244	0.510993	-0.469889	0.240055	-0.674465	0.0665592	0.588808	0.124616	-0.0290302	0.945599	0.529854	0.176805	0.247937	0.553818
TRINITY_DN7940_c3_g1	pink	-0.445422	0.268724	0.347841	0.398497	0.226587	0.589468	0.166525	0.693491	-0.352041	0.392432	-0.127889	0.762809	0.228943	0.585496	0.17889	0.671669	-0.254535	0.542961	0.0551456	0.896811	-0.243509	0.561149	0.191598	0.649448	0.962072	0.000132549	-0.286123	0.49208
TRINITY_DN8359_c0_g1	pink	-0.30934	0.455926	0.295216	0.477791	0.173733	0.680747	0.050699	0.905102	-0.541782	0.165439	-0.0646247	0.879166	0.339689	0.410382	0.557154	0.151394	-0.401866	0.323696	-0.175746	0.677199	-0.299401	0.471269	0.267481	0.521882	0.9012	0.00223595	-0.194393	0.644591
TRINITY_DN85453_c0_g1	pink	0.0850655	0.84127	0.598665	0.116868	0.580194	0.131616	-0.203552	0.628752	-0.258406	0.536625	-0.549049	0.158714	-0.435483	0.280831	-0.275868	0.508392	-0.482433	0.225991	-0.429687	0.288011	0.384087	0.34753	-0.0546868	0.897667	0.672244	0.067803	0.260839	0.532658
TRINITY_DN886_c0_g1	pink	-0.322607	0.435771	0.522016	0.184496	0.289669	0.486487	0.375083	0.359898	-0.558342	0.150336	-0.283381	0.496421	0.205773	0.624928	0.148545	0.725549	-0.0792969	0.85194	0.0999999	0.813746	-0.391056	0.338093	0.556493	0.151983	0.831092	0.0105727	-0.0980069	0.81741
TRINITY_DN907_c0_g1	pink	-0.685596	0.0605276	-0.214746	0.609558	-0.319536	0.440404	0.194651	0.644143	-0.222667	0.596093	0.447305	0.26646	0.719878	0.0440538	0.668011	0.0702123	0.00905733	0.983018	0.261264	0.531966	-0.622099	0.09957	0.0356789	0.933159	0.720524	0.0437732	-0.506396	0.200343
TRINITY_DN10111_c0_g1	red	-0.545786	0.161715	-0.561884	0.147209	-0.668443	0.0699641	0.11093	0.793706	-0.131565	0.756147	0.647927	0.0823224	0.968908	7.34033e-05	0.581323	0.130687	0.462675	0.248338	0.780013	0.0224173	-0.716639	0.0454769	-0.109228	0.79682	0.0357236	0.933075	-0.37107	0.365472
TRINITY_DN10220_c0_g1	red	-0.441083	0.273977	-0.585186	0.127533	-0.696835	0.0547809	-0.0507986	0.904916	-0.24647	0.556244	0.631208	0.0932706	0.94891	0.000320747	0.624873	0.0976261	0.528271	0.178345	0.683757	0.061501	-0.664819	0.0720614	-0.233346	0.578098	-0.0324674	0.939166	-0.135407	0.749198
TRINITY_DN10461_c0_g1	red	0.352665	0.391535	0.633892	0.0914593	0.566274	0.143382	-0.123309	0.771129	-0.0754183	0.859126	-0.713484	0.0468895	-0.744351	0.0341714	-0.706836	0.0499523	-0.182129	0.665985	-0.348055	0.398186	0.480501	0.228129	-0.0439095	0.917775	0.0903429	0.831526	0.735721	0.0374823
TRINITY_DN1073_c0_g1	red	-0.223314	0.594999	-0.485787	0.222304	-0.511525	0.195064	-0.205191	0.625929	-0.344958	0.402683	0.516027	0.19049	0.953912	0.000236356	0.732879	0.038614	0.163236	0.699326	0.599985	0.115852	-0.467408	0.242887	-0.108331	0.798464	-0.0366683	0.931309	-0.341594	0.407592
TRINITY_DN11056_c0_g1	red	-0.416522	0.304649	-0.617837	0.102599	-0.691886	0.0572694	0.133534	0.752584	-0.120943	0.775433	0.701368	0.0525593	0.89827	0.00243525	0.746438	0.0333985	0.415973	0.305351	0.524744	0.181799	-0.705752	0.050463	0.00697643	0.98692	-0.11309	0.789757	-0.363119	0.376634
TRINITY_DN123693_c0_g1	red	-0.597467	0.117795	-0.591726	0.122293	-0.655287	0.0777537	0.038373	0.928121	0.0107527	0.97984	0.669226	0.0695159	0.938462	0.000556032	0.538966	0.168086	0.30502	0.46257	0.773124	0.0244526	-0.630291	0.0938939	-0.260704	0.532877	0.0928805	0.826848	-0.441501	0.273468
TRINITY_DN12482_c0_g1	red	-0.41969	0.300603	-0.704588	0.0510144	-0.728948	0.040213	-0.113373	0.789239	-0.0441898	0.917252	0.71911	0.0443889	0.961112	0.000142765	0.628664	0.0950058	0.365852	0.372779	0.719989	0.0440055	-0.563059	0.146179	-0.321347	0.437668	-0.148752	0.725177	-0.341531	0.407684
TRINITY_DN1288_c1_g1	red	-0.417759	0.303066	-0.649784	0.0811554	-0.697901	0.0542533	-0.154244	0.715346	-0.103132	0.807995	0.650753	0.0805505	0.94828	0.000332591	0.529922	0.17674	0.431026	0.286344	0.791967	0.0191424	-0.540329	0.166802	-0.374933	0.360105	-0.114887	0.786475	-0.241495	0.564494
TRINITY_DN1303_c2_g1	red	0.513932	0.192611	0.189027	0.653926	0.343587	0.404681	0.062941	0.882297	0.353563	0.390245	-0.350492	0.394664	-0.656706	0.0768898	-0.683644	0.0615609	0.00134295	0.997482	-0.142258	0.736844	0.550654	0.15725	0.19272	0.647497	-0.577155	0.134138	-0.0227994	0.957266
TRINITY_DN13368_c0_g1	red	-0.620852	0.10045	-0.741236	0.035345	-0.810557	0.0146737	0.231005	0.582028	0.135078	0.749794	0.856263	0.00664681	0.895062	0.00266633	0.767954	0.0260524	0.369152	0.368151	0.496048	0.211221	-0.792131	0.0190996	-0.11772	0.781306	-0.0558001	0.895592	-0.438095	0.277624
TRINITY_DN14072_c0_g1	red	-0.493971	0.213441	-0.607371	0.110258	-0.720195	0.0439158	-0.0325998	0.938919	-0.142034	0.737246	0.641784	0.0862532	0.946951	0.000358537	0.525593	0.180965	0.539811	0.167289	0.792888	0.0189033	-0.662914	0.0731788	-0.30077	0.469144	-0.0591811	0.889294	-0.147923	0.726664
TRINITY_DN1452_c0_g1	red	-0.309175	0.45618	-0.468154	0.242034	-0.522997	0.183524	-0.220647	0.599518	-0.202564	0.630455	0.454043	0.258437	0.883524	0.00361338	0.406514	0.317595	0.299537	0.471058	0.834454	0.00998047	-0.420716	0.299299	-0.322085	0.436557	-0.064281	0.879805	-0.193455	0.64622
TRINITY_DN1452_c0_g2	red	-0.357768	0.38423	-0.365828	0.372815	-0.39546	0.332192	-0.232027	0.580312	-0.171209	0.685201	0.380051	0.353049	0.80887	0.0150486	0.355549	0.387399	0.117024	0.782575	0.761731	0.0280622	-0.332197	0.421437	-0.335513	0.416529	0.141273	0.738616	-0.302347	0.466701
TRINITY_DN14683_c0_g1	red	0.512573	0.193994	0.280707	0.50067	0.4699	0.240043	0.00678458	0.987279	0.436785	0.27923	-0.417138	0.303859	-0.821485	0.0123859	-0.655317	0.0777352	-0.306742	0.459918	-0.426796	0.291626	0.675682	0.0658828	0.129896	0.759171	-0.400855	0.325029	-0.0132829	0.975097
TRINITY_DN155700_c0_g1	red	-0.49091	0.216735	-0.788267	0.0201215	-0.786706	0.0205439	-0.0976835	0.818005	0.0276762	0.948134	0.843586	0.00847965	0.920321	0.00119027	0.826452	0.0114259	0.268411	0.52038	0.431997	0.285138	-0.597572	0.117714	-0.3609	0.379775	-0.0511051	0.904345	-0.373565	0.362002
TRINITY_DN18_c1_g2	red	0.182017	0.666181	0.451241	0.261759	0.419352	0.301034	0.197655	0.638936	0.412746	0.309503	-0.502945	0.203938	-0.801926	0.016656	-0.749363	0.0323334	-0.229688	0.584243	-0.318264	0.442327	0.361799	0.3785	0.0449484	0.915835	-0.0993807	0.814885	0.445207	0.268983
TRINITY_DN20288_c0_g2	red	-0.333247	0.419881	-0.58153	0.130517	-0.598956	0.116644	-0.182128	0.665986	-0.269561	0.518524	0.655117	0.0778577	0.923429	0.0010589	0.920902	0.00116494	0.111622	0.79244	0.331055	0.423134	-0.534637	0.172199	-0.18488	0.661168	0.0755333	0.858913	-0.324301	0.433225
TRINITY_DN203724_c0_g1	red	0.515705	0.190815	0.306946	0.459604	0.441455	0.273524	0.087955	0.835933	0.412081	0.310361	-0.454379	0.258041	-0.785722	0.020813	-0.74788	0.0328709	-0.166365	0.693773	-0.253967	0.543891	0.594601	0.120028	0.199042	0.636536	-0.504786	0.202016	0.0755903	0.858807
TRINITY_DN21560_c0_g1	red	0.183128	0.664234	-0.481257	0.227291	-0.305661	0.461582	-0.460768	0.250553	-0.172064	0.683691	0.371772	0.364495	0.6372	0.0892557	0.465862	0.244661	-0.0170619	0.968015	0.447217	0.266566	0.0438841	0.917823	-0.190758	0.65091	-0.374461	0.360758	-0.48496	0.22321
TRINITY_DN2234_c0_g1	red	-0.581554	0.130497	-0.27014	0.517591	-0.347289	0.399296	0.0882264	0.835432	-0.251197	0.548443	0.448162	0.265433	0.86056	0.00608888	0.64823	0.0821317	-0.00137299	0.997426	0.516012	0.190506	-0.577489	0.133859	0.0208845	0.960853	0.533099	0.173673	-0.58445	0.128131
TRINITY_DN23656_c0_g1	red	-0.363995	0.375397	-0.737362	0.0368384	-0.751189	0.0316796	-0.182087	0.666058	-0.131548	0.756178	0.747222	0.0331111	0.951343	0.000277588	0.734264	0.03806	0.404521	0.320204	0.575592	0.135445	-0.549391	0.158402	-0.343255	0.405164	-0.154453	0.714973	-0.268629	0.520026
TRINITY_DN2366_c0_g2	red	-0.357971	0.38394	-0.495749	0.21154	-0.552161	0.155881	-0.145457	0.731091	-0.180077	0.669584	0.504553	0.202258	0.920429	0.00118555	0.456465	0.255583	0.312761	0.450693	0.841103	0.00887247	-0.481852	0.226633	-0.257826	0.537573	-0.0477983	0.910515	-0.284624	0.494451
TRINITY_DN25225_c0_g1	red	-0.543875	0.163486	-0.773048	0.0244757	-0.791273	0.0193237	0.076497	0.857127	0.277459	0.505847	0.793508	0.0187435	0.848357	0.00775638	0.472066	0.237583	0.395045	0.332746	0.750643	0.0318743	-0.600662	0.115332	-0.338996	0.4114	-0.235098	0.575165	-0.417728	0.303106
TRINITY_DN2629_c0_g1	red	-0.416521	0.304649	-0.571926	0.138537	-0.580391	0.131454	-0.112739	0.790399	-0.210834	0.616244	0.672507	0.0676553	0.939323	0.000533382	0.901558	0.00221237	0.0689164	0.87119	0.374393	0.360853	-0.553842	0.154362	-0.150644	0.721786	0.165616	0.695101	-0.471927	0.237741
TRINITY_DN2736_c0_g1	red	-0.560439	0.14848	-0.755622	0.0301254	-0.769525	0.0255597	0.0626506	0.882837	0.072676	0.864212	0.860165	0.0061389	0.889394	0.0031084	0.865456	0.00549091	0.241632	0.564267	0.356429	0.38614	-0.675762	0.0658389	-0.216166	0.607137	0.0212166	0.960231	-0.470013	0.239914
TRINITY_DN28822_c0_g2	red	-0.348608	0.397386	-0.528804	0.177826	-0.59021	0.123497	-0.0774109	0.855433	-0.236904	0.572145	0.552503	0.155572	0.94873	0.000324092	0.533534	0.173255	0.422327	0.297257	0.802038	0.0166293	-0.547007	0.160589	-0.152194	0.719012	-0.0786772	0.853088	-0.325493	0.431437
TRINITY_DN30135_c0_g1	red	-0.151377	0.720474	-0.447034	0.266785	-0.396025	0.331439	-0.286339	0.491739	-0.351623	0.393034	0.45924	0.252333	0.896946	0.00252901	0.653587	0.0787953	0.0909314	0.830441	0.586766	0.126256	-0.29609	0.476425	-0.111313	0.793006	0.0148774	0.972109	-0.528191	0.178422
TRINITY_DN333_c1_g2	red	-0.512399	0.194171	-0.576242	0.1349	-0.644402	0.0845651	-0.100433	0.81295	-0.257634	0.537886	0.668139	0.0701385	0.972921	4.86379e-05	0.770644	0.0252121	0.319256	0.440826	0.535775	0.171112	-0.628813	0.0949039	-0.257995	0.537297	0.199655	0.635477	-0.312391	0.451259
TRINITY_DN3485_c0_g2	red	-0.502323	0.204588	0.1282	0.762246	-0.0696463	0.869835	0.384309	0.347227	-0.385885	0.345083	0.0856376	0.840213	0.641417	0.0864915	0.311979	0.451887	0.086861	0.837953	0.593187	0.121139	-0.606051	0.111246	0.427958	0.29017	0.588094	0.125188	-0.432591	0.284402
TRINITY_DN3728_c1_g2	red	-0.664746	0.072104	-0.63072	0.0936022	-0.733057	0.0385425	0.0878706	0.836089	-0.0986021	0.816316	0.757171	0.0295938	0.96189	0.000134448	0.743879	0.0343475	0.402303	0.32312	0.561259	0.147758	-0.764821	0.0270528	-0.225688	0.590984	0.200829	0.633448	-0.343011	0.405521
TRINITY_DN4055_c0_g1	red	-0.600245	0.115652	-0.453627	0.258929	-0.604173	0.11266	0.133042	0.753473	-0.224016	0.593811	0.587302	0.125824	0.966477	9.18324e-05	0.655218	0.0777957	0.352241	0.392145	0.68401	0.0613664	-0.767191	0.0262939	-0.0633374	0.88156	0.227001	0.588769	-0.307424	0.458868
TRINITY_DN4402_c0_g1	red	-0.472563	0.23702	-0.693804	0.0562969	-0.735281	0.0376562	-0.049667	0.907027	-0.124183	0.769539	0.767968	0.0260482	0.969088	7.21409e-05	0.82807	0.0111236	0.322978	0.435212	0.503592	0.203261	-0.653323	0.078958	-0.225962	0.590522	-0.00151494	0.997159	-0.357658	0.384385
TRINITY_DN4454_c0_g1	red	-0.741509	0.0352412	-0.293525	0.480435	-0.499884	0.207154	0.288302	0.488641	-0.219295	0.601814	0.488694	0.219135	0.826635	0.0113915	0.527251	0.17934	0.380948	0.351819	0.58886	0.124574	-0.809805	0.0148402	-0.0052733	0.990113	0.488382	0.219474	-0.255524	0.541339
TRINITY_DN44671_c0_g1	red	-0.452655	0.26008	-0.639528	0.0877235	-0.655864	0.0774019	-0.110797	0.793949	-0.142037	0.73724	0.737372	0.0368343	0.903256	0.0021026	0.930217	0.000805693	0.112645	0.79057	0.285105	0.49369	-0.585281	0.127457	-0.237054	0.571894	0.132617	0.754244	-0.367682	0.37021
TRINITY_DN4763_c0_g1	red	-0.335631	0.416355	-0.590445	0.12331	-0.601355	0.114802	-0.212523	0.613356	-0.25733	0.538384	0.631184	0.0932871	0.977969	2.62938e-05	0.774191	0.0241302	0.201642	0.632044	0.569008	0.141027	-0.501051	0.205924	-0.235871	0.573871	0.0197921	0.962899	-0.376044	0.358568
TRINITY_DN4829_c0_g1	red	-0.153416	0.716826	-0.570947	0.13937	-0.528751	0.177877	-0.329239	0.425837	-0.334838	0.417527	0.576016	0.135089	0.910757	0.00166011	0.803581	0.0162636	0.145564	0.730898	0.441093	0.273964	-0.35981	0.381323	-0.207956	0.621178	-0.0688513	0.871311	-0.372803	0.363061
TRINITY_DN4832_c0_g1	red	-0.428683	0.289264	-0.598876	0.116705	-0.658252	0.0759557	-0.074914	0.860061	-0.229712	0.584201	0.665285	0.0717896	0.993524	6.75711e-07	0.752575	0.0311885	0.328662	0.426698	0.620246	0.100881	-0.625417	0.0972479	-0.177325	0.674419	0.0261386	0.951013	-0.346333	0.400684
TRINITY_DN49718_c0_g1	red	-0.406872	0.317128	-0.632238	0.0925735	-0.610613	0.107851	-0.089949	0.832253	-0.0874724	0.836824	0.715837	0.0458337	0.917986	0.00129571	0.866808	0.0053327	0.0533489	0.90016	0.398791	0.327761	-0.528186	0.178428	-0.162808	0.700087	0.0624913	0.883133	-0.543807	0.16355
TRINITY_DN5590_c1_g1	red	-0.401626	0.324012	-0.588975	0.124482	-0.64335	0.0852413	-0.161808	0.701863	-0.223484	0.59471	0.619684	0.10128	0.982369	1.35217e-05	0.639251	0.0879051	0.351022	0.393901	0.718073	0.0448435	-0.555669	0.15272	-0.286334	0.491747	-0.00755176	0.985841	-0.279682	0.502301
TRINITY_DN561_c0_g1	red	-0.511863	0.194718	0.0845163	0.842285	-0.138527	0.743565	0.305219	0.462263	-0.465379	0.245217	0.124874	0.768283	0.692549	0.056932	0.403039	0.322151	0.140472	0.740059	0.55177	0.156235	-0.651284	0.0802197	0.332187	0.421453	0.59868	0.116856	-0.280206	0.501467
TRINITY_DN5621_c0_g1	red	-0.387468	0.342936	-0.588287	0.125034	-0.605963	0.111312	-0.143842	0.733993	-0.0679498	0.872986	0.596676	0.118409	0.923128	0.00107117	0.507738	0.198955	0.269217	0.519079	0.79405	0.0186042	-0.473039	0.236483	-0.303113	0.465516	-0.0806213	0.849489	-0.382069	0.350284
TRINITY_DN6490_c0_g1	red	-0.622058	0.0995984	-0.555978	0.152444	-0.609153	0.108931	0.0488172	0.908613	-0.0877322	0.836344	0.707448	0.0496657	0.922091	0.00111423	0.833351	0.0101724	0.0996972	0.814303	0.413969	0.307927	-0.668086	0.0701689	-0.160919	0.703444	0.317965	0.44278	-0.501009	0.205968
TRINITY_DN6742_c1_g2	red	-0.75282	0.031102	-0.347165	0.399476	-0.546519	0.161038	0.233308	0.578163	-0.18345	0.663671	0.517434	0.189073	0.789942	0.0196745	0.468399	0.241754	0.48049	0.228141	0.579504	0.132187	-0.77896	0.0227214	-0.137581	0.745273	0.457352	0.254542	-0.165402	0.695482
TRINITY_DN6743_c0_g1	red	-0.280046	0.501721	0.0126562	0.976272	-0.0870589	0.837587	-0.042365	0.920661	-0.397747	0.329147	0.074605	0.860634	0.713855	0.0467224	0.285904	0.492426	-0.055823	0.895549	0.722748	0.0428155	-0.340344	0.409421	0.0921354	0.828221	0.359438	0.381852	-0.355014	0.388165
TRINITY_DN7034_c0_g1	red	0.612571	0.106413	0.484941	0.223232	0.633705	0.0915852	-0.239668	0.567534	0.185749	0.659648	-0.660664	0.0745113	-0.9021	0.00217689	-0.821595	0.0123642	-0.30668	0.460013	-0.420298	0.29983	0.834797	0.0099213	-0.0476828	0.91073	-0.240564	0.566043	0.322197	0.436389
TRINITY_DN804_c0_g1	red	-0.535062	0.171793	-0.443109	0.271518	-0.601982	0.114324	0.192585	0.647732	-0.261359	0.531811	0.595967	0.118961	0.916415	0.00136991	0.783363	0.021467	0.322802	0.435478	0.489388	0.218381	-0.805721	0.015765	0.0672099	0.87436	0.181572	0.666961	-0.260923	0.532521
TRINITY_DN81411_c0_g1	red	-0.271631	0.51519	-0.568222	0.141702	-0.628781	0.0949259	-0.118904	0.779147	-0.174224	0.67988	0.543702	0.163648	0.895289	0.00264956	0.450015	0.263219	0.483831	0.22445	0.828997	0.0109528	-0.505316	0.201464	-0.223411	0.594834	-0.260223	0.533661	-0.187406	0.656754
TRINITY_DN81513_c0_g1	red	-0.407341	0.316516	-0.489285	0.218493	-0.551699	0.1563	-0.0702905	0.868639	-0.134164	0.751445	0.505666	0.201101	0.899703	0.00233643	0.376947	0.357321	0.38462	0.346804	0.89559	0.00262738	-0.501609	0.205338	-0.232619	0.579319	-0.0336885	0.936882	-0.331578	0.422357
TRINITY_DN9690_c1_g1	red	-0.489433	0.218333	-0.792607	0.0189761	-0.808147	0.0152113	-0.0604493	0.886933	0.0459131	0.914034	0.842675	0.00862245	0.927483	0.000902267	0.799261	0.0173001	0.30826	0.457584	0.484299	0.223937	-0.62989	0.0941676	-0.337357	0.41381	-0.110814	0.793919	-0.34255	0.406193
TRINITY_DN9730_c1_g3	red	-0.317825	0.442992	0.0916563	0.829105	-0.0790758	0.85235	0.0103499	0.980595	-0.592035	0.122048	0.0505223	0.905432	0.735573	0.0375406	0.439406	0.27602	-0.0106119	0.980104	0.569245	0.140824	-0.468034	0.242171	0.193145	0.646758	0.517852	0.188653	-0.207622	0.621751
TRINITY_DN9782_c0_g1	red	-0.428565	0.289411	-0.632455	0.0924267	-0.743935	0.0343265	0.183379	0.663795	-0.00846572	0.984128	0.665674	0.0715637	0.840258	0.00900869	0.478275	0.230605	0.636981	0.089401	0.740406	0.0356615	-0.711806	0.0476516	-0.0794037	0.851743	-0.288077	0.488995	-0.2035	0.62884
TRINITY_DN100590_c0_g1	turquoise	-0.123477	0.770823	-0.429173	0.288652	-0.383092	0.348887	-0.206145	0.624289	-0.251853	0.547365	0.51215	0.194424	0.608074	0.109733	0.977148	2.93259e-05	-0.195625	0.642454	-0.179496	0.670605	-0.323231	0.434832	-0.0489345	0.908394	0.105161	0.804272	-0.287806	0.489422
TRINITY_DN10083_c0_g1	turquoise	-0.178952	0.67156	-0.540797	0.166362	-0.496182	0.211079	-0.220885	0.599116	-0.200387	0.634211	0.606905	0.110606	0.685329	0.0606686	0.976642	3.13054e-05	-0.0828476	0.84537	-0.0691738	0.870712	-0.374118	0.361235	-0.147331	0.727725	0.0341524	0.936014	-0.280655	0.500752
TRINITY_DN1024_c0_g1	turquoise	-0.26547	0.525135	-0.646028	0.0835262	-0.618209	0.102333	-0.178178	0.672919	-0.129006	0.760784	0.706161	0.0502697	0.74261	0.0348241	0.958604	0.000171886	0.069296	0.870485	0.0319946	0.940051	-0.459794	0.251687	-0.219939	0.60072	-0.0277458	0.948003	-0.259726	0.534472
TRINITY_DN10416_c0_g2	turquoise	-0.151881	0.719573	-0.368319	0.369317	-0.387096	0.34344	0.00155539	0.997084	-0.270363	0.517232	0.477988	0.230925	0.681028	0.0629621	0.935836	0.000629032	-0.11281	0.790269	0.0156161	0.970725	-0.474944	0.234335	0.189861	0.652473	0.0325049	0.939096	-0.341273	0.408061
TRINITY_DN10690_c1_g1	turquoise	-0.0293713	0.944961	-0.115356	0.785619	-0.150717	0.721655	-0.0732267	0.86319	-0.416764	0.304338	0.237042	0.571914	0.540004	0.167108	0.890871	0.00298896	-0.359102	0.38233	-0.147607	0.727231	-0.34111	0.4083	0.269058	0.519334	0.1919	0.648924	-0.216689	0.606248
TRINITY_DN10712_c0_g1	turquoise	-0.359195	0.382197	-0.341285	0.408044	-0.436141	0.28002	0.0752752	0.859391	-0.388524	0.341507	0.487379	0.220565	0.897101	0.00251794	0.860569	0.00608785	0.0863305	0.838933	0.385241	0.345958	-0.64489	0.0842522	0.182723	0.664943	0.218467	0.603221	-0.407449	0.316376
TRINITY_DN1073_c4_g1	turquoise	-0.144549	0.732723	-0.2095	0.61853	-0.226088	0.590309	-0.0596642	0.888395	-0.433984	0.282679	0.353348	0.390554	0.671352	0.0683069	0.956984	0.000192624	-0.260618	0.533018	-0.0505633	0.905355	-0.405442	0.318998	0.240693	0.565827	0.284627	0.494447	-0.400479	0.325527
TRINITY_DN10897_c0_g1	turquoise	-0.104394	0.805679	-0.236752	0.5724	-0.179507	0.670585	-0.349888	0.395536	-0.32765	0.428209	0.327413	0.428563	0.429792	0.28788	0.86677	0.00533712	-0.379569	0.353711	-0.372388	0.363637	-0.137294	0.745791	-0.174728	0.678992	0.382709	0.34941	-0.168145	0.69062
TRINITY_DN1120_c1_g1	turquoise	-0.290002	0.485964	-0.18287	0.664686	-0.326846	0.429411	-0.032385	0.939321	-0.488613	0.219222	0.332452	0.42106	0.70717	0.0497958	0.862749	0.00581666	-0.0425362	0.920341	0.078778	0.852901	-0.571665	0.138759	0.0885406	0.834852	0.343739	0.404459	-0.0223204	0.958163
TRINITY_DN112662_c0_g1	turquoise	0.220654	0.599507	-0.0555759	0.896009	0.0954091	0.822191	-0.0727807	0.864017	0.442149	0.272682	-0.117958	0.780872	-0.560024	0.148846	-0.726916	0.0410549	0.328625	0.426752	-0.0496738	0.907015	0.480439	0.228198	-0.296641	0.475566	-0.412166	0.310252	0.0978915	0.817623
TRINITY_DN11565_c0_g2	turquoise	-0.447742	0.265936	-0.832089	0.0103948	-0.772446	0.0246587	-0.0444704	0.916728	0.181094	0.667799	0.889278	0.00311791	0.692021	0.0572007	0.831957	0.0104183	0.253366	0.544878	0.0882393	0.835408	-0.50702	0.199697	-0.356366	0.386229	-0.0925927	0.827378	-0.383129	0.348836
TRINITY_DN120761_c0_g3	turquoise	-0.198784	0.636983	-0.475494	0.233717	-0.439396	0.276033	-0.164198	0.697618	-0.204929	0.626381	0.569615	0.140507	0.635786	0.0901942	0.98446	9.27324e-06	-0.145019	0.731878	-0.150711	0.721667	-0.379878	0.353287	-0.0779623	0.854412	0.12148	0.774456	-0.302826	0.465959
TRINITY_DN121685_c0_g1	turquoise	-0.184537	0.661769	-0.36913	0.368182	-0.339507	0.41065	-0.239719	0.56745	-0.390824	0.338405	0.470005	0.239923	0.776879	0.0233294	0.969442	6.97092e-05	-0.207567	0.621846	0.061441	0.885088	-0.355053	0.388108	-0.0225407	0.95775	0.253183	0.545178	-0.422678	0.296812
TRINITY_DN12771_c0_g2	turquoise	-0.223949	0.593924	-0.296328	0.476054	-0.33184	0.421968	-0.151483	0.720285	-0.369574	0.367561	0.426011	0.292611	0.623805	0.0983722	0.964333	0.000110418	-0.19177	0.64915	-0.162675	0.700323	-0.418646	0.301933	-0.018263	0.965764	0.31222	0.451519	-0.157833	0.708941
TRINITY_DN1338_c1_g2	turquoise	0.189806	0.652568	-0.0151981	0.971508	0.0618135	0.884395	-0.428226	0.289835	-0.53161	0.175107	0.0761934	0.857689	0.312695	0.450795	0.815158	0.0136806	-0.533747	0.173051	-0.462483	0.24856	0.0448724	0.915977	0.0461279	0.913633	0.314046	0.448734	-0.131773	0.755771
TRINITY_DN13613_c0_g1	turquoise	-0.410179	0.312824	-0.553773	0.154424	-0.560456	0.148465	0.0759156	0.858204	-0.0889125	0.834166	0.687068	0.0597554	0.835485	0.00980328	0.933614	0.000695494	0.00294774	0.994473	0.226014	0.590435	-0.599311	0.116369	0.0421102	0.921137	0.106284	0.802214	-0.554724	0.153569
TRINITY_DN13818_c0_g1	turquoise	-0.30671	0.459966	-0.607463	0.110188	-0.611811	0.10697	-0.0694914	0.870123	-0.168272	0.690395	0.694296	0.0560493	0.803953	0.0161762	0.959695	0.00015878	0.11015	0.795134	0.133987	0.751765	-0.547845	0.159818	-0.0879848	0.835878	-0.00258037	0.995162	-0.330826	0.423475
TRINITY_DN13851_c0_g2	turquoise	-0.178406	0.67252	-0.494233	0.213161	-0.460343	0.251047	-0.202631	0.630338	-0.245908	0.557173	0.573559	0.137155	0.698717	0.0538518	0.986746	5.7626e-06	-0.111613	0.792456	-0.0588956	0.889826	-0.385758	0.345256	-0.0919092	0.828638	0.0792114	0.852099	-0.301128	0.468589
TRINITY_DN14384_c0_g2	turquoise	-0.273719	0.511834	-0.611608	0.107119	-0.597591	0.117698	-0.198481	0.637506	-0.21016	0.617399	0.678717	0.0642149	0.786311	0.0206518	0.96571	9.82212e-05	0.0819057	0.847112	0.0784847	0.853444	-0.472004	0.237654	-0.209591	0.618375	0.0326297	0.938863	-0.257905	0.537443
TRINITY_DN14384_c0_g3	turquoise	0.0284056	0.946768	-0.371244	0.36523	-0.339293	0.410964	-0.437138	0.278796	-0.463131	0.247811	0.388766	0.341181	0.686328	0.0601431	0.910739	0.00166108	-0.154417	0.715038	-0.00586976	0.988994	-0.226745	0.5892	-0.157553	0.70944	0.0304323	0.942975	-0.0981465	0.817154
TRINITY_DN14493_c0_g1	turquoise	-0.141306	0.738556	-0.219793	0.600968	-0.152774	0.717975	-0.133274	0.753055	-0.388621	0.341376	0.358642	0.382984	0.573401	0.137288	0.902506	0.00215064	-0.295736	0.476979	-0.171819	0.684124	-0.246631	0.555977	0.159951	0.705168	0.398647	0.327953	-0.567096	0.142672
TRINITY_DN14783_c0_g2	turquoise	-0.251361	0.548174	-0.196415	0.641084	-0.18963	0.652876	-0.00401633	0.992469	-0.368696	0.36879	0.370824	0.365815	0.693662	0.0563689	0.9195	0.0012267	-0.320233	0.43935	0.0124307	0.976695	-0.400748	0.325171	0.253913	0.543981	0.427023	0.291341	-0.610606	0.107857
TRINITY_DN14977_c0_g1	turquoise	-0.161147	0.703039	0.0474434	0.911177	0.0297046	0.944337	0.09379	0.825172	-0.414972	0.306637	0.162393	0.700824	0.418323	0.302345	0.839621	0.00911219	-0.456153	0.25595	-0.302201	0.466926	-0.314439	0.448136	0.435552	0.280745	0.554365	0.153892	-0.483087	0.22527
TRINITY_DN1533_c0_g1	turquoise	-0.128617	0.761489	-0.2298	0.584054	-0.230382	0.583075	-0.082497	0.846019	-0.369055	0.368286	0.36814	0.369568	0.548125	0.159561	0.96138	0.00013987	-0.275044	0.50971	-0.246976	0.555406	-0.355777	0.387071	0.167074	0.692518	0.28029	0.501333	-0.302821	0.465967
TRINITY_DN1545_c1_g1	turquoise	-0.286889	0.49087	-0.557789	0.150828	-0.501081	0.205892	-0.0664148	0.875838	0.0559705	0.895274	0.654814	0.0780428	0.521015	0.18549	0.917459	0.00132028	-0.160741	0.703761	-0.235379	0.574694	-0.382911	0.349133	-0.151084	0.721	0.0691812	0.870699	-0.328073	0.427576
TRINITY_DN15495_c0_g1	turquoise	-0.411619	0.310959	-0.447256	0.266518	-0.477762	0.231177	0.0580481	0.891404	-0.168865	0.689345	0.612978	0.106115	0.725501	0.0416476	0.985663	7.28788e-06	-0.0856455	0.840198	-0.0161092	0.9698	-0.579028	0.13258	0.0420153	0.921314	0.276905	0.506733	-0.413457	0.308587
TRINITY_DN1561_c1_g1	turquoise	-0.209143	0.619141	-0.17083	0.685871	-0.217297	0.605212	0.0470121	0.911982	-0.341511	0.407713	0.342112	0.406834	0.604168	0.112664	0.935561	0.000637029	-0.318841	0.441453	-0.113175	0.789602	-0.457104	0.254833	0.277865	0.505198	0.321974	0.436724	-0.359133	0.382284
TRINITY_DN156573_c0_g1	turquoise	-0.728529	0.0403857	-0.468272	0.241899	-0.540682	0.16647	0.379691	0.353544	0.151769	0.719773	0.699509	0.0534636	0.679882	0.0635817	0.804423	0.0160661	-0.0188008	0.964757	0.122696	0.772244	-0.74174	0.0351532	0.0653464	0.877824	0.402684	0.322618	-0.580391	0.131454
TRINITY_DN158_c0_g1	turquoise	-0.616662	0.103443	-0.365703	0.372989	-0.383872	0.347823	0.294237	0.479321	0.220654	0.599506	0.584701	0.127927	0.403967	0.320931	0.739133	0.0361507	-0.220262	0.600171	-0.22576	0.590863	-0.52757	0.179029	0.00477498	0.991047	0.466649	0.243757	-0.490125	0.217583
TRINITY_DN16105_c0_g1	turquoise	-0.354829	0.388429	-0.744226	0.0342179	-0.760826	0.0283623	-0.138637	0.743368	-0.111352	0.792934	0.78091	0.0221602	0.809098	0.0149978	0.84793	0.00781942	0.389134	0.340684	0.234722	0.575794	-0.563675	0.14564	-0.323704	0.434121	-0.118396	0.780074	-0.145858	0.730371
TRINITY_DN16106_c0_g1	turquoise	-0.261228	0.532024	-0.597569	0.117716	-0.538536	0.168492	-0.196904	0.640237	-0.101728	0.810571	0.669915	0.0691227	0.726391	0.0412743	0.964161	0.000112007	-0.101937	0.810188	0.00522419	0.990205	-0.394401	0.333607	-0.197154	0.639804	0.0528847	0.901026	-0.384173	0.347413
TRINITY_DN1703_c0_g1	turquoise	-0.20293	0.629823	-0.110729	0.794073	-0.0511187	0.904319	-0.199389	0.635937	-0.473255	0.236238	0.237754	0.570727	0.670322	0.068891	0.683173	0.061812	-0.267114	0.522475	0.180937	0.668074	-0.183652	0.663316	0.0982257	0.817008	0.551245	0.156712	-0.681791	0.0625512
TRINITY_DN17045_c0_g1	turquoise	-0.501311	0.205651	-0.699833	0.053305	-0.685472	0.060593	-0.00738611	0.986152	0.0835202	0.844126	0.812629	0.0142211	0.737087	0.0369459	0.924611	0.00101152	0.0641804	0.879992	0.0560749	0.89508	-0.569754	0.140388	-0.256233	0.540179	0.105734	0.803221	-0.389825	0.339752
TRINITY_DN1723_c4_g1	turquoise	-0.12921	0.760415	-0.200943	0.633251	-0.140344	0.74029	0.227721	0.587554	-0.0205746	0.961434	0.351439	0.393299	0.190983	0.650519	0.696653	0.0548712	-0.211021	0.615924	-0.45261	0.260133	-0.260526	0.533168	0.359683	0.381503	0.174577	0.679259	-0.504397	0.202421
TRINITY_DN17505_c0_g3	turquoise	0.462391	0.248667	-0.247618	0.554346	-0.124455	0.769045	-0.63938	0.0878203	-0.487693	0.220223	0.143409	0.734773	0.335597	0.416405	0.660906	0.0743673	-0.187914	0.655868	-0.232827	0.578969	0.164643	0.696828	-0.155383	0.713313	-0.284079	0.495315	0.103339	0.807615
TRINITY_DN17610_c0_g1	turquoise	-0.525189	0.181362	-0.295929	0.476677	-0.355019	0.388157	-0.0505565	0.905368	-0.278769	0.503757	0.48083	0.227764	0.693862	0.0562676	0.84036	0.00899207	-0.113311	0.789354	0.0283134	0.946941	-0.50725	0.199459	-0.129808	0.75933	0.613367	0.105832	-0.325656	0.431191
TRINITY_DN17629_c0_g1	turquoise	-0.468717	0.241391	-0.788313	0.0201093	-0.770887	0.0251371	-0.0116594	0.978141	0.141709	0.737831	0.85972	0.0061955	0.80973	0.0148568	0.869982	0.00497294	0.164165	0.697676	0.24643	0.55631	-0.590687	0.123118	-0.281151	0.499963	-0.0945199	0.823828	-0.394967	0.332851
TRINITY_DN18689_c0_g1	turquoise	-0.391358	0.337687	-0.764995	0.0269966	-0.781868	0.0218877	-0.125235	0.767629	-0.058821	0.889965	0.808894	0.0150434	0.844479	0.00834113	0.874433	0.00449515	0.321986	0.436706	0.26797	0.52109	-0.589041	0.12443	-0.334044	0.418701	-0.116522	0.78349	-0.185545	0.660006
TRINITY_DN18690_c0_g1	turquoise	-0.408937	0.314438	-0.776995	0.0232954	-0.805687	0.0157727	-0.0695204	0.870069	-0.023945	0.95512	0.818838	0.0129177	0.879294	0.00400828	0.838149	0.0093545	0.358321	0.383441	0.374271	0.361022	-0.629646	0.0943341	-0.294601	0.478752	-0.172763	0.682457	-0.219913	0.600765
TRINITY_DN188745_c0_g1	turquoise	0.506508	0.200227	0.122233	0.773086	0.339324	0.410918	-0.236672	0.572532	0.446568	0.267345	-0.33316	0.42001	-0.753506	0.0308614	-0.724013	0.0422762	-0.140946	0.739205	-0.295838	0.476818	0.753128	0.0309939	-0.229145	0.585155	-0.484555	0.223655	0.137476	0.745462
TRINITY_DN1892_c0_g2	turquoise	-0.275101	0.50962	-0.450525	0.26261	-0.440841	0.274271	-0.0746457	0.860558	-0.198049	0.638253	0.576337	0.13482	0.63434	0.0911596	0.987279	5.09704e-06	-0.120176	0.776831	-0.159017	0.706832	-0.447744	0.265934	-0.0278498	0.947809	0.200607	0.633831	-0.319458	0.440521
TRINITY_DN19014_c0_g1	turquoise	-0.218785	0.60268	-0.564823	0.14464	-0.528084	0.178527	-0.235748	0.574078	-0.224054	0.593747	0.62542	0.0972456	0.813523	0.0140285	0.960692	0.000147394	-0.0550998	0.896897	0.139251	0.742259	-0.412953	0.309236	-0.162108	0.701331	0.0291846	0.94531	-0.357173	0.385077
TRINITY_DN19087_c0_g1	turquoise	-0.350759	0.394278	-0.687531	0.0595141	-0.674921	0.066305	-0.0364251	0.931763	0.0576464	0.892152	0.762544	0.0277947	0.714024	0.0466462	0.920254	0.00119324	0.0508778	0.904769	0.060458	0.886917	-0.535559	0.171319	-0.191808	0.649083	-0.0906393	0.83098	-0.293667	0.480213
TRINITY_DN1973_c0_g1	turquoise	-0.340659	0.40896	-0.211031	0.615907	-0.245889	0.557205	0.40563	0.318751	0.750062	0.0320822	0.152278	0.718862	-0.270926	0.516324	-0.711988	0.0475688	0.539037	0.168019	0.397463	0.329525	-0.0912984	0.829764	-0.26717	0.522383	-0.326105	0.430519	0.0651565	0.878177
TRINITY_DN19751_c0_g1	turquoise	-0.110212	0.795019	-0.45642	0.255636	-0.400079	0.326056	-0.237821	0.570614	-0.232169	0.580074	0.526156	0.180412	0.59841	0.117065	0.969099	7.20667e-05	-0.18411	0.662515	-0.187222	0.657076	-0.301356	0.468235	-0.09473	0.823441	0.0725402	0.864464	-0.266824	0.522943
TRINITY_DN2033_c0_g1	turquoise	-0.143629	0.734377	-0.117737	0.781276	-0.131216	0.756779	-0.0354703	0.933549	-0.410586	0.312296	0.285097	0.493702	0.520331	0.186172	0.935429	0.00064088	-0.364039	0.375334	-0.260225	0.533658	-0.347056	0.399634	0.25803	0.537239	0.402608	0.322718	-0.35406	0.389531
TRINITY_DN21313_c0_g2	turquoise	-0.342327	0.406519	-0.382727	0.349384	-0.4198	0.300464	-0.0918912	0.828672	-0.347743	0.398639	0.52942	0.177226	0.747664	0.0329495	0.982388	1.34785e-05	-0.0720961	0.865288	-0.00917074	0.982806	-0.511608	0.194978	-0.0253448	0.952499	0.345705	0.401597	-0.301802	0.467544
TRINITY_DN21330_c0_g1	turquoise	-0.205282	0.625773	-0.518622	0.18788	-0.494844	0.212507	-0.102588	0.808992	-0.180836	0.668252	0.607523	0.110144	0.630203	0.093954	0.964248	0.000111208	-0.0165605	0.968955	-0.130708	0.757699	-0.428234	0.289825	-0.0514385	0.903723	0.0401962	0.924713	-0.275347	0.509225
TRINITY_DN2157_c1_g1	turquoise	-0.267504	0.521844	0.184855	0.661212	0.0112819	0.978848	0.0425889	0.920242	-0.650145	0.0809297	0.0209756	0.960682	0.541166	0.166016	0.681174	0.062883	-0.230207	0.583369	0.0133845	0.974907	-0.45772	0.254111	0.303408	0.46506	0.683749	0.061505	-0.0785205	0.853378
TRINITY_DN21785_c0_g1	turquoise	-0.161562	0.702302	-0.488989	0.218815	-0.444526	0.269805	-0.240948	0.565404	-0.241972	0.5637	0.562251	0.146886	0.652867	0.0792394	0.979362	2.16361e-05	-0.129443	0.759992	-0.127435	0.763633	-0.343831	0.404324	-0.13595	0.748217	0.0950474	0.822857	-0.26286	0.52937
TRINITY_DN22645_c0_g2	turquoise	-0.185928	0.659337	-0.137563	0.745305	-0.154876	0.714218	-0.214967	0.609181	-0.470174	0.23973	0.282516	0.497795	0.562609	0.146573	0.911377	0.0016265	-0.346466	0.40049	-0.216233	0.607024	-0.298798	0.472206	0.0164418	0.969177	0.503387	0.203475	-0.22021	0.600261
TRINITY_DN22678_c0_g1	turquoise	-0.308661	0.456968	-0.391384	0.337652	-0.411127	0.311595	-0.0828779	0.845314	-0.338551	0.412054	0.533543	0.173247	0.751649	0.031516	0.991605	1.47e-06	-0.0891334	0.833758	-0.00269874	0.99494	-0.495065	0.21227	0.0197651	0.96295	0.302655	0.466224	-0.365188	0.373715
TRINITY_DN2288_c1_g1	turquoise	0.475459	0.233756	0.176744	0.675441	0.135312	0.749371	-0.269974	0.517858	-0.0325454	0.939021	-0.403563	0.321463	-0.40325	0.321874	-0.667901	0.0702755	0.339752	0.410291	0.150793	0.72152	0.363994	0.375397	-0.244101	0.560167	-0.588351	0.124982	0.803267	0.0163376
TRINITY_DN2302_c2_g1	turquoise	-0.336941	0.414423	-0.341519	0.407702	-0.336327	0.415327	-0.0929371	0.826744	-0.341114	0.408294	0.472942	0.236592	0.877056	0.00422799	0.8438	0.00844632	-0.134165	0.751443	0.348539	0.397486	-0.444676	0.269624	0.0544431	0.898121	0.344594	0.403213	-0.628682	0.0949936
TRINITY_DN23232_c0_g1	turquoise	-0.321625	0.43725	-0.676186	0.0656045	-0.657956	0.0761344	-0.119833	0.777455	-0.0585289	0.890509	0.74583	0.0336224	0.70216	0.0521768	0.942117	0.000464034	0.122026	0.773463	-0.0125095	0.976547	-0.496471	0.210771	-0.242211	0.563303	-0.0249384	0.95326	-0.230644	0.582635
TRINITY_DN23871_c0_g1	turquoise	0.086921	0.837842	-0.00233573	0.995621	-0.0780552	0.85424	0.125384	0.767357	0.342132	0.406804	-0.139805	0.741261	-0.504695	0.202111	-0.726096	0.0413978	0.626566	0.096451	0.0496417	0.907075	0.112396	0.791026	-0.263615	0.528144	-0.484298	0.223938	0.688566	0.0589758
TRINITY_DN2402_c0_g1	turquoise	0.532464	0.174284	0.241187	0.565005	0.304206	0.463826	-0.452046	0.260802	-0.0284501	0.946685	-0.451181	0.26183	-0.685972	0.0603298	-0.599019	0.116595	0.100132	0.813505	-0.406696	0.317358	0.632439	0.0924377	-0.400663	0.325284	-0.306101	0.460905	0.798475	0.017493
TRINITY_DN2434_c0_g1	turquoise	0.150068	0.722818	0.136402	0.747402	0.0251011	0.952955	-0.0520678	0.902549	-0.491403	0.216202	-0.0514038	0.903788	0.259725	0.534472	0.624697	0.0977491	-0.317292	0.443801	-0.256618	0.539547	-0.24128	0.564851	0.340027	0.409886	0.101917	0.810224	0.206393	0.623863
TRINITY_DN2442_c0_g1	turquoise	-0.210858	0.616203	-0.434915	0.281529	-0.400661	0.325286	-0.204299	0.627465	-0.323573	0.434318	0.537064	0.169886	0.732444	0.0387888	0.989866	2.5818e-06	-0.138487	0.743638	-0.0291409	0.945392	-0.379805	0.353387	-0.0540686	0.898819	0.215233	0.608728	-0.389238	0.340543
TRINITY_DN2452_c0_g1	turquoise	-0.266034	0.524222	-0.205835	0.624821	-0.254781	0.542557	-0.171097	0.685399	-0.466872	0.243502	0.339457	0.410722	0.502805	0.204084	0.796836	0.0178996	0.0041444	0.992229	-0.21932	0.601771	-0.353962	0.389673	-0.0945693	0.823737	0.492967	0.214518	-0.0584457	0.890664
TRINITY_DN2453_c2_g1	turquoise	-0.302649	0.466234	-0.517266	0.189241	-0.519247	0.187255	-0.0803729	0.849949	-0.137536	0.745353	0.628112	0.0953853	0.651734	0.0799403	0.978057	2.59822e-05	-0.0640692	0.880199	-0.119843	0.777436	-0.483255	0.225085	-0.106849	0.801178	0.126533	0.765272	-0.244361	0.559736
TRINITY_DN24904_c1_g1	turquoise	-0.434171	0.282447	-0.289037	0.487482	-0.321436	0.437535	-0.0552496	0.896618	-0.323968	0.433725	0.470805	0.239013	0.739589	0.0359751	0.916117	0.00138432	-0.196756	0.640494	0.038072	0.928684	-0.485113	0.223043	-0.00678499	0.987279	0.544924	0.162513	-0.445337	0.268826
TRINITY_DN2552_c0_g1	turquoise	-0.242119	0.563456	-0.0537739	0.899368	-0.0817157	0.847464	-0.0335466	0.937147	-0.434647	0.28186	0.249848	0.550665	0.515544	0.190978	0.892914	0.00282868	-0.39075	0.338505	-0.250277	0.549958	-0.348113	0.398102	0.211988	0.61427	0.597735	0.117587	-0.374287	0.361
TRINITY_DN2655_c0_g1	turquoise	-0.102753	0.80869	-0.358756	0.382822	-0.29628	0.476129	-0.204999	0.62626	-0.242904	0.562153	0.453755	0.258777	0.52061	0.185894	0.957559	0.000185085	-0.298807	0.472192	-0.290889	0.48457	-0.257531	0.538054	-0.0200699	0.962379	0.182145	0.665957	-0.313817	0.449083
TRINITY_DN2723_c0_g2	turquoise	-0.321133	0.437992	-0.244954	0.558753	-0.264854	0.526134	-0.0520677	0.902549	-0.390194	0.339254	0.417571	0.303305	0.75529	0.0302402	0.942048	0.000465678	-0.249452	0.551318	0.0586202	0.890339	-0.455023	0.257281	0.131115	0.756962	0.462746	0.248256	-0.50818	0.198498
TRINITY_DN273_c1_g3	turquoise	0.272947	0.513075	0.158025	0.708598	0.173382	0.681366	-0.339216	0.411076	-0.605896	0.111362	-0.0898408	0.832453	0.240878	0.565519	0.73301	0.0385615	-0.579277	0.132375	-0.447307	0.266457	0.0256168	0.95199	0.223932	0.593953	0.279929	0.501908	0.00290928	0.994545
TRINITY_DN27970_c0_g1	turquoise	-0.135595	0.748859	-0.469612	0.24037	-0.419385	0.300992	-0.235849	0.573907	-0.244263	0.559899	0.542555	0.164716	0.641719	0.0862953	0.978496	2.44617e-05	-0.16374	0.698431	-0.135861	0.748379	-0.327358	0.428645	-0.100828	0.812226	0.0843031	0.842679	-0.285033	0.493804
TRINITY_DN27_c0_g2	turquoise	-0.378642	0.354985	-0.604226	0.11262	-0.571311	0.13906	-0.0703701	0.868491	-0.01957	0.963316	0.713568	0.0468519	0.7073	0.0497347	0.962776	0.000125372	-0.0772206	0.855786	-0.0209132	0.960799	-0.483537	0.224774	-0.16778	0.691266	0.122701	0.772235	-0.407281	0.316594
TRINITY_DN29931_c0_g1	turquoise	-0.366609	0.371716	-0.423763	0.295441	-0.428534	0.28945	-0.0136308	0.974445	-0.187392	0.656779	0.579819	0.131926	0.708827	0.0490227	0.987587	4.73727e-06	-0.171163	0.685283	-0.0473897	0.911277	-0.504644	0.202163	0.0157558	0.970463	0.300165	0.470083	-0.437905	0.277856
TRINITY_DN29931_c0_g2	turquoise	-0.134104	0.751554	-0.415955	0.305375	-0.378353	0.355383	-0.148242	0.726092	-0.246429	0.556312	0.510259	0.196359	0.619492	0.101416	0.978733	2.36654e-05	-0.193625	0.645924	-0.153894	0.715972	-0.355488	0.387485	0.0192886	0.963843	0.100128	0.813512	-0.329928	0.424811
TRINITY_DN30389_c0_g1	turquoise	-0.13272	0.754057	-0.633155	0.0919551	-0.553246	0.154899	-0.335824	0.41607	-0.166815	0.692975	0.649697	0.0812103	0.696084	0.0551543	0.930788	0.000786443	-0.00678059	0.987287	-0.0130342	0.975564	-0.30285	0.465922	-0.291651	0.483373	-0.0795698	0.851435	-0.248304	0.553212
TRINITY_DN30473_c0_g1	turquoise	-0.441765	0.273147	-0.252709	0.545957	-0.467375	0.242925	0.265387	0.52527	-0.349084	0.396697	0.422546	0.29698	0.725888	0.0414848	0.726	0.041438	0.290497	0.485186	0.279948	0.501878	-0.787246	0.0203972	0.208806	0.61972	0.215994	0.607431	-0.0286436	0.946323
TRINITY_DN31517_c0_g4	turquoise	-0.338364	0.412328	-0.767499	0.0261965	-0.686488	0.0600595	-0.262033	0.530714	0.181939	0.666319	0.781029	0.0221263	0.536821	0.170117	0.778258	0.0229253	0.0814977	0.847867	-0.102813	0.80858	-0.322019	0.436657	-0.569371	0.140716	-0.0721695	0.865151	-0.133648	0.752378
TRINITY_DN3234_c0_g1	turquoise	-0.421396	0.298436	-0.44466	0.269643	-0.542661	0.164618	0.0897703	0.832583	-0.310509	0.454135	0.595377	0.119421	0.810156	0.0147622	0.910324	0.00168379	0.21076	0.616372	0.1799	0.669894	-0.683934	0.0614066	0.062139	0.883789	0.213919	0.61097	-0.266456	0.523538
TRINITY_DN323_c0_g1	turquoise	-0.232628	0.579304	-0.582604	0.129636	-0.552699	0.155394	-0.194756	0.643962	-0.177499	0.674113	0.650448	0.0807406	0.748796	0.0325384	0.975208	3.7389e-05	-0.0296026	0.944528	0.0282807	0.947002	-0.432809	0.284132	-0.166742	0.693105	0.0163438	0.969361	-0.294103	0.479531
TRINITY_DN32449_c1_g1	turquoise	-0.207832	0.621391	-0.501967	0.204962	-0.458317	0.253412	-0.198682	0.637159	-0.200472	0.634064	0.58771	0.125496	0.680354	0.0633259	0.985533	7.48776e-06	-0.149827	0.72325	-0.087966	0.835913	-0.375205	0.359729	-0.118418	0.780033	0.112813	0.790264	-0.32896	0.426254
TRINITY_DN32542_c0_g5	turquoise	-0.171653	0.684417	-0.520304	0.186199	-0.4777	0.231247	-0.212611	0.613205	-0.211344	0.615372	0.59117	0.122734	0.661035	0.074291	0.977266	2.88774e-05	-0.0901924	0.831804	-0.107008	0.800887	-0.368336	0.369294	-0.129688	0.759547	0.0514489	0.903703	-0.26909	0.519283
TRINITY_DN33033_c0_g1	turquoise	-0.496556	0.21068	-0.532296	0.174445	-0.535338	0.171529	0.156935	0.710543	0.00729025	0.986331	0.702933	0.0518048	0.733453	0.0383838	0.934333	0.000673499	-0.0599117	0.887934	0.0649301	0.878598	-0.605294	0.111815	0.0428734	0.919711	0.230277	0.583251	-0.584957	0.127719
TRINITY_DN3346_c0_g1	turquoise	0.0144585	0.972894	-0.155299	0.713463	-0.158458	0.707827	0.0586941	0.890201	-0.333474	0.419545	0.272357	0.514023	0.475236	0.234007	0.839737	0.0090933	-0.247912	0.553859	-0.16395	0.698058	-0.336383	0.415246	0.415096	0.306478	0.0572655	0.892862	-0.359038	0.38242
TRINITY_DN35111_c0_g1	turquoise	0.22585	0.59071	-0.203695	0.628505	-0.164723	0.696686	-0.494068	0.213337	-0.382941	0.349093	0.178667	0.67206	0.353615	0.390171	0.737564	0.0367597	-0.335772	0.416147	-0.287934	0.48922	-0.0194205	0.963596	-0.176989	0.675011	-0.0658154	0.876952	0.188747	0.654415
TRINITY_DN35289_c0_g1	turquoise	-0.36398	0.375418	-0.746876	0.0332377	-0.777837	0.0230483	-0.137122	0.746102	-0.126472	0.765382	0.772712	0.0245776	0.822844	0.0121184	0.789382	0.0198233	0.478813	0.230005	0.313675	0.449299	-0.576484	0.134697	-0.345791	0.401472	-0.14095	0.739198	-0.10715	0.800625
TRINITY_DN3561_c0_g1	turquoise	-0.171783	0.684187	-0.492858	0.214636	-0.441842	0.273054	-0.186206	0.65885	-0.175708	0.677266	0.574219	0.136598	0.608837	0.109165	0.973119	4.7587e-05	-0.15372	0.716284	-0.175722	0.677242	-0.346969	0.399761	-0.102385	0.809366	0.0807552	0.849241	-0.29483	0.478393
TRINITY_DN3561_c1_g1	turquoise	-0.195698	0.642328	-0.370882	0.365736	-0.354462	0.388955	-0.153794	0.71615	-0.301333	0.468271	0.488871	0.218942	0.629651	0.0943303	0.989266	3.06694e-06	-0.203085	0.629555	-0.171954	0.683886	-0.377899	0.356008	-0.00494027	0.990737	0.238903	0.568809	-0.303828	0.464409
TRINITY_DN3609_c0_g1	turquoise	-0.400897	0.324974	-0.430211	0.287358	-0.440739	0.274395	-0.0147188	0.972406	-0.221741	0.597663	0.584083	0.12843	0.82338	0.0120138	0.958657	0.00017123	-0.136189	0.747785	0.153885	0.715988	-0.535551	0.171326	0.0272984	0.948841	0.308567	0.457112	-0.533795	0.173005
TRINITY_DN3711_c0_g1	turquoise	-0.311874	0.452047	-0.660257	0.0747543	-0.654839	0.0780274	-0.167467	0.69182	-0.170841	0.685852	0.723346	0.04256	0.81107	0.0145608	0.946083	0.000376182	0.162849	0.700013	0.137664	0.745122	-0.51418	0.192359	-0.232963	0.578741	-0.00907425	0.982987	-0.253077	0.545353
TRINITY_DN3711_c0_g2	turquoise	-0.303555	0.464832	-0.688644	0.0589354	-0.692064	0.0571785	-0.121453	0.774505	-0.0901101	0.831956	0.736998	0.0369806	0.665799	0.0714909	0.867269	0.00527946	0.300578	0.469442	0.003659	0.993139	-0.505477	0.201297	-0.281112	0.500025	-0.0871258	0.837464	-0.096666	0.819877
TRINITY_DN3730_c0_g2	turquoise	0.43854	0.277078	0.47012	0.239792	0.515532	0.190991	-0.083417	0.844317	0.226617	0.589416	-0.62917	0.0946595	-0.85995	0.00616619	-0.946969	0.000358175	-0.0393742	0.92625	-0.227392	0.588109	0.639371	0.087826	-0.0842627	0.842754	-0.240261	0.566547	0.502909	0.203975
TRINITY_DN38254_c1_g1	turquoise	0.112318	0.791168	0.324145	0.433459	0.184947	0.661052	0.0531081	0.900609	-0.0149713	0.971933	-0.43163	0.285594	-0.268266	0.520613	-0.784577	0.0211289	0.379388	0.353959	0.463214	0.247715	0.12107	0.775203	-0.0639102	0.880494	-0.197794	0.638695	0.541852	0.165374
TRINITY_DN38906_c0_g1	turquoise	-0.395792	0.33175	-0.427498	0.290746	-0.428612	0.289352	-0.0509307	0.90467	-0.24383	0.560616	0.560983	0.148001	0.892638	0.00285007	0.875507	0.0043845	-0.0979242	0.817562	0.344682	0.403085	-0.507553	0.199145	0.00851754	0.98403	0.288645	0.4881	-0.610282	0.108095
TRINITY_DN392_c1_g2	turquoise	-0.233234	0.578287	-0.256241	0.540164	-0.291637	0.483395	-0.0270894	0.949232	-0.408052	0.315589	0.415151	0.306407	0.646096	0.0834829	0.966443	9.21071e-05	-0.147218	0.727929	-0.121256	0.774864	-0.4622	0.248889	0.167788	0.691253	0.341719	0.407409	-0.325279	0.431758
TRINITY_DN39568_c0_g2	turquoise	-0.13927	0.742226	-0.498597	0.208514	-0.446163	0.267831	-0.230686	0.582564	-0.213161	0.612264	0.565631	0.143939	0.626862	0.0962466	0.971546	5.63709e-05	-0.13099	0.757188	-0.149945	0.723038	-0.33097	0.423261	-0.124074	0.769738	0.0514006	0.903794	-0.264065	0.527414
TRINITY_DN41439_c0_g1	turquoise	-0.368496	0.36907	-0.46888	0.241205	-0.519895	0.186607	0.0061873	0.988399	-0.294017	0.479665	0.593109	0.121201	0.918109	0.00128998	0.908489	0.00178677	0.0810294	0.848734	0.360216	0.380745	-0.614952	0.104678	0.058081	0.891343	0.149315	0.724167	-0.448133	0.265468
TRINITY_DN41540_c0_g1	turquoise	-0.282592	0.497674	-0.540627	0.166522	-0.558949	0.149797	-0.131996	0.755367	-0.254244	0.543436	0.629978	0.0941071	0.815258	0.0136597	0.975091	3.79177e-05	0.0384316	0.928012	0.125897	0.766426	-0.524827	0.181717	-0.100237	0.813312	0.0664165	0.875835	-0.270838	0.516465
TRINITY_DN4408_c1_g1	turquoise	-0.420794	0.299199	-0.547385	0.160241	-0.567688	0.142161	0.173097	0.681867	0.0796793	0.851233	0.694609	0.0558917	0.573921	0.136849	0.913614	0.00150905	-0.0138394	0.974054	-0.133857	0.752001	-0.591296	0.122634	0.0111044	0.979181	0.0836423	0.843901	-0.338579	0.412013
TRINITY_DN45269_c0_g1	turquoise	-0.193982	0.645306	-0.501393	0.205565	-0.479564	0.22917	-0.218925	0.602442	-0.227304	0.588257	0.576801	0.134433	0.618417	0.102184	0.962749	0.000125648	-0.0544975	0.898019	-0.168419	0.690136	-0.377541	0.356502	-0.175747	0.677197	0.0965672	0.820059	-0.160976	0.703344
TRINITY_DN4556_c0_g2	turquoise	-0.314105	0.448644	-0.702358	0.0520812	-0.706708	0.0500122	-0.118989	0.778993	-0.0824425	0.846119	0.749449	0.0323024	0.681693	0.0626039	0.865859	0.00544342	0.313964	0.448859	0.0291114	0.945447	-0.515657	0.190863	-0.289136	0.487327	-0.0955812	0.821874	-0.104094	0.806228
TRINITY_DN47064_c0_g1	turquoise	-0.25834	0.536732	-0.464538	0.246185	-0.443478	0.271071	-0.104599	0.805303	-0.203823	0.628285	0.580681	0.131215	0.688456	0.0590331	0.994844	3.41254e-07	-0.151505	0.720246	-0.0804059	0.849887	-0.436715	0.279315	-0.028517	0.94656	0.171325	0.684997	-0.374542	0.360647
TRINITY_DN4755_c0_g1	turquoise	0.338906	0.411532	0.129943	0.759086	0.196051	0.641714	-0.350573	0.394548	0.166736	0.693116	-0.32448	0.432955	-0.666048	0.0713461	-0.681259	0.0628373	0.210853	0.616212	-0.300649	0.469331	0.558892	0.149848	-0.509381	0.197261	-0.265449	0.525169	0.692431	0.0569918
TRINITY_DN4756_c0_g1	turquoise	0.418002	0.302756	0.407403	0.316435	0.562146	0.146979	-0.0566251	0.894055	0.317014	0.444222	-0.531334	0.175373	-0.869788	0.00499446	-0.820547	0.0125728	-0.206878	0.623029	-0.383037	0.348962	0.722708	0.0428325	-0.000749464	0.998595	-0.133291	0.753023	0.0958847	0.821315
TRINITY_DN47830_c0_g1	turquoise	-0.310412	0.454285	-0.521558	0.18495	-0.508458	0.198212	-0.153641	0.716425	-0.180235	0.669306	0.627547	0.0957737	0.683209	0.0617924	0.981821	1.48158e-05	-0.0706844	0.867908	-0.0968849	0.819474	-0.447076	0.266735	-0.171116	0.685365	0.1872	0.657115	-0.269804	0.518132
TRINITY_DN48497_c0_g1	turquoise	-0.245996	0.557027	-0.295963	0.476624	-0.276798	0.506903	-0.148367	0.725867	-0.298039	0.473387	0.439494	0.275913	0.57109	0.139248	0.957865	0.00018115	-0.289433	0.486859	-0.242695	0.5625	-0.340694	0.408908	-0.0173806	0.967418	0.400138	0.325978	-0.334554	0.417947
TRINITY_DN4885_c1_g1	turquoise	-0.449424	0.263923	-0.230822	0.582336	-0.31422	0.448469	0.0383356	0.928191	-0.417011	0.304023	0.432621	0.284365	0.754798	0.0304107	0.899372	0.00235902	-0.0747791	0.860311	0.0799452	0.85074	-0.571548	0.138858	0.107519	0.79995	0.565209	0.144305	-0.390578	0.338737
TRINITY_DN4925_c0_g1	turquoise	-0.259225	0.535288	-0.62557	0.0971414	-0.650603	0.0806439	-0.0880367	0.835782	-0.19864	0.637232	0.680301	0.0633545	0.820662	0.0125497	0.896925	0.00253053	0.238293	0.569827	0.232793	0.579026	-0.559729	0.149107	-0.108097	0.798892	-0.125248	0.767605	-0.222217	0.596856
TRINITY_DN50877_c0_g1	turquoise	-0.159295	0.706336	-0.431591	0.285643	-0.427252	0.291054	-0.197632	0.638977	-0.318119	0.442547	0.51721	0.189299	0.634915	0.0907745	0.970012	6.59139e-05	-0.0627011	0.882743	-0.14671	0.72884	-0.38957	0.340095	-0.0776321	0.855024	0.121589	0.774257	-0.166847	0.692919
TRINITY_DN5121_c1_g1	turquoise	-0.444472	0.26987	-0.60805	0.109751	-0.676591	0.0653809	0.077692	0.854913	-0.129543	0.75981	0.729065	0.0401647	0.797639	0.0176998	0.921782	0.00112727	0.256545	0.539667	0.159824	0.705394	-0.689926	0.0582731	-0.0701636	0.868874	0.0540233	0.898903	-0.246439	0.556295
TRINITY_DN51475_c0_g1	turquoise	-0.0237925	0.955406	-0.0486148	0.908991	-0.0719898	0.865485	0.0699068	0.869351	-0.39109	0.338048	0.200809	0.633482	0.453571	0.258995	0.855442	0.00675692	-0.362555	0.377431	-0.224455	0.593068	-0.336343	0.415305	0.451389	0.261583	0.229085	0.585257	-0.35711	0.385167
TRINITY_DN5337_c2_g1	turquoise	0.303192	0.465392	-0.225817	0.590768	-0.0949107	0.823108	-0.559221	0.149556	-0.39123	0.33786	0.195555	0.642575	0.328833	0.426442	0.786369	0.0206358	-0.422997	0.296409	-0.386456	0.344308	0.115233	0.785843	-0.137782	0.74491	-0.0375204	0.929715	-0.0537212	0.899466
TRINITY_DN5460_c0_g1	turquoise	0.667187	0.0706868	0.509074	0.197577	0.619254	0.101586	-0.100007	0.813734	-0.0293668	0.944969	-0.675844	0.0657935	-0.679716	0.0636717	-0.79985	0.0171565	-0.0775763	0.855127	-0.0842705	0.842739	0.689162	0.0586672	0.271863	0.514816	-0.357409	0.384741	0.130432	0.7582
TRINITY_DN55394_c0_g1	turquoise	-0.169673	0.687917	0.0356676	0.93318	-0.00767276	0.985614	0.0623939	0.883315	-0.500331	0.206682	0.164438	0.697191	0.400938	0.32492	0.809454	0.0149182	-0.267168	0.522387	-0.325107	0.432015	-0.333757	0.419125	0.366167	0.372337	0.57078	0.139512	-0.33393	0.41887
TRINITY_DN5622_c0_g1	turquoise	0.203472	0.628889	0.0278565	0.947796	-0.0106561	0.980021	0.0447023	0.916295	0.380501	0.352432	-0.199943	0.634979	-0.602395	0.114009	-0.754483	0.0305201	0.49416	0.213238	-0.051115	0.904326	0.238455	0.569557	-0.288228	0.488757	-0.556904	0.151616	0.724327	0.042143
TRINITY_DN5795_c0_g1	turquoise	-0.20348	0.628876	-0.212031	0.614196	-0.208478	0.620282	0.022619	0.957604	-0.287861	0.489335	0.382286	0.349987	0.52355	0.182977	0.946073	0.000376389	-0.323099	0.43503	-0.26063	0.532998	-0.383224	0.348706	0.232579	0.579385	0.352465	0.391822	-0.426377	0.292151
TRINITY_DN6288_c0_g1	turquoise	0.24109	0.565168	0.0616561	0.884688	0.198996	0.636615	0.0587652	0.890069	0.664658	0.0721555	-0.2155	0.608273	-0.754654	0.0304608	-0.792235	0.0190725	0.0208526	0.960913	-0.210018	0.617643	0.513166	0.193389	-0.197805	0.638677	-0.450768	0.262321	0.149891	0.723135
TRINITY_DN6353_c0_g4	turquoise	-0.107639	0.79973	-0.328295	0.427245	-0.29505	0.478049	-0.162499	0.700635	-0.310606	0.453987	0.43521	0.281166	0.566393	0.143279	0.972918	4.86561e-05	-0.256115	0.54037	-0.234924	0.575456	-0.315501	0.44652	0.0547411	0.897565	0.189823	0.65254	-0.304191	0.463849
TRINITY_DN63812_c0_g1	turquoise	-0.328448	0.427018	-0.65102	0.0803838	-0.648508	0.0819565	-0.138503	0.743608	-0.159669	0.705671	0.724504	0.0420683	0.81726	0.0132415	0.956058	0.000205194	0.137267	0.745838	0.140631	0.739773	-0.530402	0.176275	-0.20321	0.62934	0.00849026	0.984082	-0.284907	0.494004
TRINITY_DN6419_c0_g1	turquoise	-0.226951	0.588853	-0.542738	0.164546	-0.503599	0.203254	-0.210112	0.617481	-0.220601	0.599597	0.621755	0.0998127	0.720887	0.0436157	0.984562	9.09193e-06	-0.0584447	0.890665	-0.036056	0.932454	-0.400352	0.325695	-0.152493	0.718477	0.0964489	0.820277	-0.317819	0.443001
TRINITY_DN6517_c1_g1	turquoise	0.149641	0.723583	0.221509	0.598057	0.123564	0.770665	0.491707	0.215875	0.324077	0.43356	-0.278136	0.504766	-0.496161	0.211101	-0.677638	0.0648052	0.381232	0.351429	0.103565	0.807199	0.00985868	0.981516	0.352124	0.392313	-0.482052	0.226412	0.30127	0.468368
TRINITY_DN66383_c0_g1	turquoise	-0.218091	0.60386	-0.473456	0.236011	-0.450789	0.262297	-0.0903107	0.831586	-0.187629	0.656365	0.579333	0.132328	0.641098	0.086699	0.983492	1.11084e-05	-0.115877	0.784667	-0.130782	0.757566	-0.426912	0.29148	-0.0112625	0.978885	0.103464	0.807386	-0.328313	0.427219
TRINITY_DN6682_c0_g1	turquoise	0.0921122	0.828264	0.0521187	0.902454	0.142558	0.736303	0.114914	0.786426	0.667056	0.0707628	-0.169633	0.687986	-0.772997	0.0244911	-0.782746	0.02164	0.130259	0.758513	-0.281	0.500203	0.415767	0.305616	-0.277762	0.505363	-0.299712	0.470787	0.262344	0.530208
TRINITY_DN6703_c0_g3	turquoise	-0.4937	0.213732	-0.246434	0.556303	-0.231461	0.581262	0.261419	0.531713	0.0878506	0.836126	0.470293	0.239595	0.430517	0.286978	0.763018	0.0276391	-0.373998	0.361401	-0.198392	0.63766	-0.437366	0.278517	0.180283	0.669223	0.507819	0.198871	-0.666192	0.0712625
TRINITY_DN6883_c0_g1	turquoise	-0.424382	0.294661	-0.299827	0.470607	-0.314184	0.448524	0.0142708	0.973246	-0.212861	0.612777	0.492149	0.215398	0.626366	0.0965895	0.932137	0.0007421	-0.255456	0.541451	-0.131949	0.755452	-0.468658	0.241458	0.0340402	0.936224	0.512424	0.194145	-0.455814	0.256349
TRINITY_DN6888_c1_g1	turquoise	-0.10626	0.802257	-0.577834	0.133572	-0.45793	0.253865	-0.333994	0.418775	-0.130388	0.75828	0.606882	0.110623	0.619554	0.101372	0.923723	0.00104699	-0.153051	0.71748	-0.116661	0.783237	-0.215902	0.607587	-0.244845	0.558933	-0.00820879	0.984609	-0.366025	0.372536
TRINITY_DN6938_c0_g1	turquoise	-0.269596	0.518466	-0.237751	0.57073	-0.248255	0.553294	-0.0439242	0.917748	-0.361907	0.378349	0.40996	0.313108	0.634568	0.091007	0.966862	8.87259e-05	-0.26943	0.518735	-0.144789	0.73229	-0.418683	0.301886	0.141174	0.738795	0.435146	0.281245	-0.422468	0.297077
TRINITY_DN7192_c0_g1	turquoise	0.320083	0.439576	-0.293001	0.481255	-0.035321	0.933828	-0.608531	0.109393	-0.244189	0.560022	0.229351	0.58481	0.236977	0.572023	0.618631	0.10203	-0.393707	0.334535	-0.363518	0.37607	0.324472	0.432968	-0.215106	0.608946	-0.0342339	0.935862	-0.37782	0.356117
TRINITY_DN72335_c0_g1	turquoise	-0.23741	0.571299	-0.617366	0.102937	-0.615721	0.104122	-0.129555	0.759789	-0.10553	0.803596	0.665386	0.0717308	0.551482	0.156497	0.846684	0.00800528	0.241875	0.563862	-0.142456	0.736487	-0.440512	0.274672	-0.248518	0.552859	-0.0711816	0.866985	-0.0292132	0.945256
TRINITY_DN7375_c2_g1	turquoise	-0.570907	0.139404	-0.710405	0.0482937	-0.732178	0.0388962	0.224816	0.592458	0.245481	0.55788	0.847168	0.00793281	0.666358	0.0711666	0.857862	0.00643559	0.142436	0.736523	0.060384	0.887055	-0.682988	0.0619105	-0.123983	0.769904	0.0127347	0.976125	-0.39983	0.326385
TRINITY_DN7531_c0_g2	turquoise	-0.345641	0.40169	-0.390634	0.338661	-0.431001	0.286376	-0.00165611	0.996895	-0.323885	0.433849	0.545172	0.162283	0.795388	0.0182638	0.981066	1.67294e-05	-0.0541911	0.89859	0.0870919	0.837526	-0.561889	0.147204	0.090097	0.83198	0.284181	0.495153	-0.411076	0.311662
TRINITY_DN774_c0_g1	turquoise	-0.404643	0.320044	-0.657786	0.0762369	-0.689753	0.0583623	-0.0862925	0.839003	-0.176711	0.6755	0.742576	0.0348372	0.88019	0.0039224	0.926194	0.000950289	0.238844	0.568908	0.260319	0.533505	-0.611334	0.10732	-0.201353	0.632543	0.0368506	0.930968	-0.277206	0.506251
TRINITY_DN78251_c0_g2	turquoise	-0.364779	0.374291	-0.752826	0.0311001	-0.762979	0.0276517	-0.144758	0.732347	-0.101531	0.810934	0.791959	0.0191444	0.847758	0.00784501	0.86771	0.00522882	0.343602	0.404658	0.275278	0.509336	-0.567766	0.142094	-0.32012	0.43952	-0.113297	0.789379	-0.199526	0.635699
TRINITY_DN80065_c0_g1	turquoise	-0.0979662	0.817485	0.0515196	0.903572	-0.0915379	0.829323	-0.158446	0.707848	-0.564781	0.144677	0.0668492	0.875031	0.453033	0.259631	0.705959	0.0503649	-0.234526	0.576122	-0.130163	0.758687	-0.349087	0.396693	0.0750665	0.859778	0.386925	0.343673	0.221722	0.597696
TRINITY_DN804_c1_g1	turquoise	-0.19068	0.651046	-0.521112	0.185395	-0.494729	0.21263	-0.196045	0.641726	-0.215304	0.608607	0.595646	0.119211	0.650312	0.0808257	0.972784	4.93768e-05	-0.0475327	0.91101	-0.122105	0.773318	-0.394423	0.333578	-0.140347	0.740284	0.0580646	0.891373	-0.214782	0.609498
TRINITY_DN8293_c0_g1	turquoise	-0.228755	0.585812	-0.51567	0.190851	-0.477919	0.231002	-0.237203	0.571646	-0.244857	0.558914	0.597091	0.118087	0.739489	0.0360138	0.985543	7.47183e-06	-0.108244	0.798622	-0.012457	0.976646	-0.387587	0.342775	-0.16147	0.702464	0.136889	0.746522	-0.326334	0.430177
TRINITY_DN8314_c0_g1	turquoise	-0.293264	0.480843	-0.240558	0.566053	-0.23605	0.573573	-0.135857	0.748385	-0.334234	0.418419	0.402179	0.323283	0.568542	0.141427	0.925732	0.000967897	-0.292859	0.481479	-0.22678	0.589141	-0.346165	0.400927	-0.0159403	0.970117	0.51265	0.193915	-0.34248	0.406295
TRINITY_DN84524_c0_g3	turquoise	0.0962712	0.820604	-0.593462	0.120923	-0.38749	0.342906	-0.43958	0.275808	-0.0278454	0.947817	0.543368	0.163959	0.393835	0.334365	0.743173	0.0346124	-0.119156	0.778689	-0.249765	0.550803	0.0293542	0.944992	-0.320011	0.439685	-0.217535	0.604807	-0.323194	0.434888
TRINITY_DN8492_c0_g1	turquoise	-0.288593	0.488182	-0.457506	0.254362	-0.437374	0.278507	-0.211817	0.614562	-0.295007	0.478116	0.563424	0.14586	0.801799	0.0166863	0.973495	4.56274e-05	-0.142093	0.73714	0.0858584	0.839805	-0.418961	0.301532	-0.121868	0.77375	0.254197	0.543515	-0.40244	0.322939
TRINITY_DN85_c0_g1	turquoise	-0.00185872	0.996515	-0.1683	0.690345	-0.0412338	0.922774	0.0692536	0.870564	0.639233	0.0879169	0.0357392	0.933046	-0.51084	0.195764	-0.698379	0.0540178	0.360695	0.380066	-0.00699074	0.986893	0.328677	0.426675	-0.364131	0.375205	-0.354389	0.38906	0.0314976	0.940981
TRINITY_DN8650_c0_g1	turquoise	-0.260056	0.533934	-0.00746549	0.986003	-0.00717497	0.986547	0.115959	0.784518	-0.356466	0.386086	0.212832	0.612828	0.598461	0.117026	0.75968	0.028745	-0.434233	0.282372	0.0568801	0.89358	-0.34719	0.39944	0.422967	0.296448	0.557839	0.150783	-0.744992	0.0339326
TRINITY_DN8828_c0_g1	turquoise	-0.616042	0.10389	-0.56316	0.14609	-0.559121	0.149645	0.242769	0.562377	0.182041	0.666139	0.749968	0.0321158	0.556236	0.152213	0.824137	0.0118672	0.0308995	0.9421	-0.104021	0.806363	-0.591499	0.122473	-0.0653124	0.877887	0.313158	0.450088	-0.536744	0.170191
TRINITY_DN8999_c0_g1	turquoise	-0.395878	0.331635	-0.653746	0.0786973	-0.711908	0.0476053	0.0257328	0.951772	-0.0888827	0.834221	0.744073	0.0342752	0.794993	0.0183639	0.909173	0.00174789	0.255832	0.540834	0.180234	0.669308	-0.661387	0.0740818	-0.129996	0.758989	-0.0594088	0.88887	-0.188882	0.654179
TRINITY_DN9176_c0_g1	turquoise	-0.132684	0.754122	-0.480857	0.227734	-0.457444	0.254434	-0.242282	0.563186	-0.268981	0.519459	0.540263	0.166864	0.721979	0.0431452	0.96466	0.000107438	-0.125344	0.767429	0.0098484	0.981535	-0.374901	0.360149	-0.103523	0.807276	0.0151278	0.97164	-0.24163	0.564269
TRINITY_DN92144_c0_g1	turquoise	-0.3514	0.393356	-0.0521604	0.902376	-0.111905	0.791924	0.0642789	0.879809	-0.437536	0.278308	0.274622	0.510387	0.619496	0.101414	0.867189	0.00528874	-0.321372	0.437631	-0.0672129	0.874355	-0.452606	0.260138	0.268964	0.519487	0.655893	0.0773843	-0.474592	0.234731
TRINITY_DN9363_c0_g1	turquoise	-0.310659	0.453906	-0.662118	0.0736488	-0.647275	0.0827348	-0.131405	0.756438	-0.112952	0.790009	0.725529	0.0416359	0.845378	0.00820322	0.937669	0.000577451	0.0864561	0.838701	0.22104	0.598853	-0.519408	0.187093	-0.180389	0.669036	-0.0537629	0.899389	-0.353294	0.390631
TRINITY_DN9487_c0_g1	turquoise	-0.33679	0.414645	-0.176697	0.675525	-0.244318	0.559806	-0.0621871	0.883699	-0.49828	0.20885	0.344704	0.403053	0.830127	0.0107467	0.862304	0.0058714	-0.171065	0.685456	0.249031	0.552012	-0.493879	0.21354	0.137659	0.745131	0.495399	0.211913	-0.440822	0.274294
TRINITY_DN9719_c0_g1	turquoise	-0.360436	0.380434	-0.297172	0.474737	-0.246844	0.555624	-0.00256944	0.995182	-0.0499306	0.906536	0.46969	0.240282	0.415453	0.306019	0.846343	0.00805662	-0.357344	0.384834	-0.347818	0.39853	-0.310963	0.453441	-0.0173545	0.967467	0.474149	0.23523	-0.474981	0.234293
TRINITY_DN9777_c0_g1	turquoise	-0.409348	0.313904	-0.684919	0.0608851	-0.687185	0.0596944	-0.0430847	0.919316	-0.0321228	0.939811	0.776333	0.0234909	0.814252	0.0138727	0.947485	0.000347959	0.108539	0.798082	0.160543	0.704114	-0.585467	0.127305	-0.189037	0.65391	0.00275359	0.994837	-0.348144	0.398058
TRINITY_DN10230_c1_g1	yellow	0.605839	0.111405	0.243481	0.561195	0.435662	0.28061	-0.424332	0.294724	0.120815	0.775666	-0.468382	0.241773	-0.75319	0.030972	-0.718368	0.0447137	-0.0415395	0.922203	-0.357204	0.385034	0.830048	0.010761	-0.28586	0.492497	-0.338393	0.412286	0.342999	0.405538
TRINITY_DN10364_c0_g1	yellow	0.937414	0.000584474	0.666623	0.0710131	0.803527	0.0162764	-0.539883	0.167222	-0.395501	0.332138	-0.858065	0.00640904	-0.680062	0.0634838	-0.520165	0.186338	-0.498064	0.209078	-0.420735	0.299275	0.908442	0.00178944	0.145942	0.73022	-0.199344	0.636013	0.399741	0.326503
TRINITY_DN10368_c0_g1	yellow	0.628046	0.0954305	0.128397	0.761888	0.437859	0.277912	-0.579995	0.13178	-0.0863547	0.838888	-0.306769	0.459876	-0.360629	0.38016	-0.258253	0.536875	-0.356871	0.385509	-0.278284	0.504529	0.830383	0.0107003	-0.141309	0.738552	-0.177905	0.673399	-0.26356	0.528232
TRINITY_DN1057_c0_g1	yellow	-0.446514	0.26741	0.130885	0.757379	-0.137735	0.744994	0.552066	0.155967	-0.379596	0.353674	0.0910834	0.830161	0.508326	0.198348	0.346415	0.400565	0.26316	0.528882	0.38903	0.340824	-0.732099	0.0389282	0.568845	0.141167	0.414314	0.307482	-0.153482	0.716709
TRINITY_DN10950_c0_g1	yellow	0.796784	0.0179128	0.279459	0.502656	0.451241	0.261758	-0.774892	0.0239197	-0.22346	0.594752	-0.53986	0.167243	-0.565195	0.144317	-0.442789	0.271906	-0.243526	0.56112	-0.389521	0.340161	0.873667	0.00457511	-0.394568	0.333383	-0.339922	0.41004	0.599083	0.116546
TRINITY_DN113525_c0_g2	yellow	0.547629	0.160016	0.43407	0.282573	0.671765	0.0680734	-0.528008	0.178601	-0.254972	0.542243	-0.532823	0.173938	-0.474333	0.235023	-0.306495	0.460298	-0.539845	0.167257	-0.428832	0.289078	0.835561	0.00979033	-0.0438432	0.917899	0.237083	0.571846	-0.165041	0.696121
TRINITY_DN11486_c0_g1	yellow	-0.672767	0.0675092	-0.641859	0.0862045	-0.761411	0.0281682	0.416376	0.304836	0.179005	0.671467	0.80832	0.0151723	0.629913	0.0941515	0.729337	0.0400529	0.453836	0.258681	0.133085	0.753396	-0.840107	0.00903319	-0.0284001	0.946779	0.0582077	0.891107	-0.236502	0.572818
TRINITY_DN11658_c0_g1	yellow	0.482032	0.226434	0.479575	0.229157	0.429405	0.288362	-0.42612	0.292474	-0.3195	0.440458	-0.589809	0.123817	-0.399808	0.326413	-0.286267	0.491853	-0.350476	0.394687	-0.286784	0.491035	0.430938	0.286453	-0.136336	0.747521	-0.0218462	0.959051	0.770017	0.0254067
TRINITY_DN11731_c0_g1	yellow	0.517135	0.189373	0.0217367	0.959256	0.312878	0.450515	-0.53281	0.173951	0.0351303	0.934185	-0.217838	0.604292	-0.345907	0.401303	-0.373933	0.36149	-0.146716	0.728829	-0.141677	0.73789	0.76624	0.0265969	-0.272969	0.51304	-0.245664	0.557576	-0.209147	0.619135
TRINITY_DN11922_c0_g1	yellow	0.688048	0.0592449	0.426064	0.292544	0.675252	0.0661215	-0.326333	0.430178	-0.132617	0.754244	-0.555159	0.153178	-0.546361	0.161184	-0.427913	0.290227	-0.437004	0.27896	-0.328807	0.426481	0.825011	0.0116993	0.227347	0.588185	-0.102546	0.80907	-0.272513	0.513772
TRINITY_DN11958_c0_g1	yellow	0.759393	0.0288414	0.506527	0.200207	0.736153	0.0373123	-0.33053	0.423915	-0.125457	0.767224	-0.643699	0.0850163	-0.728377	0.0404486	-0.481904	0.226576	-0.459354	0.2522	-0.539401	0.167675	0.882134	0.00374026	0.21521	0.608768	-0.117734	0.781279	-0.0498785	0.906633
TRINITY_DN12323_c0_g1	yellow	0.939645	0.000525057	0.631338	0.0931822	0.80811	0.0152197	-0.578962	0.132635	-0.365218	0.373673	-0.819454	0.0127926	-0.658658	0.0757117	-0.455778	0.256391	-0.596879	0.118251	-0.459486	0.252046	0.946968	0.000358195	0.129502	0.759884	-0.175332	0.677927	0.284189	0.495141
TRINITY_DN1240_c0_g1	yellow	0.880674	0.00387656	0.573093	0.137549	0.726417	0.0412631	-0.666766	0.0709304	-0.35468	0.388643	-0.776517	0.0234365	-0.610591	0.107867	-0.449566	0.263755	-0.56049	0.148435	-0.413888	0.308031	0.917601	0.00131365	-0.0525805	0.901593	-0.166088	0.694265	0.433618	0.283132
TRINITY_DN12647_c0_g1	yellow	0.595919	0.118998	0.333243	0.419888	0.574432	0.136419	-0.636005	0.0900485	-0.113025	0.789875	-0.517471	0.189036	-0.461771	0.249387	-0.483765	0.224523	-0.456042	0.25608	-0.199671	0.635449	0.891901	0.00290749	-0.257665	0.537835	-0.0263407	0.950634	-0.00841603	0.984221
TRINITY_DN12955_c0_g1	yellow	-0.488969	0.218836	0.0285013	0.946589	-0.269024	0.519389	0.625028	0.0975186	-0.144705	0.732443	0.130027	0.758933	0.342635	0.40607	0.0421884	0.920991	0.600058	0.115795	0.474863	0.234426	-0.735866	0.0374253	0.377698	0.356285	0.173264	0.681573	0.109861	0.795662
TRINITY_DN13059_c0_g1	yellow	0.740041	0.0358014	0.441442	0.273541	0.703826	0.0513774	-0.577645	0.133729	-0.242585	0.562683	-0.599714	0.11606	-0.551844	0.156169	-0.384245	0.347313	-0.532063	0.17467	-0.425296	0.293509	0.938847	0.000545825	-0.000842859	0.99842	-0.00934531	0.982479	-0.0881002	0.835665
TRINITY_DN13139_c0_g1	yellow	0.613871	0.105464	0.1794	0.670772	0.47955	0.229184	-0.587851	0.125383	-0.106704	0.801444	-0.348902	0.39696	-0.4024	0.322991	-0.285434	0.49317	-0.379342	0.354023	-0.322433	0.436032	0.849151	0.00764003	-0.157897	0.708827	-0.100784	0.812306	-0.221644	0.597827
TRINITY_DN1316_c0_g1	yellow	0.884036	0.0035674	0.553684	0.154505	0.693053	0.0566764	-0.641913	0.0861694	-0.321975	0.436722	-0.765117	0.0269575	-0.634482	0.0910646	-0.469395	0.240618	-0.510307	0.19631	-0.420475	0.299605	0.894588	0.00270163	-0.0617621	0.88449	-0.229595	0.5844	0.50537	0.201408
TRINITY_DN13248_c0_g1	yellow	0.952022	0.00026626	0.550528	0.157364	0.756281	0.0298985	-0.594481	0.120122	-0.308455	0.457284	-0.758231	0.0292334	-0.645991	0.0835499	-0.457372	0.254518	-0.547969	0.159705	-0.435755	0.280496	0.964034	0.000113192	0.0922061	0.828091	-0.261543	0.531511	0.233213	0.578322
TRINITY_DN14363_c0_g1	yellow	0.754797	0.0304113	0.331965	0.421782	0.461245	0.249998	-0.781255	0.022062	-0.339774	0.410258	-0.538692	0.168344	-0.429927	0.287712	-0.205621	0.62519	-0.466879	0.243493	-0.436404	0.279698	0.762258	0.0278884	-0.313767	0.44916	-0.199015	0.636583	0.599686	0.116081
TRINITY_DN14664_c1_g1	yellow	0.777417	0.0231715	0.331679	0.422207	0.522087	0.184426	-0.603892	0.112873	0.00511289	0.990413	-0.574641	0.136243	-0.722961	0.0427242	-0.559322	0.149467	-0.379815	0.353373	-0.456639	0.255379	0.906763	0.00188723	-0.279712	0.502253	-0.377545	0.356495	0.481155	0.227404
TRINITY_DN15633_c1_g1	yellow	0.905778	0.00194621	0.547469	0.160163	0.7792	0.0226518	-0.563117	0.146128	-0.300986	0.468808	-0.732428	0.0387955	-0.631254	0.0932397	-0.437264	0.278641	-0.56775	0.142108	-0.446189	0.267801	0.971002	5.96411e-05	0.129152	0.76052	-0.169589	0.688065	0.0741978	0.861389
TRINITY_DN1569_c0_g1	yellow	0.927875	0.000887977	0.534335	0.172487	0.746485	0.0333813	-0.637385	0.0891333	-0.307855	0.458206	-0.748638	0.0325955	-0.624718	0.0977345	-0.477982	0.230932	-0.53577	0.171118	-0.394743	0.33315	0.980466	1.83629e-05	0.0233425	0.956249	-0.232455	0.579593	0.228392	0.586424
TRINITY_DN1714_c0_g2	yellow	0.784622	0.0211164	0.202195	0.631091	0.494305	0.213083	-0.67831	0.0644373	-0.0572989	0.892799	-0.445257	0.268923	-0.521708	0.184801	-0.422525	0.297006	-0.38068	0.352186	-0.320899	0.438344	0.951982	0.000266921	-0.2345	0.576165	-0.352747	0.391417	0.0444	0.916859
TRINITY_DN171686_c0_g2	yellow	0.642362	0.0858786	0.3263	0.430227	0.604672	0.112284	-0.407867	0.31583	0.0775514	0.855173	-0.484678	0.223521	-0.665252	0.0718089	-0.479728	0.228987	-0.486778	0.221221	-0.460742	0.250583	0.897785	0.00246931	-0.0302346	0.943345	-0.143404	0.734781	-0.140333	0.740309
TRINITY_DN17306_c0_g1	yellow	0.669759	0.0692115	0.339046	0.411326	0.550815	0.157103	-0.468535	0.241599	0.150586	0.721891	-0.534272	0.172548	-0.805458	0.0158257	-0.557173	0.151377	-0.47002	0.239906	-0.579372	0.132296	0.892427	0.00286637	-0.220307	0.600095	-0.256679	0.539448	0.316454	0.445073
TRINITY_DN17731_c1_g1	yellow	0.622608	0.0992113	0.622771	0.0990974	0.705904	0.0503911	-0.606084	0.111221	-0.513373	0.193179	-0.699305	0.0535632	-0.472877	0.236665	-0.1327	0.754093	-0.695951	0.0552203	-0.603412	0.113236	0.703532	0.051518	-0.0314214	0.941124	0.295087	0.477992	0.413938	0.307967
TRINITY_DN181235_c0_g1	yellow	0.730646	0.0395172	0.308301	0.457521	0.58946	0.124095	-0.611302	0.107344	-0.194255	0.64483	-0.495124	0.212208	-0.485947	0.222129	-0.372103	0.364034	-0.407902	0.315784	-0.342402	0.40641	0.917912	0.00129912	-0.0877965	0.836226	-0.130535	0.758013	-0.102895	0.808429
TRINITY_DN18349_c0_g1	yellow	0.620906	0.100413	0.387116	0.343413	0.633495	0.0917263	-0.496918	0.210295	-0.243275	0.561536	-0.489453	0.218311	-0.557198	0.151354	-0.220585	0.599623	-0.491545	0.216048	-0.633344	0.091828	0.827432	0.0112421	0.0089017	0.98331	0.129676	0.75957	-0.0859361	0.839661
TRINITY_DN1892_c0_g1	yellow	0.85928	0.00625184	0.679751	0.0636525	0.827555	0.0112193	-0.643418	0.0851973	-0.494686	0.212676	-0.828591	0.0110273	-0.591195	0.122714	-0.33875	0.41176	-0.673287	0.0672173	-0.521433	0.185075	0.903299	0.00209984	0.0737693	0.862183	0.0508445	0.904831	0.332913	0.420376
TRINITY_DN196125_c0_g2	yellow	0.722355	0.0429837	0.0799099	0.850806	0.403747	0.32122	-0.67989	0.0635772	-0.152099	0.719182	-0.267791	0.521381	-0.326899	0.429331	-0.0700657	0.869056	-0.455683	0.256503	-0.42364	0.295596	0.838167	0.00935158	-0.151746	0.719814	-0.246141	0.556788	-0.1914	0.649793
TRINITY_DN197175_c0_g1	yellow	-0.613112	0.106017	-0.488746	0.219078	-0.461598	0.249587	0.565064	0.144431	0.538776	0.168265	0.614697	0.104863	0.350547	0.394584	0.166222	0.694027	0.318871	0.441409	0.364228	0.375067	-0.48919	0.218596	0.110554	0.794394	0.0179733	0.966307	-0.790859	0.0194324
TRINITY_DN2026_c0_g1	yellow	0.452798	0.25991	0.0123986	0.976755	0.248721	0.552524	-0.296609	0.475616	0.370278	0.366578	-0.229957	0.583789	-0.611458	0.107229	-0.673407	0.0671502	0.0278619	0.947786	-0.172025	0.68376	0.717873	0.0449313	-0.30377	0.4645	-0.459378	0.252172	0.037052	0.930591
TRINITY_DN21903_c0_g1	yellow	0.368042	0.369705	0.0483584	0.909469	0.331239	0.42286	-0.602791	0.113708	-0.207586	0.621814	-0.136308	0.74757	-0.0829151	0.845245	0.0598984	0.887959	-0.442021	0.272837	-0.261162	0.532132	0.634636	0.0909615	-0.212695	0.613061	0.177816	0.673557	-0.424928	0.293973
TRINITY_DN22182_c0_g1	yellow	0.874276	0.00451149	0.454574	0.25781	0.705177	0.0507349	-0.662499	0.0734236	-0.260112	0.533842	-0.662729	0.073288	-0.604568	0.112362	-0.430722	0.286723	-0.529537	0.177113	-0.434345	0.282234	0.995042	3.03506e-07	-0.0460198	0.913835	-0.183441	0.663686	0.119864	0.777398
TRINITY_DN22797_c0_g2	yellow	0.837426	0.009475	0.507627	0.199069	0.58988	0.12376	-0.27666	0.507124	-0.380548	0.352367	-0.674987	0.0662687	-0.359181	0.382217	-0.413138	0.308997	-0.252668	0.546024	-0.000862488	0.998383	0.59446	0.120139	0.412384	0.30997	-0.432179	0.284912	0.155586	0.712949
TRINITY_DN24365_c0_g1	yellow	0.613312	0.105871	0.17144	0.684793	0.475933	0.233224	-0.473986	0.235414	0.0400768	0.924936	-0.342212	0.406687	-0.496964	0.210246	-0.360634	0.380152	-0.377769	0.356187	-0.353368	0.390524	0.845965	0.0081138	-0.0981672	0.817116	-0.196848	0.640334	-0.243546	0.561088
TRINITY_DN2477_c1_g1	yellow	0.755584	0.0301386	0.551427	0.156547	0.698502	0.0539575	-0.488501	0.219345	-0.16197	0.701575	-0.765284	0.0269037	-0.650731	0.0805643	-0.751534	0.031557	-0.33421	0.418455	-0.140072	0.74078	0.890574	0.00301272	-0.0482054	0.909755	-0.223297	0.595027	0.303098	0.465538
TRINITY_DN2511_c1_g1	yellow	0.533842	0.17296	0.488427	0.219426	0.71045	0.0482728	-0.335237	0.416937	-0.357591	0.384482	-0.513768	0.192778	-0.362662	0.37728	-0.10964	0.796067	-0.618652	0.102015	-0.443508	0.271035	0.694319	0.0560375	0.305436	0.461929	0.304818	0.462881	-0.42272	0.296759
TRINITY_DN25243_c0_g1	yellow	0.84334	0.0085181	0.33809	0.412732	0.613988	0.105379	-0.6688	0.0697593	-0.176263	0.676289	-0.56092	0.148056	-0.569384	0.140704	-0.41501	0.306587	-0.460957	0.250332	-0.39977	0.326464	0.98134	1.60165e-05	-0.116425	0.783667	-0.26035	0.533455	0.0661393	0.87635
TRINITY_DN2786_c0_g2	yellow	0.688903	0.0588013	0.514566	0.191968	0.585679	0.127134	-0.638258	0.0885578	-0.336716	0.414755	-0.686868	0.0598603	-0.536448	0.170472	-0.387079	0.343464	-0.469247	0.240787	-0.396384	0.33096	0.740802	0.0355101	-0.208762	0.619796	-0.0593996	0.888888	0.646796	0.0830386
TRINITY_DN2810_c0_g1	yellow	0.739166	0.0361381	0.566244	0.143408	0.790754	0.0194601	-0.385521	0.345577	-0.310729	0.453799	-0.67874	0.0642022	-0.511354	0.195238	-0.38969	0.339933	-0.55714	0.151406	-0.324892	0.432337	0.847428	0.00789396	0.299911	0.470477	0.0237841	0.955422	-0.240765	0.565708
TRINITY_DN29231_c0_g1	yellow	0.495397	0.211916	0.171539	0.684618	0.284989	0.493873	-0.456726	0.255276	0.216076	0.607291	-0.401065	0.324753	-0.705752	0.0504629	-0.668266	0.0700659	-0.0677574	0.873343	-0.33554	0.416489	0.697703	0.054351	-0.49539	0.211923	-0.381797	0.350656	0.66204	0.0736949
TRINITY_DN30067_c0_g1	yellow	0.663423	0.0728794	0.449682	0.263616	0.701335	0.0525749	-0.57627	0.134877	-0.242968	0.562047	-0.580709	0.131192	-0.556891	0.151628	-0.337379	0.413777	-0.572188	0.138315	-0.502259	0.204656	0.911768	0.00160556	-0.0464667	0.913	0.1184	0.780065	-0.0708916	0.867523
TRINITY_DN3150_c0_g1	yellow	0.893168	0.00280919	0.427454	0.290801	0.602762	0.11373	-0.720265	0.0438852	-0.272454	0.513867	-0.667919	0.0702648	-0.586714	0.126298	-0.428449	0.289556	-0.464327	0.246429	-0.399102	0.327349	0.914912	0.00144346	-0.174297	0.679751	-0.322905	0.435322	0.48227	0.226171
TRINITY_DN3245_c0_g1	yellow	-0.809326	0.0149467	-0.680171	0.0634247	-0.853643	0.00700246	0.47126	0.238496	0.365851	0.372781	0.772551	0.0246266	0.621673	0.0998702	0.223679	0.594381	0.854227	0.00692207	0.65727	0.0765488	-0.852668	0.00713776	-0.263461	0.528394	-0.0942824	0.824265	-0.0960005	0.821102
TRINITY_DN32764_c0_g1	yellow	0.892879	0.00283141	0.702744	0.0518958	0.822616	0.0121629	-0.499861	0.207178	-0.364502	0.374681	-0.866107	0.0054144	-0.703959	0.0513139	-0.474491	0.234845	-0.607215	0.110374	-0.500542	0.20646	0.876641	0.00426953	0.165934	0.694537	-0.123804	0.770229	0.417406	0.303517
TRINITY_DN33330_c0_g1	yellow	0.45797	0.253818	0.209049	0.619304	0.376959	0.357304	-0.302069	0.467131	0.0425772	0.920264	-0.397159	0.329928	-0.522605	0.183912	-0.717471	0.0451087	0.134687	0.750499	-0.0251828	0.952802	0.676001	0.0657066	-0.169554	0.688126	-0.250088	0.55027	0.079314	0.851909
TRINITY_DN34779_c0_g1	yellow	0.158006	0.708632	0.210917	0.616103	0.438243	0.277442	-0.0695148	0.870079	0.200154	0.634614	-0.204952	0.62634	-0.455026	0.257277	-0.225723	0.590925	-0.462062	0.249049	-0.453569	0.258997	0.529589	0.177063	0.0697893	0.869569	0.273535	0.512131	-0.50963	0.197006
TRINITY_DN363_c2_g1	yellow	-0.943202	0.000438787	-0.519554	0.186948	-0.71743	0.045127	0.621329	0.100113	0.340317	0.409461	0.706521	0.0501005	0.654029	0.0785239	0.297221	0.474661	0.601544	0.114658	0.629889	0.0941683	-0.924734	0.00100668	-0.0661448	0.87634	0.214401	0.610148	-0.321839	0.436928
TRINITY_DN36983_c0_g1	yellow	0.849495	0.00758992	0.605442	0.111703	0.764635	0.0271129	-0.622441	0.099329	-0.308524	0.457179	-0.794152	0.0185783	-0.672391	0.0677203	-0.49007	0.217643	-0.589316	0.12421	-0.464967	0.245691	0.935849	0.000628648	-0.0364885	0.931645	-0.105064	0.804449	0.39603	0.331432
TRINITY_DN3854_c0_g1	yellow	-0.877377	0.00419599	-0.228416	0.586383	-0.451697	0.261217	0.421924	0.297767	0.0135763	0.974548	0.443272	0.271321	0.58657	0.126414	0.293939	0.479786	0.391396	0.337636	0.473898	0.235513	-0.777109	0.0232619	-0.0936565	0.825418	0.598857	0.11672	-0.170645	0.686198
TRINITY_DN4005_c0_g1	yellow	0.822554	0.0121752	0.416837	0.304244	0.54095	0.166218	-0.696274	0.0550595	-0.269441	0.518717	-0.661004	0.0743093	-0.578508	0.133012	-0.498195	0.20894	-0.323033	0.435131	-0.323104	0.435022	0.84281	0.00860115	-0.253018	0.54545	-0.32407	0.433571	0.638985	0.0880798
TRINITY_DN4041_c0_g1	yellow	0.777518	0.0231417	0.538312	0.168703	0.565737	0.143847	-0.507267	0.199441	-0.3533	0.390622	-0.726413	0.0412648	-0.517168	0.18934	-0.436694	0.279341	-0.35597	0.386797	-0.263273	0.5287	0.657999	0.0761084	-0.0122263	0.977078	-0.283494	0.496243	0.694925	0.0557334
TRINITY_DN49248_c0_g1	yellow	0.843252	0.00853174	0.607434	0.11021	0.714436	0.0464606	-0.609527	0.108654	-0.36621	0.372276	-0.793207	0.018821	-0.623073	0.0988852	-0.442903	0.271767	-0.541743	0.165476	-0.435855	0.280373	0.846177	0.0080817	-0.0282602	0.94704	-0.141793	0.737679	0.542657	0.164621
TRINITY_DN4952_c0_g1	yellow	-0.895082	0.00266487	-0.426531	0.291958	-0.532189	0.174548	0.749371	0.0323307	0.624879	0.0976222	0.628843	0.094883	0.368953	0.368429	0.157811	0.708981	0.308316	0.457498	0.394742	0.333151	-0.732661	0.0387017	0.0615482	0.884888	0.231811	0.580674	-0.578655	0.13289
TRINITY_DN5896_c0_g1	yellow	0.806246	0.015644	0.396637	0.330624	0.51585	0.190669	-0.69691	0.0547435	-0.268185	0.520743	-0.62525	0.0973643	-0.532604	0.174149	-0.392171	0.336595	-0.409789	0.31333	-0.361673	0.378679	0.800753	0.0169377	-0.240373	0.56636	-0.309823	0.455186	0.628464	0.0951432
TRINITY_DN5994_c0_g1	yellow	0.939438	0.00053041	0.556124	0.152314	0.73146	0.0391866	-0.444774	0.269505	-0.239196	0.568321	-0.762764	0.0277221	-0.707517	0.0496334	-0.557325	0.151241	-0.405863	0.318446	-0.397344	0.329683	0.901567	0.00221172	0.188328	0.655145	-0.36298	0.376829	0.268987	0.519449
TRINITY_DN6517_c1_g2	yellow	0.46727	0.243045	0.275456	0.509052	0.539724	0.167372	-0.498931	0.208161	-0.14031	0.740351	-0.377676	0.356315	-0.402933	0.32229	-0.260831	0.53267	-0.448376	0.265177	-0.373247	0.362444	0.77927	0.0226314	-0.111261	0.793101	0.169114	0.688906	-0.275111	0.509603
TRINITY_DN67487_c0_g1	yellow	0.640835	0.0868702	0.00510227	0.990433	0.212359	0.613635	-0.845575	0.00817307	-0.0908835	0.83053	-0.272987	0.51301	-0.399949	0.326228	-0.296808	0.475305	-0.150994	0.721159	-0.326866	0.429381	0.785986	0.0207406	-0.638241	0.0885689	-0.372676	0.363236	0.514944	0.191585
TRINITY_DN72220_c0_g1	yellow	0.740179	0.0357487	0.653156	0.0790611	0.725827	0.0415103	-0.539875	0.167229	-0.337712	0.413288	-0.807643	0.0153253	-0.654099	0.0784809	-0.480216	0.228446	-0.540063	0.167052	-0.453049	0.259613	0.794383	0.0185191	-0.0395797	0.925866	-0.0186531	0.965034	0.579653	0.132063
TRINITY_DN7287_c0_g1	yellow	-0.705603	0.0505329	-0.125048	0.767967	-0.410163	0.312845	0.518546	0.187956	0.0744985	0.860831	0.256272	0.540114	0.324941	0.432263	-0.113805	0.788451	0.715959	0.0457792	0.561779	0.147301	-0.71055	0.0482269	-0.0531017	0.900621	0.260537	0.53315	0.21095	0.616047
TRINITY_DN74422_c0_g1	yellow	0.49652	0.210718	0.214685	0.609662	0.494563	0.212808	-0.486356	0.221683	-0.0344202	0.935513	-0.348079	0.398152	-0.457293	0.254611	-0.337402	0.413745	-0.377175	0.357005	-0.357796	0.384189	0.806314	0.0156285	-0.153671	0.716371	0.026477	0.950379	-0.243308	0.561482
TRINITY_DN7472_c0_g2	yellow	0.866061	0.00541977	0.431221	0.286102	0.689935	0.0582684	-0.652494	0.0794694	-0.242997	0.561998	-0.639349	0.0878407	-0.593819	0.120642	-0.424853	0.294068	-0.514924	0.191606	-0.423897	0.295272	0.990135	2.38232e-06	-0.0430386	0.919402	-0.195493	0.642682	0.082582	0.845861
TRINITY_DN76096_c0_g1	yellow	0.619824	0.10118	0.0501482	0.90613	0.356543	0.385977	-0.617936	0.102528	-0.021292	0.96009	-0.265738	0.524701	-0.340141	0.40972	-0.335426	0.416657	-0.247911	0.553861	-0.163967	0.698028	0.828428	0.0110575	-0.260344	0.533464	-0.295594	0.4772	-0.184944	0.661056
TRINITY_DN7620_c0_g1	yellow	0.852959	0.00709724	0.402992	0.322213	0.631241	0.0932482	-0.597799	0.117537	-0.138278	0.744014	-0.644278	0.0846444	-0.673665	0.0670056	-0.600049	0.115802	-0.333889	0.418931	-0.344907	0.402757	0.97296	4.84301e-05	-0.112961	0.789993	-0.334939	0.417377	0.24406	0.560234
TRINITY_DN77343_c0_g1	yellow	0.712153	0.0474933	0.28197	0.498661	0.537931	0.169064	-0.600106	0.115759	-0.12145	0.77451	-0.506608	0.200124	-0.469288	0.24074	-0.54051	0.166632	-0.278447	0.50427	-0.125397	0.767334	0.903147	0.00210956	-0.165246	0.695758	-0.25596	0.540625	-0.0203314	0.961889
TRINITY_DN78105_c0_g3	yellow	0.837564	0.00945191	0.524999	0.181549	0.635955	0.0900814	-0.605766	0.111459	-0.274056	0.511295	-0.735031	0.0377551	-0.630789	0.0935553	-0.477771	0.231167	-0.466412	0.244029	-0.401195	0.324581	0.834302	0.0100069	-0.0974326	0.818467	-0.26112	0.5322	0.589203	0.1243
TRINITY_DN8536_c1_g1	yellow	-0.763624	0.0274413	-0.275117	0.509595	-0.43645	0.279641	0.329401	0.425596	-0.162991	0.699761	0.48839	0.219465	0.697558	0.0544229	0.48156	0.226956	0.384032	0.347604	0.426382	0.292145	-0.731892	0.0390116	0.00983183	0.981566	0.592491	0.121688	-0.369257	0.368005
TRINITY_DN9389_c0_g1	yellow	0.683117	0.0618415	0.124521	0.768926	0.434808	0.281662	-0.633592	0.0916612	-0.0711605	0.867024	-0.331253	0.42284	-0.415635	0.305785	-0.304433	0.463476	-0.339503	0.410656	-0.308432	0.45732	0.877135	0.0042201	-0.206039	0.62447	-0.252771	0.545856	-0.145534	0.730952
TRINITY_DN95141_c0_g1	yellow	0.674506	0.066536	0.540253	0.166874	0.777575	0.0231248	-0.382591	0.349571	-0.318113	0.442556	-0.603747	0.112982	-0.501105	0.205867	-0.187839	0.655998	-0.692954	0.0567265	-0.542335	0.164922	0.807162	0.0154347	0.305068	0.462497	0.175395	0.677817	-0.299331	0.471377
